# Supplementary material for: Coupling of autism genes to tissue-wide expression and dysfunction of synapse, calcium signalling and transcriptional regulation
Source: PLoS One. 2020 Dec 18;15(12):e0242773. doi: 10.1371/journal.pone.0242773 (PMC7748153; doi:10.1371/journal.pone.0242773)
Supplement: S1 Table — (XLSX) [file pone.0242773.s020.xlsx]

## Sheet: EXAC (S1)
gene	chr	n_exons	tx_start	tx_end	bp	p_syn	p_mis	p_lof	n_syn	n_mis	n_lof	adj_exp_syn	adj_exp_mis	adj_exp_lof	syn_z	mis_z	lof_z	pLI	pRecessive
DYNC1H1	14	78	102431028	102516900	13941	7.10641e-05	0.00015979	1.15501e-05	739	554	4	750.734	1663.53	148.792	0.271148	13.553	11.7094	1	7.69117e-22
FBN1	15	65	48703186	48936966	8616	3.67981e-05	8.83762e-05	8.1928e-06	364	624	3	405.239	938.005	109.389	1.2971	5.10791	10.0344	1	3.71487e-16
KMT2A	11	36	118307227	118392887	11919	4.61958e-05	0.000112965	9.05839e-06	432	679	2	465.039	1143.16	106.4	0.970084	6.8395	9.98413	1	2.18394e-16
LRP1	12	89	57522747	57606338	13635	8.75562e-05	0.000188477	1.2482e-05	754	1010	3	907.345	1926.28	159.521	3.22333	10.401	12.2249	1	2.67391e-24
MACF1	1	93	39549890	39951466	16293	5.51725e-05	0.000149666	1.67328e-05	657	1359	9	606.33	1583.96	208.366	-1.30294	2.8161	13.6244	1	6.17467e-28
MYCBP2	13	83	77619512	77900796	13923	4.67274e-05	0.000119802	1.2064e-05	531	886	12	506.911	1254.54	154.332	-0.677455	5.1838	11.302	1	5.19694e-17
NIPBL	5	46	36953798	37064994	8415	2.60408e-05	7.08037e-05	8.39131e-06	286	456	1	280.506	734.383	101.633	-0.207698	5.1179	9.84702	1	2.49605e-16
PRKDC	8	87	48686733	48872686	12384	5.05042e-05	0.000118286	1.04406e-05	501	1015	4	461.178	1042.09	116.134	-1.1741	0.418116	10.2645	1	1.55046e-16
TRRAP	7	71	98478773	98609978	11580	6.31686e-05	0.00013592	9.82158e-06	690	668	2	668.692	1410.59	127.1	-0.521745	9.8505	10.9463	1	9.48232e-20
UBR4	1	106	19401325	19536742	15552	6.65962e-05	0.000156841	1.19468e-05	721	1150	7	709.593	1630.55	161.509	-0.27114	5.92896	11.9933	1	9.3101e-22
UBR5	8	59	103266529	103424462	8400	2.81853e-05	7.91132e-05	9.19571e-06	300	448	1	303.5	818.187	114.613	0.127211	6.44769	10.4687	1	1.94556e-18
USP34	2	80	61415236	61697827	10641	3.39611e-05	8.92362e-05	1.04586e-05	507	837	7	368.387	921	133.155	-4.57272	1.37899	10.7847	1	3.75339e-17
WDFY3	4	65	85594020	85781744	10581	3.83774e-05	9.72488e-05	9.82562e-06	437	676	7	423.456	1035	126.865	-0.416749	5.55948	10.4979	1	3.94523e-16
HERC2	15	92	28356908	28566579	14505	8.08474e-05	0.000166183	1.18775e-05	723	1017	13	825.978	1667.86	150.673	2.26873	7.93999	11.064	1	1.06215e-15
HECTD4	12	75	112600190	112757291	12819	6.48979e-05	0.000139239	1.08195e-05	561	756	6	582.597	1219.84	117.494	0.566549	6.61647	10.1467	1	2.52327e-15
HERC1	15	77	63901279	64067822	14586	5.20628e-05	0.00013306	1.33093e-05	589	974	14	518.15	1281.38	148.936	-1.97075	4.27807	10.9071	1	1.05814e-14
RELN	7	65	103113258	103629803	10383	4.1619e-05	9.90514e-05	9.34395e-06	444	953	8	448.966	1036.18	120.322	0.148402	1.28744	10.1012	1	2.37125e-14
KMT2C	7	59	151833916	152132871	14736	5.07041e-05	0.000130529	1.19805e-05	542	1232	14	536.688	1353.1	144.58	-0.145173	1.64014	10.7128	1	5.39521e-14
KMT2D	12	54	49415562	49449107	16614	7.52359e-05	0.000177614	1.16513e-05	831	1438	10	729.353	1695.38	126.512	-2.38313	3.11419	10.2185	1	6.33756e-14
SMG1	16	63	18820890	18937363	10986	4.05166e-05	9.97656e-05	9.31371e-06	385	651	3	337.235	816.718	92.9548	-1.64691	2.88898	9.20385	1	1.73474e-13
HUWE1	X	81	53560269	53681051	13125	4.83632e-05	0.000129261	1.12075e-05	372	345	4	331.331	850.239	97.002	-1.41466	8.6325	9.31501	1	1.98632e-13
BIRC6	2	74	32582229	32842971	14574	5.07208e-05	0.000124869	1.05281e-05	547	1062	10	485.447	1184.83	123.104	-1.76887	1.77776	10.0559	1	2.26788e-13
NBEA	13	58	35516957	36245128	8841	3.11847e-05	8.1142e-05	7.83743e-06	306	484	2	293.373	727.8	86.283	-0.466769	4.50234	8.95074	1	4.043e-13
DST	6	84	56323802	56507586	15516	5.00807e-05	0.000129353	1.39412e-05	573	1266	20	520.308	1298.25	165.611	-1.46265	0.445907	11.1617	1	4.10336e-13
SPEN	1	15	16174562	16265922	10995	4.75701e-05	0.000115097	7.7393e-06	531	998	2	498.758	1198.27	85.3308	-0.914112	2.88231	8.89885	1	5.77261e-13
CACNA1E	1	48	181452880	181767970	6942	3.26716e-05	8.12896e-05	6.3781e-06	336	422	0	328.427	790.234	75.7403	-0.264581	6.52613	8.58509	1	7.70443e-13
SPTAN1	9	56	131329019	131395613	7434	3.43664e-05	8.30307e-05	7.20084e-06	359	464	4	367.448	859.21	93.1063	0.279031	6.7172	9.10961	1	8.52745e-13
ANK2	4	46	113970884	114302627	11874	4.57504e-05	0.00010755	8.40344e-06	486	1024	6	482.989	1113.66	101.505	-0.086749	1.33849	9.35113	1	9.97706e-13
REV3L	6	32	111621218	111804091	9393	2.89227e-05	7.83541e-05	7.05512e-06	345	811	2	307.488	814.208	83.799	-1.35449	0.0560189	8.81474	1	1.02372e-12
HTT	4	67	3076552	3241786	9429	4.72201e-05	9.80361e-05	8.09949e-06	470	806	6	467.816	965.052	101.095	-0.063926	2.55078	9.32983	1	1.16318e-12
ZC3H13	13	16	46537956	46619642	4695	1.55218e-05	5.0884e-05	7.83862e-06	178	434	3	167.933	536.541	87.8451	-0.491875	2.2055	8.92995	1	1.17268e-12
EP300	22	31	41489008	41574960	7245	2.61455e-05	6.86993e-05	6.51077e-06	392	624	1	282.359	723.217	78.8208	-4.13137	1.83806	8.64682	1	1.26639e-12
ANK3	10	43	61802448	62149296	13134	5.13963e-05	0.00011846	7.71155e-06	578	1110	5	548.326	1242.53	95.5768	-0.802364	1.87311	9.13949	1	1.76087e-12
TRIO	5	57	14143834	14508531	9294	5.65963e-05	0.000112666	8.16969e-06	519	641	6	518.126	1050.96	99.3269	-0.0243173	6.30028	9.2375	1	2.25324e-12
SNRNP200	2	45	96940749	96971175	6411	2.83521e-05	7.19898e-05	6.30142e-06	271	317	2	307.822	753.416	81.6159	1.32886	7.92124	8.69348	1	2.31619e-12
CREBBP	16	31	3777718	3929917	7329	3.83049e-05	8.36397e-05	6.42055e-06	460	538	1	403.406	866.989	77.0178	-1.78411	5.56654	8.54478	1	2.48559e-12
PCLO	7	25	82387890	82791908	15429	5.08781e-05	0.000128912	9.8291e-06	622	1592	8	516.014	1309.58	107.804	-2.9542	-3.88816	9.48224	1	2.5606e-12
ASH1L	1	27	155307450	155491310	8895	2.80673e-05	8.04277e-05	7.25956e-06	293	658	3	302.019	846.318	85.67	0.328601	3.22504	8.81079	1	2.64526e-12
COL5A1	9	66	137534033	137734149	5517	3.87193e-05	7.01185e-05	5.76928e-06	362	544	1	375.313	662.02	76.5037	0.435109	2.28523	8.51546	1	3.01251e-12
CHD7	8	37	61653991	61778492	8994	3.60537e-05	8.7026e-05	7.46282e-06	391	725	2	350.602	827.795	80.6097	-1.36609	1.78001	8.63702	1	3.37445e-12
HECTD1	14	42	31570135	31675142	7833	2.54166e-05	7.14056e-05	7.57617e-06	271	489	5	276.228	747.689	92.8967	0.199174	4.71332	8.99609	1	4.79785e-12
TRIP12	2	40	230632269	230744795	5979	2.09528e-05	5.4152e-05	5.3642e-06	240	356	0	231.735	574.263	70.6829	-0.34378	4.53769	8.29351	1	5.10729e-12
CHD6	20	36	40033232	40179976	8148	3.22285e-05	7.89045e-05	6.34074e-06	320	621	2	347.036	830.453	79.0239	0.918906	3.62109	8.54727	1	6.10636e-12
CNOT1	16	48	58554861	58633241	7131	2.44666e-05	6.5305e-05	6.21456e-06	298	289	3	271.529	694.624	82.8237	-1.01714	7.66758	8.65238	1	7.66974e-12
ITPR1	3	59	4558175	4887909	8232	3.81803e-05	8.3963e-05	7.01428e-06	426	473	4	376.484	803.585	84.9504	-1.61581	5.81002	8.66398	1	1.8011e-11
CHD8	14	37	21853771	21899802	7746	2.62316e-05	7.8003e-05	7.28318e-06	260	416	3	244.396	710.127	79.6589	-0.631971	5.49891	8.4728	1	2.50511e-11
CACNA1D	3	49	53529193	53845433	6546	3.16788e-05	7.2619e-05	6.3113e-06	298	462	4	345.604	766.923	83.5252	1.62135	5.4856	8.58376	1	3.0692e-11
TLN1	9	56	35697787	35725691	7626	3.33679e-05	7.99225e-05	6.97798e-06	357	542	6	358.208	831.064	92.1441	0.040403	4.99558	8.85265	1	3.30729e-11
ACACA	17	56	35444250	35766389	7152	2.48594e-05	7.02433e-05	7.23561e-06	253	342	7	278.845	748.621	95.6186	0.979984	7.40404	8.93995	1	4.69165e-11
FRY	13	61	32605932	32869597	9042	3.70096e-05	8.62869e-05	8.37166e-06	415	658	10	404.972	911.801	108.506	-0.315524	4.18748	9.3286	1	5.3294e-11
LRP2	2	79	169985172	170218909	13968	5.54403e-05	0.000137989	1.26287e-05	571	1315	22	601.762	1458.16	161.303	0.794002	1.8678	10.8198	1	5.56324e-11
BPTF	17	28	65821840	65978404	8763	3.49138e-05	8.27865e-05	7.0029e-06	307	569	4	349.89	830.514	81.4748	1.45181	4.52097	8.46701	1	6.60809e-11
MDN1	6	102	90353723	90529326	16791	5.99539e-05	0.00015326	1.4792e-05	675	1624	29	657.791	1620.23	191.521	-0.424856	-0.0466172	11.5846	1	7.08778e-11
EP400	12	52	132445164	132562218	9372	5.86268e-05	0.000113708	8.06283e-06	584	830	8	583.36	1120.45	97.8967	-0.0167778	4.32297	8.96274	1	1.04109e-10
PRRC2A	6	30	31590566	31605363	6474	2.85613e-05	7.76439e-05	7.0697e-06	313	797	5	306.595	814.287	83.8684	-0.231593	0.301809	8.49542	1	1.40438e-10
GIGYF2	2	28	233599907	233721570	3963	1.36229e-05	3.86663e-05	5.72004e-06	149	320	1	142.702	380.529	65.6958	-0.333824	1.54589	7.87388	1	1.7156e-10
USP9X	X	44	40982881	41091777	7713	2.51603e-05	6.80213e-05	7.04641e-06	181	194	0	181.537	468.251	60.5404	0.0252497	6.3142	7.67545	1	2.26779e-10
HELZ	17	30	65074367	65214920	5829	2.03505e-05	5.19387e-05	4.77687e-06	228	425	0	221.297	547.227	60.3483	-0.28531	2.60311	7.66326	1	2.43672e-10
JMJD1C	10	26	64927804	65225422	7623	2.36563e-05	6.3665e-05	5.31629e-06	300	654	1	252.323	663	64.2388	-1.90042	0.174142	7.78334	1	2.95856e-10
COL1A1	17	51	48262862	48278874	4395	2.49894e-05	5.49849e-05	5.05584e-06	231	361	1	253.195	540.626	64.184	0.8832	3.84884	7.77992	1	3.01979e-10
ANK1	8	43	41513245	41753998	5694	3.64265e-05	7.16445e-05	4.79883e-06	334	586	1	371.754	721.429	63.8983	1.23981	2.51204	7.76203	1	3.36037e-10
INO80	15	35	41272420	41388508	4671	1.67336e-05	4.57464e-05	5.38272e-06	213	336	2	183.786	481.602	68.3025	-1.36443	3.30547	7.91394	1	3.36684e-10
UNC79	14	47	93943986	94173250	7377	3.32487e-05	7.22646e-05	6.16506e-06	319	529	5	360.558	763.52	81.3065	1.38578	4.22843	8.34796	1	3.66095e-10
MED13	17	30	60023828	60142566	6525	2.06801e-05	5.48029e-05	4.62976e-06	261	515	0	223.958	576.176	59.1829	-1.56725	1.26973	7.58891	1	3.76788e-10
PRPF8	17	42	1554095	1587865	7008	3.09143e-05	7.99206e-05	6.66164e-06	418	236	6	337.181	846.525	85.1248	-2.78679	10.4543	8.45991	1	4.56657e-10
EIF4G1	3	32	184033584	184052696	4821	2.23679e-05	5.62079e-05	5.022e-06	249	416	1	237.15	582.211	62.9237	-0.487233	3.43185	7.70071	1	4.8382e-10
SPTBN1	2	35	54753555	54895706	7095	3.66798e-05	8.15873e-05	5.61751e-06	452	524	3	394.077	860.297	71.4903	-1.84748	5.71227	7.99074	1	5.31639e-10
BTAF1	10	38	93683833	93788690	5550	1.79961e-05	4.71245e-05	5.17667e-06	225	324	2	197.456	494.652	67.0379	-1.24114	3.82271	7.83588	1	5.40271e-10
ANKHD1	5	36	139781552	139928822	7854	2.90124e-05	6.90397e-05	5.73515e-06	270	500	3	297.041	701.476	71.0754	0.993443	3.78989	7.96548	1	6.20895e-10
ANKHD1-EIF4EBP3	5	36	139781552	139928822	7854	2.90124e-05	6.90397e-05	5.73515e-06	270	500	3	297.041	701.476	71.0754	0.993443	3.78989	7.96548	1	6.20895e-10
MGA	15	23	41961092	42059478	9198	2.86322e-05	7.69359e-05	6.43785e-06	337	824	3	293.897	779.382	70.8937	-1.59196	-0.796235	7.95439	1	6.64559e-10
CHD4	12	39	6679841	6715539	5739	2.11017e-05	6.05099e-05	5.78208e-06	232	288	4	234.918	645.701	75.23	0.120566	7.01317	8.10119	1	6.82956e-10
MYH9	22	40	36678713	36745281	5883	3.57013e-05	7.52186e-05	4.97498e-06	383	475	2	380.764	784.328	66.1608	-0.072545	5.50276	7.78127	1	7.50027e-10
COL5A2	2	54	189898795	190044330	4500	1.69021e-05	4.46184e-05	4.72753e-06	177	396	2	182.331	450.734	65.4661	0.249991	1.28442	7.73775	1	9.72576e-10
SUPT6H	17	36	27000419	27028643	5181	2.14339e-05	5.56873e-05	5.49478e-06	237	320	3	232.784	582.458	69.6644	-0.17498	5.41798	7.87897	1	1.05246e-09
ZFHX3	16	9	72821062	72994044	11112	6.34335e-05	0.000121244	5.94427e-06	766	1375	2	663.564	1264.57	65.0662	-2.51786	-1.54712	7.71259	1	1.12946e-09
WNK1	12	28	862731	1017958	7149	2.95894e-05	6.81421e-05	5.72617e-06	317	588	3	312.005	706.213	69.4333	-0.179066	2.2162	7.86472	1	1.14743e-09
AHCTF1	1	36	247004107	247094629	6828	2.26433e-05	5.76187e-05	5.7577e-06	211	525	3	236.114	580.655	69.3692	1.03487	1.15068	7.86076	1	1.17528e-09
DSCAM	21	33	41384960	42218587	6039	3.30402e-05	7.04379e-05	5.09407e-06	350	487	2	351.245	735.562	64.6803	0.0420752	4.56599	7.68823	1	1.30485e-09
RICTOR	5	38	38942405	39074479	5127	1.70034e-05	4.5509e-05	5.9616e-06	177	340	4	185.029	472.869	73.3061	0.373735	3.04412	7.98514	1	1.40245e-09
NSD1	5	22	176562104	176722460	8091	2.80438e-05	7.34459e-05	5.87618e-06	306	621	3	297.839	766.994	68.8162	-0.299401	2.62632	7.82652	1	1.44534e-09
CACNA1A	19	47	13318126	13617038	7521	5.24636e-05	0.000111603	7.12903e-06	379	448	4	412.149	867.385	71.9799	1.03385	7.09442	7.90417	1	2.303e-09
BSN	3	10	49592035	49702272	11781	5.97099e-05	0.000141277	6.23404e-06	529	1239	3	579.682	1412.65	67.3212	1.33285	2.30182	7.7332	1	2.52809e-09
SMARCA4	19	34	11094827	11172492	4944	3.43623e-05	7.07241e-05	4.50722e-06	321	237	0	329.981	662.042	54.0002	0.313056	8.22999	7.24901	1	2.61757e-09
ANKRD17	4	34	73941947	74124385	7812	3.02175e-05	7.01204e-05	4.91055e-06	307	425	2	317.347	724.732	62.7716	0.367761	5.54695	7.56659	1	2.66424e-09
CDC42BPB	14	37	103400048	103523510	5136	3.04561e-05	6.20837e-05	5.05857e-06	297	382	2	297.298	601.656	62.641	0.0109468	4.46148	7.5582	1	2.79766e-09
SMC3	10	29	112327574	112364060	3654	1.04212e-05	3.10364e-05	4.22978e-06	137	106	0	117.257	328.872	53.784	-1.15445	6.12282	7.23449	1	2.83807e-09
RANBP2	2	29	109336062	109400357	9675	3.15235e-05	7.90487e-05	6.5108e-06	247	626	5	331.214	815.701	75.4468	2.9299	3.30913	8.00059	1	3.27618e-09
SCN1A	2	26	166847754	166930131	6030	2.15779e-05	5.5161e-05	5.09161e-06	222	311	2	232.005	577.927	62.0949	0.415906	5.53179	7.523	1	3.43155e-09
GCN1L1	12	58	120565652	120632500	8016	4.21391e-05	8.82864e-05	6.20158e-06	445	596	7	444.474	911.719	84.1178	-0.0157914	5.20931	8.29453	1	3.46219e-09
ARID1A	1	20	27022894	27107247	6858	4.03796e-05	8.02192e-05	4.711e-06	329	467	0	312.865	687.339	53.1864	-0.577562	4.18712	7.19418	1	3.54881e-09
RIF1	2	35	152266937	152331585	7419	2.31438e-05	5.95002e-05	4.82397e-06	305	739	2	248.54	620.367	61.9334	-2.26759	-2.37296	7.51255	1	3.64526e-09
ZFC3H1	12	35	72004207	72057390	5970	2.03345e-05	5.24483e-05	5.77669e-06	242	437	4	218.404	542.639	70.6638	-1.01096	2.25933	7.82299	1	3.76756e-09
DNMT1	19	41	10244342	10305575	4899	2.85897e-05	6.19107e-05	4.71428e-06	281	301	2	297.176	619.841	61.7302	0.594123	6.38034	7.4994	1	3.93309e-09
EIF3A	10	22	120795550	120840188	4149	1.44357e-05	5.11037e-05	5.97897e-06	166	343	4	156.575	536.701	70.3504	-0.476927	4.16558	7.80354	1	4.23605e-09
CHD1	5	35	98192083	98262090	5133	1.51713e-05	4.24763e-05	4.91481e-06	176	298	2	163.758	436.204	61.3032	-0.605732	3.29674	7.47167	1	4.61402e-09
ESPL1	12	30	53662550	53687258	6363	2.5638e-05	6.30605e-05	5.29914e-06	264	437	3	272.344	654.605	65.577	0.320131	4.23731	7.6229	1	4.85397e-09
KDM3B	5	24	137688484	137771389	5286	2.21942e-05	5.25186e-05	4.35195e-06	211	278	0	209.979	508.698	52.3022	-0.0446129	5.09594	7.13413	1	4.93969e-09
ZCCHC11	1	29	52889606	52991952	4938	1.60251e-05	4.22484e-05	4.53227e-06	167	364	1	173.787	439.632	56.4694	0.325966	1.79709	7.28162	1	5.40782e-09
DNAJC13	3	55	132153394	132257126	6732	2.15022e-05	5.70927e-05	6.47082e-06	232	532	8	242.352	608.644	87.3077	0.421044	1.54777	8.37279	1	5.4628e-09
PSME4	2	46	54093225	54197921	5532	1.90025e-05	4.84998e-05	6.21532e-06	219	416	6	183.507	463.934	77.6412	-1.65896	1.10872	8.02044	1	7.50108e-09
CLTC	17	32	57697492	57771213	5028	1.60411e-05	4.60627e-05	4.18451e-06	155	139	1	178.453	490.023	55.5227	1.11161	7.90019	7.2181	1	7.70556e-09
FBN2	5	65	127595146	127873296	8739	3.77278e-05	9.0718e-05	7.45517e-06	387	872	11	405.032	941.057	99.5781	0.567299	1.12153	8.7564	1	7.81558e-09
SRCAP	16	32	30712145	30751054	9693	4.04781e-05	0.000107324	6.72925e-06	505	960	7	432.848	1127.46	81.8968	-2.19584	2.48467	8.16415	1	7.94523e-09
MED12	X	45	70338604	70362068	6534	2.69933e-05	7.06974e-05	6.3014e-06	186	170	0	179.064	450.697	50.9504	-0.328187	6.58727	7.04134	1	8.18955e-09
VPS13D	1	69	12294323	12569078	13167	5.07104e-05	0.000125566	1.12837e-05	536	1173	21	552.672	1329.24	143.527	0.449034	2.13506	10.089	1	8.24836e-09
MED13L	12	31	116399070	116714936	6633	2.72651e-05	6.40263e-05	4.65646e-06	283	449	2	289.994	668.417	59.5116	0.260059	4.22821	7.35421	1	9.01745e-09
ZNF462	9	12	109685664	109773311	7521	3.33206e-05	7.68814e-05	4.83713e-06	372	629	1	351.93	805.998	55.0239	-0.677391	3.10607	7.18442	1	9.28563e-09
USP7	16	31	8987854	9057142	3309	1.4866e-05	3.32096e-05	4.35193e-06	177	121	1	159.244	344.347	55.0066	-0.890909	5.99642	7.18324	1	9.34604e-09
SMCHD1	18	48	2656074	2802550	6018	2.02731e-05	5.29478e-05	5.91936e-06	190	375	3	185.531	464.96	63.7727	-0.207756	2.0785	7.5071	1	9.53169e-09
DMD	X	79	31140035	33229429	11058	3.635e-05	9.58563e-05	1.19371e-05	349	899	12	267.197	663.565	103.397	-3.16866	-4.55344	8.86663	1	9.74792e-09
CHD2	15	38	93444467	93567935	5487	1.99671e-05	5.15316e-05	5.7238e-06	212	300	5	216.898	537.511	72.0034	0.210561	5.10388	7.78936	1	1.18757e-08
COPA	1	33	160259946	160312960	3702	1.32515e-05	3.74552e-05	3.68138e-06	112	243	0	148.08	394.863	49.9391	1.87734	3.80748	6.97111	1	1.19543e-08
DMXL2	15	43	51741180	51914742	9114	2.95125e-05	7.57529e-05	7.53611e-06	350	752	10	318.898	796.062	93.869	-1.10275	0.778036	8.53929	1	1.27077e-08
NCOR1	17	45	15935609	16097883	7323	2.72221e-05	7.07996e-05	7.13988e-06	291	545	9	294.217	737.451	89.2992	0.118748	3.53072	8.38241	1	1.3494e-08
CLASP1	2	39	122098436	122363471	4617	1.99003e-05	4.88849e-05	5.34911e-06	199	320	2	185.878	441.569	58.3256	-0.609389	2.88227	7.27541	1	1.40514e-08
COL3A1	2	51	189839215	189876500	4401	1.65869e-05	4.24113e-05	5.08978e-06	178	286	4	175.091	418.783	67.1148	-0.139203	3.23265	7.59982	1	1.42072e-08
FAT4	4	17	126237566	126412923	14946	6.16637e-05	0.000142502	6.64621e-06	633	1497	6	647.838	1488.11	75.2428	0.369105	-0.11479	7.87451	1	1.83949e-08
KAT6A	8	16	41789722	41906495	6015	2.3936e-05	6.05083e-05	5.01221e-06	260	521	2	253.579	631.767	57.5647	-0.255318	2.19555	7.22441	1	1.86772e-08
KMT2B	19	37	36208920	36229458	8148	4.67465e-05	0.000113332	6.21464e-06	447	634	3	367.526	879.82	61.9576	-2.62484	4.12886	7.3888	1	1.87921e-08
CKAP5	11	43	46765572	46842782	6099	1.96942e-05	5.14878e-05	5.22348e-06	222	411	5	219.8	548.444	70.1251	-0.093936	2.92396	7.67172	1	2.39746e-08
USP32	17	34	58256615	58469300	4815	1.62116e-05	4.29294e-05	5.21653e-06	122	265	4	178.04	450.521	65.7018	2.65926	4.35458	7.50915	1	2.40997e-08
BRWD3	X	41	79932107	80064970	5409	1.73466e-05	4.97432e-05	5.49131e-06	144	188	0	124.971	340.69	48.0513	-1.07778	4.12137	6.83807	1	2.42192e-08
KMT2E	7	25	104681399	104753780	5577	1.88106e-05	4.78397e-05	3.73368e-06	270	503	0	204.603	504.807	47.9969	-2.89481	0.040058	6.8342	1	2.47165e-08
PTPRD	9	35	8317873	8733843	5739	2.2731e-05	5.72267e-05	4.69024e-06	327	610	3	245.971	601.227	61.2009	-3.27132	-0.178251	7.33892	1	2.49396e-08
APC	5	15	112090587	112179823	8532	2.60917e-05	7.15733e-05	6.25779e-06	331	819	5	275.901	747.165	69.9854	-2.10034	-1.3093	7.6629	1	2.52608e-08
NF1	17	58	29422327	29701173	8520	2.88476e-05	7.5441e-05	7.38667e-06	306	423	11	310.608	782.699	96.4307	0.165557	6.40548	8.58198	1	2.53613e-08
NUP98	11	32	3697388	3803347	5403	1.80921e-05	4.86633e-05	4.30245e-06	212	506	2	199.529	515.976	56.7109	-0.558997	0.218798	7.16674	1	2.57038e-08
USP24	1	68	55534717	55680786	7863	3.073e-05	7.36479e-05	8.54775e-06	273	423	9	251.302	586.09	87.5518	-0.866634	3.35626	8.28142	1	2.59391e-08
COL4A1	13	52	110802709	110959374	5010	2.56698e-05	5.11981e-05	4.65247e-06	283	401	4	264.268	512.234	65.1192	-0.729579	2.44857	7.47144	1	2.99668e-08
CHD5	1	41	6166339	6240083	5865	3.80928e-05	7.43369e-05	5.00577e-06	365	387	3	374.217	715.992	60.3424	0.301686	6.12549	7.28192	1	3.43828e-08
NOTCH1	9	34	139390522	139440238	7668	6.82462e-05	0.000117371	5.20278e-06	634	765	2	611.196	1044.87	55.9312	-0.584041	4.31349	7.11368	1	3.44062e-08
CHD9	16	38	53190001	53358807	8646	2.67378e-05	7.3878e-05	7.49362e-06	290	585	8	267.428	716.904	82.1483	-0.873947	2.45436	8.07018	1	3.76217e-08
SLIT2	4	37	20255438	20620632	4590	1.9305e-05	4.68564e-05	4.10682e-06	212	412	2	211.063	492.005	55.5375	-0.0408328	1.79697	7.08674	1	3.98636e-08
MYO9A	15	41	72118920	72338904	7647	2.30798e-05	6.77444e-05	7.36138e-06	282	693	10	253.432	714.063	90.7254	-1.13626	0.392709	8.3604	1	4.11786e-08
NCKAP1	2	32	183790429	183902827	3405	1.11848e-05	2.95348e-05	3.51986e-06	132	170	0	122.436	304.691	46.6047	-0.547253	3.84432	6.73436	1	4.16022e-08
SCN3A	2	26	165946659	166032904	6003	2.00275e-05	5.28998e-05	4.37252e-06	241	353	2	218.417	560.479	55.3687	-0.967531	4.36621	7.07515	1	4.2462e-08
FRYL	4	61	48501438	48636427	9042	3.08384e-05	7.87011e-05	8.01007e-06	317	694	13	336.606	823.379	103.866	0.676632	2.24634	8.79519	1	4.25521e-08
SCN2A	2	26	166152333	166246334	6018	2.05619e-05	5.4573e-05	4.49503e-06	221	253	2	220.346	568.099	55.1934	-0.0278835	6.58635	7.0631	1	4.53387e-08
TRAPPC8	18	29	29410717	29522727	4308	1.42881e-05	3.70806e-05	4.02753e-06	181	390	1	151.208	378.63	50.6222	-1.53404	-0.291114	6.87998	1	4.8168e-08
SMARCC2	12	28	56557472	56583245	3645	1.78056e-05	3.81879e-05	3.47881e-06	189	225	0	193.423	403.232	46.2069	0.201379	4.42199	6.70556	1	4.82757e-08
NOTCH2	1	34	120457928	120612020	7416	2.85942e-05	7.33246e-05	5.02162e-06	298	543	4	304.854	764.434	63.6102	0.24854	3.9901	7.3729	1	5.2692e-08
ITSN1	21	39	35091133	35260604	5166	2.16235e-05	5.04074e-05	5.66781e-06	220	365	6	233.976	523.347	72.418	0.578505	3.44845	7.69917	1	5.29071e-08
CHD3	17	40	7788124	7814903	6180	3.21256e-05	7.3457e-05	6.45079e-06	286	330	7	294.416	690.164	76.779	0.310547	6.83021	7.8557	1	5.38715e-08
CSMD3	8	71	113236999	114449083	11124	3.74179e-05	9.691e-05	9.93946e-06	470	1028	19	414.494	1030.3	129.68	-1.72626	0.0357504	9.58769	1	5.40928e-08
BAZ1A	14	26	35222713	35343810	4671	1.48961e-05	4.17967e-05	4.91069e-06	166	314	3	159.286	430.465	59.0472	-0.336833	2.79663	7.19508	1	5.58086e-08
HEATR1	1	44	236714201	236767395	6435	2.48179e-05	5.41783e-05	4.98651e-06	278	632	5	271.514	572.34	67.6344	-0.249243	-1.24242	7.51295	1	6.08552e-08
FNDC3B	3	25	171830269	172115265	3615	1.5858e-05	3.51733e-05	3.47087e-06	169	320	0	173.922	373.896	45.4407	0.236294	1.38864	6.64973	1	6.42959e-08
ROCK2	2	33	11323562	11484262	4167	1.35956e-05	3.59147e-05	4.70678e-06	129	206	3	147.247	372.18	58.6684	0.952113	4.29154	7.16949	1	6.4303e-08
RYR2	1	105	237205821	237995947	14904	6.0747e-05	0.000146887	1.34198e-05	637	954	24	591.211	1372.07	151.213	-1.19237	5.623	10.2051	1	6.55508e-08
KAT6B	10	16	76602615	76790804	6222	2.48221e-05	5.85067e-05	4.17244e-06	242	507	1	264.648	615.296	49.5298	0.88148	2.17511	6.80231	1	7.24777e-08
NAV1	1	30	201617796	201789060	5634	3.00043e-05	6.49754e-05	3.86004e-06	257	398	1	302.475	652.888	49.5177	1.65559	4.96981	6.80144	1	7.28067e-08
PBRM1	3	29	52582078	52713727	4749	1.53471e-05	4.3308e-05	4.22721e-06	157	308	2	168.161	454.752	53.9235	0.544939	3.42852	6.97519	1	7.29021e-08
COL11A2	6	64	33131454	33160017	4953	2.2847e-05	5.41904e-05	6.72638e-06	219	437	9	233.378	524.912	84.6865	0.59592	1.91167	8.11321	1	7.57459e-08
RNF17	13	35	25338341	25453423	4872	1.57587e-05	3.92035e-05	3.98356e-06	183	374	2	173.854	413.104	53.7973	-0.439209	0.958518	6.96639	1	7.64258e-08
ZMYM4	1	30	35734647	35885278	4647	1.47463e-05	3.9545e-05	4.21691e-06	145	305	2	161.309	415.726	53.7707	0.813032	2.70556	6.96454	1	7.7189e-08
DHX9	1	27	182811701	182856569	3813	1.22564e-05	3.48716e-05	4.18921e-06	162	134	2	136.968	371.316	53.7424	-1.35428	6.13571	6.96257	1	7.80102e-08
FLNA	X	47	153577216	153599613	7944	5.62923e-05	0.000106238	5.02881e-06	417	470	1	394.67	734.076	49.2761	-0.711685	4.85589	6.78415	1	7.96911e-08
RPTOR	17	34	78519429	78938130	4008	2.99603e-05	5.68967e-05	3.81065e-06	261	275	1	300.843	557.061	49.2094	1.45448	5.9539	6.77936	1	8.17041e-08
SCAF8	6	20	155055034	155154529	3816	1.30214e-05	3.49816e-05	3.58859e-06	179	334	0	142.49	370.246	44.6335	-1.93663	0.938469	6.5904	1	8.6956e-08
SBNO1	12	31	123780454	123834988	4182	1.49313e-05	3.73286e-05	4.08373e-06	190	265	2	164.528	393.46	53.3338	-1.25736	3.22647	6.934	1	9.08898e-08
WDR7	18	27	54339746	54694438	4473	1.83587e-05	4.35885e-05	4.17886e-06	182	375	2	199.637	460.333	53.3172	0.790359	1.98149	6.93283	1	9.14567e-08
TSC2	16	41	2098616	2138611	5424	3.64387e-05	7.05593e-05	4.17278e-06	472	633	2	357.199	679.353	53.2801	-3.84602	0.88601	6.93023	1	9.27345e-08
ARFGEF2	20	39	47538426	47649736	5358	2.24426e-05	5.31907e-05	5.09217e-06	210	406	5	240.772	551.339	66.2697	1.25568	3.08378	7.42454	1	1.01384e-07
COL2A1	12	54	48367189	48398104	4464	2.25405e-05	5.11596e-05	5.05997e-06	238	351	4	220.126	479.612	61.791	-0.762805	2.9258	7.25235	1	1.04047e-07
GAPVD1	9	26	128061200	128125025	4464	1.49131e-05	4.03663e-05	3.70515e-06	180	345	1	163.953	427.199	48.2657	-0.793502	1.98134	6.71132	1	1.16286e-07
MAPK8IP3	16	32	1756340	1818825	4011	3.13579e-05	6.11622e-05	3.40619e-06	298	395	0	304.532	583.329	43.7982	0.236984	3.88482	6.52844	1	1.18844e-07
DEPDC5	22	42	32150907	32302483	4785	2.20174e-05	5.31388e-05	5.4697e-06	226	391	6	233.54	546.107	70.1581	0.312397	3.30676	7.55603	1	1.23193e-07
SF3B1	2	25	198257026	198299723	3915	1.29243e-05	3.59551e-05	3.7921e-06	129	72	1	141.529	376.724	48.027	0.666816	7.82177	6.694	1	1.27144e-07
TJP1	15	28	29993798	30114231	5247	2.02864e-05	5.10707e-05	4.9408e-06	220	497	4	217.974	535.542	61.2488	-0.0869052	0.829742	7.21604	1	1.2744e-07
HECW1	7	28	43283504	43601525	4821	2.87254e-05	5.88941e-05	4.57416e-06	261	412	3	294.295	595.388	56.8366	1.22888	3.74438	7.04441	1	1.27576e-07
RB1	13	27	48878048	49054207	2787	9.92453e-06	2.50256e-05	3.73435e-06	97	168	0	89.6994	231.128	43.572	-0.488074	2.06873	6.51156	1	1.29334e-07
ATRN	20	29	3451754	3627494	4290	1.95945e-05	4.36757e-05	4.19274e-06	162	311	2	167.176	389.227	52.3712	0.253452	1.97544	6.86621	1	1.30279e-07
ATRX	X	35	76763828	77041487	7479	2.13898e-05	5.92311e-05	6.49507e-06	170	288	3	160.391	425.185	56.4995	-0.480403	3.31457	7.02116	1	1.44715e-07
RSF1	11	16	77377961	77531760	4326	1.53091e-05	3.98953e-05	3.68381e-06	158	355	0	147.712	395.111	43.2062	-0.535992	1.00535	6.48417	1	1.48294e-07
RBM25	14	18	73538349	73586513	2532	7.58207e-06	2.61145e-05	4.317e-06	100	114	1	81.2151	257.904	47.5794	-1.31981	4.46431	6.6614	1	1.50315e-07
RBM6	3	20	50000074	50114566	3372	1.15903e-05	3.19903e-05	3.87346e-06	106	282	1	127.508	338.599	47.3209	1.20603	1.5324	6.6425	1	1.65569e-07
RB1CC1	8	22	53536341	53598029	4785	1.44143e-05	3.72586e-05	3.89548e-06	198	389	1	155.613	388.239	47.1715	-2.15145	-0.0192463	6.63156	1	1.75084e-07
KDM2A	11	20	66888787	67022526	3489	1.39297e-05	3.98861e-05	3.64513e-06	160	162	0	143.402	400.767	42.725	-0.877585	5.94207	6.44796	1	1.77536e-07
KIF23	15	23	69706804	69740146	2883	9.9946e-06	2.81178e-05	3.83822e-06	91	244	1	109.71	292.407	47.0718	1.13103	1.41035	6.62424	1	1.81737e-07
CTNND2	5	22	10973564	11903965	3678	2.76063e-05	4.89178e-05	3.44179e-06	224	300	0	259.069	465.969	42.5799	1.37954	3.83053	6.437	1	1.87437e-07
CAMTA1	1	23	6845590	7826551	5022	3.04959e-05	6.03973e-05	3.84392e-06	256	437	1	318.355	620.175	46.8201	2.21276	3.66453	6.60573	1	1.99679e-07
RALGAPB	20	29	37117075	37203610	4485	1.45287e-05	4.0421e-05	3.43136e-06	170	313	1	162.375	432.024	46.8167	-0.378891	2.85293	6.60549	1	1.99929e-07
BAI3	6	30	69348567	70098783	4569	1.72622e-05	4.12402e-05	4.44936e-06	214	366	3	186.388	430.584	55.602	-1.28059	1.55062	6.95886	1	2.02442e-07
RALGAPA1	14	40	36008747	36278041	6252	1.96748e-05	5.27719e-05	5.69686e-06	163	296	6	204.154	523.644	68.8182	1.82369	4.95619	7.46991	1	2.03335e-07
TANC2	17	25	61086920	61499316	5973	2.40531e-05	6.10752e-05	5.09079e-06	245	494	3	240.535	596.434	55.5882	-0.18227	2.08964	6.9579	1	2.03486e-07
NAV3	12	39	78225241	78604297	7092	2.59484e-05	6.2734e-05	5.25564e-06	320	673	6	283.614	663.977	68.7828	-1.36804	-0.174455	7.46761	1	2.0605e-07
DOCK9	13	57	99447001	99630163	6207	2.99589e-05	6.19391e-05	5.68251e-06	262	451	5	272.19	545.406	64.3612	0.391072	2.01395	7.29915	1	2.06991e-07
BRWD1	21	42	40558951	40685417	6963	2.27391e-05	6.06268e-05	6.05955e-06	271	517	7	233.244	611.755	73.1139	-1.5653	1.90864	7.62736	1	2.12162e-07
DOCK2	5	52	169064330	169509862	5493	2.31925e-05	5.53517e-05	5.23836e-06	250	398	7	255.674	581.598	72.9935	0.224686	3.79285	7.61974	1	2.21938e-07
SIN3A	15	20	75664319	75722716	3822	1.4026e-05	3.7701e-05	3.3767e-06	179	209	0	151.7	394.652	42.0872	-1.40345	4.65588	6.39965	1	2.25364e-07
ATAD5	17	23	29159365	29221931	5535	1.67148e-05	4.23728e-05	3.68044e-06	169	435	1	180.593	444.349	46.3197	0.546229	0.220962	6.56879	1	2.40773e-07
LPHN2	1	19	82302669	82456829	4212	1.48614e-05	3.70465e-05	3.76249e-06	188	356	1	161.756	392.356	46.3065	-1.30654	0.914416	6.56781	1	2.41967e-07
RBM27	5	21	145583328	145665593	3183	1.00616e-05	2.87581e-05	3.75476e-06	139	246	1	109.444	300.714	46.1778	-1.78881	1.57192	6.55828	1	2.53893e-07
WHSC1L1	8	23	38133158	38205689	4314	1.52656e-05	3.88543e-05	3.70453e-06	164	264	1	164.551	406.68	46.0919	0.0271824	3.52489	6.55191	1	2.62181e-07
TOPBP1	3	27	133320093	133379971	4569	1.48174e-05	3.95066e-05	3.88813e-06	167	364	1	148.538	382.005	45.8318	-0.959135	0.458941	6.53257	1	2.88974e-07
RYR3	15	104	33603246	34157427	14613	6.32747e-05	0.000147612	1.28768e-05	704	1353	25	626.71	1412.35	151.649	-1.95483	0.786733	10.1453	1	2.89725e-07
BAZ2A	12	29	56992401	57029969	5718	2.07737e-05	5.86057e-05	4.86853e-06	206	480	3	202.458	550.578	54.5149	-0.157622	1.49855	6.88266	1	3.03997e-07
ARHGEF12	11	41	120207952	120355786	4635	1.53721e-05	4.32683e-05	4.74739e-06	169	333	5	171.908	456.033	63.2957	0.140447	2.87034	7.22821	1	3.08333e-07
FASN	17	42	80037018	80054321	7536	5.67726e-05	0.000108312	5.33971e-06	630	775	4	484.056	918.82	58.6893	-4.20013	2.36382	7.04213	1	3.31917e-07
POLR2A	17	29	7388083	7417496	5913	3.05574e-05	7.06915e-05	4.27966e-06	422	268	3	320.273	728.845	54.2766	-3.59912	8.50446	6.86585	1	3.32333e-07
CCDC88A	2	32	55518846	55646215	5613	1.67685e-05	4.44475e-05	5.27908e-06	195	406	5	175.13	441.813	63.0684	-0.950702	0.848852	7.21299	1	3.35687e-07
ZSWIM8	10	26	75545636	75561277	5529	2.67413e-05	6.44967e-05	4.07068e-06	258	330	1	250.547	593.399	45.4053	-0.298112	5.38704	6.50074	1	3.38948e-07
CELSR2	1	34	109792701	109816671	8772	5.28227e-05	0.000115176	6.30826e-06	552	891	8	529.917	1147.69	76.2038	-0.607408	3.77497	7.70729	1	3.47523e-07
IGF2R	6	48	160390278	160526116	7476	4.23384e-05	8.19721e-05	5.74301e-06	434	767	8	436.366	832.917	76.1649	0.0717001	1.13791	7.70486	1	3.52609e-07
KIAA1468	18	29	59854738	59972767	3651	1.53361e-05	3.54348e-05	3.44342e-06	127	205	1	162.945	364.366	45.2318	1.78293	4.15947	6.48775	1	3.61666e-07
MED12L	3	43	150804713	151150592	6438	2.72445e-05	6.20924e-05	6.30468e-06	308	483	9	293.714	649.752	80.489	-0.527794	3.25917	7.86054	1	3.64034e-07
YTHDC1	4	17	69179816	69215471	2184	6.70515e-06	2.20556e-05	3.44964e-06	82	149	0	73.7886	227.999	40.7544	-0.605267	2.60654	6.2975	1	3.70994e-07
THOC2	X	38	122744786	122866872	4782	1.51787e-05	3.93361e-05	4.27964e-06	115	95	0	115.48	280.251	40.7486	0.0282644	5.51311	6.29706	1	3.71796e-07
SON	21	12	34915398	34948730	7281	2.79842e-05	7.23527e-05	3.9178e-06	373	709	1	295.316	756.242	45.1151	-2.86228	0.855877	6.479	1	3.77794e-07
EHMT1	9	27	140513480	140729405	3897	2.83236e-05	5.19314e-05	3.57572e-06	288	413	1	288.542	524.59	44.9268	0.0202068	2.42731	6.46484	1	4.05367e-07
FAT3	11	27	92085278	92624279	13770	6.05666e-05	0.000137126	6.90225e-06	644	1356	8	611.795	1376.95	75.7511	-0.824403	0.281252	7.67897	1	4.11639e-07
PREX1	20	40	47242422	47444397	4980	3.05372e-05	6.28922e-05	4.04965e-06	279	394	3	295.008	603.657	53.6997	0.590137	4.25133	6.82497	1	4.1237e-07
SPTB	14	35	65216023	65289812	6987	3.842e-05	8.39525e-05	5.32424e-06	418	794	6	404.561	868.479	66.8729	-0.423068	1.25911	7.34311	1	4.20901e-07
CTR9	11	25	10772959	10800652	3522	1.33577e-05	3.38449e-05	3.46106e-06	155	183	1	143.983	351.806	44.6765	-0.581312	4.48379	6.44599	1	4.45145e-07
UBAP2L	1	26	154197599	154242771	3264	1.47695e-05	3.19886e-05	3.01108e-06	150	213	0	162.271	337.304	40.1821	0.609909	3.37198	6.25313	1	4.59534e-07
TNRC6A	16	25	24741162	24835128	5889	2.16759e-05	5.36217e-05	4.72571e-06	248	570	4	234.335	565.974	57.8054	-0.56521	-0.0843147	6.98109	1	4.61952e-07
PPRC1	10	14	103892825	103909786	4995	2.06142e-05	5.08447e-05	3.44448e-06	225	517	0	208.246	514.813	40.1608	-0.735115	-0.0480315	6.25148	1	4.63204e-07
RLF	1	8	40627071	40706119	5745	1.8745e-05	4.76273e-05	3.60467e-06	212	376	0	195.172	493.537	40.1029	-0.762686	2.63587	6.24697	1	4.73351e-07
STAG1	3	33	136057095	136349740	3777	1.17133e-05	3.25697e-05	4.06239e-06	136	179	3	130.452	341.654	53.1856	-0.307557	4.38412	6.78834	1	4.99779e-07
NUP205	7	43	135242692	135333304	6039	2.05473e-05	5.51891e-05	5.66229e-06	248	539	8	229.405	588.679	75.2021	-0.777364	1.0201	7.6445	0.999999	5.05456e-07
PCF11	11	16	82868481	82895936	4668	1.58055e-05	4.04805e-05	4.29977e-06	181	335	1	155.707	388.228	44.2807	-1.28344	1.34588	6.41606	0.999999	5.16167e-07
USP47	11	27	11863732	11977722	3864	1.23322e-05	3.25477e-05	3.37499e-06	136	261	1	134.769	342.298	44.2777	-0.0671242	2.18921	6.41583	0.999999	5.16752e-07
EIF4G3	1	31	21133811	21329235	4776	1.66749e-05	4.23297e-05	4.14162e-06	186	355	3	181.472	443.697	53.0963	-0.21283	2.09786	6.78195	0.999999	5.16765e-07
PLEKHA5	12	31	19282733	19522721	3849	1.42156e-05	3.50036e-05	4.41402e-06	136	307	2	132.329	311.656	48.5658	-0.202059	0.131407	6.59148	0.999999	5.4071e-07
SOS1	2	23	39212964	39347563	4002	1.26788e-05	3.42801e-05	4.40999e-06	147	261	3	136.289	356.659	52.8291	-0.580916	2.52354	6.76282	0.999999	5.71069e-07
TLN2	15	56	62939509	63132809	7629	4.22805e-05	8.44395e-05	6.25438e-06	490	803	10	446.2	871.638	83.6226	-1.31291	1.15826	7.94201	0.999999	5.86626e-07
PHIP	6	40	79650409	79787785	5466	1.78145e-05	4.96656e-05	6.05803e-06	187	270	8	190.996	511.217	74.7916	0.183096	5.31514	7.61862	0.999999	5.89342e-07
SMARCA5	4	24	144435077	144474337	3159	1.20762e-05	3.0051e-05	3.48536e-06	99	113	1	117.9	297.788	43.9167	1.10211	5.33495	6.38841	0.999999	5.91448e-07
CAD	2	44	27440419	27466386	6678	3.28423e-05	7.97751e-05	5.61597e-06	363	544	8	351.955	833.963	74.5547	-0.372776	5.0024	7.60366	0.999999	6.43933e-07
LPHN1	19	23	14261684	14294414	4425	3.11871e-05	6.21995e-05	3.76772e-06	307	378	1	306.855	602.239	43.6341	-0.00523027	4.55236	6.36686	0.999999	6.57389e-07
NEURL4	17	29	7219441	7232631	4689	2.78764e-05	6.24507e-05	3.24856e-06	283	437	1	288.999	635.993	43.5837	0.223443	3.93116	6.36301	0.999999	6.69898e-07
ABCA2	9	49	139902380	139922592	7311	5.67554e-05	0.000108231	5.40697e-06	569	602	5	489.097	927.749	61.1983	-2.28764	5.32816	7.08655	0.999999	6.75605e-07
TLK2	17	21	60558486	60689926	2253	8.56376e-06	2.08156e-05	3.23514e-06	70	49	0	91.6793	211.148	39.1482	1.43361	5.5594	6.17216	0.999999	6.76471e-07
RABGAP1	9	25	125719338	125865492	3210	1.13478e-05	2.90048e-05	2.97166e-06	122	200	0	123.231	301.397	39.0629	0.0701964	2.90983	6.16543	0.999999	6.98416e-07
TENM3	4	27	183245173	183721504	8100	4.2465e-05	9.16141e-05	5.78694e-06	386	683	6	398.816	864.243	65.5157	0.406339	3.07151	7.25337	0.999999	6.99249e-07
ARFGEF1	8	39	68111168	68255522	5550	1.77702e-05	4.60869e-05	5.02355e-06	207	274	6	193.934	480.337	65.3268	-0.594047	4.69045	7.2408	0.999999	7.5043e-07
PUM1	1	21	31406057	31532413	3567	1.59587e-05	3.68091e-05	3.01822e-06	158	200	0	171.594	386.674	38.8361	0.65708	4.72956	6.14751	0.999999	7.60219e-07
ZC3H4	19	14	47569612	47615841	3912	2.78307e-05	5.47388e-05	3.4328e-06	294	447	0	241.714	487.657	38.7713	-2.12941	0.917257	6.14237	0.999999	7.78886e-07
STAG2	X	33	123156477	123234447	3807	1.10161e-05	3.26203e-05	4.12278e-06	88	78	0	86.1246	234.589	38.7188	-0.127954	5.09352	6.13821	0.999999	7.94336e-07
KIAA0368	9	51	114124309	114247025	6054	2.52359e-05	6.23916e-05	7.21453e-06	211	491	9	210.116	504.845	78.3292	-0.0386359	0.306984	7.72744	0.999999	8.16486e-07
MUC5B	11	49	1244353	1282838	17289	0.000117452	0.000222322	8.13668e-06	919	1519	10	1098.47	2085.09	82.7198	3.42856	6.17639	7.88732	0.999999	8.22221e-07
TNRC6B	22	23	40574139	40719245	5502	2.31117e-05	5.14595e-05	4.57042e-06	233	403	2	209.902	465.285	47.2274	-1.00948	1.43857	6.49211	0.999999	8.91993e-07
F8	X	26	154065871	154250827	7056	2.21676e-05	5.78393e-05	4.8846e-06	150	341	1	164.402	415.698	42.7508	0.711223	1.82528	6.29903	0.999999	9.14734e-07
IREB2	15	22	78730679	78790485	2892	9.93174e-06	2.47927e-05	2.91991e-06	111	220	0	110.042	263.381	38.3362	-0.0578483	1.33173	6.10781	0.999999	9.16534e-07
ANKRD11	16	11	89334885	89383427	7992	6.0931e-05	0.000105652	4.68131e-06	630	907	3	623.915	1080.54	51.5456	-0.154241	2.63018	6.67014	0.999999	9.22923e-07
SPAG9	17	30	49043632	49198017	3966	1.54434e-05	3.78064e-05	3.64974e-06	144	277	2	162.338	385.643	47.1197	0.911292	2.75624	6.48404	0.999999	9.28671e-07
ATAD2B	2	28	23974915	24149640	4377	1.42008e-05	3.99854e-05	4.10396e-06	134	236	1	123.76	336.754	42.5461	-0.582835	2.73538	6.28321	0.999999	9.8749e-07
SUPT5H	19	29	39936530	39967039	3264	1.76109e-05	4.09498e-05	3.19302e-06	185	190	1	185.404	419.609	42.4189	0.0187632	5.58439	6.27336	0.999999	1.03561e-06
SHANK1	19	23	51165221	51220176	6486	5.52249e-05	9.78696e-05	4.98759e-06	302	431	2	397.751	710.304	46.7495	3.03992	5.22114	6.45626	0.999999	1.06654e-06
DIP2C	10	37	323264	735518	4671	3.23627e-05	6.17766e-05	4.5647e-06	373	341	5	338.747	633.25	59.8483	-1.17838	5.78597	6.99388	0.999999	1.11937e-06
TAOK1	17	19	27778566	27870040	3006	9.16308e-06	2.87107e-05	3.84763e-06	109	126	2	100.441	301.036	46.538	-0.540722	5.02606	6.44033	0.999999	1.15437e-06
SIPA1L1	14	21	72054589	72205878	5415	2.33861e-05	5.4636e-05	4.12562e-06	269	471	3	251.548	577.034	50.9447	-0.696734	2.19914	6.62632	0.999999	1.15547e-06
SCAF4	21	20	33043711	33104005	3444	1.30463e-05	3.45039e-05	3.38499e-06	152	303	1	141.867	363.072	42.0802	-0.538639	1.57066	6.24705	0.999999	1.17544e-06
ZFR	5	20	32355865	32444764	3225	1.18528e-05	3.104e-05	3.38003e-06	129	165	1	124.598	319.623	41.9034	-0.249699	4.30888	6.23327	0.999999	1.25581e-06
PTPRT	20	31	40709518	41818373	4326	2.31991e-05	5.19076e-05	4.28597e-06	244	379	4	238.679	528.306	55.1286	-0.21806	3.23627	6.79292	0.999999	1.25714e-06
HIVEP2	6	6	143074243	143095875	7341	2.99262e-05	6.85131e-05	3.79737e-06	349	654	1	314.245	716.468	41.8844	-1.24136	1.1627	6.23179	0.999999	1.26479e-06
UPF2	10	21	11963296	12077422	3819	1.1608e-05	3.37021e-05	3.29027e-06	151	232	1	127.504	355.435	41.8774	-1.31752	3.26188	6.23124	0.999999	1.26809e-06
UBR2	6	47	42532057	42658911	5268	1.73671e-05	4.55606e-05	5.38723e-06	190	368	8	195.068	483.909	72.7333	0.229742	2.6251	7.4876	0.999999	1.27255e-06
U2SURP	3	28	142720470	142775292	3090	1.00055e-05	2.76365e-05	3.50704e-06	97	151	0	93.4609	243.085	37.4477	-0.231791	2.94253	6.03662	0.999999	1.27777e-06
COL27A1	9	61	116918230	117072975	5583	3.20252e-05	6.74409e-05	5.45354e-06	312	652	8	323.384	662.601	72.6537	0.400817	0.205177	7.48249	0.999999	1.31101e-06
IQGAP1	15	38	90931573	91043340	4974	1.86677e-05	4.58507e-05	4.9557e-06	223	421	6	199.736	473.55	63.8344	-1.04227	1.2031	7.14069	0.999999	1.31136e-06
CAMTA2	17	23	4872000	4890253	3726	1.70674e-05	4.20807e-05	3.67668e-06	183	356	2	184.276	441.105	46.1065	0.0595399	2.01881	6.40771	0.999999	1.35654e-06
DCC	18	29	49867157	51057023	4344	1.6868e-05	4.12566e-05	4.63549e-06	212	436	5	186.814	440.834	59.3325	-1.16677	0.114699	6.95817	0.999999	1.35751e-06
TAF1	X	38	70586164	70683896	5682	1.98051e-05	5.7251e-05	4.96038e-06	159	160	2	145.802	401.66	46.0777	-0.692046	6.00738	6.40552	0.999999	1.37121e-06
XPO1	2	24	61705954	61761032	3216	9.83878e-06	2.60961e-05	2.82052e-06	125	74	0	107.952	271.951	37.1709	-1.03895	5.98028	6.01427	0.999999	1.41714e-06
DLG5	10	32	79552197	79686278	5760	3.41084e-05	7.23451e-05	3.91495e-06	325	575	3	343.91	720.196	50.3933	0.645631	2.69551	6.58585	0.999999	1.42013e-06
JAG1	20	26	10620145	10654178	3657	2.09415e-05	4.39926e-05	3.26938e-06	184	266	1	216.723	439.823	41.5166	1.40743	4.12932	6.20302	0.999999	1.4513e-06
XPO4	13	23	21357860	21476877	3456	1.1562e-05	2.88924e-05	3.29074e-06	119	164	1	121.909	295.486	41.5047	0.166809	3.81084	6.20209	0.999999	1.45775e-06
PLCG2	16	32	81819594	81991603	3798	2.06771e-05	4.58495e-05	4.2804e-06	283	433	4	220.285	471.603	54.6627	-2.67549	0.885605	6.75965	0.999999	1.49642e-06
PPFIA3	19	28	49631130	49653395	3585	2.33411e-05	5.22099e-05	3.37611e-06	179	174	1	222.59	485.452	41.3851	1.84994	7.04252	6.19271	0.999998	1.52444e-06
CEP350	1	37	179955316	180080296	9354	2.87596e-05	7.78857e-05	7.84908e-06	291	765	9	262.863	689.927	76.5627	-1.09884	-1.42393	7.61692	0.999998	1.5808e-06
RC3H2	9	20	125611905	125659788	3576	1.21513e-05	3.12344e-05	3.25078e-06	128	272	1	132.637	329.465	41.2035	0.254912	1.57727	6.17843	0.999998	1.63157e-06
SCN8A	12	26	52056601	52201213	5943	2.41739e-05	6.06363e-05	4.24145e-06	255	217	3	242.653	594.793	50.0145	-0.501857	7.71758	6.55791	0.999998	1.63624e-06
SUPT16H	14	26	21820831	21852086	3144	1.09622e-05	2.90228e-05	3.48707e-06	117	112	2	122.077	306.781	45.5063	0.290935	5.54041	6.36205	0.999998	1.69793e-06
PLXNA4	7	31	131815237	132193452	5685	3.09253e-05	6.74568e-05	4.26455e-06	386	447	4	324.727	693.236	54.2998	-2.15293	4.65929	6.73361	0.999998	1.71398e-06
AGO1	1	19	36349022	36385208	2574	1.16431e-05	3.07745e-05	2.90466e-06	124	83	0	126.109	321.444	36.6494	0.118912	6.62588	5.97193	0.999998	1.72237e-06
DHX30	3	20	47852173	47891610	3585	1.8974e-05	4.71741e-05	2.88722e-06	221	185	0	199.499	485.061	36.6436	-0.963843	6.78768	5.97146	0.999998	1.72609e-06
PLXNA1	3	31	126707436	126752860	5691	4.20976e-05	8.41101e-05	4.35458e-06	427	549	4	428.564	841.517	54.2618	0.0478356	5.02377	6.73089	0.999998	1.73848e-06
SMARCC1	3	28	47629698	47823287	3318	1.33602e-05	3.24755e-05	3.47546e-06	132	248	2	141.979	333.866	45.4274	0.530281	2.34124	6.35603	0.999998	1.74876e-06
XPO6	16	24	28109858	28222689	3378	1.5247e-05	3.49206e-05	2.77089e-06	172	214	0	163.796	363.487	36.5728	-0.405889	3.90632	5.96569	0.999998	1.77241e-06
PTPRF	1	32	44010746	44087674	5724	3.68965e-05	8.15582e-05	4.27157e-06	360	612	4	370.77	808.008	54.1886	0.354152	3.43538	6.72562	0.999998	1.78676e-06
DOPEY1	6	37	83806696	83877886	7398	2.22581e-05	6.00935e-05	6.08526e-06	236	520	9	242.526	630.55	76.1628	0.265344	2.19335	7.59169	0.999998	1.83586e-06
DDX46	5	23	134094628	134164396	3096	9.46887e-06	2.86096e-05	3.67129e-06	116	104	2	104.259	297.749	45.2899	-0.728046	5.59403	6.34552	0.999998	1.84102e-06
SETD5	3	21	9470622	9517775	4329	1.51359e-05	4.126e-05	3.92991e-06	161	396	2	154.197	406.995	45.2714	-0.346864	0.271519	6.3441	0.999998	1.85385e-06
LAMC1	1	28	182992851	183111925	4830	2.28983e-05	5.20537e-05	3.86432e-06	233	485	3	233.949	526.56	49.6802	0.0393058	0.902321	6.53315	0.999998	1.85415e-06
KIAA0430	16	26	15690549	15733090	5229	2.36283e-05	5.17515e-05	3.39548e-06	273	416	2	256.029	548.854	45.2693	-0.671569	2.82524	6.34394	0.999998	1.8553e-06
BAZ1B	7	19	72856525	72936263	4452	1.5281e-05	4.28824e-05	3.72723e-06	172	274	2	159.016	439.696	45.2672	-0.651965	3.93681	6.34378	0.999998	1.85674e-06
ZCCHC6	9	26	88903591	88968114	4488	1.4222e-05	3.73519e-05	3.46166e-06	150	335	2	156.367	394.033	45.2513	0.322387	1.48162	6.34256	0.999998	1.86783e-06
TOP1	20	21	39657707	39751937	2298	7.68897e-06	2.13574e-05	2.93555e-06	84	80	0	82.7925	218.425	36.3727	-0.0840232	4.6663	5.94934	0.999998	1.91013e-06
MICAL3	22	31	18273497	18389578	6009	3.44114e-05	7.33046e-05	4.73899e-06	335	627	3	312.922	651.306	49.5633	-0.790249	0.474502	6.52446	0.999998	1.93706e-06
RBM5	3	24	50127867	50155889	2448	1.03962e-05	2.52667e-05	3.08555e-06	93	134	1	115.684	268.348	40.7251	1.33535	4.08595	6.14066	0.999998	1.95123e-06
RIMS2	8	24	104513114	105264048	4050	1.4444e-05	4.07712e-05	4.88192e-06	163	416	5	154.466	422.592	58.29	-0.434748	0.159768	6.88541	0.999998	2.00481e-06
POLA1	X	37	24712078	25014067	4389	1.58804e-05	3.91318e-05	4.50106e-06	126	211	1	113.759	264.279	40.4558	-0.726666	1.63282	6.1193	0.999998	2.158e-06
ZFHX4	8	10	77616323	77776801	10851	4.80017e-05	0.000103589	5.65027e-06	472	1020	5	475.25	1020.91	57.9503	0.0944056	0.014176	6.86154	0.999998	2.27642e-06
MED14	X	31	40511057	40594664	4365	1.69717e-05	4.2942e-05	4.30357e-06	89	125	0	104.852	263.562	35.8383	0.980202	4.25218	5.90548	0.999998	2.33273e-06
NCOR2	12	47	124809947	124979797	7545	5.75408e-05	0.000111862	5.90315e-06	537	848	7	504.289	971.373	66.6243	-0.922318	1.97214	7.2059	0.999998	2.403e-06
WHSC1	4	21	1902381	1980636	4098	2.07052e-05	4.50391e-05	3.15211e-06	234	293	1	218.041	464.91	40.1388	-0.68432	3.97215	6.09406	0.999998	2.4296e-06
PSMD1	2	24	231921739	232035426	2862	1.02811e-05	2.51642e-05	2.759e-06	90	153	0	110.053	259.611	35.6674	1.2103	3.29648	5.89138	0.999998	2.48666e-06
ATAD2	8	28	124333373	124408597	4173	1.43088e-05	3.83801e-05	4.7168e-06	160	347	5	150.827	390.236	57.6789	-0.472927	1.09041	6.84241	0.999997	2.51967e-06
CACNA1C	12	49	2162728	2800365	6561	3.7797e-05	7.93302e-05	5.67697e-06	367	380	7	349.597	718.91	66.4185	-0.589339	6.29734	7.19214	0.999997	2.5953e-06
UBE3C	7	23	156931966	157060449	3252	1.42749e-05	3.14918e-05	3.06519e-06	141	235	1	152.885	327.631	39.9518	0.608635	2.54961	6.07912	0.999997	2.60568e-06
YTHDC2	5	29	112849592	112929080	4293	1.40122e-05	3.84637e-05	4.67274e-06	180	416	5	147.668	391.391	57.4681	-1.68465	-0.619729	6.82753	0.999997	2.72628e-06
INTS3	1	30	153701110	153745746	3129	1.36791e-05	3.18967e-05	3.62277e-06	138	141	3	152.297	340.272	48.6388	0.733531	5.38199	6.45541	0.999997	2.73718e-06
WDR33	2	21	128463896	128528555	4011	1.52015e-05	4.21568e-05	4.84032e-06	156	283	5	163.227	438.758	57.4406	0.358161	3.70465	6.82558	0.999997	2.75449e-06
XPO7	8	28	21777281	21862599	3264	1.34231e-05	3.18024e-05	3.70574e-06	154	136	2	138.004	312.777	44.1366	-0.862149	4.97987	6.25664	0.999997	2.83393e-06
RAD54L2	3	21	51624436	51697436	4404	1.89134e-05	4.83186e-05	3.28118e-06	172	320	0	177.283	444.403	35.2557	0.251233	2.94002	5.85728	0.999997	2.90069e-06
DOCK3	3	53	50712694	51418990	6093	2.54737e-05	6.53084e-05	6.11226e-06	266	440	8	248.382	610.483	70.4703	-0.707826	3.4376	7.34094	0.999997	2.9666e-06
XPO5	6	32	43491605	43543601	3615	1.37699e-05	3.36016e-05	3.95396e-06	159	223	3	140.384	327.987	48.3991	-0.994815	2.88812	6.43739	0.999997	2.99387e-06
ARID4A	14	23	58766572	58838707	3774	1.15585e-05	2.97075e-05	3.46525e-06	130	310	2	127.01	312.946	43.9744	-0.167975	0.082964	6.24404	0.999997	3.01115e-06
MARCHF6	5	26	10354010	10433796	2733	1.08505e-05	2.6321e-05	3.39748e-06	113	148	2	119.262	277.336	43.8504	0.363065	3.86924	6.23439	0.999997	3.15406e-06
TMEM131	2	41	98373561	98612125	5652	2.48805e-05	5.38583e-05	4.74812e-06	224	462	5	218.902	470.98	56.987	-0.218175	0.206155	6.79342	0.999997	3.26373e-06
DMXL1	5	43	118407264	118582914	9084	2.86912e-05	7.53569e-05	6.54618e-06	377	912	11	309.278	788.937	83.3916	-2.43823	-2.18281	7.82002	0.999997	3.32717e-06
PRPF3	1	15	150297400	150325455	2052	6.77447e-06	1.8871e-05	2.7835e-06	72	85	0	76.369	202.461	34.768	0.316551	4.11276	5.81662	0.999997	3.4811e-06
AGO3	1	19	36397027	36521346	2583	9.47194e-06	2.63653e-05	2.69492e-06	84	94	0	103.79	277.367	34.7606	1.22997	5.48533	5.816	0.999997	3.49075e-06
POGZ	1	18	151377277	151414680	4233	1.6032e-05	4.16707e-05	3.61984e-06	199	297	2	171.788	434.404	43.5706	-1.3146	3.28444	6.21256	0.999996	3.50203e-06
CIT	12	47	120126036	120313972	6210	3.0202e-05	6.94424e-05	6.39941e-06	318	505	11	324.199	722.525	83.1711	0.21798	4.03174	7.80654	0.999996	3.61309e-06
TRAPPC10	21	23	45432374	45523412	3780	2.05871e-05	3.96942e-05	3.03845e-06	191	355	1	211.076	402.645	39.0576	0.874927	1.18294	6.00717	0.999996	3.64043e-06
NUP153	6	22	17616327	17706618	4428	1.50097e-05	3.61042e-05	2.9587e-06	185	474	1	164.284	383.175	39.0121	-1.02336	-2.31163	6.00348	0.999996	3.70299e-06
BRD4	19	19	15349187	15383910	4089	2.41177e-05	5.00639e-05	3.1472e-06	267	293	0	223.958	458.654	34.5518	-1.82109	3.85362	5.79851	0.999996	3.77428e-06
SRRM1	1	17	24969817	24998777	2715	1.05686e-05	3.1682e-05	3.82874e-06	127	223	2	110.399	317.798	43.2926	-1.00037	2.64932	6.1908	0.999996	3.88578e-06
TNPO1	5	24	72112564	72201237	2697	9.04796e-06	2.42694e-05	2.49676e-06	104	101	0	101.81	257.546	34.4644	-0.137452	4.85986	5.79118	0.999996	3.89956e-06
MAST1	19	26	12949386	12985684	4713	3.67119e-05	7.33978e-05	3.49736e-06	237	288	2	341.957	684.235	43.2791	3.59374	7.54675	6.18974	0.999996	3.90547e-06
PTCH1	9	23	98209193	98270643	4344	2.8794e-05	5.65752e-05	3.01028e-06	284	432	1	290.951	565.712	38.8395	0.258016	2.8008	5.98949	0.999996	3.9499e-06
KDM4A	1	21	44118846	44170041	3195	1.20669e-05	3.18466e-05	2.97273e-06	120	205	1	132.746	337.208	38.7643	0.700463	3.58689	5.98338	0.999996	4.0626e-06
MAP4K4	2	30	102314542	102507711	3720	1.45196e-05	3.72154e-05	4.38606e-06	144	161	2	126.246	302.425	43.1699	-1.00049	4.05161	6.18117	0.999996	4.0682e-06
COL6A1	21	35	47401764	47423927	3087	2.68783e-05	4.6896e-05	3.582e-06	257	400	2	247.591	423.88	43.0872	-0.378615	0.577853	6.17467	0.999996	4.19607e-06
CDC5L	6	16	44355560	44414448	2409	7.9469e-06	2.17339e-05	2.804e-06	100	137	0	86.4133	227.315	34.2406	-0.925432	2.9844	5.77234	0.999996	4.24001e-06
ARID2	12	21	46123619	46298861	5508	1.93692e-05	4.73959e-05	3.85163e-06	244	407	3	205.752	493.654	47.4183	-1.68835	1.94307	6.36312	0.999996	4.32055e-06
FAM135B	8	19	139144835	139380226	4221	1.75257e-05	3.97448e-05	3.03765e-06	203	402	1	189.009	419.567	38.4956	-0.644372	0.427281	5.96151	0.999996	4.492e-06
COPB2	3	22	139076704	139108392	2721	8.66505e-06	2.25165e-05	2.5207e-06	93	166	0	96.9623	239.216	34.0452	0.254782	2.35841	5.75585	0.999995	4.56154e-06
CUL2	10	21	35299238	35363154	2295	8.23853e-06	2.1037e-05	2.88442e-06	90	109	0	86.3604	207.733	33.9778	-0.24798	3.41288	5.75014	0.999995	4.67804e-06
TEK	9	23	27109588	27229230	3375	1.2861e-05	3.15261e-05	2.86961e-06	173	283	1	140.604	332.345	38.3612	-1.72985	1.34851	5.95054	0.999995	4.72356e-06
TRIM33	1	20	114940269	115053697	3384	1.60724e-05	3.44186e-05	2.73373e-06	124	123	0	124.321	292.095	33.8943	0.0182457	4.92922	5.74307	0.999995	4.82645e-06
HECW2	2	28	197066000	197298147	4719	2.06113e-05	4.94977e-05	4.46903e-06	216	385	5	220.8	516.898	55.9403	0.204537	2.89031	6.71862	0.999995	4.82759e-06
IPO5	13	27	98622034	98674076	3348	1.31734e-05	3.05541e-05	3.20488e-06	157	216	2	142.409	319.857	42.6404	-0.77418	2.89313	6.13944	0.999995	4.95907e-06
RBBP6	16	18	24551947	24583766	5379	1.79239e-05	4.80721e-05	4.34712e-06	216	451	4	192.243	504.161	51.3529	-1.08489	1.17955	6.51846	0.999995	5.16008e-06
SYNGAP1	6	19	33388041	33419683	4032	2.02832e-05	5.04845e-05	3.3451e-06	167	186	1	201.702	496.419	38.0999	1.54712	6.94119	5.92915	0.999995	5.20847e-06
GRID2	4	16	93225807	94693649	3024	1.22536e-05	3.05002e-05	3.08268e-06	147	302	1	133.448	322.909	38.0962	-0.742825	0.579692	5.92884	0.999995	5.2158e-06
PCNX	14	36	71374567	71576652	7026	2.45317e-05	6.5647e-05	6.26606e-06	309	669	10	263.705	687.921	77.6981	-1.7661	0.359397	7.57622	0.999995	5.37831e-06
CYFIP2	5	29	156712371	156820008	3684	1.81783e-05	4.24453e-05	3.53676e-06	188	143	2	176.022	399.176	42.3943	-0.571646	6.38801	6.11995	0.999995	5.43727e-06
DSCAML1	11	33	117299043	117667974	6342	4.16582e-05	8.73776e-05	4.44556e-06	411	613	5	421.098	870.778	55.613	0.311571	4.35214	6.69507	0.999995	5.4562e-06
IPO7	11	25	9406310	9466741	3117	9.4752e-06	2.58026e-05	2.8311e-06	121	156	1	104.073	267.033	37.9686	-1.05056	3.38515	5.91837	0.999995	5.47058e-06
WNK3	X	23	54224756	54360106	5403	1.7296e-05	4.60144e-05	4.26755e-06	110	255	0	119.552	306.902	33.5064	0.553127	1.47602	5.71012	0.999994	5.57987e-06
UBTF	17	20	42284609	42295597	2295	1.25845e-05	2.67296e-05	2.59982e-06	137	82	0	130.798	271.163	33.4716	-0.343363	5.7231	5.70716	0.999994	5.65293e-06
CACNA1I	22	37	39966757	40082410	6672	4.92047e-05	9.77142e-05	4.8324e-06	350	366	4	333.143	690.26	51.0711	-0.584791	6.14889	6.49753	0.999994	5.73352e-06
HOOK3	8	22	42752274	42873641	2157	7.34396e-06	1.83918e-05	2.6902e-06	75	138	0	78.9129	187.028	33.4155	0.278896	1.78609	5.70237	0.999994	5.77279e-06
MYO9B	19	38	17212527	17322594	6069	4.01142e-05	8.0916e-05	4.64557e-06	368	527	4	363.414	714.323	51.0348	-0.152333	3.49184	6.49483	0.999994	5.81182e-06
USP19	3	26	49146390	49156578	4260	1.94734e-05	4.9722e-05	3.28675e-06	183	390	2	198.835	492.42	42.1541	0.711027	2.29947	6.10086	0.999994	5.94844e-06
HIRA	22	25	19318962	19418999	3054	1.60286e-05	3.4764e-05	2.81943e-06	180	205	1	169.066	358.319	37.6783	-0.532443	4.03524	5.89447	0.999994	6.09795e-06
DICER1	14	26	95556834	95599795	5769	2.08577e-05	5.10358e-05	4.39002e-06	224	341	5	225.971	538.633	55.2723	0.0830284	4.2425	6.67047	0.999994	6.19773e-06
HDLBP	2	26	242169015	242206284	3807	1.76841e-05	4.38854e-05	3.1411e-06	209	278	2	188.898	457.404	42.0349	-0.926059	4.1792	6.09137	0.999994	6.21957e-06
TENM1	X	32	123514385	124097602	8199	3.12255e-05	7.73617e-05	6.46767e-06	251	402	5	229.899	554.325	55.2551	-0.881164	3.22328	6.66922	0.999994	6.23772e-06
LRRC7	1	25	70225887	70587570	4614	1.70177e-05	4.12757e-05	3.62335e-06	208	314	3	184.367	433.374	46.3341	-1.10205	2.85686	6.28001	0.999994	6.4811e-06
GON4L	1	31	155720374	155823571	6723	2.24319e-05	5.86197e-05	4.58709e-06	209	458	5	230.803	581.663	55.1279	0.908706	2.55455	6.66001	0.999993	6.54164e-06
PIK3CA	3	20	178916613	178952152	3207	9.31365e-06	2.74304e-05	3.82188e-06	86	93	3	102.265	286.647	46.3069	1.01839	5.69831	6.27791	0.999993	6.5474e-06
RASA1	5	25	86564268	86686700	3144	1.27263e-05	3.15395e-05	3.29702e-06	139	202	2	132.748	318.935	41.8954	-0.343574	3.26215	6.08024	0.999993	6.5526e-06
KDM5A	12	28	394621	498257	5073	1.80205e-05	4.88615e-05	4.69597e-06	227	419	6	197.665	517.903	59.4528	-1.32113	2.16519	6.83857	0.999993	6.7515e-06
DCHS1	11	20	6643009	6662844	9897	5.40987e-05	0.00012574	6.33635e-06	433	945	7	471.106	1103	63.8388	1.11163	2.37018	7.01752	0.999993	6.81069e-06
LYST	1	51	235826239	235993717	11406	3.78942e-05	9.61927e-05	9.53515e-06	436	1056	19	409.266	1007.6	116.744	-0.836726	-0.759688	8.92388	0.999993	6.82848e-06
TNRC6C	17	19	76045143	76100926	5181	2.58747e-05	5.32105e-05	3.38785e-06	204	419	1	235.527	488.454	37.2687	1.30071	1.56564	5.86059	0.999993	7.10752e-06
SYCP2	20	43	58439365	58497468	4593	1.3805e-05	3.51947e-05	4.26789e-06	156	437	5	145.321	347.67	54.8389	-0.560893	-2.38684	6.63904	0.999993	7.28816e-06
WAPAL	10	18	88197299	88277826	3573	1.14018e-05	3.01372e-05	2.92534e-06	122	230	1	124.912	319.136	37.1974	0.164956	2.48586	5.85467	0.999993	7.29974e-06
SRGAP3	3	22	9027202	9290635	3300	1.80856e-05	4.04113e-05	2.85998e-06	190	262	1	190.004	415.058	37.1736	0.000202113	3.74293	5.85269	0.999993	7.3649e-06
NFAT5	16	14	69600204	69729274	4650	1.5146e-05	3.69959e-05	3.97073e-06	170	312	3	160.716	387.061	45.9336	-0.4637	1.90079	6.24904	0.999992	7.52822e-06
GTF3C1	16	37	27472670	27561211	6330	3.37507e-05	7.72616e-05	5.4396e-06	364	557	8	350.782	787.356	67.9584	-0.446872	4.09	7.1748	0.999992	7.59005e-06
BAG6	6	24	31606907	31619540	3399	1.46129e-05	3.77274e-05	2.82957e-06	165	275	1	153.683	384.232	37.0865	-0.578022	2.77628	5.84545	0.999992	7.60868e-06
ACIN1	14	19	23528356	23564495	4026	1.5421e-05	4.64797e-05	4.15873e-06	178	350	4	166.06	487.829	50.2448	-0.58665	3.10898	6.43574	0.999992	7.80964e-06
AQR	15	35	35148992	35261814	4458	1.40033e-05	3.98995e-05	4.52954e-06	170	296	6	155.95	421.357	59.02	-0.712381	3.04252	6.80803	0.999992	7.93777e-06
DHX15	4	14	24529546	24586016	2388	8.00069e-06	2.3822e-05	2.64618e-06	103	60	0	86.7046	248.395	32.5568	-1.10807	5.95536	5.62862	0.999992	7.95924e-06
ATP2B1	12	20	89984760	90049663	3663	1.16983e-05	3.17457e-05	2.83469e-06	116	149	1	128.209	335.706	36.9598	0.682715	5.07679	5.8349	0.999992	7.97805e-06
PRRC2B	9	31	134305531	134371261	6690	3.64321e-05	8.04434e-05	6.21718e-06	381	746	8	341.966	743.327	67.8246	-1.33653	-0.0488497	7.16584	0.999992	7.9797e-06
PSMD2	3	21	184017054	184026678	2727	1.1002e-05	2.79851e-05	2.45808e-06	114	153	0	108.488	274.973	32.5092	-0.335093	3.66461	5.62451	0.999992	8.10204e-06
AFF4	5	20	132216750	132272881	3492	1.20815e-05	3.18002e-05	2.87552e-06	127	257	1	131.869	335.85	36.871	0.268461	2.14359	5.8275	0.999992	8.24726e-06
NCOA2	8	21	71025866	71128980	4395	1.6086e-05	4.06015e-05	3.09909e-06	160	352	1	163.358	400.829	36.8072	0.166329	1.21508	5.82217	0.999992	8.44656e-06
ZNF638	2	27	71576084	71661937	5937	1.75331e-05	4.90557e-05	4.36088e-06	231	641	5	190.831	515.748	54.4217	-1.84117	-2.74773	6.60865	0.999991	8.51888e-06
RBM39	20	16	34292402	34328796	1593	5.06778e-06	1.58629e-05	2.59272e-06	55	50	0	57.4228	167.637	32.3532	0.202439	4.52657	5.611	0.999991	8.5888e-06
KIAA0947	5	19	5423028	5489443	6801	2.5417e-05	5.85175e-05	4.06608e-06	244	629	2	244.258	564.841	41.0998	0.0104646	-1.34494	6.01639	0.999991	8.82346e-06
ILF3	19	19	10781281	10799988	2697	1.83459e-05	3.30569e-05	2.49421e-06	191	218	0	192.296	340.485	32.2801	0.059171	3.30706	5.60466	0.999991	8.82681e-06
MAP2	2	12	210517894	210595121	5484	1.88551e-05	4.64992e-05	2.69981e-06	255	499	0	199.656	485.836	32.272	-2.47999	-0.297537	5.60395	0.999991	8.85377e-06
ZMYND8	20	23	45839405	45985414	3567	1.87956e-05	3.86505e-05	2.70949e-06	200	250	1	202.964	408.39	36.5528	0.131745	3.90481	5.80089	0.999991	9.28954e-06
C11orf30	11	20	76157982	76261190	3969	1.40092e-05	3.57666e-05	2.82524e-06	159	316	1	151.888	374.4	36.5506	-0.365381	1.50369	5.80071	0.999991	9.29739e-06
ZNF236	18	31	74536313	74680295	5538	3.14055e-05	6.34625e-05	4.1541e-06	302	406	5	330.8	654.891	54.1654	1.00261	4.84546	6.58992	0.999991	9.37587e-06
USP48	1	27	22005909	22109450	3108	1.17371e-05	2.95273e-05	3.11819e-06	101	146	2	122.602	295.094	40.8944	1.2353	4.32403	5.99979	0.99999	9.52814e-06
INTS6	13	18	51939887	52026661	2664	8.58647e-06	2.31711e-05	2.54302e-06	105	126	0	93.8806	241.968	32.0633	-0.726632	3.71422	5.5858	0.99999	9.57254e-06
PLXND1	3	36	129275154	129325482	5778	4.68172e-05	8.85356e-05	4.35029e-06	328	498	4	390.994	741.572	49.6446	2.01714	4.45616	6.3905	0.99999	9.77505e-06
THRAP3	1	10	36748164	36769618	2868	9.96068e-06	3.15541e-05	3.1248e-06	104	247	1	107.664	332.749	36.4078	0.223561	2.34196	5.78873	0.99999	9.80727e-06
DIDO1	20	14	61510584	61542964	6723	4.52399e-05	8.87164e-05	4.67403e-06	420	741	5	476.557	929.379	53.9993	1.64041	3.07855	6.57775	0.99999	9.97693e-06
SMARCAD1	4	23	95129545	95210685	3087	9.25209e-06	2.54077e-05	2.71004e-06	119	164	1	102.767	267.087	36.3074	-1.01392	3.14259	5.78029	0.99999	1.01825e-05
PTPN4	2	26	120567429	120734646	2781	8.66048e-06	2.3917e-05	3.45872e-06	85	188	3	97.8723	254.195	45.0358	0.823848	2.06847	6.17905	0.999989	1.05324e-05
RBM26	13	21	79894755	79979909	2943	8.93963e-06	2.55458e-05	3.20451e-06	112	190	2	98.9784	269.006	40.5234	-0.828738	2.39986	5.9697	0.999989	1.09462e-05
SMARCA2	9	33	2029022	2192739	4773	2.27569e-05	5.30273e-05	4.63039e-06	258	265	6	222.124	513.051	58.0744	-1.52415	5.45595	6.74083	0.999989	1.13054e-05
SLC4A4	4	24	72102293	72433610	3285	1.20936e-05	2.94357e-05	2.21719e-06	140	199	0	132.889	310.419	31.5751	-0.390556	3.15061	5.54311	0.999989	1.14899e-05
KIF1A	2	48	241656780	241737169	5376	3.57688e-05	7.61371e-05	4.89553e-06	326	348	5	298.253	625.158	53.62	-1.0173	5.52258	6.54987	0.999989	1.14977e-05
KIF11	10	22	94353132	94413553	3171	9.55146e-06	2.57537e-05	2.77164e-06	112	186	1	103.064	266.122	35.786	-0.557323	2.44692	5.73626	0.999988	1.23751e-05
COL12A1	6	65	75796262	75912508	9192	3.45839e-05	8.45093e-05	8.02365e-06	407	836	17	374.807	883.706	106.316	-1.05287	0.799521	8.54496	0.999988	1.24665e-05
ZNF407	18	8	72342975	72776424	6747	3.17983e-05	6.86666e-05	3.39456e-06	353	688	1	306.088	669.417	35.7394	-1.6978	-0.35784	5.73231	0.999987	1.25928e-05
MINK1	17	32	4736878	4800582	3999	2.27699e-05	5.29487e-05	4.582e-06	205	253	3	183.555	409.942	44.5182	-1.00225	3.86177	6.13834	0.999987	1.2782e-05
NAA35	9	22	88557074	88636875	2178	6.91961e-06	1.91965e-05	2.32586e-06	82	105	0	77.967	201.815	31.2732	-0.289196	3.39528	5.51655	0.999987	1.28632e-05
HCFC1	X	26	153214797	153236291	6108	4.17544e-05	7.7455e-05	3.58286e-06	263	198	0	277.676	509.23	31.262	0.557649	6.87122	5.51556	0.999987	1.29172e-05
TCF20	22	4	42564658	42611311	5883	2.2596e-05	5.48966e-05	3.29368e-06	296	597	1	235.307	570.886	35.6497	-2.50519	-0.544505	5.7247	0.999987	1.30221e-05
DDX42	17	17	61864409	61895758	2817	1.01297e-05	2.90181e-05	2.82916e-06	112	179	1	111.461	307.261	35.6382	-0.0323078	3.64545	5.72372	0.999987	1.30784e-05
SETD1A	16	18	30970052	30995344	5124	3.20075e-05	6.97252e-05	3.42686e-06	366	537	2	312.231	675.53	39.9706	-1.92672	2.65541	5.92459	0.999987	1.34601e-05
GRIN2B	12	12	13715716	14019142	4455	2.33628e-05	5.09895e-05	2.55403e-06	260	224	0	247.67	534.958	31.1213	-0.49606	6.6981	5.50314	0.999986	1.36151e-05
SETDB1	1	21	150900190	150936840	3876	1.40827e-05	3.90999e-05	3.51279e-06	168	239	3	153.922	412.915	44.3344	-0.718456	4.26399	6.12382	0.999986	1.36913e-05
RRM1	11	19	4116242	4159613	2379	7.87886e-06	2.12582e-05	2.42184e-06	93	105	0	86.2759	221.524	31.065	-0.458366	3.90044	5.49816	0.999986	1.39048e-05
ADCY2	5	25	7396409	7826984	3276	1.80902e-05	3.8741e-05	2.55931e-06	174	196	1	191.766	400.072	35.4548	0.812331	5.08304	5.70812	0.999986	1.4007e-05
TLK1	2	21	171850289	172016938	2301	7.99816e-06	2.03672e-05	2.32124e-06	86	95	0	89.7549	215.411	31.0431	0.250954	4.08735	5.49622	0.999986	1.40191e-05
PKN2	1	22	89150263	89299131	2955	9.10514e-06	2.53634e-05	2.72088e-06	103	195	1	98.1341	261.106	35.323	-0.31101	2.03819	5.69689	0.999985	1.47148e-05
CELSR1	22	35	46759074	46933067	9045	8.04157e-05	0.000148711	5.76256e-06	703	1083	8	770.257	1411.85	66.1297	1.53442	4.36022	7.05149	0.999985	1.5041e-05
ATP1A3	19	23	42471088	42498228	3081	2.01008e-05	4.00564e-05	2.25359e-06	187	119	0	210.552	410.899	30.8405	1.02772	7.17423	5.47825	0.999985	1.51228e-05
TRIM24	7	19	138145293	138269696	3153	1.34587e-05	3.12899e-05	2.74514e-06	101	183	1	134.72	313.932	35.2389	1.83949	3.68161	5.68971	0.999985	1.51846e-05
STAT1	2	23	191835428	191874729	2253	9.4416e-06	2.13343e-05	2.20466e-06	94	68	0	104.541	225.194	30.8192	0.652794	5.21876	5.47636	0.999985	1.52438e-05
ASXL3	18	12	31158595	31326559	6747	2.47608e-05	5.77382e-05	3.78037e-06	261	608	2	249.032	573.077	39.598	-0.480189	-0.726793	5.89399	0.999985	1.5473e-05
RAPGEF2	4	24	160189307	160279291	4500	1.71704e-05	4.24755e-05	3.9357e-06	205	295	4	181.588	438.325	48.3731	-1.10005	3.41063	6.2936	0.999984	1.57271e-05
DNM2	19	21	10828918	10941723	2613	1.66836e-05	3.53497e-05	2.30912e-06	188	189	0	170.381	355.176	30.6931	-0.854659	4.39294	5.46515	0.999984	1.59798e-05
ARID4B	1	23	235331839	235490234	3939	1.19004e-05	3.09109e-05	3.1393e-06	134	279	2	128.19	319.08	39.5109	-0.324928	1.11786	5.88681	0.999984	1.59852e-05
GLI3	7	14	42003927	42262852	4743	3.16494e-05	5.96512e-05	2.90732e-06	298	550	1	332.38	621.809	35.1	1.19402	1.4347	5.67782	0.999984	1.59948e-05
ZNFX1	20	13	47863803	47892376	5757	2.01182e-05	5.5806e-05	4.20232e-06	253	461	4	212.953	581.864	48.1825	-1.7376	2.49629	6.27895	0.999983	1.68891e-05
KPNB1	17	22	45727610	45759770	2631	9.76979e-06	2.31429e-05	2.57669e-06	94	50	1	107.84	245.206	34.8989	0.843845	6.21065	5.66058	0.999983	1.7244e-05
ERBB4	2	28	212248339	213403254	3927	1.40368e-05	3.77854e-05	3.65456e-06	175	337	4	154.903	398.149	48.1268	-1.02239	1.52677	6.27466	0.999983	1.72446e-05
TNRC18	7	29	5347736	5460877	8907	7.5443e-05	0.000138587	4.68404e-06	534	795	2	511.582	937.313	39.2691	-0.627572	2.31585	5.86685	0.999983	1.7498e-05
RERE	1	22	8415146	8716356	4701	2.83001e-05	5.92226e-05	3.53023e-06	292	401	3	279.285	585.301	43.668	-0.481735	3.79531	6.07089	0.999982	1.75665e-05
RNF40	16	19	30773866	30785435	3006	1.47563e-05	3.86376e-05	3.32658e-06	134	263	2	150.289	384.167	39.2295	0.841314	3.07989	5.86357	0.999982	1.77594e-05
ATG2A	11	41	64662444	64684607	5817	3.61202e-05	7.66657e-05	4.98183e-06	339	609	6	331.665	693.937	56.8453	-0.255016	1.60637	6.6525	0.999982	1.79026e-05
ATP1A1	1	23	116916851	116947066	3072	1.33313e-05	3.10144e-05	2.55734e-06	172	75	1	146.556	329.123	34.6994	-1.33076	6.9787	5.64343	0.999981	1.85793e-05
BCR	22	23	23523147	23657709	3816	2.92338e-05	5.55934e-05	2.88974e-06	235	365	1	275.235	516.253	34.6425	1.53558	3.31652	5.63852	0.999981	1.89792e-05
PITPNM2	12	24	123470573	123519137	4050	2.84947e-05	5.77524e-05	2.75096e-06	231	327	1	270.095	539.393	34.6139	1.5062	4.55615	5.63605	0.999981	1.91833e-05
KALRN	3	34	123813684	124237309	4992	2.33372e-05	5.52105e-05	4.35596e-06	256	334	6	247.661	567.997	56.6571	-0.335532	4.89156	6.63888	0.999981	1.92081e-05
SLTM	15	21	59172197	59225764	3105	1.19827e-05	3.30882e-05	4.32461e-06	114	238	5	128.861	345.181	52.2373	0.828904	2.87411	6.44727	0.999981	1.92839e-05
FNBP4	11	17	47738973	47788840	3054	1.22492e-05	2.80805e-05	2.78386e-06	127	226	1	115.397	270.038	34.5457	-0.683929	1.33514	5.63017	0.99998	1.96787e-05
AGO2	8	19	141542142	141645605	2580	1.82984e-05	3.60232e-05	2.32584e-06	169	74	0	187.808	364.46	30.0822	0.868954	7.58003	5.41048	0.99998	2.00815e-05
FXR1	3	17	180630473	180694080	1866	6.60359e-06	1.88988e-05	2.30296e-06	69	101	0	74.4072	200.946	30.068	0.396906	3.51265	5.40921	0.99998	2.01882e-05
EPC1	10	15	32557990	32635843	2511	1.05427e-05	2.44226e-05	2.85979e-06	113	173	1	112.997	253.367	34.459	-0.000172738	2.51542	5.62267	0.99998	2.03278e-05
VCP	9	17	35057113	35072350	2421	8.84558e-06	2.64762e-05	2.30438e-06	101	72	0	97.3862	280.335	30.022	-0.231869	6.19917	5.40506	0.999979	2.05393e-05
ROBO2	3	26	75986644	77695206	4185	1.64425e-05	4.22428e-05	4.08236e-06	211	411	5	180.357	447.599	52.058	-1.44473	0.861854	6.43385	0.999979	2.06208e-05
TCEB3	1	11	24069915	24086063	2397	1.1495e-05	2.51979e-05	2.77453e-06	99	195	0	101.701	227.588	30.0031	0.169584	1.0762	5.40336	0.999979	2.0685e-05
ACAN	15	17	89379437	89417712	7593	3.73931e-05	7.90874e-05	3.53562e-06	312	711	2	364.494	765.891	38.8088	1.74096	0.988168	5.82865	0.999979	2.07849e-05
XRCC5	2	21	216974159	217069925	2199	7.27955e-06	1.87482e-05	2.13102e-06	82	148	0	83.2352	201.616	29.9471	0.0857268	1.88123	5.39832	0.999979	2.11221e-05
CACNA1G	17	38	48638820	48704112	7134	4.29702e-05	9.30281e-05	4.88288e-06	394	537	6	388.158	831.26	56.359	-0.187763	5.08479	6.61724	0.999979	2.14732e-05
CASKIN1	16	20	2228550	2246433	4296	4.04903e-05	7.0161e-05	2.97394e-06	311	382	0	280.377	490.546	29.8858	-1.15796	2.44166	5.39279	0.999978	2.16122e-05
KDM6B	17	19	7748872	7756839	5049	2.95719e-05	6.62664e-05	3.83913e-06	330	510	3	283.026	629.581	43.0629	-1.76793	2.37436	6.02243	0.999978	2.20277e-05
CACNA2D1	7	39	81579707	82072775	3276	1.2182e-05	2.81052e-05	4.00068e-06	126	181	5	130.986	285.708	51.8392	0.275832	3.08623	6.41744	0.999978	2.23793e-05
SEC24C	10	22	75506590	75530853	3285	1.26319e-05	3.24746e-05	2.56823e-06	157	304	1	136.678	338.983	34.1599	-1.10064	0.946613	5.59676	0.999977	2.2733e-05
YLPM1	14	20	75230192	75302114	6441	2.436e-05	6.37792e-05	6.46418e-06	247	610	9	247.695	635.396	69.4024	0.0279728	0.501934	7.15234	0.999977	2.30083e-05
HSPA4	5	19	132387942	132440128	2523	8.34063e-06	2.16387e-05	2.72535e-06	90	193	1	87.7538	219.39	34.0506	-0.151822	0.88766	5.58725	0.999976	2.36818e-05
VAV1	19	27	6772818	6857118	2538	1.24364e-05	2.98633e-05	2.90895e-06	119	144	2	127.489	294.482	38.4528	0.476055	4.36883	5.79893	0.999976	2.37452e-05
ROCK1	18	33	18531344	18690871	4065	1.24483e-05	3.28797e-05	4.89644e-06	140	156	7	135.107	337.981	60.4419	-0.266549	4.93163	6.78101	0.999976	2.42617e-05
EZH2	7	19	148504737	148544390	2256	8.42617e-06	2.2361e-05	2.1957e-06	95	71	0	92.3421	234.447	29.4736	-0.175134	5.3182	5.35547	0.999975	2.52147e-05
EFTUD2	17	27	42928641	42971889	2919	1.2952e-05	3.0089e-05	2.36406e-06	151	163	1	142.668	315.736	33.8758	-0.441691	4.28242	5.57202	0.999975	2.52821e-05
LPHN3	4	23	62363011	62936626	4410	1.66251e-05	4.13195e-05	3.46068e-06	191	319	2	151.29	369.757	38.2832	-2.04416	1.31508	5.78472	0.999975	2.53003e-05
ARHGAP35	19	6	47421932	47503945	4500	1.95347e-05	4.59985e-05	2.66418e-06	204	296	0	202.947	475.888	29.4397	-0.0468193	4.10828	5.35239	0.999974	2.5536e-05
ACTN4	19	21	39138385	39220072	2736	1.93763e-05	3.78237e-05	2.26749e-06	183	169	0	191.558	369.857	29.4039	0.39152	5.20331	5.34914	0.999974	2.588e-05
PAN3	13	19	28712794	28866659	2664	1.28815e-05	2.7061e-05	2.31897e-06	102	164	0	103.277	233.302	29.3769	0.0795507	2.26047	5.34668	0.999974	2.61434e-05
DDB1	11	27	61067607	61100440	3423	1.62971e-05	3.72116e-05	2.78251e-06	177	152	2	172.051	385.88	38.1898	-0.238878	5.93166	5.77688	0.999974	2.61999e-05
ARHGEF2	1	22	155917732	155948218	2961	1.4921e-05	4.00445e-05	3.51767e-06	142	200	3	145.777	384.549	42.5829	0.198088	4.68863	5.98372	0.999974	2.63595e-05
MED1	17	17	37563727	37607315	4746	1.62551e-05	3.99838e-05	2.64254e-06	156	352	1	174.912	420.883	33.7553	0.90542	1.67279	5.56149	0.999974	2.64477e-05
MYH10	17	42	8379121	8526564	6024	2.6534e-05	6.57903e-05	5.81067e-06	276	378	10	285.891	685.8	73.4371	0.370382	5.85571	7.30242	0.999974	2.6469e-05
IPO9	1	24	201798337	201845182	3126	1.25393e-05	3.03745e-05	2.83812e-06	122	206	2	132.294	314.01	38.1539	0.566652	3.0367	5.77387	0.999973	2.65538e-05
LRP1B	2	91	140990754	142888298	13800	4.82964e-05	0.000122584	1.18832e-05	593	1247	29	532.284	1300.39	157.191	-1.66629	0.737585	10.0861	0.999973	2.67032e-05
UBA1	X	25	47058201	47074328	3177	1.58594e-05	3.76028e-05	3.46165e-06	124	129	0	107.837	242.981	29.2687	-0.985476	3.64297	5.33682	0.999973	2.72229e-05
CHERP	19	17	16629969	16653189	2751	1.97504e-05	3.93507e-05	2.58505e-06	155	154	0	169.507	341.556	29.095	0.705505	5.05603	5.32096	0.999971	2.905e-05
HDAC4	2	26	239974792	240274394	3255	2.54692e-05	4.65103e-05	2.65112e-06	269	310	1	253.471	453.634	33.4347	-0.617592	3.35982	5.5334	0.99997	2.98165e-05
CTNNA2	2	17	79878682	80874997	2718	1.35835e-05	3.06758e-05	2.62305e-06	145	170	1	146.45	322.359	33.4116	0.0758605	4.22774	5.53138	0.99997	3.00747e-05
MAP3K5	6	30	136878895	137113295	4125	1.73438e-05	3.94052e-05	3.44566e-06	150	280	4	190.545	418.283	46.639	1.85977	3.36855	6.15905	0.99997	3.00815e-05
DPP10	2	26	115919533	116599921	2403	9.60981e-06	2.11042e-05	2.45314e-06	102	209	1	96.0256	208.756	33.3293	-0.386033	-0.0084114	5.52414	0.999969	3.10145e-05
STAT3	17	23	40467762	40500534	2313	9.81437e-06	2.35174e-05	2.43377e-06	102	73	1	109.138	248.308	33.3117	0.43263	5.54263	5.52259	0.999969	3.12201e-05
CDK12	17	14	37618324	37687569	4473	1.72991e-05	4.41305e-05	3.62642e-06	180	343	3	182.302	455.848	42.1256	0.107962	2.63326	5.94661	0.999969	3.12756e-05
PTK2	8	31	141669564	141900836	3198	1.21401e-05	3.07553e-05	3.57214e-06	135	225	4	133.78	322.736	46.5217	-0.0667587	2.71045	6.14984	0.999969	3.14309e-05
HIPK1	1	15	114483005	114516134	3633	1.43131e-05	3.23887e-05	2.6416e-06	161	260	1	154.95	343.366	33.2888	-0.307733	2.2414	5.52058	0.999969	3.14879e-05
SF3B3	16	25	70560559	70605716	3654	1.37532e-05	3.56813e-05	3.56691e-06	168	172	4	152.096	379.234	46.5042	-0.816498	5.30173	6.14847	0.999968	3.16365e-05
CLUH	17	25	2593887	2607844	3930	3.14939e-05	5.8758e-05	3.10002e-06	314	417	1	267.013	491.619	33.2688	-1.82068	1.67666	5.51881	0.999968	3.17253e-05
PKD1	16	46	2139727	2185690	12912	0.000109781	0.000206184	7.47454e-06	1064	1640	9	833.947	1569.19	68.5215	-5.04407	-0.890628	7.09319	0.999968	3.19863e-05
STXBP5	6	28	147525668	147705891	3456	1.35414e-05	3.14075e-05	3.33035e-06	143	219	3	143.138	319.883	42.0394	0.00728751	2.81016	5.93958	0.999968	3.23002e-05
ITCH	20	24	32981617	33095599	2712	8.67041e-06	2.41156e-05	3.03193e-06	112	141	2	89.5903	242.043	37.6031	-1.49909	3.2357	5.72739	0.999967	3.26279e-05
LRP6	12	23	12274059	12419669	4842	1.5997e-05	4.63111e-05	5.30997e-06	188	382	8	175.033	490.592	64.052	-0.620601	2.44258	6.90885	0.999967	3.27146e-05
ADAMTS6	5	24	64447662	64769500	3354	1.10123e-05	3.09941e-05	3.24309e-06	108	230	3	121.87	327.188	42.0045	0.795546	2.67685	5.93674	0.999967	3.2725e-05
SMC1A	X	25	53407023	53449549	3702	1.27971e-05	3.94964e-05	3.3697e-06	89	51	0	88.915	257.037	28.7366	-0.00570895	6.40262	5.28809	0.999967	3.32168e-05
CASKIN2	17	19	73497160	73509885	3609	2.24606e-05	4.69e-05	2.36439e-06	237	430	0	214.513	439.395	28.7286	-0.972118	0.223285	5.28735	0.999967	3.33163e-05
EIF4B	12	15	53400267	53434007	1836	6.94534e-06	2.17585e-05	2.37881e-06	69	126	0	74.1082	221.742	28.7285	0.375714	3.20322	5.28735	0.999967	3.33172e-05
SMURF2	17	19	62541965	62657998	2247	8.32722e-06	2.12966e-05	3.13935e-06	82	128	2	86.531	212.453	37.5426	0.308413	2.88665	5.72227	0.999967	3.33738e-05
ST5	11	19	8715642	8772247	3414	1.66643e-05	4.00616e-05	3.02964e-06	170	315	2	175.708	411.896	37.5137	0.272644	2.37861	5.71982	0.999966	3.37365e-05
TEX10	9	14	103064472	103111645	2790	8.7736e-06	2.33349e-05	2.73848e-06	86	208	1	95.034	243.818	33.0938	0.586763	1.14282	5.50337	0.999966	3.38711e-05
KIF26B	1	15	245318726	245865908	6327	4.85481e-05	8.8494e-05	3.28108e-06	393	636	1	389.895	725.35	33.0644	-0.099569	1.65284	5.50078	0.999966	3.42444e-05
ANKRD52	12	28	56636925	56652053	3231	1.78265e-05	3.69623e-05	2.68287e-06	169	176	1	172.923	342.353	33.0446	0.188897	4.47924	5.49903	0.999966	3.44992e-05
TULP4	6	14	158735048	158927726	4632	2.73282e-05	5.71524e-05	2.67253e-06	337	499	1	288.93	599.121	33.0409	-1.7906	2.03788	5.4987	0.999965	3.45479e-05
DAAM1	14	25	59730195	59835577	3237	1.18461e-05	2.99539e-05	3.19399e-06	118	265	3	130.108	313.606	41.8302	0.672092	1.36743	5.92251	0.999965	3.49284e-05
LRP8	1	19	53712689	53793584	2892	1.96693e-05	3.77744e-05	2.51676e-06	124	194	0	148.617	300.094	28.5878	1.27858	3.0512	5.27438	0.999965	3.51181e-05
FAM160B1	10	17	116581837	116621299	2298	8.53067e-06	1.99435e-05	2.1766e-06	108	191	0	91.1851	208.092	28.4587	-1.11495	0.590293	5.26246	0.999963	3.68552e-05
MYH14	19	42	50713622	50813047	6111	3.70148e-05	9.06724e-05	6.40384e-06	282	586	7	285.86	682.485	59.2437	0.14454	1.84002	6.69567	0.999962	3.79785e-05
NAA25	12	24	112467334	112546577	2919	9.95372e-06	2.57561e-05	3.3051e-06	98	166	3	106.081	262.198	41.6062	0.496779	2.95979	5.90417	0.999962	3.79816e-05
CNTN1	12	23	41302234	41463837	3057	1.1042e-05	2.72297e-05	3.15927e-06	120	246	3	122.93	289.932	41.4256	0.167314	1.28542	5.88935	0.999959	4.06346e-05
UBE2O	17	18	74387023	74449223	3879	2.55364e-05	4.9784e-05	2.84528e-06	204	282	1	227.254	449.931	32.57	0.976703	3.94428	5.45691	0.999959	4.12006e-05
SLC12A5	20	26	44650404	44686244	3420	1.73759e-05	4.13827e-05	2.80314e-06	162	183	2	175.518	407.71	36.9617	0.646066	5.54443	5.67281	0.999959	4.14722e-05
DOT1L	19	28	2164183	2229791	4614	3.83052e-05	6.53382e-05	3.34998e-06	404	424	3	360.796	615.752	41.3661	-1.44019	3.84988	5.88446	0.999958	4.15492e-05
ATP8A1	4	37	42414932	42658890	3495	1.31323e-05	3.09301e-05	4.07313e-06	130	223	6	144.423	321.553	54.5582	0.759926	2.73812	6.48506	0.999958	4.21105e-05
ZC3H7A	16	22	11845172	11876210	2916	1.05576e-05	2.63585e-05	2.76869e-06	130	240	2	117.377	280.31	36.9197	-0.737717	1.19951	5.66921	0.999958	4.21293e-05
ABCE1	4	17	146025564	146048725	1800	5.79576e-06	1.58473e-05	2.17466e-06	61	57	0	64.9771	165.897	28.0949	0.312395	4.21217	5.22871	0.999958	4.22265e-05
NCSTN	1	17	160313186	160328061	2130	8.53356e-06	2.12714e-05	2.08915e-06	89	175	0	93.9382	224.702	28.0587	0.322601	1.65189	5.22535	0.999957	4.28008e-05
GANAB	11	25	62393286	62414071	2901	1.19721e-05	3.20143e-05	3.60392e-06	156	244	4	130.35	331.634	45.6892	-1.42253	2.39747	6.08412	0.999957	4.29109e-05
ACTN1	14	22	69341575	69445773	2745	1.51064e-05	3.39996e-05	2.76891e-06	151	208	2	164.33	359.059	36.8504	0.658416	3.97168	5.66328	0.999957	4.32358e-05
FRMD4A	10	23	13693904	14372101	3120	2.14564e-05	4.07253e-05	2.95194e-06	190	246	2	200.694	381.223	36.8297	0.477951	3.45042	5.66151	0.999956	4.35711e-05
NPEPPS	17	23	45608666	45699286	2760	1.03598e-05	2.66467e-05	2.60675e-06	59	80	0	88.8772	220.948	27.9987	2.00663	4.72415	5.21976	0.999956	4.37724e-05
MAP3K12	12	13	53874965	53881175	2679	1.07755e-05	2.80272e-05	2.24246e-06	134	193	0	115.833	293.721	27.9941	-1.06876	2.92793	5.21932	0.999956	4.38487e-05
PIK3CD	1	22	9770513	9787104	3135	2.00948e-05	4.13637e-05	2.61556e-06	200	191	1	203.182	411.851	32.3965	0.141336	5.42174	5.44143	0.999956	4.39621e-05
TENM4	11	30	78369102	78780989	8310	4.47656e-05	9.91004e-05	5.2231e-06	293	629	4	312.009	719.198	45.5864	0.681397	1.67565	6.07596	0.999955	4.45924e-05
DOCK7	1	49	62921084	63153935	6330	2.14579e-05	5.80442e-05	6.65754e-06	236	466	13	232.802	599.363	85.1997	-0.132728	2.71394	7.7161	0.999954	4.57876e-05
MAP3K4	6	27	161412963	161537902	4827	2.0016e-05	4.79197e-05	4.30556e-06	210	390	6	206.389	491.611	54.2993	-0.159137	2.28317	6.46584	0.999954	4.63915e-05
ARID1B	6	20	157099063	157529025	6750	5.0426e-05	8.69444e-05	4.64635e-06	321	505	5	365.324	684.766	49.8305	1.46832	3.42252	6.2648	0.999953	4.74353e-05
CUX1	7	24	101459310	101892322	4551	3.27223e-05	6.0561e-05	3.73984e-06	248	328	4	294.439	551.905	45.4107	1.71359	4.74834	6.06198	0.999952	4.76219e-05
DENND4B	1	27	153902772	153916850	4491	2.07675e-05	5.37342e-05	3.69525e-06	206	352	3	191.8	482.457	40.9827	-0.649193	2.95902	5.85284	0.999952	4.79552e-05
ADCY1	7	20	45614142	45753594	3360	2.42001e-05	4.63813e-05	2.45785e-06	185	197	1	235.541	451.112	32.1498	2.08514	5.96065	5.41935	0.999952	4.82117e-05
PTPRC	1	32	198608398	198725310	3921	1.35872e-05	3.35689e-05	3.33519e-06	162	334	4	149.065	350.439	45.3525	-0.670828	0.437507	6.05734	0.999951	4.867e-05
ZNF521	18	7	22642675	22930910	3936	1.74132e-05	3.85056e-05	2.44906e-06	210	317	0	182.183	398.408	27.6946	-1.30489	2.03196	5.19133	0.999951	4.90445e-05
MLLT10	10	22	21823573	22030912	3207	1.16035e-05	2.74708e-05	2.85199e-06	152	271	2	126.144	286.808	36.5019	-1.45762	0.465041	5.63335	0.999951	4.92534e-05
KDM6A	X	29	44732797	44970656	4206	1.57852e-05	3.63781e-05	4.28262e-06	92	169	2	104.576	235.034	36.474	0.77865	2.14591	5.63095	0.99995	4.97697e-05
GRIA1	5	16	152871758	153190785	2751	1.27893e-05	2.9993e-05	2.18962e-06	139	157	0	134.243	307.726	27.6548	-0.259979	4.2807	5.1876	0.99995	4.97801e-05
ARHGAP29	1	22	94639424	94697167	3786	1.15747e-05	3.14606e-05	3.18384e-06	110	332	3	126.618	330.571	40.882	0.935111	-0.0391687	5.84451	0.99995	4.97952e-05
PACS1	11	24	65837957	66010751	2892	1.70399e-05	3.41242e-05	2.41173e-06	123	165	1	158.662	322.361	32.0559	1.79265	4.36653	5.41093	0.99995	4.99333e-05
KCNH4	17	16	40312057	40332963	3054	1.86067e-05	4.11682e-05	2.31288e-06	170	257	0	186.273	404.669	27.6073	0.75494	3.65719	5.18315	0.999949	5.06719e-05
GPHN	14	23	66975245	67647654	2310	7.92705e-06	2.2979e-05	2.2633e-06	85	131	1	90.1874	244.798	31.9849	0.345858	3.6236	5.40455	0.999949	5.12769e-05
COL11A1	1	67	103343574	103573734	5421	1.87617e-05	4.80126e-05	5.70986e-06	227	528	12	211.541	501.758	80.4706	-0.672987	-0.583666	7.52951	0.999948	5.16047e-05
ASAP2	2	28	9347233	9543456	3021	1.78462e-05	3.47143e-05	2.99751e-06	158	276	3	186.318	354.085	40.7862	1.31359	2.06739	5.83658	0.999948	5.1611e-05
SCUBE3	6	22	35182195	35216482	2982	1.47094e-05	3.55466e-05	2.75312e-06	130	256	2	154.259	365.733	36.3605	1.23671	2.85868	5.62116	0.999948	5.19289e-05
FLT4	5	30	180030191	180076545	4092	3.10033e-05	5.87786e-05	3.62036e-06	305	399	4	307.619	573.284	45.1787	0.0945334	3.62646	6.04348	0.999948	5.19381e-05
FBXW7	4	11	153244032	153332955	2124	6.79963e-06	1.84345e-05	2.29434e-06	74	88	0	73.2771	191.323	27.5146	-0.053473	3.72155	5.17443	0.999948	5.24602e-05
APC2	19	14	1453000	1470212	6912	7.08945e-05	0.000129455	4.31202e-06	362	561	1	451.497	825.007	31.8862	2.66688	4.57927	5.39565	0.999947	5.32067e-05
NCOA6	20	13	33303125	33370158	6192	2.26433e-05	5.46445e-05	3.87602e-06	263	607	4	239.897	572.3	45.1122	-0.944431	-0.722659	6.03817	0.999947	5.32449e-05
L1CAM	X	28	153128117	153141291	3774	2.1959e-05	4.56013e-05	3.4651e-06	164	217	1	156.996	318.055	31.8828	-0.353915	2.82304	5.39535	0.999947	5.32743e-05
RPRD2	1	11	150337190	150445810	4386	1.6897e-05	4.06925e-05	2.52599e-06	175	354	0	170.924	408.718	27.4568	-0.197418	1.34842	5.169	0.999946	5.36067e-05
USP8	15	19	50731270	50791285	3357	1.01905e-05	2.85683e-05	2.90159e-06	122	242	2	109.933	294.882	36.2089	-0.728715	1.53424	5.60806	0.999945	5.49577e-05
FBXO11	2	23	48035256	48132859	2784	1.05021e-05	2.7053e-05	2.7122e-06	115	108	1	83.4355	230.282	31.7544	-2.18799	4.0146	5.38377	0.999944	5.58938e-05
MAP1B	5	7	71403358	71501066	7407	3.12871e-05	6.77524e-05	4.07631e-06	336	582	4	323.204	700.058	44.92	-0.450687	2.22299	6.02278	0.999943	5.72148e-05
CSE1L	20	24	47675000	47712975	2916	9.92793e-06	2.41569e-05	2.64493e-06	116	182	2	110.825	256.519	36.0526	-0.311247	2.31801	5.59453	0.999942	5.82655e-05
AKAP6	14	12	32902699	33293979	6960	2.38644e-05	5.78517e-05	4.28473e-06	299	694	5	253.36	607.637	49.2658	-1.81551	-1.74549	6.22124	0.999941	5.85901e-05
ATP8B2	1	28	154300275	154321594	3672	1.7445e-05	4.05777e-05	2.92299e-06	181	302	3	187.717	422.244	40.4349	0.310404	2.91536	5.80737	0.999941	5.88586e-05
LUC7L3	17	10	48797093	48828022	1299	4.98598e-06	1.46687e-05	2.48102e-06	45	84	0	50.5233	142.153	27.1458	0.492007	2.43	5.13964	0.99994	6.02189e-05
HIVEP1	6	8	12015861	12164694	8157	3.27865e-05	7.35178e-05	4.43725e-06	374	835	5	344.322	768.134	49.0972	-1.01267	-1.20198	6.20817	0.999938	6.24025e-05
KIT	4	21	55524181	55604723	2931	1.36495e-05	2.9189e-05	2.26652e-06	145	233	1	149.146	309.67	31.44	0.21497	2.17064	5.35531	0.999937	6.28678e-05
PTPRA	20	21	2944923	3018779	2409	1.03944e-05	2.49874e-05	2.29998e-06	103	191	1	115.053	265.574	31.43	0.711495	2.27983	5.35441	0.999937	6.31026e-05
TIAM1	21	25	32492685	32639288	4776	2.62593e-05	5.42028e-05	3.80657e-06	257	494	5	281.996	572.391	49.0652	0.942493	1.63241	6.20569	0.999937	6.3154e-05
FUBP1	1	20	78414450	78444688	1935	6.58849e-06	1.75133e-05	1.94066e-06	79	106	0	74.0521	184.481	26.9937	-0.364061	2.8787	5.12521	0.999936	6.37443e-05
SLIT1	10	37	98760868	98945431	4605	2.6921e-05	5.67745e-05	3.97455e-06	254	392	5	261.02	542.58	49.0066	0.275124	3.22067	6.20114	0.999935	6.45544e-05
MORC3	21	17	37692562	37747594	2820	1.03212e-05	2.59346e-05	2.42786e-06	112	189	1	111.02	270.401	31.342	-0.0588727	2.46624	5.34641	0.999935	6.52148e-05
TSC1	9	21	135771621	135804259	3495	1.49447e-05	3.46067e-05	2.68114e-06	158	258	2	162.721	366.268	35.6607	0.234329	2.81844	5.56044	0.999933	6.74641e-05
BRAF	7	18	140434396	140624503	2301	9.88896e-06	2.21841e-05	2.8838e-06	81	89	2	84.5104	204.946	35.6527	0.241785	4.03503	5.55974	0.999932	6.76657e-05
DNAJC11	1	16	6695734	6761860	1680	8.57419e-06	1.88067e-05	2.04403e-06	96	145	0	91.3976	194.415	26.8232	-0.30482	1.76564	5.109	0.999932	6.79409e-05
TM9SF4	20	18	30697543	30753247	1929	9.87947e-06	2.24334e-05	1.99633e-06	97	131	0	105.869	233.376	26.8189	0.54575	3.33872	5.1086	0.999932	6.80491e-05
EIF3B	7	18	2394556	2419132	2445	1.82564e-05	3.28621e-05	2.20943e-06	133	155	0	125.36	250.226	26.8108	-0.432029	2.99917	5.10783	0.999932	6.82554e-05
SETD2	3	21	47058582	47205414	7695	2.45636e-05	6.59397e-05	6.13195e-06	261	510	10	260.47	690.084	70.8747	-0.0207931	3.41534	7.13301	0.999931	6.90104e-05
TAOK3	12	19	118588801	118693372	2697	1.06678e-05	2.76071e-05	2.79559e-06	113	169	2	117.339	292.343	35.5827	0.253624	3.59399	5.55364	0.999931	6.94597e-05
RUSC2	9	11	35546518	35561379	4551	1.93024e-05	4.8134e-05	3.08718e-06	219	482	2	200.881	495.128	35.568	-0.80944	0.293925	5.55235	0.99993	6.98424e-05
ANKRD12	18	12	9182430	9281124	6189	1.83316e-05	4.76884e-05	4.29708e-06	267	544	5	194.816	498.853	48.7932	-3.27456	-1.00706	6.18455	0.99993	6.99163e-05
PRR12	19	14	50094911	50128864	6111	4.53358e-05	8.5629e-05	2.87775e-06	368	457	0	353.371	666.436	26.7325	-0.492751	4.04186	5.10036	0.99993	7.02838e-05
DNM1	9	22	130965749	131016993	2595	1.76583e-05	3.7005e-05	2.58887e-06	100	103	1	147.724	308.872	31.1416	2.48619	5.83602	5.32816	0.99993	7.02905e-05
ASAP1	8	29	131066976	131414189	3390	1.45365e-05	3.0832e-05	3.2604e-06	168	222	4	158.683	325.675	44.3682	-0.468284	2.86214	5.9784	0.99993	7.03262e-05
DCAF5	14	9	69520573	69619695	2829	1.17288e-05	3.04852e-05	2.23867e-06	139	193	0	125.015	319.401	26.6845	-0.791979	3.52365	5.09578	0.999928	7.15569e-05
NRXN2	11	22	64374667	64481171	5139	4.27246e-05	8.11237e-05	3.56747e-06	274	359	3	332.253	650.336	39.9079	2.0235	5.6916	5.7633	0.999928	7.16807e-05
DPP8	15	20	65739221	65808030	2697	9.00784e-06	2.4422e-05	2.28504e-06	103	191	1	100.321	258.896	31.0695	-0.169349	2.10229	5.32158	0.999928	7.22108e-05
ZNF608	5	9	123973592	124080682	4539	2.06048e-05	4.36294e-05	2.23337e-06	220	439	0	217.979	457.667	26.624	-0.0866811	0.434715	5.09	0.999927	7.31943e-05
PDGFRA	4	22	55124935	55161439	3270	1.36856e-05	3.1534e-05	2.59015e-06	162	281	2	151.094	337.142	35.4375	-0.561751	1.52332	5.54094	0.999927	7.33365e-05
ARHGAP21	10	25	24873340	25010828	5877	2.27866e-05	5.53286e-05	5.1082e-06	212	448	8	244.868	580.665	61.8342	1.32993	2.74286	6.75344	0.999925	7.49809e-05
CNOT3	19	17	54646714	54659145	2262	1.32895e-05	2.75655e-05	2.08026e-06	147	148	0	131.64	268.685	26.5385	-0.847662	3.66809	5.08182	0.999924	7.55741e-05
PAPOLA	14	22	96968929	97031387	2238	7.56588e-06	1.89409e-05	2.25207e-06	86	97	1	85.2733	201.526	30.9447	-0.0498305	3.66833	5.31016	0.999924	7.56617e-05
NCOA3	20	21	46250991	46282161	4275	1.36148e-05	3.70309e-05	3.88719e-06	153	419	5	149.973	394.057	48.574	-0.156526	-0.625999	6.16746	0.999924	7.58894e-05
MYT1	20	21	62830214	62871801	3366	1.937e-05	3.89301e-05	2.75207e-06	194	272	2	204.034	401.549	35.3444	0.444784	3.22088	5.53278	0.999924	7.59351e-05
ARHGEF11	1	41	156905791	157014122	4689	2.02641e-05	5.0739e-05	4.61419e-06	201	473	8	218.892	522.495	61.7429	0.765697	1.07878	6.74697	0.999922	7.75835e-05
SLC4A8	12	25	51818771	51901222	3282	1.1982e-05	3.09787e-05	2.6747e-06	129	184	2	124.748	312.314	35.2549	-0.241063	3.61732	5.52494	0.999921	7.85175e-05
TMEM63B	6	23	44102321	44122620	2499	1.40014e-05	3.03697e-05	2.17917e-06	161	140	1	153.208	321.137	30.8161	-0.398594	5.03583	5.29838	0.999921	7.93889e-05
ATP9A	20	28	50217749	50384908	3144	1.95787e-05	4.08688e-05	3.46556e-06	210	207	4	197.697	401.578	44.0397	-0.554021	4.83748	5.95182	0.99992	7.95203e-05
FUS	16	15	31191535	31202759	1581	7.48302e-06	1.87959e-05	2.04994e-06	91	116	0	79.8684	191.968	26.2964	-0.788666	2.73165	5.05859	0.999917	8.27341e-05
HMGCR	5	19	74638430	74656167	2667	8.40367e-06	2.49228e-05	2.28559e-06	90	136	1	93.7886	264.35	30.6949	0.247699	3.93294	5.28725	0.999917	8.3069e-05
ZMYND11	10	14	225952	298410	1809	6.57566e-06	1.92797e-05	2.1109e-06	81	83	0	71.6902	199.785	26.2847	-0.696196	4.11637	5.05746	0.999917	8.30985e-05
KIF5A	12	28	57944054	57976962	3099	1.44992e-05	3.52741e-05	3.37981e-06	150	179	4	153.823	359.941	43.9217	0.195176	4.7515	5.94225	0.999917	8.31062e-05
UNC13A	19	44	17716862	17799008	5112	3.32087e-05	6.62179e-05	5.26371e-06	265	276	7	282.964	552.823	57.1182	0.676176	5.86569	6.54169	0.999916	8.40908e-05
AP1G1	16	23	71766960	71823382	2478	8.34946e-06	2.3179e-05	3.06133e-06	100	172	3	93.69	244.543	39.4464	-0.412764	2.31115	5.72443	0.999915	8.51831e-05
PIK3CB	3	22	138374230	138478185	3213	1.02071e-05	2.77962e-05	3.47976e-06	120	197	4	112.602	292.761	43.8494	-0.441444	2.78832	5.93638	0.999915	8.53838e-05
RBM33	7	18	155437570	155567735	3513	1.91888e-05	4.00388e-05	3.16237e-06	188	267	1	156.875	323.329	30.6076	-1.57345	1.5607	5.27922	0.999914	8.58266e-05
AMBRA1	11	18	46418999	46569930	3627	1.59838e-05	4.15716e-05	2.86342e-06	158	289	2	168.085	426.157	35.0059	0.49255	3.31012	5.50304	0.999914	8.61803e-05
ZMYM3	X	24	70460765	70473105	4113	1.68988e-05	4.47076e-05	3.38711e-06	129	135	0	103.982	264.064	26.1715	-1.55343	3.95695	5.04656	0.999913	8.66904e-05
PCIF1	20	15	44567638	44576394	2115	1.13655e-05	2.78058e-05	2.09198e-06	127	185	0	118.37	282.746	26.154	-0.502211	2.89608	5.04487	0.999913	8.7261e-05
PTK2B	8	30	27255101	27316026	3030	1.57644e-05	3.58113e-05	3.23674e-06	168	314	4	169.024	370.996	43.7801	0.0498856	1.47424	5.93074	0.999912	8.7628e-05
DIP2B	12	38	50898923	51138622	4731	2.05331e-05	4.80067e-05	4.83107e-06	203	365	8	209.27	484.98	61.37	0.274416	2.7143	6.72048	0.999911	8.91951e-05
CAMSAP2	1	17	200708955	200827187	4437	1.3977e-05	3.82695e-05	3.18987e-06	152	322	3	150.572	402.069	39.2657	-0.0737056	1.98941	5.70914	0.999909	9.11377e-05
TEX11	X	29	69748944	70117396	2823	8.7675e-06	2.26516e-05	2.95689e-06	75	120	0	59.6554	142.549	25.9643	-1.25792	0.940911	5.02655	0.999906	9.3673e-05
RANBP9	6	14	13622593	13711737	2190	1.39562e-05	2.5719e-05	2.11059e-06	91	144	0	104.876	209.597	25.963	0.857924	2.25736	5.02642	0.999906	9.37187e-05
MYT1L	2	20	1795638	1983549	3555	2.20104e-05	4.32096e-05	2.79125e-06	151	178	1	189.378	370.222	30.3624	1.76581	4.97717	5.2566	0.999906	9.40677e-05
KAT7	17	15	47866196	47904864	1836	6.53146e-06	1.87733e-05	2.0087e-06	65	70	0	72.5243	198.485	25.8606	0.559433	4.54358	5.0165	0.999903	9.73779e-05
WDR48	3	19	39093516	39136234	2034	6.7814e-06	1.75512e-05	2.2396e-06	91	111	1	77.1469	188.135	30.2673	-0.99864	2.80173	5.24779	0.999903	9.74756e-05
ZFPM2	8	8	106331169	106815766	3456	1.27538e-05	3.09064e-05	2.50303e-06	124	346	0	132.126	312.89	25.8158	0.447626	-0.932556	5.01215	0.999901	9.90222e-05
PAXBP1	21	18	34107260	34143979	2754	1.22056e-05	2.92086e-05	3.27328e-06	97	166	3	112.463	275.304	38.9593	0.923216	3.28201	5.68313	0.999898	0.000102201
YEATS2	3	30	183432950	183528371	4269	1.7706e-05	3.89225e-05	3.67299e-06	192	422	5	187.865	401.395	47.758	-0.191009	-0.51238	6.10345	0.999897	0.00010297
PHF12	17	15	27233200	27277978	3015	1.55178e-05	3.34348e-05	2.3891e-06	138	263	1	166.085	351.104	30.0878	1.37984	2.34255	5.23115	0.999896	0.000104243
PDS5B	13	34	33222909	33349190	4344	1.30818e-05	3.67403e-05	4.41767e-06	173	233	7	143.081	380.962	56.5399	-1.5837	3.77676	6.49919	0.999896	0.000104393
CUL5	11	19	107880074	107975111	2343	7.47918e-06	1.94893e-05	2.74474e-06	98	77	2	82.1494	203.242	34.4711	-1.1073	4.41171	5.4557	0.999895	0.000105264
EPC2	2	14	149402586	149543946	2424	8.49224e-06	2.19517e-05	2.33934e-06	85	140	0	78.231	198.208	25.6272	-0.484571	2.05984	4.99381	0.999894	0.000106259
CDC73	1	17	193091330	193219842	1596	5.68811e-06	1.57013e-05	2.41338e-06	69	58	1	63.5012	164.065	30.015	-0.436917	4.12547	5.22438	0.999893	0.000107119
MTA1	14	21	105886372	105936552	2148	1.63784e-05	3.30365e-05	2.08254e-06	158	143	0	149.6	295.47	25.573	-0.434852	4.41913	4.98852	0.999892	0.000108436
HDAC5	17	26	42155743	42194883	3372	1.87257e-05	3.8634e-05	2.72717e-06	169	251	2	184.099	365.825	34.3479	0.704617	2.99095	5.44474	0.99989	0.000110226
PPFIA2	12	30	81655760	82148000	3774	1.24376e-05	3.46928e-05	4.43841e-06	140	221	5	117.574	310.662	47.57	-1.30951	2.53439	6.08862	0.99989	0.000110467
ELMSAN1	14	11	74186003	74206711	3138	1.51483e-05	3.57774e-05	2.56314e-06	156	282	1	157.73	368.213	29.8998	0.087199	2.23837	5.21365	0.999888	0.000111836
MORC2	22	23	31322789	31346402	2913	1.26442e-05	3.36734e-05	2.96027e-06	132	212	3	137.734	351.54	38.715	0.309341	3.70784	5.66229	0.999888	0.000111978
RFX3	9	16	3225041	3395588	2250	9.24587e-06	2.18036e-05	2.29589e-06	132	106	1	102.29	232.715	29.8939	-1.86	4.13834	5.2131	0.999888	0.000112081
KIF4A	X	30	69510308	69640115	3699	1.31676e-05	3.52442e-05	4.02598e-06	93	150	2	92.6483	232.204	34.2892	-0.023138	2.68761	5.43952	0.999887	0.00011267
SPEG	2	41	220299699	220357508	9804	6.99883e-05	0.000149991	7.77979e-06	482	840	13	583.799	1254.71	82.78	2.66769	5.83282	7.56571	0.999887	0.000113171
PHC3	3	15	169815017	169899503	2988	9.92772e-06	2.70262e-05	2.47182e-06	134	239	1	104.904	275.144	29.8489	-1.7987	1.08558	5.2089	0.999886	0.000113985
EPHB2	1	16	23037475	23240063	2964	1.91516e-05	4.15082e-05	1.93504e-06	186	279	0	195.834	423.614	25.4357	0.444952	3.50055	4.97512	0.999886	0.000114148
DOCK11	X	53	117629934	117819770	6222	2.15702e-05	5.41398e-05	5.74543e-06	150	306	7	161.464	380.36	56.29	0.571243	1.89955	6.48074	0.999885	0.00011462
NEDD4L	18	31	55711892	56063501	2928	1.40755e-05	3.126e-05	3.54146e-06	129	163	3	131.497	279.433	38.6484	0.137896	3.47015	5.6566	0.999885	0.000114803
HNRNPM	19	16	8509882	8553738	2193	1.23849e-05	3.01082e-05	1.89866e-06	115	178	0	125.485	306.337	25.4067	0.592651	3.6531	4.97227	0.999885	0.000115395
MAST3	19	27	18208602	18260536	3930	2.77416e-05	6.14822e-05	3.14823e-06	215	286	2	236.287	506.899	34.1674	0.876833	4.88813	5.42865	0.999882	0.000117921
SLC4A2	7	22	150759074	150773454	3726	2.16449e-05	5.01321e-05	2.74011e-06	194	337	2	208.944	479.834	34.1606	0.654606	3.2486	5.42803	0.999882	0.000118224
STAT5B	17	18	40353755	40384145	2364	1.2282e-05	2.65439e-05	2.39666e-06	89	89	1	120.287	256.248	29.7155	1.80627	5.20525	5.19644	0.99988	0.000119815
CLK2	1	12	155233008	155240768	1497	6.21617e-06	2.12543e-05	2.44111e-06	68	134	1	68.1032	222.572	29.7143	0.00791652	2.95781	5.19633	0.99988	0.000119867
CSDE1	1	19	115260789	115284285	2535	8.52559e-06	2.40926e-05	2.27628e-06	85	144	1	89.7258	245.225	29.6308	0.315894	3.22045	5.18851	0.999876	0.000123671
CDC42BPA	1	36	227181968	227504883	5160	1.7173e-05	4.51479e-05	5.14498e-06	193	379	9	185.403	468.088	64.8767	-0.353269	2.05148	6.84333	0.999875	0.000125009
CUL1	7	21	148427214	148497674	2331	1.01485e-05	2.23761e-05	3.03391e-06	98	54	3	110.571	235.194	38.4206	0.756975	5.88628	5.63709	0.999875	0.000125011
TET3	2	9	74273449	74329303	4983	2.76051e-05	5.77205e-05	2.58404e-06	284	426	0	246.906	512.712	25.1803	-1.49473	1.90789	4.95007	0.999874	0.000125589
ATP13A3	3	31	194126647	194182919	3681	1.23227e-05	3.27638e-05	3.10186e-06	142	271	4	135.644	343.085	42.7541	-0.345552	1.9389	5.84669	0.999871	0.00012861
ABR	17	23	909319	1083021	2580	1.61831e-05	3.05369e-05	2.26309e-06	170	145	1	163.789	300.477	29.5209	-0.307265	4.46858	5.17821	0.999871	0.000128861
NCBP1	9	23	100396163	100433481	2373	8.33127e-06	2.24202e-05	2.46178e-06	77	126	2	92.3299	235.267	33.9204	1.01016	3.5491	5.40654	0.999871	0.000129332
ATP2C1	3	28	130569664	130735091	2922	9.30215e-06	2.50144e-05	2.77856e-06	101	145	3	100.889	258.91	38.2796	-0.00702242	3.52693	5.62498	0.999868	0.00013178
OGT	X	22	70753149	70793644	3141	1.162e-05	3.06385e-05	2.91407e-06	68	45	0	80.611	202.432	25.0423	0.889356	5.51268	4.93649	0.999868	0.000132238
BCOR	X	14	39911361	39937182	5268	2.81621e-05	5.8068e-05	3.18931e-06	194	332	0	186.568	381.071	25.0059	-0.34453	1.25236	4.9329	0.999866	0.000134054
KSR2	12	20	117905003	118406060	2853	1.78009e-05	3.72803e-05	2.32059e-06	160	220	1	181.395	368.855	29.3908	1.00584	3.86141	5.16598	0.999865	0.000135284
ZNF609	15	8	64791618	64973581	4236	1.61914e-05	4.14528e-05	2.52407e-06	207	378	1	171.844	435.164	29.3788	-1.69808	1.36522	5.16486	0.999864	0.000135892
BAZ2B	2	35	160176775	160335230	6507	1.96322e-05	5.33842e-05	5.58272e-06	237	567	10	212.347	554.489	68.9754	-1.07118	-0.264701	7.00495	0.99986	0.000140405
CAMSAP3	19	19	7660888	7682943	3831	3.05589e-05	5.95313e-05	2.89167e-06	178	277	1	240.745	462.546	29.2763	2.5605	4.29818	5.1552	0.999859	0.000141201
CNKSR2	X	22	21393015	21670639	3105	1.05955e-05	2.7006e-05	3.25845e-06	70	99	1	80.2116	193.648	29.2611	0.721937	3.38856	5.15377	0.999858	0.000142004
FURIN	15	15	91418970	91425108	2385	1.60333e-05	3.28981e-05	2.02297e-06	185	227	0	159.727	321.459	24.7955	-1.26616	2.62476	4.9121	0.999855	0.000145027
FBXO38	5	21	147774339	147821710	3342	1.15566e-05	3.19613e-05	3.32236e-06	126	249	4	127.292	338.518	42.4031	0.0724854	2.42399	5.81767	0.999853	0.000146646
MARK4	19	17	45754846	45805968	2259	1.4598e-05	3.35158e-05	2.0606e-06	117	186	0	137.417	304.468	24.7501	1.1028	3.38253	4.9076	0.999852	0.00014751
SIPA1L2	1	21	232534872	232651085	5169	2.69256e-05	5.53098e-05	4.19374e-06	299	554	6	284.439	576.693	51.1824	-0.546681	0.470793	6.23003	0.999851	0.000148821
SUV420H1	11	10	67925154	67957543	2658	1.08086e-05	2.4676e-05	2.0687e-06	116	169	0	113.843	254.877	24.6919	-0.127985	2.67991	4.90183	0.999849	0.000150752
SNW1	14	14	78184430	78227470	1611	5.5642e-06	1.61603e-05	1.93128e-06	57	90	0	61.2969	168.633	24.6581	0.347501	3.01678	4.89848	0.999847	0.000152671
RBPJ	4	11	26322378	26432629	1503	5.85577e-06	1.41473e-05	2.07956e-06	63	54	0	58.692	141.059	24.6549	-0.35605	3.65192	4.89816	0.999847	0.000152854
TDRD1	10	25	115947590	115991276	3570	1.15819e-05	2.8899e-05	2.81084e-06	151	297	3	128.18	305.637	37.8582	-1.27624	0.246126	5.58864	0.999846	0.000154271
MKL2	16	15	14234463	14355301	3150	1.32786e-05	2.93333e-05	2.24211e-06	153	306	1	143.892	310.982	29.0339	-0.480764	0.140747	5.1323	0.999845	0.0001546
WBP11	12	11	14939998	14954317	1926	6.09357e-06	1.94381e-05	2.06935e-06	65	119	0	66.1409	201.476	24.6184	0.0888265	2.89485	4.89453	0.999845	0.000154956
TM9SF2	13	17	100153860	100215012	1992	8.63053e-06	1.95035e-05	1.76895e-06	86	122	0	95.7611	208.162	24.6133	0.631577	2.97525	4.89403	0.999845	0.000155249
CELSR3	3	35	48675637	48700067	9939	6.32968e-05	0.000142102	6.90414e-06	506	938	12	617.522	1386.41	77.5172	2.84155	5.99978	7.3407	0.999844	0.000155719
DENND5B	12	21	31540536	31743766	3825	1.4864e-05	3.6371e-05	3.10738e-06	132	207	2	121.268	307.719	33.3997	-0.617082	2.86052	5.35964	0.999843	0.000157134
LIN9	1	15	226420201	226496888	1677	5.9554e-06	1.58658e-05	1.91209e-06	66	120	0	64.7893	163.808	24.5553	-0.0952341	1.70526	4.88826	0.999841	0.000158654
LARP1	5	19	154092485	154193656	3060	1.21574e-05	3.45915e-05	2.93307e-06	129	229	3	133.49	366.42	37.7737	0.246062	3.5766	5.58132	0.999841	0.000159227
RFX4	12	18	106995054	107155247	2235	9.94042e-06	2.30623e-05	2.1905e-06	100	184	1	108.374	240.778	28.9137	0.509322	1.82299	5.1209	0.999838	0.000161707
KDM4B	19	21	5032901	5151522	3291	2.71322e-05	5.05853e-05	2.55273e-06	246	286	1	239.92	437.789	28.8995	-0.248521	3.61425	5.11956	0.999837	0.000162567
ZDHHC5	11	11	57440562	57467503	2148	8.58043e-06	2.43137e-05	2.00381e-06	86	210	0	92.2831	253.85	24.4871	0.414126	1.37118	4.88147	0.999837	0.00016275
ZYG11B	1	14	53192325	53287301	2235	7.27472e-06	1.9981e-05	1.92678e-06	89	97	0	76.5867	206.163	24.4691	-0.898113	3.78775	4.87967	0.999836	0.00016385
NF2	22	16	29999987	30090791	1788	8.30287e-06	1.87362e-05	1.9892e-06	81	114	0	80.9419	177.619	24.4514	-0.00408965	2.37823	4.8779	0.999835	0.00016494
ATXN2L	16	23	28834580	28847801	3294	1.80949e-05	3.89779e-05	2.90422e-06	211	285	3	177.122	379.866	37.6766	-1.61177	2.42497	5.57291	0.999835	0.000165113
TCERG1	5	22	145826912	145890205	3297	1.19736e-05	3.24322e-05	3.79719e-06	151	208	5	129.444	337.499	46.4938	-1.19964	3.51189	6.00298	0.999835	0.0001652
EPB41L4B	9	26	111936833	112082726	2703	1.58411e-05	3.22101e-05	2.48324e-06	106	236	2	129.526	269.483	33.2463	1.30883	1.01618	5.34574	0.999834	0.000166415
NFKB2	10	22	104155716	104162133	2703	1.60245e-05	3.31175e-05	3.1189e-06	108	142	2	133.894	284.133	33.2261	1.41692	4.20091	5.34391	0.999832	0.000167675
PAXIP1	7	21	154735858	154794639	3210	1.38393e-05	3.04191e-05	3.27392e-06	107	169	1	105.505	227.547	28.8147	-0.0921505	1.93365	5.11151	0.999832	0.000167801
AP2A2	11	22	926021	1010625	2820	1.98272e-05	3.75837e-05	2.49805e-06	169	170	1	168.517	317.748	28.8043	-0.0235731	4.12942	5.11051	0.999832	0.000168457
KIAA2018	3	5	113373790	113393725	6738	2.0606e-05	5.39176e-05	3.45337e-06	235	597	3	216.029	562.292	37.611	-0.817275	-0.729226	5.56722	0.999831	0.00016921
FLNC	7	48	128470691	128498577	8178	5.58199e-05	0.000110811	5.30237e-06	514	789	10	559.038	1095.7	68.4734	1.2061	4.61613	6.97073	0.999831	0.000169402
ITGA5	12	30	54790076	54812982	3150	1.50831e-05	3.37305e-05	3.48435e-06	138	296	5	161.996	349.517	46.3785	1.19373	1.42615	5.99374	0.999828	0.00017248
GLTSCR1L	6	11	42789760	42833184	3240	1.27955e-05	2.85006e-05	1.9325e-06	138	289	0	137.383	300.881	24.2969	-0.0333521	0.341247	4.86247	0.999825	0.000174747
GGNBP2	17	13	34901573	34945841	2094	7.50301e-06	2.01282e-05	2.35452e-06	71	125	1	79.0136	208.097	28.7045	0.570823	2.86986	5.10101	0.999825	0.000174865
CAND1	12	15	67663497	67706610	3693	1.19226e-05	3.01364e-05	2.27407e-06	148	178	1	126.992	313.872	28.6285	-1.1804	3.82088	5.09377	0.99982	0.000179905
SMARCA1	X	24	128582285	128657347	3165	1.09864e-05	3.14462e-05	3.80446e-06	70	137	2	82.0978	220.396	33.0348	0.845401	2.79869	5.32653	0.99982	0.000180106
ZMIZ2	7	18	44795848	44807222	2763	1.6849e-05	3.27221e-05	2.15326e-06	160	267	1	175.87	336.363	28.6223	0.757724	1.88424	5.09318	0.99982	0.00018032
SORT1	1	20	109856664	109940514	2496	1.23575e-05	2.74757e-05	2.21856e-06	90	165	1	92.6787	216.689	28.6048	0.17618	1.74939	5.0915	0.999818	0.000181507
TAF5	10	11	105127746	105147980	2403	1.4263e-05	2.73632e-05	2.05899e-06	93	121	0	114.235	234.206	24.1901	1.25798	3.68536	4.85176	0.999818	0.000181873
TLE3	15	20	70342435	70389137	2319	1.5901e-05	2.9034e-05	2.14242e-06	158	133	0	142.697	254.787	24.1528	-0.811149	3.80121	4.84803	0.999816	0.000184424
MGAT5	2	16	135011974	135206418	2226	8.65238e-06	2.044e-05	2.16397e-06	113	148	1	95.7876	218.257	28.5596	-1.11355	2.36928	5.08719	0.999815	0.000184601
PTPN6	12	15	7060675	7070027	1875	1.09892e-05	2.35211e-05	1.84174e-06	93	118	0	112.013	234.999	24.1103	1.13746	3.8024	4.84376	0.999813	0.000187381
BRD2	6	13	32940675	32948495	2511	9.52187e-06	2.4888e-05	2.04682e-06	151	252	0	98.9353	251.86	24.056	-3.31428	-0.0043812	4.8383	0.999809	0.000191223
ABCD3	1	23	94884034	94982685	1980	7.3004e-06	1.95319e-05	2.91051e-06	79	128	3	78.7694	200.589	37.2702	-0.0164543	2.55345	5.53754	0.999808	0.00019221
HDAC6	X	28	48661099	48683022	3648	1.6616e-05	3.95605e-05	2.83767e-06	112	154	0	103.097	236.813	24.0368	-0.555182	2.68106	4.83637	0.999807	0.000192598
SMARCD1	12	13	50479152	50492783	1548	7.14654e-06	1.78372e-05	1.95385e-06	59	66	0	65.636	168.783	24.0366	0.518633	3.94154	4.83635	0.999807	0.000192613
TLE4	9	20	82187705	82340059	2322	1.13978e-05	2.45594e-05	2.02518e-06	119	128	1	125.259	260.937	28.4435	0.354097	4.10004	5.07609	0.999807	0.000192788
NRXN1	2	23	50149081	51255411	4644	2.57516e-05	5.37692e-05	3.7521e-06	265	360	4	239.57	498.347	41.6581	-1.04026	3.08754	5.75559	0.999806	0.000193755
PRKCB	16	17	23847496	24226137	2022	1.06097e-05	2.3695e-05	1.71421e-06	103	95	0	115.451	249.819	23.9999	0.733693	4.88002	4.83266	0.999805	0.000195273
SAFB2	19	21	5587253	5622726	2862	1.94803e-05	4.3971e-05	2.57911e-06	129	283	1	144.248	334.243	28.3881	0.80388	1.39641	5.07078	0.999803	0.000196826
MKLN1	7	18	131012658	131172487	2208	7.50171e-06	1.89246e-05	2.14342e-06	75	129	1	82.9654	199.022	28.3592	0.55371	2.47283	5.06802	0.999801	0.00019896
SCAF11	12	14	46315830	46357950	4392	1.28006e-05	3.53713e-05	3.12741e-06	150	436	3	136.945	369.148	37.1748	-0.706371	-1.73351	5.52921	0.999801	0.000199192
MOV10	1	20	113217534	113243129	3012	1.40895e-05	3.52835e-05	2.49676e-06	139	236	2	149.621	363.711	32.7542	0.549783	3.33626	5.30093	0.9998	0.000200034
NFASC	1	28	204913443	204985667	3723	2.31716e-05	4.8331e-05	3.76377e-06	217	372	5	231.75	472.646	45.9809	0.61349	2.30642	5.96176	0.9998	0.000200127
RANBP3	19	17	5917620	5978093	1704	1.16567e-05	2.07545e-05	1.75432e-06	127	156	0	121.955	213.363	23.9211	-0.289245	1.95651	4.82471	0.999799	0.000201119
ANKRD28	3	28	15711776	15900910	3162	1.21071e-05	2.8073e-05	2.70758e-06	117	250	2	115.853	255.458	32.7305	-0.0674615	0.170128	5.29877	0.999798	0.000201812
BRPF1	3	13	9775824	9789033	3663	1.69262e-05	4.58582e-05	2.68391e-06	188	284	2	179.844	478.561	32.7252	-0.385061	4.43094	5.29828	0.999798	0.000202216
RNF31	14	21	24616907	24629782	3219	1.48218e-05	3.81952e-05	3.31464e-06	178	305	4	154.419	389.881	41.5239	-1.20151	2.14167	5.74434	0.999796	0.000203726
LATS1	6	7	149982864	150023262	3393	1.04833e-05	3.02263e-05	2.93336e-06	117	258	2	111.145	314.833	32.6843	-0.351651	1.59576	5.29454	0.999795	0.000205328
THSD7A	7	28	11415420	11871572	4974	2.08923e-05	4.95781e-05	5.62852e-06	243	579	9	204.333	480.637	63.5446	-1.71277	-2.23529	6.74984	0.999794	0.000205719
STRBP	9	17	125887875	125946413	2019	7.41768e-06	1.77178e-05	1.79931e-06	76	97	0	79.8596	182.978	23.8545	0.273464	3.16662	4.81799	0.999794	0.000206187
JAKMIP2	5	20	146971228	147051369	2433	9.32706e-06	2.30981e-05	2.91148e-06	97	127	3	103.214	244.083	37.0758	0.387273	3.73365	5.52055	0.999793	0.000206703
TRIM28	19	17	59056124	59061920	2508	1.55527e-05	3.28238e-05	1.9195e-06	153	165	0	110.748	272.579	23.8451	-2.54218	3.24632	4.81704	0.999793	0.000206914
UPF1	19	23	18943018	18976972	3357	2.55251e-05	4.64372e-05	2.44266e-06	231	151	2	260.563	468.846	32.6387	1.15962	7.31327	5.29036	0.999791	0.000208857
HNRNPUL2	11	14	62482770	62494628	2244	1.37617e-05	2.87015e-05	2.76405e-06	119	190	2	123.336	266.783	32.6336	0.247222	2.34205	5.28989	0.999791	0.000209259
RBM10	X	23	47006880	47045998	2793	1.6636e-05	3.68982e-05	3.20516e-06	103	77	0	97.2182	209.343	23.8098	-0.371286	4.55702	4.81348	0.99979	0.000209658
BNC2	9	7	16418986	16870646	3300	1.3641e-05	3.25285e-05	2.04704e-06	173	331	0	144.28	340.362	23.7462	-1.51391	0.252811	4.80704	0.999785	0.00021471
EGFR	7	28	55086970	55273310	3633	1.98926e-05	4.19694e-05	3.46679e-06	223	334	5	212.619	439.188	45.7889	-0.450785	2.50064	5.94625	0.999785	0.000215026
TRERF1	6	14	42196082	42237328	3603	1.97321e-05	4.0148e-05	2.72146e-06	208	325	2	205.001	412.399	32.5328	-0.132615	2.14415	5.28065	0.999783	0.000217293
DGCR8	22	13	20073486	20097631	2322	1.3797e-05	2.81661e-05	1.81146e-06	131	174	0	147.853	296.5	23.7005	0.877551	3.54433	4.80242	0.999782	0.00021841
ATP2B2	3	22	10370497	10491227	3732	2.5984e-05	5.07975e-05	2.35393e-06	230	249	2	276.965	533.74	32.4921	1.78683	6.14035	5.27691	0.999779	0.00022063
STXBP5L	3	27	120628425	121137944	3561	1.15137e-05	3.19037e-05	3.52805e-06	137	320	5	125.855	331.395	45.6835	-0.629036	0.311856	5.93772	0.999776	0.000223671
RPS6KA3	X	22	20173515	20284750	2223	7.51462e-06	1.99009e-05	2.56024e-06	41	22	0	51.5823	133.925	23.6281	0.932936	4.81844	4.79507	0.999776	0.000224404
ETV5	3	12	185766427	185823657	1533	6.75497e-06	1.5678e-05	1.83565e-06	65	123	0	74.6333	167.32	23.6243	0.706045	1.70702	4.7947	0.999775	0.000224718
FAM120A	9	18	96214197	96326822	3357	2.06915e-05	4.12136e-05	2.27076e-06	144	204	1	192.281	384.143	28.0304	2.20459	4.5791	5.03639	0.999775	0.000224992
KIF5C	2	25	149633186	149868190	2874	1.29437e-05	2.98463e-05	2.68011e-06	119	131	1	105.451	234.293	28.0197	-0.835392	3.36202	5.03536	0.999774	0.000225891
WAC	10	14	28822508	28908535	1944	7.51781e-06	1.70846e-05	1.84576e-06	79	137	0	81.5501	178.048	23.6091	0.178799	1.53263	4.79315	0.999774	0.000226004
AHDC1	1	1	27873814	27878626	4812	3.25162e-05	6.83054e-05	2.22773e-06	312	463	0	339.326	712.385	23.605	0.939265	4.65504	4.79273	0.999774	0.000226349
PRKCE	2	15	45879239	46412020	2214	1.30186e-05	2.77592e-05	1.80007e-06	120	128	0	138.201	289.363	23.6	0.980291	4.72599	4.79223	0.999773	0.000226769
CARD11	7	24	2946271	2998140	3465	2.19609e-05	4.69256e-05	3.35608e-06	214	291	4	229.129	475.701	41.2352	0.632838	4.21902	5.72007	0.999773	0.00022695
ARID5B	10	10	63661468	63852789	3567	1.67236e-05	3.50009e-05	1.90406e-06	174	252	0	178.012	368.297	23.571	0.190387	3.01912	4.78928	0.999771	0.000229245
OCRL	X	24	128674416	128724247	2706	9.36029e-06	2.60265e-05	3.07399e-06	65	107	1	68.8083	184.955	27.9779	0.290691	2.85574	5.03132	0.999771	0.000229451
SEMA3F	3	18	50197055	50225548	2358	1.56488e-05	3.53031e-05	2.62531e-06	148	248	2	159.685	349.346	32.3849	0.585499	2.7014	5.26705	0.99977	0.000229656
HNRNPU	1	14	245017751	245027609	2478	1.43283e-05	2.84331e-05	2.29957e-06	116	149	1	133.162	270.773	27.9389	0.941673	3.68686	5.02755	0.999767	0.000232821
L3MBTL3	6	21	130363844	130460898	2343	8.74744e-06	2.1638e-05	1.98071e-06	97	205	1	96.2958	227.998	27.9324	-0.0454395	0.758817	5.02693	0.999767	0.000233387
CMIP	16	21	81478846	81743404	2322	1.59723e-05	3.00255e-05	1.98509e-06	159	147	0	131.627	243.946	23.4825	-1.51067	3.09237	4.78029	0.999763	0.000236952
MARK2	11	19	63606978	63676709	2367	1.23891e-05	2.96916e-05	2.23263e-06	105	128	1	126.237	296.454	27.8712	1.1968	4.8743	5.021	0.999761	0.000238796
SNX27	1	12	151584677	151666077	1587	9.78765e-06	1.9231e-05	1.89777e-06	63	108	0	85.6614	171.768	23.4561	1.5503	2.42406	4.77759	0.999761	0.000239311
SMG6	17	19	1964785	2207014	4260	1.96023e-05	4.98965e-05	3.41988e-06	236	477	4	194.783	492.342	41.0832	-1.86993	0.344472	5.70724	0.99976	0.000240227
NOS1	12	29	117653113	117768874	4407	2.38916e-05	5.14095e-05	3.84815e-06	266	358	6	253.001	531.525	49.9004	-0.517461	3.74981	6.13052	0.99976	0.000240359
RNF38	9	12	36339748	36400105	1548	5.06767e-06	1.45611e-05	1.88551e-06	66	124	0	55.9009	151.944	23.412	-0.855257	1.12944	4.7731	0.999757	0.000243289
STXBP1	9	19	130374682	130446756	1812	9.27329e-06	2.17064e-05	1.68486e-06	78	66	0	97.3597	215.693	23.4034	1.24231	5.078	4.77223	0.999756	0.000244066
PLXNA2	1	31	208200587	208391267	5685	3.13774e-05	6.83314e-05	4.18374e-06	345	528	7	333.104	710.778	54.2377	-0.412695	3.4156	6.32731	0.999753	0.000246919
PUM2	2	20	20451345	20527121	3195	1.05411e-05	2.81302e-05	2.80509e-06	135	229	3	116.092	298.225	36.5953	-1.11114	1.9971	5.47832	0.999753	0.000247388
GLYR1	16	16	4855236	4897266	1662	8.83248e-06	1.86968e-05	1.73002e-06	122	141	0	93.2419	191.829	23.3011	-1.88572	1.82836	4.76178	0.999746	0.000253586
CACNA2D2	3	39	50402096	50540854	3453	2.20556e-05	4.38151e-05	3.78094e-06	169	251	5	193.527	375.735	45.3421	1.11633	3.20595	5.91002	0.999746	0.000254121
PTPN11	12	15	112856915	112942568	1782	8.08873e-06	1.86432e-05	1.79727e-06	71	97	0	87.0248	192.832	23.2944	1.08766	3.43821	4.7611	0.999746	0.000254221
ZC3H18	16	17	88643531	88697707	2862	1.8472e-05	4.11487e-05	3.00456e-06	208	320	2	177.863	371.684	32.104	-1.43078	1.33561	5.24114	0.999745	0.000255089
NTRK2	9	18	87285663	87636352	2517	1.29357e-05	2.65595e-05	2.0516e-06	124	130	1	136.869	274.771	27.6857	0.69649	4.35116	5.00302	0.999744	0.000255944
VCPIP1	8	3	67546735	67579193	3669	1.49069e-05	3.43814e-05	2.1189e-06	149	222	0	156.537	359.535	23.2377	0.381408	3.6137	4.75529	0.99974	0.000259674
ACAP2	3	23	195000056	195163576	2337	8.17566e-06	2.08404e-05	2.81308e-06	75	125	3	89.8579	215.677	36.4471	0.992433	3.07612	5.46522	0.999739	0.000261485
CFH	1	22	196621247	196716443	3696	1.22374e-05	3.24215e-05	3.19175e-06	152	317	4	133.76	340.292	40.8537	-0.998565	0.629069	5.68783	0.999738	0.00026175
KCNH3	12	15	49933199	49951736	3252	2.17914e-05	4.56801e-05	2.36654e-06	184	230	1	216.706	445.424	27.6207	1.40676	5.0853	4.9967	0.999738	0.00026224
KIF2A	5	21	61602299	61681396	2235	6.92473e-06	2.02691e-05	2.17162e-06	59	75	0	60.4103	168.866	23.2068	0.114891	3.5987	4.75214	0.999737	0.000262688
HIP1	7	31	75167492	75368238	3114	1.50134e-05	3.29929e-05	3.41981e-06	136	276	5	156.057	329.827	45.2534	1.01659	1.47661	5.9028	0.999737	0.00026269
RNF111	15	13	59323021	59387099	2988	9.66564e-06	2.62768e-05	2.21143e-06	113	299	1	104.296	274.503	27.6051	-0.539676	-0.736642	4.99518	0.999736	0.000263777
OTUD4	4	20	146058581	146095860	3150	9.87182e-06	2.56384e-05	2.9731e-06	114	245	3	106.997	265.472	36.4025	-0.428674	0.625979	5.46128	0.999734	0.000265879
STIP1	11	14	63953733	63971598	1632	7.20984e-06	1.67903e-05	2.24663e-06	76	126	1	78.586	175.942	27.5732	0.184704	1.87583	4.99208	0.999733	0.000266943
CIC	19	20	42788856	42799343	4827	2.76774e-05	5.95955e-05	2.53666e-06	336	519	2	279.863	595.03	31.9762	-2.12472	1.55284	5.22931	0.999732	0.000267572
TTC7B	14	20	91007711	91282639	2532	1.41259e-05	2.90836e-05	2.45693e-06	153	217	2	145.298	291.367	31.9651	-0.404594	2.17056	5.22828	0.999731	0.000268687
EXT1	8	11	118811950	119123285	2241	1.09936e-05	2.44125e-05	1.83291e-06	109	187	0	117.459	256.297	23.1464	0.494195	2.1565	4.74594	0.999731	0.000268692
VCAN	5	14	82779337	82876253	10191	3.50663e-05	8.60323e-05	4.69016e-06	383	1008	7	369.66	899.561	54.0029	-0.439329	-1.80128	6.30954	0.99973	0.000269576
CNOT2	12	15	70672006	70747695	1623	5.79362e-06	1.42615e-05	1.6665e-06	48	68	0	66.1448	154.412	23.1246	1.41263	3.46452	4.74371	0.999729	0.000270884
RAPGEF1	9	24	134454883	134585070	3288	1.89782e-05	3.76989e-05	2.99127e-06	173	259	3	186.966	364.305	36.3455	0.646697	2.74868	5.45624	0.999728	0.000271602
LARP4B	10	17	858865	931661	2217	1.20944e-05	2.45255e-05	2.10369e-06	114	205	1	126.507	252.901	27.5238	0.704052	1.50065	4.98727	0.999728	0.000271915
COL1A2	7	52	94024343	94059705	4101	1.68341e-05	4.34808e-05	3.79058e-06	183	379	7	178.882	434.958	53.9778	-0.194941	1.33674	6.30763	0.999728	0.000272114
TNPO2	19	23	12812159	12831791	2694	1.53433e-05	3.07179e-05	2.17003e-06	155	73	1	148.455	290.442	27.5193	-0.340117	6.35659	4.98683	0.999728	0.000272372
PTPRM	18	33	7567816	8406160	4398	2.0036e-05	4.57226e-05	4.59345e-06	207	387	8	214.495	474.351	58.3616	0.324022	1.99815	6.50305	0.999725	0.000274733
TENM2	5	29	166711842	167689815	8325	4.4564e-05	9.83924e-05	5.50177e-06	412	649	7	394.135	861.497	53.938	-0.569761	3.60692	6.30461	0.999724	0.000276201
ABL1	9	11	133589706	133761070	3450	2.02804e-05	4.10613e-05	2.24987e-06	204	321	1	214.746	430.24	27.4689	0.464296	2.62382	4.98192	0.999722	0.000277549
PHF20L1	8	20	133790074	133858168	3054	1.01811e-05	2.71452e-05	2.86126e-06	106	216	3	110.319	282.045	36.272	0.260375	1.95926	5.44972	0.999721	0.000279176
SERBP1	1	8	67878889	67895983	1227	6.38402e-06	1.6338e-05	1.93156e-06	54	85	0	69.0809	172.303	23.0386	1.14887	3.31354	4.73488	0.99972	0.000279737
FAM160A2	11	11	6232735	6245746	2961	1.2841e-05	3.50337e-05	2.25947e-06	179	313	1	136.411	366.176	27.4453	-2.30885	1.38445	4.97962	0.99972	0.000280009
CLIP2	7	16	73731876	73818178	3141	2.31097e-05	4.53938e-05	2.49531e-06	225	322	1	213.545	416.416	27.4403	-0.496332	2.30511	4.97912	0.999719	0.000280541
NKTR	3	16	42642498	42687467	4389	1.42038e-05	3.88832e-05	4.27761e-06	162	371	6	149.6	400.826	49.469	-0.641911	0.742218	6.0967	0.999718	0.000282425
GRHL2	8	16	102504997	102678931	1878	8.2544e-06	1.90276e-05	2.13859e-06	88	156	1	89.5474	198.45	27.4163	0.103536	1.50128	4.97679	0.999717	0.000283064
CLASP2	3	39	33540122	33759494	4545	1.60092e-05	4.22344e-05	5.01401e-06	169	260	7	142.9	364.128	53.7884	-1.38241	2.71862	6.29325	0.999708	0.000292091
AHR	7	11	17338888	17382688	2547	8.68491e-06	2.23114e-05	2.35227e-06	119	235	1	92.1557	228.963	27.2576	-1.77057	-0.198772	4.96126	0.9997	0.000300376
SND1	7	24	127292427	127732110	2733	1.33961e-05	3.19666e-05	3.1571e-06	125	200	4	138.478	324.415	40.468	0.725215	3.44138	5.65506	0.999698	0.000302353
RET	10	20	43572706	43623717	3345	2.28445e-05	4.54513e-05	2.59572e-06	189	358	2	216.972	431.968	31.6485	1.20241	1.77307	5.19886	0.999698	0.000302442
GPATCH8	17	8	42474935	42580738	4509	1.54446e-05	4.41736e-05	3.23324e-06	191	422	3	162.137	459.336	36.0557	-1.43524	0.867904	5.43051	0.999697	0.000302686
ARCN1	11	10	118443262	118471429	1536	5.51872e-06	1.44114e-05	1.85651e-06	53	95	0	60.937	153.134	22.824	0.643782	2.34047	4.71278	0.999697	0.000303103
PACS2	14	25	105781255	105861009	2715	2.17437e-05	3.79897e-05	2.45356e-06	184	247	1	187.723	319.555	27.1991	0.172069	2.02212	4.95553	0.999693	0.000307011
CACNA2D3	3	38	54156740	55108233	3276	1.6124e-05	3.39884e-05	3.62654e-06	146	261	5	143.341	294.991	44.8245	-0.140628	0.985979	5.86778	0.999692	0.000308388
ANKIB1	7	19	91924292	92028263	3270	1.03826e-05	2.9442e-05	2.88927e-06	94	193	2	101.322	275.104	31.5782	0.460593	2.46619	5.19229	0.999689	0.000310503
CASK	X	27	41379672	41782241	2766	1.1714e-05	2.66963e-05	3.02115e-06	86	76	1	83.0119	179.206	27.1534	-0.20766	3.84094	4.95105	0.999688	0.000312302
TCF4	18	20	52895455	53303128	2322	9.74452e-06	2.25295e-05	2.11269e-06	93	86	1	100.788	221.011	27.1367	0.491159	4.52451	4.94941	0.999686	0.00031426
ZNF827	4	13	146686135	146859559	3234	1.59288e-05	3.29846e-05	2.15436e-06	185	284	1	169.02	344.979	27.1345	-0.77829	1.63566	4.94919	0.999685	0.00031452
STAT5A	17	18	40441429	40462687	2385	1.31448e-05	2.7908e-05	2.23674e-06	91	125	1	126.88	267.114	27.1308	2.01688	4.3321	4.94883	0.999685	0.000314953
GTPBP4	10	17	1034419	1063167	1905	8.04494e-06	1.98088e-05	2.06152e-06	80	230	1	87.5239	206.402	27.122	0.509219	-0.818332	4.94797	0.999684	0.000315993
ARMC8	3	22	137907369	138014734	1980	6.35027e-06	1.72671e-05	2.40198e-06	60	112	2	70.7099	178.399	31.528	0.806433	2.4767	5.18761	0.999684	0.000316385
C18orf8	18	20	21083582	21111668	1974	9.32013e-06	2.03231e-05	2.3129e-06	96	178	2	104.195	218.121	31.5003	0.508332	1.35341	5.18502	0.99968	0.000319678
MYO16	13	34	109318271	109859184	5577	3.37989e-05	6.30162e-05	4.66186e-06	279	512	8	310.699	588.044	57.9537	1.13866	1.56232	6.47304	0.99968	0.00031999
ZRANB1	10	9	126631062	126673561	2127	6.92253e-06	2.03855e-05	1.86377e-06	88	139	0	74.9838	214.192	22.6501	-0.951753	2.55965	4.69479	0.999677	0.000323474
PHF19	9	14	123620221	123637019	1743	8.86737e-06	1.97375e-05	1.83592e-06	79	82	0	89.1213	195.029	22.6184	0.678843	4.03228	4.69151	0.999673	0.000327325
RALGPS1	9	18	129724568	129981048	1674	7.39731e-06	1.61898e-05	1.98031e-06	75	96	1	81.848	172.099	26.9657	0.479272	2.89002	4.9326	0.999665	0.000335006
NRXN3	14	15	79117567	80328307	3186	1.54999e-05	3.73287e-05	2.07388e-06	153	231	1	163.898	388.426	26.9481	0.538992	3.97953	4.93086	0.999663	0.000337215
SPTBN2	11	36	66453341	66488711	7173	4.36124e-05	9.99858e-05	7.01331e-06	454	737	14	452.784	1020.52	84.2685	-0.0361805	4.42157	7.55109	0.999663	0.000337334
EPHA4	2	17	222290747	222436968	2961	1.26472e-05	3.05087e-05	2.83834e-06	144	213	3	137.017	321.397	35.7582	-0.377721	3.01237	5.40397	0.999662	0.000338304
RBM15	1	2	110882027	110888231	2934	1.4856e-05	4.06129e-05	2.5102e-06	150	235	1	155.623	424.108	26.933	0.28539	4.5749	4.92937	0.999661	0.000339134
DLG4	17	22	7094026	7122168	2304	1.34928e-05	2.942e-05	2.6077e-06	110	100	2	133.281	283.111	31.3262	1.27684	5.42183	5.16873	0.999659	0.000341176
MBD5	2	10	149216327	149270510	4485	1.59527e-05	3.82153e-05	2.22402e-06	181	395	1	169.74	401.068	26.9044	-0.547208	0.150959	4.92655	0.999657	0.000342774
DDX26B	X	17	134654917	134715561	2586	9.25962e-06	2.26403e-05	2.54123e-06	64	116	0	67.2229	157.308	22.4814	0.248893	1.64085	4.67728	0.999655	0.000344531
CS	12	11	56666867	56693985	1401	5.26305e-06	1.29088e-05	1.80248e-06	34	52	0	56.8686	134.115	22.477	1.92011	3.53259	4.67682	0.999655	0.000345096
FERMT2	14	15	53325094	53417286	2064	7.33768e-06	1.79178e-05	1.70028e-06	69	148	0	80.9466	189.705	22.453	0.840748	1.50854	4.67432	0.999652	0.000348208
CUL4B	X	21	119660615	119708472	2742	9.15269e-06	2.23321e-05	2.40775e-06	56	65	0	68.2665	156.448	22.446	0.940021	3.64249	4.67359	0.999651	0.000349117
ANKRD13C	1	13	70728399	70820091	1626	7.62303e-06	1.66639e-05	1.78836e-06	62	96	0	82.2899	173.548	22.4399	1.41621	2.93271	4.67295	0.99965	0.000349921
MTSS1	8	14	125565232	125740196	2268	1.056e-05	2.55079e-05	1.7699e-06	124	202	0	105.95	251.721	22.4075	-1.11031	1.56132	4.66958	0.999646	0.000354182
WDR44	X	20	117480466	117582950	2742	9.54947e-06	2.33385e-05	2.30166e-06	59	98	0	72.8094	168.555	22.407	1.02472	2.70748	4.66953	0.999646	0.000354246
KIF13A	6	39	17764340	17987694	5418	2.15145e-05	5.1048e-05	5.86618e-06	215	443	10	211.363	485.601	66.4889	-0.158416	0.963151	6.83392	0.999644	0.000355764
AP2A1	19	24	50270390	50310015	2934	2.14867e-05	4.14419e-05	2.35638e-06	161	148	1	177.466	339.351	26.8043	0.782632	5.17506	4.91667	0.999644	0.000355842
ADAM10	15	16	58889745	59041733	2247	7.122e-06	2.0066e-05	2.08532e-06	73	121	1	76.5759	207.425	26.7668	0.258739	2.98963	4.91296	0.999639	0.000360868
MATR3	5	14	138643104	138665084	2544	8.43502e-06	2.17307e-05	1.70846e-06	102	135	0	91.6962	228.233	22.3383	-0.681306	3.07462	4.66237	0.999637	0.00036346
SIK3	11	23	116717111	116968957	3792	1.70674e-05	4.04205e-05	2.65164e-06	201	329	3	181.384	418.325	35.556	-0.922222	2.17584	5.38587	0.999635	0.00036487
SREBF2	22	19	42229274	42301664	3426	1.78767e-05	3.96826e-05	2.6087e-06	157	354	2	166.169	368.089	31.1095	0.45037	0.365863	5.14837	0.99963	0.000369967
SHANK3	22	23	51113069	51169740	5244	4.89879e-05	9.02341e-05	3.61832e-06	274	284	1	267.209	504.678	26.693	-0.263057	4.89397	4.90565	0.999629	0.00037097
NUP155	5	35	37292001	37371079	4176	1.4071e-05	3.61682e-05	4.04698e-06	180	385	7	155.895	379.102	53.1243	-1.22242	-0.150925	6.24258	0.999626	0.000374409
ZEB2	2	9	145147017	145274917	3645	1.59039e-05	3.59118e-05	2.23634e-06	140	173	1	168.435	375.726	26.6165	1.38728	5.21054	4.89807	0.999618	0.000381731
CNOT10	3	19	32737117	32815103	2415	8.11261e-06	1.99157e-05	2.02642e-06	79	171	1	83.0858	193.075	26.607	0.283813	0.791494	4.89713	0.999617	0.000383092
BAI1	8	30	143545559	143625778	4755	3.94516e-05	7.71384e-05	3.81345e-06	237	260	3	249.507	496.501	35.411	0.501358	5.2879	5.37284	0.999615	0.000385197
LRRC41	1	10	46744536	46768994	2439	1.09453e-05	3.01989e-05	1.83758e-06	109	191	0	105.463	297.889	22.1602	-0.218051	3.08543	4.64374	0.999612	0.000388495
IGSF9B	11	20	133778963	133826649	4314	2.94513e-05	5.85351e-05	3.65288e-06	259	396	3	262.82	513.595	35.3862	0.149196	2.58516	5.37061	0.999611	0.000388785
CALD1	7	13	134552484	134653096	2382	8.4333e-06	2.38163e-05	2.35994e-06	65	215	1	81.3314	222.233	26.5028	1.14662	0.241718	4.88679	0.999602	0.000398303
ASTN1	1	23	176833419	177133812	3885	2.01279e-05	4.44324e-05	3.06183e-06	211	391	4	209.636	455.502	39.7224	-0.0596315	1.5057	5.59119	0.9996	0.000399549
UBP1	3	16	33431822	33481340	1623	7.12202e-06	1.60406e-05	1.57875e-06	69	98	0	77.6448	168.57	22.0837	0.621184	2.70795	4.63571	0.9996	0.000399768
MECOM	3	16	168802696	168862787	3351	1.32076e-05	2.99345e-05	2.01326e-06	155	267	1	142.192	314.903	26.4624	-0.680106	1.34487	4.88277	0.999596	0.000404358
MYRF	11	27	61520216	61553615	3456	2.09829e-05	4.24639e-05	2.65185e-06	175	254	2	175.592	349.649	30.8645	0.0282968	2.54845	5.12525	0.999595	0.000405467
PRKCG	19	18	54385748	54410149	2094	1.40709e-05	3.04788e-05	2.1511e-06	109	117	1	138.184	285.413	26.4551	1.57194	4.96649	4.88204	0.999595	0.000405469
PELP1	17	17	4574733	4607406	3393	1.68414e-05	3.64425e-05	1.98472e-06	162	341	0	149.095	316.245	22.0288	-0.669194	-0.693513	4.62995	0.999592	0.000408053
GAB2	11	10	77930317	78128766	2031	9.34933e-06	2.23908e-05	1.77127e-06	93	258	0	98.319	232.735	22.0121	0.339652	-0.8251	4.6282	0.999589	0.000410598
PRDM16	1	17	2985823	3350375	3831	3.15311e-05	5.48421e-05	2.46079e-06	291	466	2	325.119	562.975	30.8006	1.1981	2.03623	5.11922	0.999585	0.00041526
SRSF11	1	12	70687319	70716488	1455	6.28657e-06	1.59781e-05	1.66431e-06	55	83	0	70.1326	171.155	21.9511	1.14413	3.35708	4.62179	0.99958	0.000420069
JARID2	6	18	15246770	15520482	3741	2.24289e-05	4.63767e-05	2.77477e-06	234	323	3	237.116	483.446	35.1719	0.128139	3.63551	5.35131	0.999579	0.000421216
MFN2	1	17	12049225	12071622	2274	9.97238e-06	2.51606e-05	1.97067e-06	117	202	1	108.333	262.217	26.3509	-0.527249	1.85269	4.87166	0.999578	0.000421583
EFEMP1	2	10	56094207	56149575	1482	6.07553e-06	1.5179e-05	1.73688e-06	65	109	0	67.1656	162.059	21.9404	0.167313	2.07649	4.62066	0.999578	0.000421754
ATXN2	12	25	111890615	112037318	3942	2.48062e-05	4.87495e-05	3.04643e-06	138	258	3	149.068	323.774	35.1642	0.573973	1.82114	5.35061	0.999578	0.000422422
CTNNB1	3	14	41265559	41280833	2346	7.63622e-06	2.27913e-05	2.03195e-06	78	105	1	83.7871	239.494	26.3121	0.400308	4.32977	4.86779	0.999572	0.000427732
FBXL20	17	15	37417712	37557655	1311	4.5657e-06	1.19304e-05	1.66132e-06	46	54	0	50.5858	124.113	21.8983	0.40825	3.13546	4.61622	0.999572	0.000428449
HNRNPK	9	15	86584321	86593167	1395	5.28774e-06	1.53775e-05	1.56367e-06	64	50	0	60.4845	165.09	21.8839	-0.286211	4.46259	4.6147	0.999569	0.000430767
COL4A5	X	53	107683355	107939608	5076	1.69428e-05	4.37164e-05	4.18323e-06	126	257	5	127.197	303.938	43.9078	0.0672125	1.34134	5.79224	0.999566	0.000434452
MYH11	16	41	15797847	15932109	5940	3.4468e-05	7.09061e-05	5.73272e-06	374	575	12	371.818	748.349	74.7661	-0.0716361	3.15704	7.16068	0.999564	0.000435587
COG3	13	23	46039171	46108866	2487	1.05089e-05	2.2083e-05	2.24401e-06	91	201	2	109.954	224.836	30.6662	1.1445	0.791985	5.10648	0.999563	0.000436662
RSPRY1	16	14	57238570	57272887	1731	6.34433e-06	1.58295e-05	1.60393e-06	61	89	0	70.6912	168.704	21.8368	0.729824	3.05722	4.60974	0.999562	0.00043841
NELL2	12	21	44902716	45270508	2601	1.00293e-05	2.51897e-05	2.71575e-06	99	265	3	102.365	251.817	35.0183	0.210618	-0.413882	5.33743	0.999554	0.000446104
RPS6KA5	14	17	91338417	91526778	2409	1.01671e-05	2.30487e-05	1.93625e-06	99	189	1	106.301	236.659	26.1671	0.448352	1.54345	4.85329	0.999548	0.000451567
RDX	11	14	110070336	110150417	1815	5.67813e-06	1.64088e-05	2.19654e-06	69	154	1	59.4121	160.763	26.1396	-0.787606	0.26572	4.85054	0.999544	0.000456228
PNISR	6	10	99848415	99862535	2418	7.18643e-06	2.34146e-05	2.58934e-06	89	207	2	77.9813	246.019	30.5304	-0.790059	1.23937	5.09358	0.999541	0.000459401
HNRNPUL1	19	15	41770408	41812470	2571	1.55426e-05	3.39522e-05	2.93072e-06	118	189	3	150.181	332.958	34.9291	1.66272	3.93053	5.32935	0.999539	0.000461237
AHCYL1	1	17	110527674	110564302	1593	7.20971e-06	1.71082e-05	1.95637e-06	76	63	1	77.5333	177.488	26.0872	0.110259	4.28139	4.84529	0.999535	0.000465248
SEC24B	4	24	110355025	110460831	3807	1.53261e-05	3.41537e-05	3.04039e-06	154	332	4	142.27	326.839	39.3144	-0.622684	-0.142235	5.55594	0.999535	0.000465389
FNDC3A	13	25	49580326	49781531	3597	1.08562e-05	3.08331e-05	3.29717e-06	127	305	5	122.164	329.568	43.7024	-0.27706	0.674229	5.77519	0.999531	0.000469119
TAB2	6	6	149691133	149730855	2082	6.3219e-06	1.79402e-05	1.88985e-06	84	157	0	67.5624	187.679	21.6403	-1.26622	1.11569	4.58895	0.999528	0.000471831
GRAMD4	22	18	47022696	47073148	1737	1.20472e-05	2.43006e-05	2.0045e-06	112	142	1	123.538	243.758	26.0412	0.657267	3.24713	4.84068	0.999527	0.000473315
PHF3	6	15	64356456	64423604	6120	1.80962e-05	4.9625e-05	4.07967e-06	249	582	6	193.774	521.231	48.0866	-2.512	-1.32611	5.98706	0.999526	0.000473539
SSBP3	1	18	54692803	54871681	1167	7.78187e-06	1.38806e-05	1.78423e-06	75	58	0	72.1896	123.495	21.6033	-0.209435	2.93625	4.58503	0.999522	0.000478396
PPP6R3	11	23	68305132	68380585	2640	1.06614e-05	2.40043e-05	2.9188e-06	120	195	3	108.789	229.881	34.816	-0.680585	1.14618	5.31909	0.999519	0.000481156
PDZD2	5	24	31799355	32108241	8520	4.1866e-05	8.87417e-05	5.03885e-06	436	893	9	443.486	929.464	61.2289	0.225092	0.595884	6.58437	0.999511	0.000488957
ACTN2	1	21	236849973	236925919	2685	1.54523e-05	3.24831e-05	2.22627e-06	147	269	2	164.465	338.55	30.3445	0.862291	1.88318	5.07586	0.999508	0.000492465
SENP6	6	24	76312240	76425310	3339	1.08039e-05	2.87675e-05	3.57367e-06	112	314	5	111.952	288.778	43.5526	-0.00286045	-0.739454	5.76273	0.999504	0.000496134
PSMD11	17	13	30771541	30807649	1269	5.64828e-06	1.25424e-05	1.60088e-06	69	60	0	61.9264	132.542	21.5057	-0.569143	3.13921	4.57465	0.999504	0.000496187
RAF1	3	16	12626012	12660220	1947	7.76729e-06	1.98982e-05	1.91303e-06	86	129	1	86.7484	212.06	25.8767	0.0508768	2.84165	4.82413	0.999497	0.000503347
GRIN2D	19	12	48901649	48947194	4011	4.50567e-05	7.76479e-05	2.42732e-06	148	131	0	219.37	416.753	21.4562	3.05107	6.97366	4.56938	0.999495	0.000505456
LEPR	1	18	66031248	66102698	3498	1.07998e-05	2.68677e-05	2.3065e-06	120	299	2	117.802	283.155	30.2658	-0.128231	-0.469134	5.06835	0.999493	0.000507157
MAPKAP1	9	11	128201165	128434853	1569	7.48097e-06	1.60717e-05	1.67591e-06	78	102	0	82.0208	171.224	21.4218	0.281108	2.63563	4.56572	0.999488	0.00051198
ECE1	1	19	21546447	21616907	2313	1.4547e-05	2.87607e-05	1.97649e-06	133	188	1	141.328	280.088	25.7854	0.443531	2.74135	4.81493	0.999479	0.000520825
DOCK4	7	52	111368329	111846193	5901	2.46489e-05	6.03383e-05	6.29719e-06	242	475	11	230.637	539.68	69.8736	-0.473739	1.38712	6.94777	0.999478	0.000521812
DCAF8	1	12	160187381	160213798	1794	7.07291e-06	1.98772e-05	1.74033e-06	64	97	0	74.5857	203.613	21.361	0.776095	3.72234	4.55923	0.999476	0.00052376
KCNMA1	10	28	78647023	79397400	3660	2.02561e-05	4.12047e-05	2.95067e-06	207	151	4	203.269	406.886	38.9916	-0.165674	6.32005	5.52789	0.999475	0.000525076
JAK1	1	24	65300244	65351947	3465	1.52121e-05	3.55332e-05	2.92307e-06	149	194	4	164.931	372.913	38.9798	0.785428	4.6158	5.52686	0.999473	0.000527399
GLI2	2	13	121554896	121748251	4761	3.71778e-05	6.82364e-05	2.52445e-06	283	582	2	371.447	678.38	30.1599	2.90576	1.84358	5.05821	0.999472	0.00052765
DNAJC7	17	14	40128750	40169434	1485	5.83158e-06	1.47227e-05	1.73995e-06	63	94	0	61.4422	146.2	21.3392	-0.125837	2.15083	4.5569	0.999472	0.000528054
IGF2BP3	7	15	23351980	23509729	1740	7.90032e-06	1.76298e-05	1.61514e-06	71	114	0	85.7451	183.772	21.3196	1.00824	2.56419	4.55481	0.999468	0.000531932
LMTK2	7	14	97736489	97834804	4512	2.84202e-05	5.01565e-05	2.45358e-06	260	481	2	289.65	510.454	30.1123	1.1031	0.649505	5.05366	0.999463	0.000537107
MSH2	2	16	47630330	47710088	2805	1.01712e-05	2.47591e-05	2.37321e-06	113	370	2	103.06	248.139	30.1058	-0.619986	-3.85412	5.05303	0.999462	0.000538425
CFLAR	2	9	201994588	202028696	1443	4.82373e-06	1.20303e-05	1.70976e-06	50	80	0	53.7336	128.854	21.2742	0.3225	2.14417	4.54997	0.999459	0.000541027
GABBR2	9	19	101052865	101471019	2826	1.76344e-05	3.55925e-05	2.36429e-06	142	132	2	167.342	335.403	30.0815	1.24041	5.5333	5.0507	0.999457	0.000543331
TPP2	13	29	103249388	103330666	3750	1.4038e-05	3.33496e-05	3.26237e-06	148	227	5	149.612	343.318	43.2823	0.0834251	3.12758	5.74016	0.999451	0.00054888
CSNK1G1	15	11	64464129	64592698	1269	4.39177e-06	1.19422e-05	1.70145e-06	52	87	0	48.8317	125.776	21.232	-0.287076	1.72257	4.54545	0.99945	0.000549634
ZC3H14	14	17	89029477	89078095	2211	7.91453e-06	2.01872e-05	2.31238e-06	108	175	2	87.0715	211.784	30.0268	-1.42011	1.25927	5.04545	0.999445	0.000554558
KHSRP	19	20	6414122	6424712	2136	1.66335e-05	2.9761e-05	2.03712e-06	133	77	0	100.544	194.81	21.1874	-2.04944	4.20519	4.54067	0.999441	0.000558873
DNAJC14	12	6	56215760	56222442	2109	7.05493e-06	2.13186e-05	1.81074e-06	88	188	0	75.8404	224.522	21.1761	-0.884077	1.21432	4.53946	0.999439	0.000561244
NUP85	17	19	73201856	73231774	1971	8.75074e-06	2.08828e-05	2.29107e-06	103	195	2	96.2425	219.236	29.9926	-0.436139	0.815491	5.04217	0.999438	0.000561694
MDGA2	14	13	47311133	47600947	2184	7.27981e-06	2.03937e-05	2.0602e-06	87	175	1	79.4204	213.526	25.5816	-0.538519	1.31352	4.79433	0.999438	0.000562037
PPP3CB	10	14	75197999	75255647	1578	6.263e-06	1.47901e-05	1.6263e-06	51	54	0	62.6919	144.994	21.1276	0.934978	3.76484	4.53426	0.999428	0.000571513
PRKG1	10	18	52834350	54053660	2061	8.99498e-06	1.98387e-05	1.8816e-06	94	122	1	94.4485	201.823	25.5324	0.0292218	2.79932	4.78933	0.999428	0.000572485
NXF1	11	21	62559947	62572828	1860	8.61951e-06	2.1244e-05	2.56083e-06	98	120	3	96.5349	226.708	34.3217	-0.0944131	3.53081	5.27403	0.999421	0.000578784
PDS5A	4	32	39827104	39978197	4014	1.37509e-05	3.47095e-05	3.81015e-06	130	155	5	128.745	310.049	43.1099	-0.0700551	4.38695	5.72572	0.999415	0.000585431
FXR2	17	17	7495147	7517850	2022	8.47543e-06	2.47897e-05	2.65272e-06	82	151	2	78.1114	224.702	29.8638	-0.278582	2.44954	5.02978	0.999411	0.000589406
IPO13	1	20	44413272	44433354	2892	1.24981e-05	2.90617e-05	2.68937e-06	111	182	3	129.238	289.819	34.2381	1.0158	3.15531	5.26636	0.999403	0.000597176
PRKCQ	10	17	6470168	6557097	2121	9.93634e-06	2.2225e-05	2.23084e-06	107	171	2	110.095	238.19	29.7743	0.186761	2.16895	5.02115	0.999391	0.000609457
KAT2B	3	18	20081969	20194017	2499	1.24507e-05	2.63379e-05	2.75936e-06	106	168	3	115.408	250.751	34.1782	0.554517	2.60353	5.26087	0.999389	0.000610692
FNIP1	5	18	130980377	131132614	3501	1.13484e-05	3.09795e-05	3.0977e-06	116	270	4	120.281	320.365	38.5643	0.24716	1.40189	5.49055	0.999384	0.00061602
WDR26	1	14	224577536	224621807	1986	1.00775e-05	2.13697e-05	1.72307e-06	53	55	0	61.2186	160.525	20.9195	0.665083	4.14949	4.51187	0.999382	0.000617732
ATN1	12	9	7043164	7050943	3573	1.99574e-05	4.2696e-05	2.32896e-06	157	318	1	196.801	412.424	25.3142	1.79639	2.31644	4.76715	0.999379	0.000621127
MAU2	19	19	19431668	19466591	1842	1.24649e-05	2.34015e-05	1.85416e-06	118	75	1	125.119	230.103	25.2939	0.40296	5.09412	4.76509	0.999374	0.000625849
UBA2	19	17	34919337	34960126	1923	7.7274e-06	1.85573e-05	1.54427e-06	73	109	0	77.2424	179.848	20.8815	0.305635	2.63198	4.50778	0.999373	0.000626566
FGFR2	10	17	123239370	123353331	2469	1.20524e-05	2.6086e-05	2.26504e-06	145	183	2	131.148	275.954	29.6765	-0.765868	2.7878	5.01171	0.999368	0.000632141
TNFAIP3	6	8	138192364	138202456	2373	1.1257e-05	2.63462e-05	1.70572e-06	102	233	0	120.409	277.696	20.8485	1.06223	1.33627	4.50421	0.999366	0.000634348
FOXP1	3	16	71008397	71179834	2040	9.45666e-06	1.99731e-05	2.26784e-06	117	125	2	103.803	212.58	29.6607	-0.820162	2.99265	5.01019	0.999364	0.00063588
CHUK	10	21	101949354	101989289	2238	7.0197e-06	2.01083e-05	2.16123e-06	74	139	2	75.0019	203.293	29.6504	0.0732534	2.24654	5.00919	0.999362	0.000638334
C3	19	41	6677892	6720600	4992	2.98873e-05	6.12072e-05	4.86719e-06	320	416	10	320.292	638.853	64.8982	0.0103272	4.39266	6.72238	0.999355	0.000644772
OSBPL6	2	24	179170911	179260286	2880	1.03426e-05	2.67461e-05	2.90023e-06	120	249	4	114.045	281.157	38.4269	-0.35305	0.95547	5.4785	0.999352	0.000648473
VCL	10	22	75757965	75877927	3405	1.44719e-05	3.66192e-05	3.03834e-06	135	251	4	148.691	369.374	38.4254	0.710891	3.06855	5.47837	0.999351	0.000648842
TM9SF3	10	15	98282019	98346592	1770	6.67008e-06	1.65407e-05	1.65999e-06	64	67	0	55.9097	147.373	20.7476	-0.68508	3.29845	4.4933	0.999341	0.000658726
INTS2	17	25	59944917	60005301	3615	1.1585e-05	3.20166e-05	3.39681e-06	111	257	4	110.374	292.283	38.3832	-0.0377159	1.02818	5.47466	0.999341	0.000659155
UBN2	7	18	138916230	138982582	4044	1.90116e-05	4.28956e-05	2.31261e-06	174	387	2	172.468	395.124	29.5425	-0.0738485	0.203616	4.99874	0.999335	0.000664609
ATG16L1	2	18	234160473	234202996	1824	8.03407e-06	1.97172e-05	2.29451e-06	75	122	2	81.4084	191.866	29.5301	0.449716	2.51291	4.99754	0.999332	0.000667695
PRKD2	19	18	47177779	47219627	2637	1.89706e-05	3.74545e-05	1.92233e-06	161	175	1	190.702	371.817	25.1172	1.36187	5.0852	4.74704	0.999331	0.000668581
SSRP1	11	16	57093880	57102595	2130	9.26401e-06	2.29521e-05	1.83894e-06	96	105	1	101.478	242.378	25.0932	0.344335	4.39624	4.74458	0.999325	0.000674614
PABPC1	8	14	101716525	101733811	1911	7.46081e-06	2.16081e-05	1.9399e-06	67	61	1	79.7821	224.438	25.0917	0.90609	5.4352	4.74442	0.999325	0.000674989
ZZZ3	1	11	78031324	78099039	2712	8.06925e-06	2.2609e-05	2.49087e-06	88	228	2	86.8261	235.481	29.4716	-0.0797686	0.242889	4.99187	0.999318	0.000682444
DLGAP3	1	10	35331683	35370984	2940	2.05061e-05	4.36621e-05	1.79988e-06	170	236	0	186.631	399.615	20.647	0.770804	4.07768	4.48239	0.999316	0.000683962
DDX1	2	26	15732057	15771030	2223	7.39318e-06	1.79858e-05	2.01919e-06	86	172	2	82.7061	189.262	29.4637	-0.229334	0.625116	4.9911	0.999316	0.000684474
SUGP1	19	14	19387456	19431305	1938	1.0765e-05	2.28026e-05	1.55638e-06	107	181	0	111.378	230.13	20.618	0.262663	1.61351	4.47924	0.999309	0.000691429
COPB1	11	21	14479369	14520474	2862	9.13816e-06	2.47001e-05	2.57036e-06	96	207	3	100.359	258.852	33.8371	0.275512	1.60565	5.22948	0.999306	0.000693712
PAFAH1B1	17	10	2541582	2585096	1233	4.42992e-06	1.2396e-05	1.70406e-06	41	45	0	47.9321	128.254	20.608	0.633981	3.66252	4.47816	0.999306	0.000693999
ITGB8	7	14	20371429	20449620	2310	8.77082e-06	2.08722e-05	1.90363e-06	99	224	1	96.1878	221.738	25.0144	-0.181557	-0.0756683	4.7365	0.999305	0.000694779
RFX7	15	9	56385542	56535483	4383	1.50141e-05	3.84843e-05	2.26929e-06	166	376	1	150.775	383.629	25.0138	-0.785103	0.194046	4.73645	0.999305	0.000694919
PHF21A	11	16	45955518	46105770	2043	7.78966e-06	1.92621e-05	1.86538e-06	82	123	1	84.518	199.53	24.9556	0.173424	2.6992	4.73047	0.99929	0.00071021
NFKBIZ	3	12	101568472	101578215	2157	1.14996e-05	2.28797e-05	1.65408e-06	98	176	0	86.7581	190.896	20.4998	-0.764198	0.537141	4.46638	0.999277	0.000722652
EIF4A1	17	11	7476159	7481804	1221	5.50333e-06	1.38272e-05	1.56036e-06	97	35	0	61.5847	148.351	20.484	-2.85744	4.6365	4.46467	0.999273	0.000726919
ARIH1	15	14	72766980	72875633	1674	9.03634e-06	1.87496e-05	1.98917e-06	67	44	1	80.4684	173.485	24.8825	0.950662	4.89778	4.72296	0.99927	0.000729867
COPG1	3	24	128968552	128996267	2625	1.20346e-05	2.91062e-05	2.05354e-06	122	242	2	130.595	304.353	29.2846	0.476196	1.78066	4.9737	0.999268	0.000731839
PPARGC1A	4	13	23797444	23891580	2397	9.72621e-06	2.33714e-05	1.90569e-06	92	226	1	106.37	248.605	24.8507	0.882222	0.714263	4.71969	0.999261	0.000738599
HYOU1	11	25	118916304	118926872	3000	1.31198e-05	3.28054e-05	2.75477e-06	156	270	4	145.155	347.366	38.056	-0.569943	2.06807	5.44582	0.999255	0.000744896
ZMIZ1	10	21	80961389	81072506	3204	2.11217e-05	4.02209e-05	2.50099e-06	218	248	3	225.799	422.147	33.6391	0.328645	4.22274	5.21117	0.999253	0.000746993
PIK3AP1	10	17	98355333	98480151	2418	1.2743e-05	2.68459e-05	1.86307e-06	125	192	1	135.933	278.981	24.8166	0.593718	2.59446	4.71617	0.999252	0.00074808
ATF7IP	12	14	14576849	14651007	3813	1.24205e-05	3.24871e-05	2.78557e-06	154	316	3	133.35	340.557	33.628	-1.13224	0.662953	5.21014	0.99925	0.000750113
CTCF	16	10	67644735	67671775	2184	8.70557e-06	2.40156e-05	1.60765e-06	108	98	0	94.1963	252.895	20.3987	-0.900534	4.85262	4.45535	0.99925	0.000750482
NEO1	15	29	73345016	73595037	4386	1.78734e-05	4.32601e-05	4.08378e-06	185	419	7	182.187	433.961	51.2467	-0.131957	0.357799	6.09718	0.999245	0.000755344
DAB2IP	9	17	124329467	124545824	3399	2.27714e-05	4.65847e-05	2.08737e-06	230	334	1	215.292	432.971	24.7851	-0.634708	2.36968	4.71293	0.999243	0.000756927
INO80D	2	9	206869091	206927740	3084	1.26397e-05	3.03036e-05	2.25261e-06	130	222	1	126.174	297.031	24.7812	-0.215661	2.16894	4.71253	0.999242	0.000758031
LONP1	19	18	5692042	5720143	2880	2.43212e-05	4.49247e-05	2.28028e-06	271	385	2	246.884	451.311	29.1848	-0.971809	1.55509	4.96397	0.99924	0.000759665
CSNK2A1	20	12	464604	489195	1176	4.48014e-06	1.17205e-05	1.99223e-06	43	36	1	49.7359	123.442	24.7544	0.604757	3.92101	4.70976	0.999234	0.000765673
CPEB1	15	12	83213341	83316621	1686	6.38465e-06	1.69786e-05	1.80481e-06	71	112	0	63.0185	158.051	20.3432	-0.636606	1.82494	4.4493	0.999234	0.000766194
KANSL1	17	14	44108841	44249509	3318	1.35514e-05	3.55687e-05	2.83539e-06	158	349	3	140.11	359.622	33.5583	-0.956981	0.279051	5.20367	0.99923	0.000769918
UTP14A	X	15	129040186	129063584	2316	7.83725e-06	2.01162e-05	2.21115e-06	49	133	0	59.1158	144.326	20.3221	0.833052	0.469693	4.44698	0.999228	0.000772279
PRPF4	9	14	116038023	116053940	1569	6.29793e-06	1.63568e-05	1.88507e-06	64	110	1	70.1338	173.617	24.7252	0.463752	2.4054	4.70675	0.999226	0.000774076
CDC16	13	18	115000559	115037918	1863	7.50018e-06	1.77076e-05	1.79916e-06	80	136	1	81.7178	181.156	24.725	0.120322	1.67146	4.70673	0.999226	0.000774124
AKT3	1	13	243668550	244006472	1440	4.21057e-06	1.23696e-05	1.54455e-06	56	39	0	46.7789	128.204	20.3026	-0.853646	3.92502	4.44485	0.999222	0.000777927
MYO18A	17	41	27401787	27493958	6165	3.10525e-05	7.70239e-05	5.09569e-06	278	593	9	294.425	716.196	59.9859	0.606077	2.29345	6.49391	0.999222	0.00077813
SAFB	19	21	5623216	5668302	2754	1.75577e-05	4.05326e-05	2.62808e-06	141	196	2	135.774	327.551	29.0809	-0.283966	3.62129	4.95382	0.99921	0.000789751
HIPK2	7	15	139257672	139477422	3597	2.10465e-05	4.28844e-05	2.563e-06	207	310	2	207.904	420.139	29.0662	0.0397059	2.67703	4.95238	0.999206	0.000794099
DROSHA	5	33	31401538	31529166	4125	1.61355e-05	4.27542e-05	4.84786e-06	155	250	8	157.557	404.668	55.5129	0.129004	3.83054	6.29065	0.999203	0.000796858
STRN4	19	17	47223858	47249687	2283	1.77412e-05	3.27544e-05	1.58107e-06	139	198	0	154.599	287.338	20.2363	0.794338	2.62572	4.43759	0.999203	0.000797428
COPS2	15	13	49420146	49447775	1353	4.34099e-06	1.06479e-05	1.63319e-06	45	24	0	47.2731	108.855	20.2298	0.209333	4.05194	4.43688	0.999201	0.000799362
DAZAP1	19	12	1407772	1434911	1224	8.93066e-06	1.61188e-05	1.74009e-06	86	62	0	84.4761	153.122	20.2237	-0.104983	3.66872	4.43621	0.999199	0.000801183
PPP4R1	18	20	9547786	9614482	2853	1.09888e-05	2.67068e-05	2.68832e-06	113	222	3	115.461	274.634	33.4487	0.145016	1.58234	5.1935	0.999198	0.000802092
SCN5A	3	27	38591811	38674798	6051	3.28851e-05	7.22541e-05	4.4018e-06	347	583	7	330.532	713.769	51.0518	-0.573537	2.43858	6.0819	0.999188	0.000812416
MEGF10	5	24	126667000	126793010	3423	1.62667e-05	3.68109e-05	3.234e-06	161	370	5	175.498	386.301	42.2268	0.692938	0.413194	5.65123	0.999186	0.000814345
SATB2	2	10	200136933	200320760	2202	1.13711e-05	2.508e-05	1.62145e-06	115	95	0	111.054	241.176	20.1792	-0.237114	4.68942	4.43133	0.999185	0.000814618
SSH2	17	15	27957858	28257018	4272	1.49709e-05	3.83168e-05	3.10361e-06	162	345	4	160.067	401.751	37.8037	-0.0967343	1.4106	5.42348	0.999181	0.000818546
MAP3K2	2	16	128065154	128100705	1860	6.03639e-06	1.66285e-05	1.9652e-06	66	120	0	55.5297	144.12	20.1621	-0.889648	1.00097	4.42944	0.99918	0.00081986
GTF3C2	2	18	27549541	27566421	2736	1.02812e-05	2.72461e-05	3.50783e-06	124	213	5	109.078	281.07	42.2086	-0.904637	2.02283	5.64968	0.99918	0.000819916
PHF1	6	14	33380040	33383875	1704	6.20129e-06	1.8605e-05	1.46482e-06	71	129	0	67.7115	192.865	20.1468	-0.253038	2.29111	4.42776	0.999175	0.000824566
KDM2B	12	23	121868090	122018816	4011	2.59987e-05	5.58407e-05	3.40074e-06	237	349	5	260.151	545.783	42.1929	0.908834	4.19651	5.64835	0.999175	0.000824739
NFIA	1	12	61547615	61920992	1665	7.89115e-06	1.83886e-05	1.92176e-06	71	75	0	66.1961	150.955	20.1359	-0.373852	3.07993	4.42657	0.999172	0.000827907
AP2B1	17	21	33921049	34050718	2856	1.03144e-05	2.6021e-05	2.06479e-06	97	112	2	114.036	274.982	28.9408	1.0101	4.89664	4.94011	0.999168	0.000832176
CLOCK	4	20	56301581	56348952	2541	7.87036e-06	2.11201e-05	2.61191e-06	92	181	3	86.5018	219.218	33.3166	-0.374312	1.28599	5.18121	0.999157	0.000842694
PTPRK	6	31	128291371	128841503	4341	1.67781e-05	4.1736e-05	4.36429e-06	181	321	8	180.37	434.108	55.3558	-0.0297253	2.70461	6.27875	0.999155	0.000845033
LEO1	15	12	52230352	52263942	2001	7.52492e-06	1.88358e-05	1.95614e-06	75	147	1	81.0582	196.915	24.486	0.426057	1.77216	4.682	0.999154	0.000846448
RAD21	8	13	117859738	117878968	1896	6.521e-06	1.67057e-05	1.44727e-06	82	109	0	72.9598	179.123	20.0723	-0.670129	2.61031	4.41957	0.999152	0.000847823
KIAA1549	7	20	138522650	138666015	5853	3.69291e-05	7.20355e-05	3.79651e-06	350	694	4	335.298	641.669	37.6646	-0.508374	-1.02923	5.41113	0.999138	0.000862216
DNMT3B	20	22	31368129	31395709	2562	1.45892e-05	3.21233e-05	3.28208e-06	144	262	5	158.425	339.395	42.0664	0.725644	2.093	5.63759	0.999135	0.000864658
PHEX	X	22	22051123	22266070	2250	8.56743e-06	2.12945e-05	2.45073e-06	71	124	1	67.0973	156.155	24.4098	-0.301674	1.28197	4.67408	0.999129	0.000870912
UHRF2	9	16	6413490	6506179	2409	8.44553e-06	2.3384e-05	2.29524e-06	113	133	2	89.8655	239.959	28.7999	-1.5452	3.44	4.92628	0.999123	0.000877186
INPP4B	4	23	142949934	143352412	2775	9.96259e-06	2.36367e-05	2.8545e-06	120	241	4	110.468	250.369	37.5891	-0.57422	0.294991	5.40441	0.999113	0.0008869
DYRK1A	21	11	38792676	38884834	2292	8.60495e-06	2.3495e-05	1.94385e-06	116	140	1	92.9984	247.29	24.3571	-1.51023	3.39911	4.66861	0.999112	0.000888209
FMNL1	17	26	43299491	43323963	3303	2.17443e-05	4.44602e-05	2.68396e-06	121	222	3	154.739	351.664	33.1443	1.71735	3.44481	5.16514	0.999101	0.000898737
BTK	X	18	100604872	100630272	1980	6.89894e-06	1.83206e-05	1.95826e-06	50	37	0	54.9886	136.098	19.9031	0.425956	4.23202	4.4009	0.999097	0.000903171
UBE3A	15	11	25584283	25653795	2628	8.7363e-06	2.27483e-05	1.93948e-06	97	117	1	94.4582	239.921	24.3085	-0.165594	3.95369	4.66355	0.999096	0.000904482
DDX5	17	13	62496040	62502237	1845	5.98798e-06	1.70488e-05	1.51332e-06	108	112	0	65.9508	178.7	19.889	-3.27846	2.48585	4.39934	0.999092	0.00090794
CCT2	12	16	69979301	69995105	1608	5.35193e-06	1.45509e-05	1.36807e-06	54	137	0	60.9976	155.171	19.8408	0.567306	0.72675	4.39401	0.999076	0.000924428
OPA1	3	29	193311166	193409916	2994	9.55467e-06	2.80063e-05	3.67638e-06	99	229	6	105.568	286.91	46.2882	0.404728	1.70329	5.8415	0.999073	0.000927397
FAM208A	3	24	56657815	56717034	4539	1.71637e-05	3.95746e-05	3.94455e-06	126	247	3	113.963	277.33	33.0487	-0.71396	0.907364	5.1562	0.999069	0.00093139
DLG3	X	19	69665051	69722119	2454	1.16793e-05	2.69148e-05	2.55179e-06	73	82	0	66.866	149.692	19.8133	-0.474965	2.75644	4.39096	0.999066	0.000933999
ATP11C	X	29	138813812	138914348	3399	1.07334e-05	2.83672e-05	3.61643e-06	74	147	3	80.6342	199.336	33.0278	0.467788	1.8468	5.15424	0.999061	0.000938712
API5	11	14	43333677	43364060	1575	5.36774e-06	1.36375e-05	1.82152e-06	57	80	1	60.4934	145.942	24.1823	0.284388	2.71946	4.65039	0.999052	0.000948166
NRBP1	2	17	27656140	27664679	1608	6.193e-06	1.47959e-05	1.70596e-06	60	65	1	70.6625	159.849	24.1404	0.803129	3.73754	4.64601	0.999037	0.000963117
SEMA6A	5	18	115782308	115840640	3093	1.60288e-05	3.3905e-05	1.93487e-06	172	323	1	162.767	336.354	24.1326	-0.458244	0.362761	4.6452	0.999034	0.000965927
NPAS2	2	20	101521216	101612044	2475	1.34535e-05	2.686e-05	2.45054e-06	138	192	3	145.613	283.99	32.9481	0.399469	2.71956	5.14677	0.999033	0.000967098
TP53BP1	15	28	43699580	43785241	5934	1.94702e-05	5.07659e-05	4.73069e-06	208	505	9	212.74	537.525	59.3828	0.205784	0.698917	6.44961	0.999025	0.000974804
GNAS	20	13	57428320	57485884	3114	2.2847e-05	4.53047e-05	2.12578e-06	151	226	1	195.935	390.706	24.1034	2.03258	4.1514	4.64214	0.999023	0.000976536
ZNF131	5	7	43122155	43175235	1770	5.96922e-06	1.54671e-05	1.6592e-06	62	106	0	64.3139	162.606	19.6644	0.182692	2.21158	4.37443	0.999013	0.000987423
CSK	15	12	75090638	75094854	1353	9.2701e-06	1.82731e-05	1.61941e-06	88	56	0	93.0689	180.157	19.6481	0.332684	4.60846	4.37262	0.999007	0.000993447
SGIP1	1	25	67000041	67208778	2487	1.01586e-05	2.32469e-05	2.29673e-06	116	258	3	113.73	247.736	32.8725	-0.134793	-0.324892	5.13969	0.999005	0.000994782
SFPQ	1	10	35650056	35658650	2124	1.40332e-05	3.00945e-05	2.20385e-06	110	99	1	92.378	222.49	24.0427	-1.16089	4.12465	4.63579	0.999001	0.000998922
DLC1	8	17	12943319	13357580	4587	2.20107e-05	4.83845e-05	3.38354e-06	298	657	5	234.76	508.452	41.6536	-2.61337	-3.28209	5.60237	0.998991	0.00100885
SALL4	20	4	50400803	50418947	3162	1.91141e-05	3.70607e-05	1.74855e-06	208	318	0	198.921	385.14	19.5889	-0.4076	1.70444	4.36602	0.998984	0.00101568
EIF4ENIF1	22	18	31835865	31884704	2958	1.04244e-05	2.87827e-05	2.92002e-06	130	242	4	115.097	305.889	37.2258	-0.879532	1.81992	5.37198	0.998984	0.00101583
ABHD16A	6	20	31654988	31671058	1677	7.72446e-06	1.99617e-05	2.15379e-06	71	122	2	81.5374	201.075	28.3993	0.738886	2.77824	4.88675	0.998981	0.00101882
ARHGEF17	11	21	73019683	73078825	6192	4.08778e-05	8.67757e-05	4.64522e-06	368	691	8	417.811	882.87	54.8478	1.54298	3.21712	6.24009	0.998978	0.00102169
GGA1	22	17	38004867	38028718	1920	1.20095e-05	2.39347e-05	1.61949e-06	120	194	0	116.285	224.849	19.5671	-0.218126	1.02496	4.36359	0.998976	0.00102398
ARHGAP31	3	12	119013751	119135111	4335	1.85756e-05	4.07403e-05	2.75981e-06	175	423	3	195.739	424.228	32.7835	0.938572	0.0297146	5.13133	0.998972	0.00102841
FGFR1	8	18	38271145	38318624	2562	1.31946e-05	2.9029e-05	2.26535e-06	153	191	2	134.653	288.167	28.3735	-1.00113	2.85172	4.88419	0.998971	0.00102867
TTC17	11	24	43380504	43515454	3426	1.31085e-05	3.22014e-05	3.23584e-06	157	320	5	139.756	332.788	41.5968	-0.923564	0.349239	5.59751	0.99897	0.00103047
RAPGEF5	7	23	22162023	22349639	2193	8.57413e-06	1.94134e-05	2.45928e-06	97	169	2	80.898	172.033	28.3684	-1.13353	0.115193	4.88369	0.998969	0.00103063
PPP2R5E	14	13	63842726	64006403	1404	4.96498e-06	1.26095e-05	1.44428e-06	64	46	0	55.1492	132.754	19.5339	-0.754633	3.75124	4.35989	0.998963	0.00103677
ATP7A	X	22	77227138	77302067	4503	1.44695e-05	3.80815e-05	2.95972e-06	86	250	2	110.082	277.76	28.3474	1.45333	0.829826	4.8816	0.998961	0.00103878
WWC3	X	22	10031578	10109541	3279	2.13915e-05	4.52395e-05	3.25476e-06	156	262	2	147.586	304.706	28.345	-0.438554	1.21887	4.88137	0.99896	0.00103969
ILF2	1	14	153634871	153643398	1173	3.88455e-06	1.07083e-05	1.38183e-06	42	42	0	45.0906	114.939	19.525	0.291417	3.38951	4.3589	0.99896	0.00104021
LCK	1	12	32739930	32751317	1530	9.17545e-06	1.96727e-05	1.5002e-06	71	93	0	93.8934	198.125	19.4998	1.49594	3.72087	4.35609	0.99895	0.00105005
DLG1	3	25	196771493	197024075	2781	9.12635e-06	2.5176e-05	3.58492e-06	88	240	6	103.126	268.209	45.942	0.943093	0.858131	5.81308	0.998945	0.00105547
NHS	X	8	17393880	17750584	4893	2.53932e-05	5.53858e-05	2.62791e-06	111	275	0	143.972	334.623	19.4506	1.7399	1.62384	4.35059	0.99893	0.00106952
MYEF2	15	17	48435104	48470434	1803	7.13149e-06	1.82701e-05	1.77346e-06	45	143	1	70.0848	180.925	23.8528	1.89723	1.40472	4.61584	0.998928	0.00107239
POLR1A	2	34	86254545	86332899	5163	2.62153e-05	5.70789e-05	4.99497e-06	254	442	10	277.805	590.807	63.5287	0.904302	3.05007	6.62496	0.998924	0.00107564
ZNF512B	20	16	62591240	62599303	2679	1.64185e-05	3.54098e-05	2.54354e-06	177	262	2	152.823	326.517	28.2505	-1.23833	1.7788	4.87199	0.998923	0.00107704
TAF4	20	15	60551223	60640866	3258	3.61478e-05	5.5863e-05	1.99662e-06	149	184	1	177.278	311.422	23.8325	1.34477	3.59732	4.61371	0.998919	0.00108055
EHBP1	2	24	62934326	63272635	3696	1.23485e-05	3.20977e-05	3.73317e-06	134	324	6	130.43	328.524	45.8558	-0.197954	0.124348	5.80598	0.99891	0.00109004
MAPKBP1	15	31	42067473	42117634	4545	1.97928e-05	4.88063e-05	4.27134e-06	219	423	8	210.631	502.263	54.6717	-0.365137	1.76203	6.22663	0.998909	0.00109117
RPS6KA4	11	17	64126707	64138952	2319	2.0068e-05	3.84097e-05	2.15106e-06	125	156	1	159.64	309.193	23.7738	1.73591	4.34044	4.60752	0.998895	0.0011045
HDAC2	6	14	114262221	114292072	1467	4.87512e-06	1.30694e-05	1.45738e-06	43	32	0	50.1994	133.287	19.3537	0.643383	4.37087	4.33974	0.998891	0.00110895
CUX2	12	22	111471981	111786129	4461	3.02432e-05	5.7916e-05	3.16651e-06	232	376	4	281.162	538.651	36.9769	1.85639	3.49151	5.34965	0.998885	0.00111484
OPHN1	X	23	67268265	67652862	2409	9.07872e-06	2.21664e-05	1.90319e-06	68	93	0	65.8716	151.092	19.3195	-0.166047	2.35455	4.3359	0.998877	0.00112323
DAPK1	9	25	90113992	90322279	4293	2.53144e-05	5.09301e-05	3.17555e-06	254	395	5	260.087	514.751	41.3618	0.238967	2.62961	5.57734	0.998875	0.00112505
STK39	2	18	168812005	169103945	1638	9.10137e-06	1.69104e-05	1.7707e-06	63	89	1	75.2584	148.976	23.711	0.894702	2.44811	4.6009	0.998869	0.00113072
SOX6	11	15	15994354	16362794	2427	9.33944e-06	2.42676e-05	2.17832e-06	108	198	2	102.435	256.923	28.1075	-0.348147	1.83144	4.85775	0.998864	0.00113615
SMG5	1	22	156220377	156252471	3051	1.24037e-05	3.24308e-05	2.84721e-06	147	280	4	133.216	335.177	36.9254	-0.756164	1.50152	5.34503	0.998864	0.00113647
PTPRZ1	7	30	121513553	121701274	6948	2.35375e-05	5.67371e-05	4.21831e-06	254	663	8	255.18	598.754	54.5582	0.0467873	-1.30807	6.21795	0.998862	0.00113841
MAP1A	15	3	43813671	43822422	8412	3.03856e-05	7.79594e-05	3.85285e-06	329	786	5	317.884	813.783	41.312	-0.394756	0.485211	5.57305	0.998854	0.00114619
MAP3K3	17	17	61700119	61771137	1974	9.08014e-06	2.3605e-05	2.16791e-06	85	163	2	98.2804	244.806	28.0839	0.848201	2.60485	4.8554	0.998854	0.00114622
PHC1	12	14	9070273	9092055	3015	1.16887e-05	2.87556e-05	2.29285e-06	77	120	1	102.377	245.685	23.6712	1.58807	3.99489	4.59669	0.998852	0.00114767
EXOC5	14	18	57675326	57735366	2127	6.42674e-06	1.72924e-05	1.73464e-06	67	109	0	58.2739	148.316	19.2348	-0.72378	1.60838	4.32639	0.998841	0.00115931
CARM1	19	16	10982378	11032433	1827	1.46353e-05	2.6258e-05	1.60795e-06	109	85	0	116.831	218.532	19.2214	0.458751	4.50027	4.32487	0.998835	0.00116516
CBFA2T2	20	11	32162006	32232452	1815	8.34456e-06	2.01072e-05	1.43892e-06	88	133	0	91.201	213.813	19.2182	0.212233	2.75342	4.32451	0.998833	0.00116656
CACTIN	19	10	3611920	3626760	2277	1.87626e-05	4.21973e-05	2.04624e-06	147	181	0	164.648	355.879	19.1875	0.870833	4.61845	4.32106	0.99882	0.00118
LIN54	4	12	83849254	83905997	2250	7.3576e-06	1.89074e-05	1.86925e-06	84	131	1	80.0851	198.642	23.593	-0.276994	2.39108	4.58842	0.998818	0.00118169
SVIL	10	35	29747175	29843987	6645	3.57499e-05	7.39853e-05	5.85545e-06	338	690	12	374.194	761.221	72.0849	1.18471	1.28607	6.98111	0.998814	0.00118644
UBN1	16	17	4902918	4930133	3405	1.62553e-05	3.33415e-05	2.48121e-06	218	390	3	175.962	354.066	32.3841	-2.00657	-0.951426	5.09363	0.998806	0.00119392
MAP3K1	5	20	56111400	56189507	4539	2.08947e-05	4.68607e-05	3.0569e-06	163	307	4	141.261	370.384	36.7889	-1.15811	1.64082	5.33273	0.998804	0.00119594
IQSEC3	12	14	176048	284199	3549	3.08607e-05	5.3406e-05	2.2577e-06	188	290	1	238.347	413.374	23.5568	2.06486	3.02317	4.58459	0.998802	0.00119779
PITPNM3	17	20	6358657	6459726	2925	1.941e-05	4.01568e-05	2.26796e-06	192	274	2	187.192	381.327	27.9636	-0.222497	2.73824	4.84339	0.998801	0.00119891
SIPA1L3	19	20	38572205	38696880	5346	3.97315e-05	7.59087e-05	3.48847e-06	369	638	5	398.607	755.877	41.1883	0.938948	2.13606	5.5624	0.9988	0.00120041
RASGRF2	5	27	80256557	80521589	3714	1.79285e-05	4.00899e-05	3.9992e-06	158	281	7	187.497	409.698	49.9981	1.36398	3.16774	5.99865	0.998796	0.00120436
RARB	3	8	25470222	25638107	1347	5.03969e-06	1.29312e-05	1.53651e-06	77	70	0	55.6011	137.86	19.0848	-1.81707	2.87942	4.30948	0.998774	0.00122615
SIM1	6	11	100838236	100911344	2301	1.36397e-05	2.65329e-05	1.92037e-06	119	244	1	141.897	273.115	23.4928	1.21708	0.877706	4.57781	0.998773	0.00122674
CUL4A	13	20	113863941	113917896	2280	1.2202e-05	2.51443e-05	1.87807e-06	112	134	1	100.907	213.485	23.4925	-0.699235	2.71026	4.57778	0.998773	0.00122687
PLXNC1	12	31	94542747	94699061	4707	2.74318e-05	5.5024e-05	3.60128e-06	201	287	6	245.938	493.463	45.5288	1.81437	4.63047	5.77899	0.998768	0.00123166
TTBK1	6	14	43214398	43253114	3966	2.60522e-05	5.52397e-05	2.74088e-06	189	324	2	211.68	444.261	27.8648	0.987006	2.8426	4.83351	0.998756	0.00124397
UBR3	2	39	170684017	170938353	5667	2.42903e-05	5.46488e-05	5.11205e-06	86	154	3	91.1252	228.824	32.2577	0.339947	2.46434	5.08165	0.998748	0.00125162
NNT	5	21	43609297	43704506	3261	1.24215e-05	2.89669e-05	2.34652e-06	151	270	3	136.831	307.968	32.2565	-0.766937	1.0779	5.08154	0.998748	0.00125219
CRTC3	15	15	91073303	91185372	1860	9.75626e-06	2.00002e-05	1.78525e-06	110	208	1	97.8247	198.269	23.4329	-0.77943	-0.344308	4.57144	0.998745	0.00125452
SLC6A1	3	14	11058897	11078652	1800	1.01155e-05	2.04523e-05	1.40099e-06	114	88	0	106.393	208.033	19.0182	-0.466966	4.14614	4.30196	0.998743	0.00125701
OSBP	11	14	59344049	59383137	2424	1.24935e-05	2.69332e-05	2.76358e-06	95	116	3	108.723	247.608	32.2282	0.833324	4.16687	5.07885	0.998735	0.00126549
INTS5	11	2	62414491	62420721	3060	1.40643e-05	3.47558e-05	1.81809e-06	169	261	0	136.548	348.402	18.9821	-1.7584	2.33287	4.29787	0.998726	0.00127409
PSMD3	17	12	38137223	38153834	1605	9.46604e-06	2.17753e-05	1.53344e-06	81	117	0	82.7692	199.286	18.9751	0.123132	2.90401	4.29707	0.998723	0.00127744
HNF1B	17	9	36047374	36104875	1674	9.22018e-06	1.85085e-05	1.58881e-06	73	124	0	94.751	186.323	18.9734	1.41485	2.27471	4.29689	0.998722	0.00127824
XPOT	12	24	64803815	64841911	2889	9.64555e-06	2.40365e-05	2.68374e-06	104	208	4	108.42	256.701	36.6084	0.268782	1.51438	5.31643	0.998721	0.00127936
TRPC4AP	20	19	33590948	33680584	2394	1.09644e-05	2.51699e-05	2.51655e-06	114	216	3	110.87	248.745	32.1975	-0.18823	1.03437	5.07593	0.99872	0.0012801
MTM1	X	14	149761076	149840068	1812	7.20847e-06	1.79342e-05	2.13204e-06	44	82	0	53.9275	127.498	18.9652	0.855966	2.00749	4.29596	0.998718	0.00128215
KCNQ5	6	15	73331917	73905137	2856	1.42084e-05	3.21382e-05	2.65981e-06	148	142	3	133.849	302.903	32.187	-0.774477	4.60597	5.07493	0.998715	0.00128514
RPL4	15	10	66791744	66797128	1284	4.68356e-06	1.45081e-05	1.50414e-06	63	121	0	52.1019	153.63	18.9551	-0.955978	1.31155	4.29482	0.998713	0.001287
PTPN12	7	18	77166863	77268597	2343	7.10211e-06	1.90062e-05	2.14174e-06	95	191	2	77.7123	196.292	27.7556	-1.24169	0.188175	4.82256	0.998704	0.00129577
SEMA4C	2	14	97526362	97533623	2502	1.44061e-05	3.1632e-05	1.81299e-06	142	229	1	148.6	319.858	23.3398	0.342813	2.531	4.56155	0.998701	0.00129889
CDH11	16	11	64981505	65038772	2391	1.2822e-05	2.65414e-05	1.43911e-06	129	223	0	135.61	274.842	18.9038	0.359373	1.55795	4.289	0.998688	0.0013119
ANAPC7	12	11	110811948	110841534	1800	7.96734e-06	1.81143e-05	1.512e-06	62	103	0	77.8623	174.877	18.8736	1.13822	2.7079	4.28557	0.998673	0.0013268
KCNQ2	20	17	62037996	62103816	2619	2.32416e-05	4.25013e-05	1.95032e-06	177	149	1	190.927	350.862	23.2719	0.638185	5.36904	4.55431	0.998668	0.00133227
PHF17	4	10	129752913	129793417	2529	9.56518e-06	2.46895e-05	1.8645e-06	105	139	1	103.541	261.194	23.2707	-0.0907865	3.76684	4.55419	0.998667	0.00133285
LIMCH1	4	27	41362857	41699202	3252	1.4675e-05	3.34824e-05	3.15802e-06	137	335	5	152.918	339.907	40.8956	0.815021	0.1326	5.53712	0.998661	0.00133906
CLSPN	1	25	36202096	36235471	4020	1.25924e-05	3.23564e-05	3.50391e-06	138	375	6	139.094	341.988	45.2981	0.0587495	-0.889364	5.75987	0.998658	0.00134248
GTF2I	7	33	74103462	74173168	2997	1.26539e-05	2.88381e-05	3.53409e-06	56	46	1	70.1694	160.135	23.2364	1.07103	4.4935	4.55053	0.99865	0.00135004
FAM135A	6	19	71138045	71269624	4548	1.39139e-05	3.57863e-05	3.34215e-06	167	358	5	149.834	373.232	40.8599	-0.887956	0.392803	5.53403	0.998643	0.00135706
SFSWAP	12	19	132195774	132284033	3012	2.03049e-05	3.97717e-05	2.15914e-06	186	240	2	198.797	382.935	27.6028	0.574662	3.63904	4.8072	0.998628	0.00137185
PRKAR1A	17	10	66511540	66526590	1146	4.52833e-06	1.21834e-05	1.46072e-06	62	47	0	50.0599	128.638	18.7625	-1.06852	3.58606	4.27294	0.998617	0.00138299
C7orf55-LUC7L2	7	10	139045007	139107086	1179	3.93031e-06	1.40258e-05	1.58357e-06	33	69	0	39.0041	136.267	18.7605	0.60872	2.87088	4.27271	0.998616	0.00138402
MIER3	5	13	56218954	56247929	1650	6.0572e-06	1.44265e-05	1.39571e-06	68	111	0	66.2012	151.877	18.7367	-0.139986	1.65249	4.27	0.998604	0.0013964
PSMC2	7	12	102988158	103008501	1302	5.2052e-06	1.31215e-05	1.38871e-06	50	54	0	58.1423	139.755	18.7198	0.676123	3.61396	4.26807	0.998595	0.00140525
SMC2	9	24	106857665	106901596	3594	1.00784e-05	2.79697e-05	3.10097e-06	118	313	5	112.49	295.98	40.7626	-0.328965	-0.49288	5.5256	0.998593	0.00140727
PHF15	5	10	133871547	133915007	2373	1.38638e-05	2.91537e-05	1.91729e-06	148	201	1	145.397	300.771	23.1131	-0.136711	2.86612	4.53735	0.998586	0.00141367
RASGRF1	15	28	79254485	79382840	3822	2.27474e-05	4.6838e-05	3.02829e-06	207	252	5	242.153	487.725	40.7324	1.43033	5.31775	5.52298	0.998577	0.00142323
WDTC1	1	15	27587545	27632874	2031	1.03026e-05	2.47717e-05	1.70887e-06	113	126	1	109.719	256.23	23.0932	-0.19833	4.05327	4.53521	0.998576	0.00142422
CDC23	5	16	137524666	137549001	1794	7.6737e-06	1.78883e-05	1.64265e-06	69	99	1	85.683	191.899	23.0904	1.14117	3.34106	4.53491	0.998574	0.00142571
SOX5	12	15	23687152	24102535	2292	8.51561e-06	2.16331e-05	2.0859e-06	104	145	2	94.5184	231.252	27.4963	-0.617516	2.82577	4.79647	0.998572	0.00142752
MEN1	11	9	64571805	64577581	1848	1.16855e-05	2.49293e-05	1.54261e-06	95	102	0	119.521	252.054	18.662	1.42018	4.7088	4.26148	0.998564	0.0014359
CRTC2	1	14	153920584	153930973	2082	9.39535e-06	2.1654e-05	1.82957e-06	102	200	1	96.9717	218.017	23.0633	-0.323313	0.607918	4.53201	0.99856	0.00144022
SEMA6D	15	18	48051995	48063982	3222	1.31254e-05	3.14e-05	2.49045e-06	128	287	3	141.54	329.215	31.858	0.720627	1.15915	5.04357	0.998547	0.00145318
RNF220	1	14	44877769	45116447	1701	8.08894e-06	1.98038e-05	1.70861e-06	90	116	1	88.9034	210.153	22.9906	-0.0736382	3.23575	4.52422	0.99852	0.00147982
SUFU	10	12	104263909	104389912	1455	8.69459e-06	1.80735e-05	1.36148e-06	66	122	0	91.3032	186.73	18.5702	1.6767	2.35999	4.25098	0.998514	0.00148598
SUGP2	19	9	19105174	19141880	3249	1.43212e-05	3.36261e-05	2.31317e-06	168	341	2	151.589	351.966	27.3809	-0.843974	0.29122	4.78481	0.99851	0.00149038
SUZ12	17	16	30264265	30326022	2220	9.753e-06	2.19286e-05	2.01341e-06	51	74	1	61.3165	166.84	22.9673	0.834193	3.58091	4.52172	0.998507	0.00149276
SAMD4A	14	12	55034634	55255662	2157	1.23559e-05	2.63977e-05	1.87896e-06	107	183	1	124.276	263.203	22.9616	0.981227	2.46296	4.5211	0.998504	0.00149598
CSNK2A2	16	11	58197974	58231640	1053	4.45744e-06	1.11292e-05	1.45164e-06	26	40	0	45.0426	110.663	18.5516	1.79654	3.34659	4.24886	0.998504	0.00149633
NUP214	9	36	134001091	134108874	6273	2.64223e-05	5.64403e-05	4.34583e-06	306	657	9	285.36	593.399	58.2279	-0.773649	-1.30078	6.36395	0.998499	0.00150064
HNRNPH1	5	12	179042546	179050134	1350	5.82904e-06	1.33478e-05	1.34574e-06	55	34	0	65.1733	143.362	18.5316	0.797901	4.5505	4.24657	0.998492	0.00150752
REPS1	6	20	139226200	139308819	2388	9.52904e-06	2.23591e-05	2.10917e-06	86	184	2	88.5663	208.226	27.3494	0.172664	0.836407	4.78162	0.998492	0.00150803
DGKZ	11	31	46387806	46401497	3354	2.18443e-05	4.76045e-05	4.02697e-06	167	261	6	184.588	385.015	44.9772	0.819666	3.14879	5.73318	0.998487	0.00151342
NCKAP1L	12	31	54891573	54936469	3384	1.15772e-05	3.20063e-05	3.18838e-06	162	272	6	132.312	344.834	44.9762	-1.63418	1.95407	5.7331	0.998486	0.00151397
SCAI	9	19	127715085	127905716	1890	6.66876e-06	1.80669e-05	2.5175e-06	82	100	3	71.572	181.783	31.7454	-0.780464	3.02202	5.0328	0.998484	0.00151555
SLC44A1	9	16	108007149	108151337	1974	7.40443e-06	1.80493e-05	1.76018e-06	79	154	1	75.5864	182.365	22.9079	-0.248608	1.04646	4.51533	0.998474	0.00152626
PLCL2	3	5	17051216	17131404	3006	1.09648e-05	2.69453e-05	1.58712e-06	118	166	0	116.213	282.79	18.4616	-0.104965	3.46006	4.23854	0.998453	0.00154746
RUNX1T1	8	11	92972469	93107695	1848	9.80696e-06	2.1862e-05	1.49753e-06	98	122	0	95.1083	207.783	18.46	-0.187743	2.96487	4.23835	0.998452	0.00154843
CADPS2	7	30	121960218	122526391	3891	1.54789e-05	3.71744e-05	3.90126e-06	153	311	5	130.046	311.007	40.4871	-1.2745	0.00020681	5.50165	0.99844	0.00155977
RUVBL2	19	15	49497168	49519099	1392	1.02339e-05	2.21044e-05	1.26469e-06	104	108	0	109.415	229.395	18.4182	0.327774	3.99318	4.23355	0.998427	0.00157277
R3HDM2	12	22	57648555	57704211	2931	1.05896e-05	2.78009e-05	2.60731e-06	63	162	1	84.7722	209.922	22.7892	1.49726	1.64786	4.50254	0.998405	0.00159545
PPP5C	19	13	46850353	46893603	1500	9.7242e-06	1.94668e-05	1.48806e-06	72	102	0	92.8088	182.009	18.3778	1.36765	2.95461	4.2289	0.998403	0.00159669
DDX23	12	16	49224251	49239565	2463	8.83539e-06	3.12304e-05	3.28917e-06	91	134	5	98.2352	331.676	40.4225	0.462212	5.40763	5.49603	0.998402	0.00159783
AAK1	2	21	69703000	69870172	2886	1.17198e-05	2.66058e-05	2.4768e-06	103	194	2	103.924	232.338	27.1895	0.0573653	1.25309	4.76541	0.998399	0.00160082
BRINP2	1	7	177199012	177250664	2352	9.75451e-06	2.51186e-05	1.51798e-06	110	236	0	103.772	263.449	18.3687	-0.387132	0.842527	4.22786	0.998398	0.00160208
TTBK2	15	14	43037992	43170815	3735	1.21493e-05	3.29692e-05	2.56019e-06	138	316	3	131.285	346.812	31.5941	-0.37108	0.824283	5.01828	0.998396	0.00160363
ETV6	12	8	11803061	12043980	1359	6.65384e-06	1.60416e-05	1.46576e-06	84	112	0	72.4267	170.283	18.3472	-0.861054	2.22518	4.22539	0.998385	0.00161499
HNRNPR	1	10	23636946	23667501	1911	6.85868e-06	1.85453e-05	1.41048e-06	67	92	0	75.0779	196.216	18.3432	0.59029	3.7066	4.22493	0.998383	0.00161741
GLS	2	18	191745810	191827712	2010	9.9108e-06	2.09962e-05	2.34773e-06	68	64	2	67.9682	154.585	27.1273	-0.00243998	3.6298	4.75909	0.998362	0.00163843
GIT1	17	21	27901719	27916396	2313	1.39641e-05	3.02071e-05	2.22542e-06	126	174	2	135.618	287.837	27.1251	0.522936	3.34288	4.75887	0.99836	0.00163978
TFCP2L1	2	15	121981916	122042685	1440	8.60948e-06	1.75207e-05	1.76197e-06	84	130	1	89.5775	174.398	22.7157	0.373134	1.67496	4.49461	0.99836	0.00163983
ARHGAP44	17	21	12693155	12893488	2457	1.3109e-05	2.66414e-05	2.55468e-06	136	153	2	109.897	220.306	27.1147	-1.5766	2.25918	4.75781	0.998354	0.00164616
PRPF39	14	13	45564442	45584116	2010	6.08282e-06	1.67114e-05	1.82904e-06	62	99	0	53.131	138.729	18.2879	-0.770411	1.68049	4.21855	0.998349	0.00165115
CCT4	2	14	62095826	62115642	1620	5.82284e-06	1.51607e-05	1.74011e-06	76	131	1	61.6523	153.72	22.6909	-1.15699	0.912957	4.49193	0.998345	0.00165506
DCAF15	19	13	14063324	14071807	1803	1.22415e-05	2.58318e-05	1.45441e-06	112	164	0	112.937	233.192	18.2548	0.055821	2.2574	4.21473	0.998328	0.0016717
GRM7	3	10	6903075	7782093	2748	1.56683e-05	3.29212e-05	1.84344e-06	156	228	1	159.774	335.35	22.6533	0.189033	2.92055	4.48787	0.998322	0.00167846
ENAH	1	15	225685476	225840392	1776	5.85224e-06	1.69558e-05	1.85105e-06	58	127	1	59.9317	168.754	22.6522	0.157992	1.60131	4.48774	0.998321	0.0016792
SF3B2	11	22	65819855	65836216	2688	1.18053e-05	2.98248e-05	2.74267e-06	122	158	4	127.406	310.52	35.8602	0.303279	4.31213	5.24835	0.998308	0.00169177
UBXN4	2	13	136499499	136540457	1527	5.87343e-06	1.36868e-05	1.384e-06	62	112	0	62.4672	139.588	18.1921	0.037425	1.16333	4.20749	0.998289	0.0017113
SARS	1	11	109756614	109780510	1545	6.50511e-06	1.65343e-05	1.79567e-06	57	95	1	71.415	174.999	22.597	1.08005	3.01283	4.48177	0.998286	0.00171414
BMPR2	2	13	203242197	203424669	3117	1.00497e-05	2.865e-05	2.56678e-06	102	238	3	108.983	301.511	31.3945	0.423531	1.82225	4.99906	0.998272	0.00172774
SRRT	7	19	100473211	100486170	2631	1.50606e-05	3.61589e-05	2.35191e-06	170	197	3	162.194	379.448	31.3919	-0.388076	4.6663	4.99881	0.998271	0.00172945
EML1	14	23	100259813	100406449	2505	1.2917e-05	2.73691e-05	2.7211e-06	119	184	4	133.431	280.271	35.7989	0.791025	2.86493	5.24275	0.998269	0.00173089
NFATC2	20	10	50007932	50159038	2778	2.08387e-05	3.70744e-05	2.31007e-06	197	300	2	217.283	384.837	26.966	0.871252	2.15455	4.74266	0.99826	0.00174015
RABEP1	17	18	5185781	5286518	2589	9.20984e-06	2.29091e-05	2.556e-06	98	188	3	94.4425	231.039	31.3746	-0.231787	1.41067	4.99714	0.998259	0.00174062
MAPK8IP1	11	12	45907371	45927272	2136	1.69301e-05	3.13696e-05	1.75448e-06	104	164	0	108.004	214.609	18.143	0.243971	1.72114	4.20181	0.998257	0.00174296
SOX30	5	5	157053347	157079086	2262	1.41107e-05	2.60202e-05	1.55405e-06	90	199	0	149.005	273.147	18.1169	3.06061	2.23515	4.19878	0.99824	0.00176004
EIF4A3	17	12	78109288	78120760	1236	6.83804e-06	1.52377e-05	1.34452e-06	70	50	0	74.6307	160.692	18.1123	0.339401	4.35039	4.19824	0.998237	0.00176309
FLT1	13	30	28877303	29068980	4017	1.66432e-05	3.82392e-05	3.33794e-06	177	346	6	178.652	398.66	44.5628	0.0782438	1.31398	5.69854	0.998233	0.00176669
DDX6	11	12	118625420	118656960	1452	4.86006e-06	1.31506e-05	1.46794e-06	57	52	0	51.502	131.992	18.1041	-0.485082	3.46882	4.1973	0.998232	0.00176843
SLC9A6	X	16	135067661	135126883	2106	9.354e-06	2.2623e-05	1.83306e-06	58	66	0	70.4252	163.78	18.0981	0.937476	3.80653	4.1966	0.998228	0.00177244
CPSF6	12	9	69633426	69656339	1656	6.3206e-06	1.84218e-05	1.87818e-06	69	75	1	66.3402	190.398	22.4967	-0.206766	4.16656	4.47088	0.99822	0.00177958
SMU1	9	12	33047290	33076606	1542	5.22563e-06	1.35556e-05	1.30528e-06	50	37	0	58.4782	144.542	18.083	0.701989	4.45647	4.19485	0.998217	0.00178247
DVL3	3	15	183873423	183888543	2151	1.4364e-05	3.13759e-05	1.66033e-06	114	174	1	144.99	310.398	22.483	1.62958	3.85708	4.4694	0.998211	0.00178866
SOCS7	17	9	36508127	36552221	1746	1.14445e-05	2.24388e-05	1.58266e-06	62	92	0	77.22	159.889	18.0722	1.09666	2.67485	4.19359	0.99821	0.00178968
TET1	10	11	70332095	70451571	6411	2.2905e-05	5.52399e-05	3.91142e-06	275	580	6	241.582	576.181	44.5175	-1.36134	-0.0792633	5.69474	0.998203	0.00179681
GATAD2A	19	11	19576154	19616283	1902	1.3335e-05	2.57686e-05	1.812e-06	141	209	1	137.495	262.647	22.4696	-0.189258	1.64919	4.46794	0.998202	0.00179767
ZZEF1	17	55	3910183	4046189	8886	4.26551e-05	9.34653e-05	7.66342e-06	440	888	18	439.383	947.839	97.3853	-0.0186314	0.968335	7.93551	0.998173	0.00182671
ABCB7	X	16	74273204	74376107	2262	8.72166e-06	2.08979e-05	2.0191e-06	56	72	0	60.091	138.877	18.0114	0.334154	2.82729	4.18654	0.998169	0.00183073
WIZ	19	7	15533886	15559118	2385	1.52088e-05	3.49279e-05	1.6555e-06	150	240	0	138.932	318.78	18.0052	-0.594558	2.19827	4.18582	0.998165	0.00183499
NLK	17	11	26369899	26521662	1584	6.57228e-06	1.49652e-05	1.54271e-06	59	60	0	63.6778	141.48	17.9852	0.371166	3.41281	4.18349	0.998151	0.00184875
APPBP2	17	13	58524941	58603292	1758	5.99477e-06	1.54327e-05	1.67633e-06	67	81	1	67.2939	165.328	22.373	0.0226832	3.26746	4.45743	0.998136	0.00186366
ETF1	5	10	137843993	137878607	1314	5.2532e-06	1.22443e-05	1.40665e-06	58	16	0	56.4991	127.36	17.9632	-0.126435	4.91612	4.18093	0.998136	0.00186399
ACVR1B	12	10	52345527	52387894	1641	7.93713e-06	1.88821e-05	1.52211e-06	72	77	0	77.4076	183.818	17.9182	0.389163	3.92518	4.17569	0.998104	0.00189554
ADD2	2	14	70890556	70933540	2181	1.22922e-05	2.49611e-05	2.14428e-06	117	185	2	128.286	254.734	26.721	0.630912	2.17676	4.7176	0.998093	0.00190682
RUVBL1	3	11	127800092	127842567	1371	6.27521e-06	1.39118e-05	1.33398e-06	58	68	0	68.3113	146.866	17.8987	0.789932	3.24218	4.17342	0.998091	0.00190942
PAIP1	5	11	43527477	43556948	1440	6.61352e-06	1.55321e-05	1.47919e-06	49	86	0	40.4847	103.026	17.8952	-0.84738	0.835718	4.17301	0.998088	0.00191187
MEIS2	15	12	37184373	37391667	1434	9.35426e-06	1.69809e-05	1.29441e-06	73	96	0	100.901	179.641	17.8808	1.75873	3.10905	4.17133	0.998078	0.00192223
FCHO2	5	26	72251923	72383917	2433	7.3997e-06	1.93402e-05	2.30796e-06	66	134	1	59.3557	145.803	22.2806	-0.546061	0.487006	4.44736	0.998071	0.00192904
SLIT3	5	36	168093458	168727713	4572	2.75718e-05	5.67148e-05	4.46232e-06	275	472	9	264.815	533.858	57.5175	-0.396301	1.33381	6.31073	0.998044	0.00195647
ATP5A1	18	12	43664247	43678197	1662	7.11917e-06	1.90625e-05	1.29248e-06	74	134	0	76.6126	198.274	17.8195	0.18899	2.2741	4.16418	0.998033	0.00196668
ATR	3	47	142168270	142297546	7935	2.47278e-05	6.62879e-05	6.9872e-06	290	551	16	270.135	693.859	88.3665	-0.765272	2.70197	7.59408	0.998032	0.00196838
TMEM132D	12	9	129558419	130387884	3300	1.88392e-05	3.6771e-05	1.88067e-06	211	354	1	193.671	377.358	22.226	-0.788445	0.599058	4.44138	0.998031	0.0019688
SF1	11	13	64532925	64545864	2022	1.3859e-05	2.77218e-05	1.41757e-06	97	88	0	77.0126	198.346	17.8032	-1.44211	3.90351	4.16227	0.998021	0.00197868
ITPKB	1	7	226822371	226925159	2841	1.78053e-05	3.72457e-05	1.4956e-06	176	316	0	185.375	385.426	17.8028	0.436	1.76181	4.16223	0.998021	0.00197896
AGAP1	2	18	236403330	237032766	2574	1.8433e-05	3.54049e-05	2.75125e-06	194	288	4	197.735	373.432	35.4357	0.168161	2.20254	5.20935	0.998018	0.00198228
TESK1	9	10	35605616	35609739	1881	1.03822e-05	2.45252e-05	1.81632e-06	90	169	1	102.629	240.431	22.2064	0.789302	2.29509	4.43925	0.998017	0.0019832
ESRP1	8	15	95653546	95709154	2046	8.63019e-06	1.91508e-05	2.17775e-06	86	130	2	91.6446	195.85	26.6005	0.373339	2.34424	4.70523	0.998005	0.00199452
SLC12A2	5	27	127419646	127522323	3639	1.90546e-05	3.99563e-05	3.02221e-06	136	257	5	173.001	369.961	39.8122	1.78122	2.92591	5.44258	0.997993	0.00200667
TBL1XR1	3	14	176743285	176782765	1545	4.99972e-06	1.26235e-05	1.46749e-06	55	34	0	49.6489	119.167	17.7338	-0.480848	3.8869	4.15415	0.997969	0.00203062
DDX3X	X	17	41193505	41206972	1989	7.33135e-06	2.22536e-05	1.79594e-06	63	30	0	55.8321	158.964	17.7287	-0.607392	5.09599	4.15355	0.997965	0.00203447
LCP1	13	15	46701725	46733797	1884	6.68885e-06	1.58648e-05	1.58217e-06	69	136	1	74.9585	170.05	22.135	0.435761	1.30087	4.43142	0.997963	0.00203682
DPP9	19	20	4676575	4719918	2679	1.96521e-05	3.64587e-05	2.51897e-06	174	213	2	164.687	299.242	26.543	-0.459512	2.48381	4.6993	0.997962	0.00203784
NCL	2	14	232319901	232329064	2133	8.85566e-06	1.90281e-05	2.05235e-06	113	205	2	96.7823	202.401	26.524	-1.04379	-0.0910221	4.69735	0.997948	0.00205231
TRIP13	5	13	893113	917218	1299	6.77608e-06	1.33546e-05	1.25187e-06	78	91	0	71.3959	137.641	17.6963	-0.49488	1.98062	4.14975	0.997941	0.00205927
HELLS	10	22	96305678	96361379	2517	8.16575e-06	2.21472e-05	3.11422e-06	83	147	5	88.6992	229.647	39.7354	0.383153	2.71712	5.43582	0.997935	0.00206506
SLMAP	3	21	57743378	57913115	2436	8.92729e-06	2.2276e-05	2.72461e-06	89	188	4	96.748	230.88	35.3171	0.498762	1.40597	5.1984	0.997928	0.00207201
DKC1	X	15	153991240	154005142	1545	6.03499e-06	1.5212e-05	1.8947e-06	52	39	0	45.4357	108.505	17.6735	-0.616612	3.3243	4.14708	0.997923	0.00207683
TIAL1	10	12	121335176	121355977	1179	4.37342e-06	1.06046e-05	1.30289e-06	33	31	0	48.1107	110.757	17.6692	1.37939	3.77567	4.14657	0.99792	0.00208019
ACE2	X	18	15580027	15619034	2418	7.75217e-06	1.97129e-05	2.26458e-06	44	122	1	61.0477	145.985	22.0783	1.38151	0.988995	4.42521	0.99792	0.00208033
CCT5	5	11	10250452	10264895	1626	7.18376e-06	1.70057e-05	1.31794e-06	70	143	0	77.4271	177.818	17.6626	0.534432	1.30085	4.1458	0.997915	0.00208529
CELF2	10	13	11060052	11371016	1566	8.4693e-06	1.71812e-05	1.22396e-06	84	52	0	92.4663	182.756	17.6564	0.557475	4.81877	4.14508	0.99791	0.00209012
MAGI1	3	23	65342052	66023983	4389	2.48726e-05	5.33552e-05	4.25246e-06	238	456	8	267.512	564.175	52.9211	1.14247	2.26897	6.0914	0.997902	0.00209794
WDR43	2	18	29117564	29169645	2034	8.49998e-06	1.82384e-05	1.95755e-06	93	161	1	75.7663	158.532	22.0498	-1.25361	-0.0976516	4.42208	0.997897	0.00210263
EBF2	8	16	25702124	25902375	1728	9.22928e-06	1.90446e-05	1.60835e-06	90	135	1	98.8121	197.879	22.0321	0.561301	2.22699	4.42014	0.997883	0.00211656
TOP2B	3	36	25639797	25705788	4866	1.54797e-05	4.04249e-05	4.18086e-06	155	233	6	132.585	338.491	44.0637	-1.23255	2.85662	5.65655	0.997872	0.00212845
UBQLN1	9	11	86276701	86322594	1770	7.1468e-06	1.62564e-05	1.34907e-06	72	107	0	70.5759	160.736	17.5962	-0.107334	2.11165	4.138	0.997862	0.00213764
DNAJC6	1	19	65775428	65878708	2913	1.21789e-05	2.78332e-05	2.48162e-06	105	228	3	111.667	257.66	30.8079	0.39947	0.920561	4.94218	0.997849	0.00215065
ADNP	20	3	49507941	49520533	3309	1.1456e-05	2.84563e-05	2.00788e-06	180	262	1	120.245	296.717	21.9856	-3.45034	1.0041	4.41503	0.997846	0.00215359
CMTR1	6	23	37403405	37447921	2508	1.01739e-05	2.69947e-05	2.58825e-06	105	163	4	113.799	287.624	35.2012	0.52226	3.66099	5.18769	0.997836	0.00216354
PTBP1	19	15	797497	810826	1674	1.36567e-05	2.34906e-05	1.28644e-06	175	167	0	134.515	228.98	17.5619	-2.2102	2.04062	4.13397	0.997835	0.00216516
TNS3	7	26	47317673	47479234	4338	2.58443e-05	5.05114e-05	2.95936e-06	295	470	5	268.304	516.531	39.6068	-1.03192	1.02	5.42447	0.997833	0.00216662
ISY1-RAB43	3	12	128813867	128879818	996	4.13157e-06	1.02169e-05	1.72731e-06	30	59	1	47.2858	110.284	21.9488	1.59164	2.43295	4.41098	0.997817	0.00218337
ANGPT1	8	9	108264082	108509786	1497	4.99881e-06	1.30612e-05	1.38028e-06	51	104	0	55.0057	138.348	17.5177	0.341979	1.45486	4.12876	0.997799	0.00220115
PIKFYVE	2	41	209136243	209220029	6297	2.10811e-05	5.61044e-05	6.57141e-06	237	521	15	234.264	598.125	83.6561	-0.113205	1.57112	7.40477	0.997798	0.00220245
PCSK2	20	12	17207950	17462715	1917	1.1553e-05	2.25692e-05	1.71675e-06	101	116	1	122.384	233.972	21.9083	1.22392	3.84244	4.40652	0.997783	0.00221658
WDR5	9	13	137004999	137023115	1005	6.19274e-06	1.06593e-05	1.19975e-06	56	43	0	69.5381	116.096	17.4922	1.02794	3.37983	4.12575	0.997778	0.00222223
BECN1	17	11	40962777	40975895	1353	5.45278e-06	1.33104e-05	1.32957e-06	46	100	0	59.5375	139.473	17.4889	1.11088	1.66519	4.12537	0.997775	0.00222492
TRIM71	3	4	32859572	32933303	2607	2.37077e-05	4.17385e-05	1.6259e-06	180	170	0	215.151	389.301	17.4701	1.51735	5.53741	4.12314	0.997759	0.00224065
PLK2	5	14	57750409	57755786	2058	8.69193e-06	1.96498e-05	1.62566e-06	94	105	1	91.5719	201.947	21.8744	-0.160659	3.39879	4.40278	0.997755	0.00224487
LLGL1	17	22	18128996	18146135	3195	2.04065e-05	4.36135e-05	2.44654e-06	223	358	3	197.77	412.658	30.688	-1.13594	1.3405	4.93047	0.997751	0.00224911
RAI1	17	4	17696262	17713295	5721	3.48814e-05	6.94211e-05	2.82977e-06	392	641	3	363.823	724.026	30.6835	-0.935328	1.53725	4.93003	0.997747	0.00225287
SETBP1	18	5	42281311	42643663	4791	2.34331e-05	5.04729e-05	2.45045e-06	238	420	2	233.771	504.924	26.2712	-0.175153	1.8829	4.67124	0.997745	0.00225536
SNRNP70	19	9	49589671	49611700	1314	8.5209e-06	2.57571e-05	1.81734e-06	77	72	0	63.3984	181.658	17.4333	-1.08161	4.05344	4.1188	0.997728	0.0022716
GDA	9	15	74764475	74865720	1416	6.09105e-06	1.32374e-05	1.67414e-06	58	112	1	65.0131	136.014	21.834	0.550723	1.02584	4.39833	0.997721	0.00227893
CCT6A	7	14	56119541	56130778	1596	6.6424e-06	1.49634e-05	1.28157e-06	65	129	0	65.1309	145.57	17.4162	0.0102684	0.684219	4.11679	0.997714	0.00228611
DGKA	12	23	56330287	56347552	2208	9.1558e-06	2.15122e-05	2.54548e-06	83	149	4	103.35	230.536	35.0524	1.26746	2.6754	5.1739	0.997713	0.00228709
CACNB1	17	14	37331445	37353748	1797	9.82382e-06	2.30478e-05	1.75875e-06	78	135	1	100.111	227.052	21.8122	1.39921	3.04355	4.39592	0.997702	0.00229752
CNTN4	3	22	2613187	3097904	3081	1.25311e-05	2.86895e-05	3.02131e-06	155	321	5	137.426	303.72	39.4446	-0.949207	-0.493975	5.41014	0.997698	0.00230175
GMPS	3	16	155588659	155655481	2082	6.47877e-06	1.79584e-05	1.72179e-06	68	132	1	67.1387	177.85	21.7864	-0.0665526	1.71285	4.39307	0.99768	0.00231977
CYLD	16	17	50783609	50830419	2871	1.03252e-05	2.45209e-05	1.98476e-06	106	149	2	112.249	257.745	26.1938	0.37344	3.37462	4.66323	0.997679	0.00232142
SOS2	14	23	50585061	50698001	3999	1.29858e-05	3.55533e-05	3.52348e-06	143	288	6	137.492	364.623	43.8306	-0.297403	1.99917	5.63684	0.997678	0.0023219
ESCO1	18	9	19110303	19154804	2523	7.70023e-06	2.02703e-05	1.81407e-06	94	245	1	82.8671	212.51	21.7698	-0.774354	-1.11036	4.39123	0.997666	0.00233416
CELF1	11	13	47493781	47521075	1539	6.11323e-06	1.42214e-05	1.27532e-06	58	62	0	63.8828	143.841	17.3379	0.466029	3.39969	4.10752	0.997646	0.00235394
SMC1B	22	25	45740436	45809448	3708	1.18149e-05	3.16374e-05	3.87978e-06	134	288	7	128.03	326.866	48.2027	-0.33405	1.07101	5.85425	0.997646	0.00235441
ARNT	1	22	150784496	150849043	2370	8.16223e-06	2.23673e-05	2.25309e-06	93	170	3	89.0129	232.446	30.5633	-0.267582	2.04057	4.91827	0.997644	0.0023562
AGAP2	12	19	58120334	58132029	3579	2.88881e-05	5.56895e-05	3.27705e-06	147	192	4	212.391	419.39	34.9626	2.84099	5.53187	5.16555	0.997635	0.00236503
SCAF1	19	10	50148283	50161656	3939	3.15646e-05	6.53368e-05	2.23469e-06	194	298	1	240.674	499.091	21.7249	1.90495	4.48449	4.38626	0.997626	0.00237362
RBM17	10	11	6139028	6157519	1206	5.23246e-06	1.22065e-05	1.33338e-06	50	48	0	56.4867	125.843	17.315	0.546476	3.45713	4.1048	0.997626	0.00237415
INF2	14	21	105167702	105181676	3750	2.68634e-05	5.11151e-05	2.83523e-06	229	323	3	226.782	424.482	30.5091	-0.0932651	2.45397	4.91296	0.997596	0.00240432
ZER1	9	15	131493615	131517844	2301	1.30977e-05	2.93924e-05	1.69851e-06	118	138	1	130.176	284.754	21.6773	0.675685	4.33276	4.38099	0.997584	0.00241618
JAK3	19	23	17937551	17955226	3375	2.09102e-05	4.61409e-05	3.01951e-06	149	268	4	188.513	409.594	34.9032	1.8222	3.48561	5.16003	0.997582	0.00241802
SLC6A17	1	11	110709551	110741066	2184	1.23711e-05	2.58567e-05	1.29915e-06	119	180	0	129.07	265.01	17.2612	0.561244	2.60166	4.09843	0.997578	0.00242223
MDM4	1	10	204494646	204518810	1473	5.13393e-06	1.21589e-05	1.32517e-06	56	105	0	56.4979	128.759	17.259	0.0419444	1.04317	4.09816	0.997576	0.00242422
SRPR	11	14	126133810	126138699	1917	8.41877e-06	2.25931e-05	1.15328e-06	87	188	0	92.3378	238.103	17.2536	0.351718	1.61768	4.09752	0.997571	0.00242915
CLIP3	19	13	36507059	36523259	1644	1.21879e-05	2.40491e-05	1.37892e-06	84	109	0	120.013	231.802	17.2515	2.08146	4.01843	4.09728	0.997569	0.002431
PRPF19	11	16	60658637	60673854	1515	7.71825e-06	1.66006e-05	1.25089e-06	70	61	0	78.0799	161.349	17.2451	0.578977	3.93587	4.09651	0.997563	0.00243685
SEL1L3	4	24	25750046	25864458	3399	1.52136e-05	3.33855e-05	3.00014e-06	132	269	4	130.231	287.437	34.8798	-0.0981674	0.541788	5.15785	0.997561	0.00243921
NBEAL2	3	54	47021351	47050810	8265	4.60459e-05	0.000104697	6.69924e-06	425	803	13	409.711	914.337	74.5621	-0.478274	1.83441	7.03292	0.997559	0.00244083
RORB	9	10	77112892	77300534	1380	6.21101e-06	1.32321e-05	1.35647e-06	63	65	0	67.7341	139.299	17.2288	0.364216	3.13631	4.09458	0.997548	0.00245169
YAP1	11	9	101981579	102100671	1515	8.06662e-06	1.6826e-05	1.43538e-06	57	103	0	76.8739	161.763	17.2244	1.43521	2.30185	4.09405	0.997544	0.00245572
CCT3	1	14	156278989	156307975	1638	5.80754e-06	1.79362e-05	1.60739e-06	71	169	1	64.5827	188.399	21.6313	-0.505609	0.704127	4.37589	0.997542	0.00245796
MEF2D	1	11	156437436	156453084	1566	9.68573e-06	1.93867e-05	1.38261e-06	92	125	0	93.9174	185.374	17.2205	0.125273	2.20919	4.09359	0.997541	0.00245931
PPP1R16B	20	10	37464568	37547309	1704	9.82425e-06	2.1022e-05	1.35803e-06	85	128	0	100.108	209.769	17.2037	0.95607	2.81273	4.0916	0.997525	0.00247475
ZC3H12C	11	6	109964137	110036462	2652	1.1131e-05	2.593e-05	2.10615e-06	100	214	1	108.92	251.896	21.6117	0.54117	1.18957	4.37371	0.997524	0.00247604
GSK3B	3	12	119545634	119812281	1302	4.94607e-06	1.25474e-05	1.6903e-06	47	69	1	54.5333	131.989	21.607	0.645915	2.73152	4.37319	0.99752	0.00248038
PPP1R12A	12	25	80169708	80328711	3093	1.14432e-05	2.80177e-05	3.30479e-06	121	207	4	99.4157	240.766	34.8342	-1.37067	1.08417	5.15361	0.997519	0.00248107
ADAM22	7	31	87563780	87825806	2721	1.15812e-05	2.71865e-05	3.14307e-06	102	202	6	128.814	287.292	43.6515	1.49588	2.50701	5.62165	0.997518	0.00248237
PARD3	10	25	34400096	35103923	4071	1.75002e-05	4.37935e-05	4.24664e-06	170	424	8	183.498	446.197	52.4492	0.630936	0.523525	6.05446	0.997498	0.0025019
PAPD5	16	13	50186863	50263239	2097	1.37968e-05	2.62162e-05	1.69152e-06	57	60	0	60.5481	129.576	17.1527	0.288711	3.04514	4.08552	0.997478	0.00252235
BOD1L1	4	26	13571634	13629211	9156	3.38966e-05	7.93206e-05	4.94132e-06	356	885	8	322.268	759.969	52.4231	-1.18977	-2.2596	6.05241	0.997474	0.00252636
SH3KBP1	X	18	19554534	19905428	1998	1.07876e-05	2.09576e-05	1.70435e-06	87	109	0	80.789	151.309	17.1475	-0.437528	1.71361	4.0849	0.997473	0.00252725
CRY2	11	11	45868978	45893782	1845	1.07574e-05	2.47552e-05	1.80749e-06	98	160	1	102.639	238.676	21.5533	0.289904	2.53716	4.36723	0.997469	0.00253053
ZBTB4	17	2	7365258	7370120	3042	1.666e-05	3.80083e-05	1.65468e-06	181	281	0	165.505	377.413	17.1419	-0.76261	2.47251	4.08424	0.997467	0.00253246
NPLOC4	17	17	79526284	79603956	1827	1.04685e-05	2.08527e-05	1.90655e-06	105	101	1	95.3076	186.585	21.5384	-0.628624	3.12153	4.36557	0.997455	0.00254466
MALT1	18	17	56338875	56415074	2475	9.68261e-06	2.25376e-05	2.06327e-06	65	132	2	79.3821	191.087	25.9397	1.02208	2.12955	4.63679	0.997448	0.0025523
INPP4A	2	24	99136511	99204071	2934	1.66217e-05	3.61821e-05	2.73884e-06	150	198	3	146.795	313.082	30.324	-0.167471	3.24033	4.89477	0.997424	0.0025762
SGSM1	22	26	25202292	25320241	3447	2.04315e-05	4.19643e-05	3.00435e-06	197	323	4	192.665	385.782	34.7163	-0.197724	1.59247	5.14261	0.997407	0.00259263
MAP4	3	18	47894521	48040350	3459	1.30523e-05	3.00843e-05	1.82145e-06	153	346	2	142.958	320.497	25.8904	-0.53176	-0.709737	4.63165	0.9974	0.00259966
TRIM46	1	10	155146442	155156666	2280	1.22037e-05	2.94312e-05	1.76175e-06	114	165	1	126.305	298.711	21.4629	0.693267	3.85436	4.35717	0.997383	0.00261732
TTYH1	19	13	54926726	54947546	1383	8.6771e-06	1.66774e-05	1.4485e-06	82	124	0	80.1507	149.925	17.0413	-0.130792	1.05483	4.07224	0.997371	0.00262931
KIAA0232	4	8	6826180	6882693	4188	1.41844e-05	3.48143e-05	2.65446e-06	170	351	3	149.481	362.962	30.2681	-1.06263	0.312808	4.88926	0.997369	0.00263055
LEMD3	12	13	65563376	65640105	2736	1.76251e-05	3.50916e-05	2.57362e-06	109	246	3	170.11	339.339	30.2282	2.96666	2.52439	4.88533	0.99733	0.00266998
CREBRF	5	8	172507778	172560748	1920	6.29077e-06	1.55264e-05	1.34887e-06	61	104	0	68.3103	164.206	16.9964	0.560038	2.34075	4.06687	0.997326	0.00267371
TRAF3	14	10	103336538	103372121	1707	9.52473e-06	2.057e-05	1.3607e-06	95	104	0	98.6561	210.113	16.9925	0.233069	3.64712	4.0664	0.997322	0.0026776
DIAPH2	X	27	95940057	96854316	3306	1.15056e-05	2.96082e-05	3.66841e-06	80	151	3	75.2499	185.021	30.2153	-0.346714	1.24609	4.88406	0.997317	0.0026828
ATP2B3	X	20	152801705	152845756	3663	2.67516e-05	5.1351e-05	2.36172e-06	176	225	1	181.454	342.957	21.3928	0.256344	3.17333	4.34935	0.997313	0.00268666
AGPS	2	20	178257517	178402923	1977	8.59159e-06	1.99983e-05	1.87775e-06	70	78	2	71.1957	169.678	25.7971	0.0897288	3.50641	4.6219	0.997308	0.0026917
BMPR1B	4	11	95972850	96075824	1599	4.97825e-06	1.41656e-05	1.37158e-06	64	160	0	52.5167	141.364	16.9751	-1.00332	-0.780909	4.06431	0.997305	0.0026951
NOL4	18	11	31432805	31803217	1917	9.06059e-06	2.05997e-05	2.06831e-06	90	138	2	98.6648	218.946	25.7788	0.552331	2.72545	4.61998	0.99729	0.00271018
GATAD2B	1	10	153782652	153800823	1782	6.36912e-06	1.85871e-05	1.68109e-06	82	105	1	70.2259	197.583	21.3589	-0.889609	3.28146	4.34556	0.997279	0.0027209
CPEB2	4	12	15004297	15068004	3105	2.65623e-05	4.54687e-05	2.36879e-06	80	151	1	112.953	239.914	21.3548	1.9632	2.85991	4.34511	0.997275	0.00272499
MAML1	5	5	179160113	179201878	3051	1.76628e-05	3.53094e-05	1.56762e-06	140	303	0	152.099	304.27	16.9366	0.621192	0.0362852	4.0597	0.997266	0.00273411
PAPD7	5	12	6737656	6755058	1629	9.22715e-06	1.86656e-05	1.20308e-06	104	129	0	98.794	194.858	16.9319	-0.331632	2.35049	4.05914	0.997261	0.00273883
EBF3	10	16	131636192	131762032	1656	1.30803e-05	2.3888e-05	1.57643e-06	103	91	1	135.228	242.039	21.3405	1.7548	4.83677	4.34351	0.99726	0.00273963
PAK7	20	8	9520108	9624976	2160	1.10282e-05	2.2014e-05	1.32991e-06	99	202	0	118.025	232.538	16.9312	1.1088	0.997718	4.05905	0.99726	0.00273959
IPO11	5	30	61714840	61923145	3048	9.1129e-06	2.46112e-05	3.33693e-06	116	228	6	98.6006	248.252	43.3833	-1.10947	0.640377	5.59884	0.997256	0.00274354
TBL1X	X	15	9621626	9684286	1734	1.15317e-05	2.14683e-05	2.10348e-06	83	72	0	73.4246	132.526	16.9229	-0.70755	2.61941	4.05806	0.997252	0.00274808
SMEK1	14	15	91925102	91975991	2463	9.00157e-06	2.28793e-05	2.05554e-06	115	122	2	92.7185	229.435	25.7393	-1.46516	3.53368	4.61584	0.99725	0.00275038
FAM169A	5	12	74077284	74137501	2013	6.35623e-06	1.63204e-05	1.60402e-06	77	162	1	70.8588	174.723	21.3226	-0.461936	0.479536	4.34151	0.997242	0.00275792
MET	7	20	116339138	116436178	4227	1.65265e-05	3.8167e-05	3.46267e-06	173	333	6	178.51	401.889	43.3683	0.261126	1.71201	5.59756	0.997241	0.00275891
ACLY	17	28	40024062	40070126	3306	1.72454e-05	3.74661e-05	3.25273e-06	158	258	6	183.659	389.238	43.3551	1.19881	3.31408	5.59643	0.997227	0.0027726
THBS1	15	21	39874058	39887570	3513	1.79671e-05	4.0264e-05	2.67412e-06	178	306	4	188.103	411.418	34.5333	0.466417	2.5893	5.1255	0.997224	0.00277578
MLLT6	17	20	36861885	36881851	3282	1.98765e-05	3.81165e-05	2.12101e-06	165	226	2	171.73	328.552	25.7133	0.325173	2.81872	4.61312	0.997223	0.00277717
ACTR3	2	12	114647856	114715032	1257	4.33378e-06	1.20258e-05	1.25916e-06	44	36	0	45.6165	120.849	16.8835	0.151544	3.84535	4.05333	0.997211	0.00278878
RFX1	19	20	14073506	14104655	2940	2.52368e-05	4.3805e-05	2.36179e-06	191	252	2	203.784	354.442	25.6981	0.567027	2.7109	4.61152	0.997207	0.00279299
HECTD2	10	21	93170195	93272141	2331	9.31264e-06	2.13009e-05	2.26341e-06	53	91	3	88.1504	204.203	30.1049	2.3705	3.94672	4.87316	0.997204	0.00279557
DPYSL5	2	12	27121367	27169863	1695	1.07244e-05	2.19576e-05	1.25285e-06	103	116	0	112.876	226.85	16.877	0.588582	3.6667	4.05256	0.997204	0.00279549
KLHL2	4	15	166131294	166243212	1794	6.39725e-06	1.67061e-05	1.61614e-06	57	64	1	69.313	170.843	21.2826	0.936438	4.07246	4.33703	0.997201	0.00279942
SAMD4B	19	12	39847533	39874167	2085	1.09812e-05	2.50958e-05	1.73449e-06	107	147	1	112.058	248.696	21.2812	0.302532	3.21277	4.33687	0.997199	0.00280089
FGD5	3	20	14860578	14974674	4389	2.47451e-05	4.93937e-05	2.61375e-06	223	458	3	236.472	463.861	30.0973	0.554696	0.135589	4.8724	0.997196	0.00280358
CDH9	5	11	26881244	26988440	2370	9.58126e-06	2.33352e-05	1.64979e-06	119	182	1	102.652	244.342	21.2737	-1.02163	1.98697	4.33603	0.997191	0.00280875
SYK	9	13	93606180	93657882	1908	1.01793e-05	2.08304e-05	1.66291e-06	91	142	1	103.59	207.252	21.2599	0.78323	2.25817	4.33449	0.997177	0.00282316
KIAA0922	4	35	154387549	154557728	4833	1.99801e-05	4.50753e-05	3.98272e-06	198	465	7	189.189	424.137	47.7142	-0.405625	-0.988533	5.81438	0.997175	0.00282495
PRDM2	1	8	14042100	14143042	5157	2.15211e-05	4.94187e-05	3.11691e-06	273	493	4	223.753	509.752	34.4798	-2.08459	0.369663	5.12049	0.997168	0.00283171
SCML2	X	14	18259370	18352191	2103	7.09822e-06	1.84218e-05	1.76284e-06	42	86	0	54.1322	133.419	16.8142	1.04408	2.04528	4.04501	0.997138	0.00286172
YME1L1	10	20	27400905	27443139	2322	7.70619e-06	2.13899e-05	2.28355e-06	92	152	3	83.0787	219.013	30.0308	-0.619735	2.25597	4.86583	0.997126	0.00287398
NMT1	17	12	43138697	43183007	1491	7.3186e-06	1.62568e-05	1.65509e-06	65	79	1	77.4193	167.689	21.1959	0.893704	3.41214	4.32732	0.997109	0.00289137
KIAA1244	6	34	138483223	138657623	6534	3.57123e-05	7.18887e-05	4.8813e-06	314	583	9	336.886	667.744	56.4673	0.789494	1.63385	6.23128	0.997105	0.00289489
GRIA3	X	15	122318387	122616895	2685	1.10936e-05	2.64001e-05	2.30654e-06	75	83	1	83.1769	191.013	21.1919	0.56769	3.89363	4.32686	0.997104	0.00289575
ZRSR2	X	11	15808618	15841365	1449	6.00459e-06	1.67947e-05	2.10955e-06	38	80	0	40.6691	110.059	16.7556	0.26501	1.42747	4.03796	0.997075	0.00292497
PHF2	9	22	96339055	96439958	3291	2.16597e-05	3.99115e-05	2.5511e-06	194	229	3	198.551	355.236	29.9831	0.204518	3.33684	4.86111	0.997075	0.00292549
USP42	7	16	6150764	6199088	3951	2.57668e-05	5.23352e-05	2.33519e-06	231	462	2	217.887	437.384	25.5644	-0.562473	-0.586394	4.59748	0.997064	0.00293582
ATL1	14	14	51026983	51099057	1677	5.44612e-06	1.42032e-05	1.60561e-06	61	83	1	60.2311	148.693	21.1513	-0.0627326	2.684	4.32231	0.99706	0.00293986
MYBL2	20	14	42295923	42344727	2103	1.05461e-05	2.34828e-05	1.6986e-06	108	177	1	107.941	230.732	21.1506	-0.0035713	1.76234	4.32222	0.997059	0.00294072
ST18	8	20	53025757	53126817	3144	1.16885e-05	2.84709e-05	2.59488e-06	146	327	4	128.636	302.374	34.3708	-0.969403	-0.705542	5.11025	0.997051	0.00294928
KIAA1429	8	24	95500933	95565675	5439	1.68531e-05	4.67637e-05	4.24597e-06	218	388	8	181.428	488.07	52.0006	-1.71916	2.25668	6.01916	0.997042	0.00295755
PRICKLE1	12	7	42853610	42866318	2496	1.05101e-05	2.46238e-05	1.76824e-06	94	213	1	112.24	259.358	21.1167	1.0901	1.43413	4.31842	0.997022	0.00297808
FCHO1	19	26	17865973	17899107	2676	1.7182e-05	3.60474e-05	2.53061e-06	171	280	4	169.565	353.714	34.3188	-0.0697906	1.95269	5.10537	0.996993	0.00300697
SMARCE1	17	10	38785036	38802054	1236	5.39651e-06	1.28849e-05	1.27385e-06	54	65	0	59.5663	137.012	16.6773	0.456658	3.06503	4.02851	0.996988	0.00301161
EPB41L2	6	18	131179275	131277625	3018	1.12794e-05	2.83366e-05	2.23142e-06	144	322	3	124.024	301.226	29.8835	-1.13574	-0.596332	4.85122	0.996964	0.00303623
FOXJ2	12	10	8192428	8205446	1725	6.45205e-06	1.64645e-05	1.67744e-06	88	160	1	69.8658	171.991	21.0316	-1.37369	0.455526	4.30884	0.996926	0.00307412
ZDHHC17	12	17	77158016	77244765	1899	6.81444e-06	1.72199e-05	1.86077e-06	57	111	1	60.9459	147.962	21.0241	0.320032	1.51388	4.308	0.996917	0.00308264
HSPA14	10	14	14880401	14913605	1530	5.63298e-06	1.32733e-05	1.58083e-06	64	120	1	61.4075	138.031	21.0186	-0.209476	0.764622	4.30738	0.996911	0.00308899
CHTOP	1	5	153609064	153617745	747	3.37393e-06	9.92257e-06	1.41232e-06	40	68	0	36.8202	104.731	16.5817	-0.331803	1.78815	4.01694	0.996879	0.00312095
AFF2	X	21	147582617	148072862	3936	1.43227e-05	3.57735e-05	2.61855e-06	123	226	2	107.891	259.063	25.3788	-0.921032	1.02342	4.57792	0.996854	0.00314608
IGF2BP1	17	15	47075107	47126806	1734	9.12219e-06	2.03637e-05	1.97008e-06	80	100	2	99.6423	214	25.3702	1.24593	3.88248	4.577	0.996844	0.00315628
ATP13A1	19	26	19756230	19774475	3615	2.69908e-05	5.13534e-05	3.13848e-06	214	284	4	220.206	420.951	34.1852	0.264801	3.32552	5.09279	0.996839	0.0031606
NOL6	9	26	33462661	33473840	3441	1.62191e-05	4.16031e-05	2.93977e-06	162	406	5	168.733	419.753	38.5937	0.328204	0.334439	5.33434	0.996838	0.00316155
MYBL1	8	16	67476931	67525073	2259	7.18844e-06	1.81714e-05	2.07151e-06	55	141	1	65.4345	155.892	20.9335	0.816751	0.594207	4.29777	0.996811	0.00318864
EEF1G	11	10	62327150	62341314	1314	5.80004e-06	1.38904e-05	1.42314e-06	49	61	0	56.6026	130.179	16.5088	0.639836	3.02073	4.00811	0.996793	0.0032069
CSF1R	5	21	149433631	149465990	2919	1.47589e-05	3.18067e-05	2.28607e-06	172	280	3	152.454	319.677	29.7285	-1.00234	1.1056	4.83582	0.996783	0.0032168
MAML2	11	5	95712111	96075059	3471	1.31614e-05	3.04422e-05	2.59943e-06	136	317	2	118.924	276.294	25.3079	-0.991457	-1.22007	4.57042	0.99677	0.00323041
ISY1	3	12	128848923	128879818	924	3.63407e-06	9.14331e-06	1.76336e-06	31	52	1	37.9115	90.0916	20.8764	0.710735	1.99939	4.29132	0.996743	0.00325724
PI4KB	1	12	151265327	151298655	2487	1.09746e-05	2.625e-05	2.4599e-06	121	139	3	118.153	277.158	29.6914	-0.165833	4.1345	4.83211	0.996738	0.00326171
ELL2	5	12	95224574	95297425	1923	7.88258e-06	1.83799e-05	1.64182e-06	88	141	1	82.9355	188.689	20.8705	-0.352119	1.72962	4.29065	0.996736	0.00326442
IQSEC1	3	14	12940888	13008951	2892	2.05908e-05	4.3309e-05	2.16431e-06	196	298	2	207.287	433.753	25.2611	0.496376	3.24741	4.56547	0.996713	0.00328728
TNIK	3	33	170781669	171177852	4083	1.58014e-05	4.16554e-05	5.0621e-06	163	231	9	150.616	379.356	56.1207	-0.638927	3.79483	6.20485	0.996706	0.00329432
PA2G4	12	13	56498521	56506672	1185	4.73665e-06	1.12789e-05	1.11576e-06	39	36	0	53.6333	120.766	16.4283	1.26517	3.8429	3.99832	0.996695	0.00330466
TOP2A	17	35	38545770	38574043	4596	1.39143e-05	3.79398e-05	4.26733e-06	135	262	7	132.606	342.101	47.2808	-0.131616	2.15761	5.77879	0.99668	0.00332045
TOMM70A	3	12	100084407	100119793	1827	8.39355e-06	1.84023e-05	1.63587e-06	56	117	1	79.0284	172.719	20.7948	1.64019	2.11225	4.28209	0.996642	0.00335775
LIMK1	7	16	73498320	73535631	1944	1.29037e-05	2.68978e-05	1.67508e-06	123	175	1	124.703	255.09	20.7927	0.0965828	2.49828	4.28185	0.99664	0.0033604
JAKMIP1	4	20	6027954	6114577	2496	1.61406e-05	3.3342e-05	2.56044e-06	144	176	3	148.015	297.795	29.6109	0.208951	3.51625	4.82409	0.996639	0.00336101
ARHGAP26	5	23	142150326	142602011	2445	1.12855e-05	2.5052e-05	2.54719e-06	96	177	4	120.455	259.586	34.0191	1.41085	2.55373	5.07712	0.996638	0.00336242
TNFSF12	17	11	7452470	7464150	993	5.6969e-06	1.30426e-05	1.34244e-06	44	73	0	42.9007	100.236	16.3783	-0.106269	1.35531	3.99223	0.996633	0.00336682
TNFSF12-TNFSF13	17	11	7452470	7464150	993	5.6969e-06	1.30426e-05	1.34244e-06	44	73	0	42.9007	100.236	16.3783	-0.106269	1.35531	3.99223	0.996633	0.00336682
FZR1	19	13	3522987	3534834	1491	1.14763e-05	2.23029e-05	1.41644e-06	104	73	0	97.9223	187.661	16.3675	-0.388885	4.17003	3.99092	0.996619	0.00338032
NKD1	16	10	50582464	50667692	1413	9.06737e-06	1.87255e-05	1.56171e-06	80	150	0	84.9171	172.148	16.3532	0.337858	0.840998	3.98917	0.996601	0.00339842
GGT7	20	15	33433130	33460618	1989	1.43478e-05	2.65561e-05	1.65566e-06	110	167	1	129.087	240.304	20.743	1.06369	2.35589	4.27621	0.996577	0.00342325
HPN	19	12	35533410	35557191	1254	8.59095e-06	1.7279e-05	1.30331e-06	70	107	0	82.7677	166.382	16.3306	0.888594	2.29358	3.98641	0.996573	0.00342723
PTPRB	12	34	70915268	71031175	6648	2.57027e-05	6.13232e-05	5.47223e-06	267	575	11	260.868	606.085	64.8264	-0.240393	0.629056	6.59478	0.996564	0.00343599
KPNA4	3	17	160219891	160283070	1566	4.55717e-06	1.20895e-05	1.48172e-06	45	56	1	50.0726	123.543	20.711	0.453888	3.02748	4.27258	0.996536	0.00346429
PIAS3	1	14	145576078	145585622	1887	7.92948e-06	1.89234e-05	1.51013e-06	89	176	1	86.4393	200.64	20.708	-0.174392	0.866654	4.27223	0.996532	0.00346827
HSPA8	11	8	122928441	122932032	1941	6.51815e-06	1.89424e-05	1.26899e-06	143	63	0	71.0123	200.52	16.2962	-5.40896	4.83834	3.98221	0.996528	0.00347142
DBF4	7	12	87506047	87537478	2025	5.83459e-06	1.45221e-05	1.62254e-06	67	150	1	63.7544	152.059	20.7025	-0.257374	0.0831903	4.27161	0.996525	0.00347533
TCP1	6	12	160200076	160210500	1671	5.51318e-06	1.52975e-05	1.14972e-06	66	116	0	61.2295	162.03	16.2895	-0.386018	1.80156	3.98139	0.99652	0.00348008
ZBTB17	1	14	16268463	16274990	2412	1.75813e-05	3.38418e-05	1.74573e-06	133	142	1	164.42	313.549	20.6967	1.55151	4.82665	4.27095	0.996517	0.00348284
ADRBK1	11	21	67034170	67052921	2070	1.39137e-05	2.90515e-05	2.20942e-06	130	149	3	139.245	286.73	29.5113	0.496061	4.0523	4.81414	0.996512	0.0034881
ZNF423	16	8	49525185	49856596	3855	2.54201e-05	4.92502e-05	1.70169e-06	241	382	1	267.644	515.803	20.6905	1.03121	2.93517	4.27024	0.996509	0.00349094
C2CD2L	11	14	118978451	118986966	2124	1.23947e-05	2.79034e-05	1.57903e-06	93	196	1	123.39	274.028	20.6767	1.73227	2.34834	4.26868	0.996491	0.00350885
EPHB1	3	16	134514473	134977962	2955	1.45239e-05	3.48118e-05	1.90382e-06	165	262	2	150.834	355.266	25.0832	-0.730337	2.46523	4.54659	0.996487	0.00351262
PPP3CA	4	14	101947021	102267953	1566	6.05232e-06	1.46499e-05	1.53297e-06	60	56	1	65.3881	152.114	20.673	0.421903	3.88251	4.26826	0.996486	0.00351371
SLC39A10	2	9	196544766	196599765	2496	8.02943e-06	2.1517e-05	1.2456e-06	109	189	0	86.7245	226.769	16.2574	-1.51453	1.24955	3.97747	0.996478	0.0035219
CPE	4	9	166300373	166418762	1431	7.88157e-06	1.69273e-05	1.34686e-06	46	104	0	72.5606	155.844	16.2538	1.97429	2.069	3.97703	0.996473	0.00352665
NFE2L1	17	5	46128480	46137003	2319	1.04718e-05	2.45553e-05	1.81257e-06	120	197	1	110.449	256.763	20.6573	-0.575452	1.85814	4.26647	0.996466	0.00353436
ASXL2	2	13	25964897	26101091	4308	1.56141e-05	3.6358e-05	2.52475e-06	199	369	3	164.821	377.65	29.4718	-1.68568	0.221747	4.81018	0.99646	0.00353984
TAF2	8	26	120744163	120844804	3600	1.0956e-05	2.91927e-05	2.77059e-06	133	231	5	122.666	310.197	38.2823	-0.590766	2.24026	5.30634	0.996449	0.00355066
ASUN	12	16	27058429	27089736	2121	6.67691e-06	1.93125e-05	2.29271e-06	73	122	3	74.2714	203.25	29.4481	0.0934115	2.83933	4.80781	0.996429	0.0035712
OGDH	7	22	44663942	44747598	3072	1.70129e-05	3.73634e-05	2.48445e-06	173	190	4	183.207	392.981	33.857	0.477474	5.10129	5.06178	0.996428	0.00357182
FMN2	1	18	240255409	240637454	5169	3.40122e-05	6.04655e-05	3.29012e-06	332	497	5	311.736	557.981	38.2618	-0.726683	1.28616	5.3045	0.996422	0.00357792
AKT2	19	13	40739778	40771174	1446	8.70667e-06	1.92904e-05	1.12921e-06	87	102	0	92.9429	198.322	16.2111	0.390311	3.40761	3.9718	0.996416	0.00358331
NCOA1	2	19	24881546	24991260	4326	1.55469e-05	3.83519e-05	3.41032e-06	196	333	6	168.519	405.471	42.6601	-1.3404	1.79306	5.53687	0.996407	0.00359257
TAOK2	16	15	29989093	29999301	3708	1.74075e-05	4.68377e-05	2.83405e-06	213	323	4	181.631	478.625	33.837	-1.47377	3.54398	5.05988	0.996401	0.00359855
BAI2	1	31	32193020	32222822	4758	2.90658e-05	6.33724e-05	3.88203e-06	255	316	6	253.193	544.483	42.655	-0.0719083	4.87833	5.53643	0.996401	0.00359946
NAA15	4	20	140222931	140309238	2601	8.11132e-06	2.10214e-05	2.21798e-06	99	123	3	86.424	213.581	29.423	-0.856542	3.08792	4.80529	0.996395	0.00360482
CBLL1	7	6	107384608	107399623	1476	4.65555e-06	1.3834e-05	1.36613e-06	75	108	0	50.4863	145.603	16.19	-2.18446	1.55257	3.96922	0.996388	0.0036115
EWSR1	22	18	29664325	29696151	1986	7.6173e-06	2.15943e-05	2.29629e-06	95	152	3	82.473	219.282	29.3958	-0.873399	2.26363	4.80257	0.996358	0.00364157
MAP3K7	6	17	91226219	91296602	1821	6.61828e-06	1.76555e-05	1.8261e-06	69	120	2	72.509	185.261	24.9864	0.260922	2.38877	4.53628	0.996358	0.00364171
TIPARP	3	5	156395486	156422920	1974	5.98836e-06	1.59552e-05	1.36582e-06	82	150	0	64.3392	168.231	16.1548	-1.3941	0.700276	3.96489	0.99634	0.00365927
AFF3	2	23	100167935	100720916	3756	2.29617e-05	4.30486e-05	3.01633e-06	195	354	5	238.718	441.558	38.1937	1.79158	2.07593	5.29835	0.99633	0.00366986
FAF2	5	11	175875408	175933951	1338	5.03463e-06	1.43365e-05	1.62249e-06	49	90	1	54.5562	147.828	20.5463	0.476298	2.36956	4.25382	0.996316	0.00368362
SLC12A6	15	25	34526081	34628881	3453	1.30389e-05	3.4338e-05	3.6318e-06	150	246	7	144.491	364.668	46.9848	-0.290206	3.09595	5.75436	0.996292	0.00370777
DDX39B	6	10	31498210	31508309	1287	5.34061e-06	1.46006e-05	1.17835e-06	48	31	0	59.505	156.029	16.1185	0.94435	4.98675	3.96044	0.996291	0.00370909
CDK19	6	13	110935737	111136339	1509	6.30657e-06	1.49353e-05	1.50807e-06	61	58	1	70.3644	159.881	20.5046	0.70685	4.01425	4.24906	0.996259	0.00374133
OSBPL9	1	24	52082782	52253461	2241	7.93181e-06	1.95671e-05	2.18113e-06	83	148	3	84.6607	196.578	29.3129	0.114281	1.72617	4.79425	0.996244	0.00375573
COPS4	4	10	83956377	83996583	1221	4.45795e-06	1.10983e-05	1.22063e-06	60	52	0	48.7748	116.606	16.0847	-1.0177	2.98073	3.95628	0.996244	0.00375611
PREP	6	15	105726018	105850766	2133	1.01751e-05	2.11038e-05	1.96206e-06	119	152	2	106.911	219.27	24.8885	-0.740263	2.2633	4.52584	0.996223	0.0037769
SIN3B	19	20	16940231	16989538	3489	2.52968e-05	5.08735e-05	2.50894e-06	220	274	3	229.418	460.343	29.294	0.393718	4.32695	4.79236	0.996218	0.00378226
JHDM1D	7	20	139790893	139876737	2826	1.13972e-05	2.65304e-05	2.56685e-06	105	186	4	118.188	270.619	33.6907	0.7681	2.56271	5.046	0.9962	0.00380015
CHM	X	15	85119634	85302536	1962	6.53436e-06	1.64824e-05	1.90917e-06	57	103	0	44.2631	105.723	16.0476	-1.21218	0.131918	3.95172	0.996191	0.00380832
MCM6	2	17	136598404	136633935	2466	9.4642e-06	2.47041e-05	2.24342e-06	93	247	3	102.036	257.198	29.2687	0.566386	0.316798	4.78981	0.996182	0.00381818
PDE10A	6	22	165746513	166075501	2370	9.11758e-06	2.34856e-05	2.13379e-06	100	120	3	99.8138	245.799	29.2653	-0.0117981	3.99759	4.78946	0.996177	0.00382305
TPX2	20	16	30345279	30388883	2244	6.90731e-06	1.87947e-05	2.22995e-06	86	208	3	77.7407	200.954	29.2609	-0.593115	-0.247618	4.78903	0.996171	0.00382923
RFX2	19	17	5994845	6047507	2172	1.68165e-05	3.11397e-05	1.75834e-06	131	177	1	149.441	277.756	20.4411	0.95516	3.01195	4.2418	0.996169	0.00383086
SP1	12	6	53774075	53805024	2358	7.96825e-06	2.0625e-05	1.33208e-06	119	197	0	85.0551	216.765	16.0303	-2.33049	0.668835	3.94959	0.996167	0.00383298
PLRG1	4	15	155457836	155471460	1545	5.52513e-06	1.40076e-05	1.86868e-06	50	96	2	62.4015	149.09	24.8302	0.994028	2.16619	4.51961	0.99614	0.00385989
RPS6KB1	17	15	57970545	58024149	1578	5.24277e-06	1.45714e-05	2.01008e-06	51	53	2	57.0342	149.913	24.8286	0.505907	3.94341	4.51943	0.996138	0.00386223
ZNF777	7	5	149128866	149153113	2496	1.76655e-05	3.59956e-05	1.35176e-06	172	196	0	186.059	377.128	16.0082	0.652615	4.64678	3.94687	0.996135	0.00386465
PIAS2	18	14	44392395	44497308	1866	6.77809e-06	1.68357e-05	1.54705e-06	79	139	1	72.9102	175.709	20.4135	-0.45158	1.37969	4.23864	0.99613	0.00387042
SNX2	5	15	122110798	122165343	1560	5.34574e-06	1.30936e-05	1.47709e-06	56	123	1	56.3883	133.843	20.4093	0.0327387	0.466936	4.23816	0.996123	0.0038765
MCMBP	10	16	121590985	121632096	1929	7.58144e-06	1.79375e-05	1.90131e-06	77	147	2	78.9913	183.202	24.8163	0.141862	1.33254	4.51812	0.99612	0.0038799
PSEN1	14	10	73614727	73685997	1404	5.25631e-06	1.29188e-05	1.21971e-06	73	89	0	56.3365	132.8	15.9853	-1.4057	1.89359	3.94405	0.996102	0.00389775
RXRB	6	10	33162458	33168253	1614	8.12888e-06	2.0184e-05	1.41277e-06	47	79	0	72.2506	179.34	15.9796	1.88093	3.73289	3.94334	0.996094	0.00390605
ACTR3B	7	12	152456967	152551638	1257	6.7065e-06	1.43757e-05	1.37017e-06	43	46	0	64.5645	134.265	15.9294	1.69928	3.79504	3.93714	0.99602	0.00397985
MAPK8IP2	22	13	51039247	51049207	2472	2.55679e-05	4.26893e-05	1.85016e-06	113	156	0	167.414	280.371	15.9092	2.66277	3.70051	3.93465	0.99599	0.0040098
MEST	7	12	130132154	130144897	1008	4.17838e-06	1.08982e-05	1.23317e-06	44	52	0	46.4145	110.837	15.9067	0.224401	2.78432	3.93434	0.995986	0.00401353
UBQLN4	1	11	156006768	156023492	1806	9.07015e-06	2.02519e-05	1.30806e-06	73	112	0	84.7952	189.654	15.9052	0.811042	2.80925	3.93414	0.995984	0.00401591
SRSF7	2	8	38972274	38978398	717	3.07272e-06	9.33068e-06	1.65366e-06	39	32	1	35.0979	100.329	20.3059	-0.417047	3.39863	4.22629	0.995971	0.00402883
RORC	1	11	151779947	151804240	1557	6.94684e-06	1.75898e-05	1.73983e-06	82	114	1	70.2891	169.397	20.3048	-0.884439	2.12054	4.22617	0.995969	0.00403044
BCL9L	11	8	118769123	118780648	4500	2.60287e-05	5.52181e-05	2.25666e-06	278	526	2	255.607	542.767	24.7101	-0.88685	0.358557	4.50674	0.995963	0.00403653
KIF21B	1	35	200943222	200992511	4914	2.87142e-05	6.41558e-05	4.78654e-06	266	458	10	298.604	657.211	59.9776	1.19468	3.87142	6.36594	0.995953	0.00404723
CYBB	X	13	37639330	37670170	1713	5.99217e-06	1.52304e-05	1.74647e-06	55	71	0	44.5973	106.486	15.8809	-0.986315	1.71325	3.93114	0.995947	0.00405236
IKBKB	8	21	42129618	42188497	2271	9.97941e-06	2.36367e-05	3.01324e-06	93	157	5	107.785	244.381	37.9264	0.901688	2.7848	5.27418	0.995946	0.00405413
RIC8B	12	9	107168523	107279793	1563	6.2636e-06	1.49569e-05	1.24638e-06	54	93	0	63.3604	147.873	15.873	0.744572	2.24814	3.93016	0.995935	0.00406434
BAP1	3	17	52436303	52443894	2190	1.12069e-05	2.64209e-05	1.52051e-06	120	151	1	113.366	251.889	20.2772	-0.394484	3.16701	4.223	0.995928	0.00407211
MITF	3	10	69788748	70014399	1563	7.90892e-06	1.77979e-05	1.71153e-06	68	162	1	79.9103	178.583	20.2679	0.843613	0.61824	4.22193	0.995914	0.0040862
PCBP2	12	14	53848584	53873226	1101	5.1035e-06	1.17114e-05	1.01931e-06	59	26	0	57.735	125.585	15.8558	-0.105415	4.42726	3.92804	0.995909	0.00409035
MAPK14	6	12	35995934	36076224	1083	4.4969e-06	1.05791e-05	1.07866e-06	45	44	0	51.4775	114.877	15.8465	0.571635	3.29458	3.92688	0.995895	0.00410466
TRPS1	8	6	116426250	116635864	3885	1.59376e-05	3.50182e-05	2.15631e-06	167	326	2	168.193	366.773	24.6592	0.0582596	1.06068	4.50129	0.995886	0.0041137
SAP130	2	21	128699579	128784737	3252	1.45549e-05	3.45192e-05	2.65478e-06	146	228	4	149.69	343.855	33.4717	0.19098	3.11269	5.02513	0.995877	0.00412322
USP11	X	21	47092313	47107329	2892	1.65997e-05	3.71446e-05	2.89272e-06	120	117	2	110.537	240.85	24.6513	-0.569898	3.97588	4.50043	0.995874	0.0041259
GSK3A	19	11	42734945	42746617	1452	1.029e-05	1.89173e-05	1.47188e-06	56	53	0	67.1639	138.179	15.8233	0.862524	3.61011	3.924	0.995859	0.00414029
RFWD2	1	20	175914288	176176114	2196	1.09552e-05	2.21641e-05	2.59661e-06	79	109	4	105.2	214.788	33.4603	1.61738	3.59617	5.02404	0.995859	0.00414081
ARRB1	11	16	74977206	75062651	1257	7.71202e-06	1.6006e-05	1.19246e-06	67	92	0	79.3294	158.814	15.8126	0.876489	2.64139	3.92268	0.995843	0.00415674
GRM1	6	8	146350653	146755932	3585	2.07282e-05	4.17838e-05	2.06742e-06	203	254	2	219.135	438.614	24.6189	0.690129	4.39171	4.49695	0.995824	0.00417603
UFD1L	22	12	19438192	19466608	924	4.32316e-06	9.70895e-06	1.12314e-06	38	47	0	48.4065	103.412	15.7898	0.947057	2.76374	3.91985	0.995807	0.00419223
ST7	7	16	116593594	116863034	1758	6.61808e-06	1.6267e-05	1.85941e-06	64	90	2	73.1159	171.168	24.5997	0.675022	3.09089	4.49488	0.995794	0.00420598
SENP2	3	17	185304201	185347632	1770	5.8044e-06	1.61129e-05	2.20988e-06	67	132	3	65.7945	171.774	28.9968	-0.0940987	1.51194	4.76241	0.995775	0.00422506
SPECC1L	22	15	24698199	24810591	3354	1.29523e-05	3.38295e-05	3.10974e-06	137	281	5	139.672	355.956	37.8125	0.143149	1.97933	5.26384	0.99577	0.0042298
RGS7	1	17	240939462	241519076	1464	6.30782e-06	1.44132e-05	1.79263e-06	60	89	2	70.6744	152.816	24.5588	0.803959	2.57192	4.49049	0.99573	0.00427042
DAAM2	6	24	39824078	39869813	3207	1.39399e-05	3.80841e-05	2.56508e-06	142	337	3	125.793	331.934	28.9649	-0.914955	-0.138529	4.75918	0.995724	0.00427565
DDX4	5	21	55034791	55112368	2175	6.66539e-06	1.94122e-05	2.49621e-06	73	173	4	76.4917	207.703	33.3731	0.252788	1.19964	5.01572	0.995723	0.00427735
CAMK2A	5	19	149602272	149669188	1470	8.17883e-06	1.77827e-05	1.86405e-06	84	41	2	86.7151	181.682	24.5362	0.184614	5.19986	4.48805	0.995693	0.00430662
PHF8	X	22	53965590	54071323	3183	1.42068e-05	3.41871e-05	2.93023e-06	101	87	2	93.4947	216.382	24.5338	-0.491468	4.382	4.4878	0.99569	0.00431036
MED15	22	18	20861965	20940991	2367	1.35722e-05	2.67547e-05	2.67439e-06	135	185	4	142.261	275.331	33.3449	0.385436	2.71217	5.01301	0.995677	0.00432263
ADAMTS2	5	22	178540867	178772329	3636	2.85187e-05	5.55533e-05	2.93944e-06	206	381	4	245.693	489.569	33.3397	1.60337	2.4446	5.01252	0.995669	0.00433097
EED	11	12	85956271	85989567	1326	4.84186e-06	1.20275e-05	1.52431e-06	54	64	1	52.9609	126.442	20.1106	-0.0904052	2.76657	4.20381	0.995667	0.0043328
DDR2	1	16	162688853	162750036	2568	9.27022e-06	2.49385e-05	2.19997e-06	117	196	3	101.956	264.37	28.9279	-0.943377	2.09494	4.75543	0.995665	0.004335
PPP2R5C	14	16	102228230	102391609	1668	6.19361e-06	1.54508e-05	1.59337e-06	65	78	1	64.0001	152.648	20.1086	-0.0791402	3.0101	4.20358	0.995664	0.00433595
CYFIP1	15	30	22925782	23003040	3762	2.37425e-05	4.70325e-05	3.47922e-06	236	353	7	249.729	486.218	46.5525	0.550089	3.00994	5.71852	0.995645	0.00435547
ERCC6L	X	2	71424863	71458761	3753	1.18935e-05	2.98691e-05	2.19726e-06	71	145	0	83.7973	210.359	15.6782	0.885166	2.24509	3.90598	0.99563	0.00437008
CORO1C	12	10	109041178	109095094	1425	5.98816e-06	1.44324e-05	1.14736e-06	73	95	0	65.6416	152.867	15.6691	-0.575064	2.33176	3.90484	0.995615	0.00438494
ARHGEF6	X	22	135750187	135863041	2331	8.32864e-06	1.97044e-05	2.47544e-06	71	124	2	65.1285	144.595	24.4813	-0.460666	0.853297	4.48214	0.995605	0.00439544
RPGR	X	15	38144792	38186620	3459	1.10677e-05	2.68274e-05	2.48201e-06	79	132	1	73.7329	172.627	20.0672	-0.388386	1.54053	4.1988	0.995597	0.00440328
BCAS3	17	24	58756818	59469486	2787	1.14791e-05	2.89683e-05	3.21885e-06	125	241	6	126.811	306.55	42.1048	0.10181	1.86524	5.48883	0.995582	0.00441827
MON2	12	35	62860987	62986529	5154	1.66441e-05	4.15174e-05	4.62509e-06	169	360	10	182.13	435.412	59.7196	0.615999	1.80053	6.34674	0.995545	0.00445538
PPP1CB	2	8	28974990	29022169	984	3.38111e-06	9.49311e-06	1.2584e-06	32	8	0	33.643	94.0836	15.6044	0.17935	4.42154	3.89677	0.995508	0.00449184
PDGFRB	5	22	149495325	149516610	3321	2.02415e-05	4.21409e-05	2.89709e-06	226	340	5	210.271	429.654	37.6496	-0.686819	2.15487	5.24903	0.995506	0.00449434
U2AF2	19	12	56166470	56185434	1428	9.81945e-06	2.19157e-05	1.17577e-06	109	46	0	100.741	213.604	15.5905	-0.521017	5.71334	3.89504	0.995484	0.00451515
LGI1	10	8	95517901	95557560	1674	6.52558e-06	1.4841e-05	1.22433e-06	75	86	0	70.4835	156.252	15.5864	-0.340625	2.8	3.89453	0.995478	0.00452201
CCNK	14	10	99959014	99977119	1743	8.32259e-06	1.81951e-05	1.4345e-06	64	78	0	63.4847	139.941	15.5585	-0.0409502	2.60865	3.89103	0.99543	0.00456932
LENG8	19	15	54962521	54972108	2403	1.57328e-05	3.35408e-05	2.80084e-06	180	268	4	155.848	328.236	33.1933	-1.22496	1.65642	4.9985	0.995426	0.00457359
MSI1	12	14	120783393	120806894	1089	8.42469e-06	1.56964e-05	1.33929e-06	58	60	0	67.6181	127.088	15.5548	0.740595	2.96485	3.89058	0.995424	0.00457553
ANAPC2	9	13	140069393	140082984	2469	1.68272e-05	3.66777e-05	1.68821e-06	193	213	1	158.773	342.829	19.9634	-1.71988	3.49336	4.18678	0.995423	0.00457684
ARHGAP17	16	20	24931450	25026582	2646	1.27268e-05	2.70153e-05	2.26244e-06	138	237	3	131.678	270.63	28.7814	-0.348858	1.01848	4.74059	0.995422	0.00457793
CXXC1	18	15	47808962	47813959	1983	9.94483e-06	2.94344e-05	1.8201e-06	115	141	2	108.046	309.4	24.3721	-0.423578	4.76971	4.47035	0.995422	0.00457793
CLSTN3	12	18	7283244	7310677	2871	1.51587e-05	3.39613e-05	1.87803e-06	165	300	2	149.585	329.522	24.3645	-0.798029	0.810241	4.46953	0.995409	0.00459089
NDST1	5	14	149900816	149932894	2649	1.67051e-05	3.40111e-05	2.28036e-06	169	216	3	178.017	356.29	28.7715	0.427893	3.70284	4.73957	0.995405	0.00459494
GLTSCR1	19	13	48176831	48205672	4683	4.45537e-05	6.91301e-05	1.87032e-06	221	277	0	277.031	430.565	15.5386	2.13151	3.68709	3.88855	0.995396	0.00460322
PPP6R1	19	23	55741895	55758471	2646	1.53958e-05	3.12608e-05	2.12232e-06	181	266	2	133.456	262.857	24.3566	-2.60585	-0.0965946	4.46867	0.995396	0.00460447
LCP2	5	21	169675700	169724615	1602	7.74447e-06	1.65201e-05	1.94343e-06	65	145	2	74.2029	151.103	24.3489	0.676454	0.247368	4.46784	0.995382	0.00461761
EIF4A2	3	11	186501399	186507058	1224	4.27897e-06	1.15367e-05	1.09828e-06	63	32	0	48.5122	123.381	15.5255	-1.31704	4.09867	3.88691	0.995374	0.00462571
XPR1	1	15	180601337	180853202	2091	7.70448e-06	2.13477e-05	2.23303e-06	82	121	3	84.3647	225.811	28.7449	0.163013	3.4749	4.73687	0.995359	0.00464067
RBL2	16	22	53468468	53524212	3420	1.29997e-05	3.2569e-05	2.50389e-06	122	286	4	126.453	320.075	33.1474	0.250743	0.948897	4.99409	0.995348	0.00465241
GABRB3	15	9	26792939	27018109	1422	7.64161e-06	1.62283e-05	1.25622e-06	69	54	0	75.5071	160.354	15.4985	0.474147	4.1843	3.88353	0.995327	0.00467243
CDH8	16	11	61687511	62055307	2400	1.01972e-05	2.37557e-05	1.50449e-06	117	178	1	110.513	251.844	19.9017	-0.390739	2.31824	4.17962	0.995317	0.00468324
DDN	12	2	49390522	49393070	2136	1.59645e-05	3.38912e-05	2.00268e-06	97	200	1	154.948	327.4	19.8701	2.94758	3.50784	4.17595	0.995261	0.00473861
NFATC3	16	10	68119584	68260374	3228	1.18222e-05	2.80239e-05	2.48174e-06	125	303	3	111.639	274.593	28.6825	-0.800676	-0.854079	4.73053	0.99525	0.00474962
MAP2K4	17	11	11924203	12044577	1200	5.59908e-06	1.23892e-05	1.15304e-06	34	35	0	42.7026	105.172	15.4352	0.843228	3.40897	3.87559	0.995216	0.00478386
GRIN2A	16	12	9857005	10274268	4395	2.41645e-05	4.95077e-05	2.30737e-06	266	346	3	256.489	520.661	28.6543	-0.376027	3.81354	4.72766	0.9952	0.00479981
FBL	19	9	40325177	40336940	966	5.16627e-06	1.28236e-05	1.33236e-06	45	89	0	53.452	126.769	15.4211	0.731984	1.67123	3.87382	0.995191	0.00480897
LNPEP	5	18	96271859	96364237	3078	9.69358e-06	2.48118e-05	2.61429e-06	133	255	4	106.132	261.316	33.0581	-1.65131	0.194664	4.98551	0.99519	0.00480958
NDUFS2	1	14	161172175	161183983	1392	5.40327e-06	1.51542e-05	1.94995e-06	66	106	2	57.3072	153.404	24.2332	-0.727069	1.9068	4.45531	0.995179	0.00482078
DDX21	10	15	70715981	70742568	2352	7.85103e-06	2.16483e-05	2.22657e-06	77	169	3	86.8496	229.758	28.6415	0.6692	1.99699	4.72636	0.995177	0.00482265
NRF1	7	10	129297191	129395021	1512	7.78082e-06	1.71661e-05	1.13352e-06	76	43	0	83.236	179.772	15.4091	0.502189	5.08213	3.8723	0.995169	0.00483067
ERBB2	17	27	37856491	37884297	3768	1.96921e-05	4.38877e-05	3.74835e-06	203	302	7	200.661	440.727	46.2597	-0.104536	3.2922	5.69413	0.995143	0.00485709
TRAF6	11	6	36511387	36523065	1569	5.12325e-06	1.52789e-05	1.28575e-06	51	93	0	54.2938	158.311	15.3794	0.283039	2.58608	3.86857	0.995115	0.00488436
HDAC7	12	26	48177623	48213568	2976	1.67318e-05	3.67211e-05	2.54348e-06	154	230	3	143.911	306.632	28.6061	-0.532532	2.18027	4.72276	0.995113	0.00488661
KDM1A	1	21	23346089	23409857	2631	1.27242e-05	2.85244e-05	2.58689e-06	99	84	4	114.059	259.044	32.9873	0.89281	5.41838	4.9787	0.995062	0.00493809
METTL16	17	9	2323263	2405625	1689	7.44343e-06	1.67733e-05	1.59761e-06	70	113	1	80.1307	175.987	19.7423	0.716575	2.3655	4.16107	0.99503	0.00496948
PPP1R9B	17	12	48212695	48227874	2448	2.35418e-05	4.09171e-05	2.6371e-06	90	109	1	134.814	238.356	19.74	2.4438	4.17429	4.1608	0.995026	0.00497374
PIK3R1	5	15	67522503	67593429	2175	8.50126e-06	2.02953e-05	2.6258e-06	73	144	4	94.0221	215.887	32.9649	1.37272	2.43752	4.97654	0.995021	0.00497941
FAM49B	8	10	130854387	130891707	975	3.05021e-06	7.89206e-06	1.12478e-06	26	29	0	35.0287	84.7171	15.3185	0.965906	3.01587	3.86091	0.995003	0.0049962
PDZD8	10	5	119042778	119134738	3465	1.81151e-05	3.89472e-05	1.76155e-06	153	285	1	174.166	378.149	19.7267	1.01549	2.38647	4.15925	0.995002	0.00499835
HUNK	21	11	33245987	33371497	2145	1.34802e-05	2.70255e-05	1.54755e-06	103	200	1	131.561	265.323	19.7221	1.57666	1.99796	4.15872	0.994993	0.00500692
CAMKV	3	10	49896750	49899821	1506	6.80189e-06	1.64375e-05	1.14409e-06	66	59	0	73.1403	170.858	15.3104	0.528643	4.26342	3.85988	0.994988	0.00501141
PSMD12	17	11	65336958	65362635	1371	5.23875e-06	1.33717e-05	1.55487e-06	42	75	1	55.3629	136.441	19.7188	1.13714	2.62056	4.15833	0.994987	0.00501304
ATP2A2	12	20	110719594	110784275	3129	1.48691e-05	3.25421e-05	2.50284e-06	158	134	4	157.117	338.156	32.9424	-0.0445886	5.53112	4.97438	0.994979	0.0050212
EPAS1	2	16	46525050	46611799	2613	1.33114e-05	2.76113e-05	1.83597e-06	180	292	2	137.582	280.125	24.1155	-2.28979	-0.353469	4.44252	0.994963	0.00503677
SMAP1	6	11	71377726	71570037	1404	5.31761e-06	1.21412e-05	1.19155e-06	67	107	0	55.0849	121.83	15.2918	-1.01649	0.669394	3.85754	0.994953	0.00504615
GPR116	6	20	46821728	46874499	4041	1.59129e-05	3.56757e-05	2.46451e-06	192	359	4	172.139	376.888	32.9286	-0.958492	0.45905	4.97304	0.994953	0.00504722
SMARCB1	22	9	24129356	24176367	1158	7.15567e-06	1.40995e-05	1.16396e-06	60	39	0	76.6006	146.592	15.2824	1.20096	4.42726	3.85636	0.994936	0.00506379
ZC3H7B	22	22	41716664	41753433	2934	1.84184e-05	3.77519e-05	2.48025e-06	183	223	4	194.473	390.2	32.9115	0.520905	4.21698	4.97139	0.994921	0.00507931
ARNTL	11	16	13375855	13408303	1878	7.27198e-06	1.8253e-05	1.81918e-06	75	105	2	79.4602	188.845	24.0862	0.316809	3.03974	4.43934	0.994908	0.00509182
PRKCD	3	17	53212438	53226282	2031	1.10618e-05	2.41102e-05	1.77837e-06	95	131	2	115.357	244.661	24.0772	1.20011	3.62026	4.43836	0.994891	0.00510892
TKTL1	X	13	153524212	153558038	1791	8.88828e-06	2.06118e-05	1.53786e-06	88	174	0	67.4498	150.703	15.2519	-1.58434	-0.945483	3.85251	0.994878	0.0051216
FUT8	14	9	66028281	66209128	1728	5.33328e-06	1.61552e-05	1.98889e-06	85	114	2	58.7014	170.863	24.064	-2.17335	2.16728	4.43692	0.994866	0.00513416
SHROOM4	X	9	50339694	50557018	4482	1.56035e-05	4.06244e-05	2.70483e-06	115	281	1	101.321	260.466	19.6469	-0.860486	-0.633868	4.14994	0.994851	0.00514892
NCDN	1	7	36023791	36031264	2190	1.36634e-05	2.78736e-05	1.23305e-06	129	126	0	142.544	288.014	15.2304	0.718297	4.75614	3.84978	0.994837	0.00516282
CAPN6	X	12	110489804	110507164	1926	6.1949e-06	1.86399e-05	1.59586e-06	49	103	0	47.7947	135.834	15.2275	-0.110387	1.40354	3.84942	0.994831	0.00516832
MTMR12	5	16	32229883	32312944	2244	8.867e-06	2.07964e-05	2.23538e-06	83	151	3	95.1795	215.272	28.4537	0.790458	2.18243	4.7072	0.994828	0.00517175
PRKAR2A	3	11	48789017	48885029	1215	5.88286e-06	1.35702e-05	1.20037e-06	42	98	0	53.8998	123.801	15.2248	1.02628	1.15528	3.84908	0.994826	0.00517347
ACHE	7	4	100488578	100491853	1854	1.29857e-05	2.62537e-05	1.44403e-06	129	129	0	126.819	255.514	15.1927	-0.122621	3.94314	3.84502	0.994764	0.00523568
PPP2R5D	6	16	42952415	42979024	1809	7.72847e-06	1.94509e-05	1.75777e-06	88	84	2	85.4038	206.614	24.0045	-0.177879	4.2498	4.43044	0.994751	0.00524906
IL6ST	5	15	55236909	55272106	2757	8.77446e-06	2.23496e-05	2.20407e-06	109	243	3	96.0337	236.027	28.4064	-0.837773	-0.22614	4.70236	0.994736	0.00526364
ETV1	7	12	13935490	14028677	1434	5.14645e-06	1.45099e-05	1.31988e-06	76	137	0	51.5004	136.116	15.1786	-2.1616	-0.0377421	3.84323	0.994736	0.00526324
WEE1	11	11	9595480	9610149	1941	1.23554e-05	2.52108e-05	1.88143e-06	53	91	1	71.5679	165.545	19.5789	1.38972	2.88648	4.14197	0.994719	0.0052809
IL1RAPL1	X	10	28807460	29973937	2091	7.79962e-06	1.93065e-05	1.78146e-06	64	65	0	55.2383	132.284	15.1637	-0.746436	2.91453	3.84134	0.994707	0.00529253
HMBOX1	8	9	28821384	28908672	1263	4.53958e-06	1.16353e-05	1.56014e-06	46	76	1	50.5771	124.21	19.5725	0.407504	2.1551	4.14122	0.994706	0.00529359
ACTR2	2	10	65455043	65495868	1200	4.18191e-06	1.11063e-05	1.55105e-06	34	28	1	44.8202	115.704	19.5712	1.02334	4.06213	4.14107	0.994704	0.00529605
HDAC9	7	25	18535925	19035685	3210	1.21622e-05	2.95664e-05	3.32666e-06	140	233	5	114.138	267.332	37.2061	-1.53276	1.04612	5.2085	0.994699	0.00530086
CDKL5	X	20	18525216	18671664	3093	1.20588e-05	3.00676e-05	2.50972e-06	103	136	2	90.4298	216.357	23.9751	-0.836971	2.72175	4.42723	0.994693	0.00530682
FAM193A	4	18	2632731	2733595	3798	1.83659e-05	3.85211e-05	2.21383e-06	203	356	3	189.39	391.064	28.3745	-0.626203	0.88337	4.6991	0.994673	0.0053265
MFAP1	15	9	44097291	44116767	1320	4.43754e-06	1.53895e-05	1.96789e-06	58	79	2	49.708	163.869	23.9649	-0.744679	3.30302	4.42611	0.994673	0.00532699
JAG2	14	26	105609031	105634757	3717	3.37428e-05	6.13054e-05	3.31695e-06	268	368	4	270.357	478.957	32.7814	0.0907639	2.5259	4.95883	0.994669	0.00533123
ZNF800	7	5	127011867	127031611	1995	6.32853e-06	1.73022e-05	1.70286e-06	79	165	1	67.7929	182.18	19.5269	-0.861835	0.634152	4.13588	0.994616	0.00538398
GRM3	7	5	86394461	86493671	2640	1.34923e-05	2.96974e-05	1.68861e-06	128	189	1	142.559	311.478	19.5195	0.772065	3.45743	4.13501	0.994601	0.00539887
SLC6A3	5	14	1394849	1443312	1863	1.35039e-05	2.45625e-05	1.59788e-06	140	142	1	134.068	241.343	19.5146	-0.324391	3.18587	4.13443	0.994591	0.00540885
FNIP2	4	17	159690364	159825696	3345	1.34004e-05	3.17308e-05	2.36137e-06	136	315	3	133.716	310.893	28.3317	-0.125073	-0.116038	4.69472	0.994588	0.00541192
PIAS1	15	14	68346664	68480173	1956	8.23225e-06	1.82067e-05	1.67105e-06	101	107	1	82.4928	176.425	19.5068	-1.2902	2.60404	4.13351	0.994575	0.0054245
HHIP	4	13	145567827	145659109	2103	8.09331e-06	1.94297e-05	1.41427e-06	94	196	1	88.2267	204.929	19.4887	-0.389177	0.310761	4.13139	0.994539	0.0054612
USP37	2	23	219319652	219423376	2940	9.2053e-06	2.40439e-05	2.77303e-06	90	222	5	103.41	256.155	37.1236	0.834985	1.06319	5.20092	0.994534	0.00546611
ADCY5	3	21	123003454	123167392	3786	3.13393e-05	5.87769e-05	2.60813e-06	219	271	4	281.201	528.225	32.7025	2.34863	5.57589	4.9512	0.99451	0.00549012
TRAF2	9	10	139793192	139820353	1506	1.03795e-05	2.00575e-05	1.1367e-06	120	151	0	107.394	203.983	15.04	-0.770204	1.84821	3.82565	0.994458	0.0055416
DPYSL3	5	14	146773597	146889421	2055	1.15124e-05	2.51051e-05	1.27455e-06	83	120	0	78.7462	183.454	15.036	-0.30352	2.33402	3.82514	0.994449	0.00554993
ERBB2IP	5	24	65288546	65374358	4260	1.26076e-05	3.31946e-05	3.79783e-06	135	385	7	133.444	337.442	45.8965	-0.0853089	-1.28982	5.66372	0.99444	0.00555989
AFTPH	2	9	64778608	64819169	2811	8.72422e-06	2.19916e-05	1.55949e-06	105	257	1	93.0554	229.808	19.402	-0.78401	-0.893656	4.1212	0.99436	0.00564002
CELF5	19	12	3224737	3293444	1458	1.20398e-05	2.16946e-05	1.15399e-06	89	64	0	113.73	202.156	14.9849	1.4683	4.84101	3.81864	0.994343	0.0056563
RBMS1	2	13	161132147	161349874	1221	4.8592e-06	1.11597e-05	1.40913e-06	55	90	1	54.4871	119.104	19.392	-0.0439998	1.32863	4.12002	0.994339	0.00566103
XRCC6	22	12	42018008	42059819	1830	6.93035e-06	1.68513e-05	1.4559e-06	72	93	1	75.4413	176.356	19.37	0.250868	3.12716	4.11743	0.994292	0.00570757
DCTN2	12	16	57924471	57940846	1221	5.10159e-06	1.17744e-05	1.10049e-06	50	76	0	51.1528	112.863	14.9533	0.102053	1.72873	3.81461	0.994276	0.00572319
KLC2	11	15	66026065	66034427	1869	9.98463e-06	2.42963e-05	1.81944e-06	92	167	2	104.702	246.531	23.7567	0.785984	2.52355	4.40333	0.994244	0.00575577
ALG13	X	27	110924446	111003227	3414	1.25976e-05	3.02107e-05	2.86109e-06	84	175	2	83.1154	186.466	23.7453	-0.0614368	0.418339	4.40208	0.99422	0.00578021
PTPN14	1	18	214531264	214638146	3564	1.81112e-05	4.09816e-05	3.36031e-06	204	365	6	193.406	430.394	41.3757	-0.482352	1.57041	5.42518	0.994205	0.00579513
C17orf75	17	10	30658781	30669158	1191	4.12713e-06	1.06665e-05	1.21063e-06	39	97	0	39.9445	100.959	14.9115	0.0946238	0.196311	3.80927	0.994186	0.00581297
SREBF1	17	20	17715935	17740131	3534	2.24231e-05	4.62941e-05	2.11357e-06	187	329	2	188.312	382.045	23.7138	0.0605365	1.35206	4.39863	0.994152	0.00584831
WDR37	10	13	1118095	1175284	1485	9.17485e-06	1.93562e-05	1.42143e-06	102	123	1	98.6106	202.644	19.2996	-0.216116	2.78739	4.10911	0.994141	0.00585909
SOGA1	20	15	35414887	35491747	4986	3.57177e-05	7.24688e-05	3.49364e-06	187	344	3	204.849	443.289	28.1169	0.789626	2.34946	4.67265	0.994138	0.00586206
CHMP7	8	10	23104208	23118112	1362	6.61976e-06	1.58572e-05	1.16582e-06	52	86	0	60.0514	141.004	14.8766	0.657861	2.30775	3.80482	0.99411	0.00588874
USP22	17	13	20906343	20946148	1578	9.80874e-06	1.94249e-05	1.61654e-06	83	88	1	91.2936	178.051	19.2842	0.549601	3.36222	4.1073	0.994107	0.00589272
HIAT1	1	12	100503788	100547765	1473	5.78438e-06	1.31339e-05	1.45241e-06	58	65	1	61.2312	133.215	19.2775	0.261454	2.94451	4.1065	0.994092	0.0059074
FBXW11	5	12	171295638	171433506	1629	6.25112e-06	1.72301e-05	1.91968e-06	64	57	2	66.1694	176.072	23.68	0.16886	4.47069	4.39491	0.994078	0.00592237
PSD	10	16	104162956	104176795	3075	1.61026e-05	3.77176e-05	2.38617e-06	178	294	3	163.346	371.102	28.083	-0.726005	1.99402	4.66916	0.994064	0.0059363
CLK3	15	13	74907795	74922224	1917	1.20925e-05	2.91943e-05	2.11516e-06	68	119	2	76.2788	207.623	23.6671	0.600188	3.06421	4.39349	0.994049	0.00595087
MAPKAPK2	1	10	206858574	206906063	1203	7.35557e-06	1.44994e-05	1.1045e-06	66	64	0	73.3449	145.071	14.8407	0.543027	3.3534	3.80021	0.994031	0.00596806
KLHDC10	7	10	129710483	129770586	1329	6.03068e-06	1.46294e-05	1.54318e-06	53	49	1	58.085	139.63	19.2433	0.42246	3.82114	4.10247	0.994017	0.00598285
SRP54	14	15	35465915	35498358	1515	4.72711e-06	1.2397e-05	1.33792e-06	50	52	1	54.0491	132.398	19.2373	0.348729	3.48109	4.10176	0.994004	0.00599623
PRDM1	6	7	106534428	106555361	2478	1.36611e-05	2.76531e-05	1.23433e-06	120	213	0	142.68	283.456	14.8222	1.20223	2.08489	3.79785	0.99399	0.00600908
USP15	12	22	62654195	62798155	2946	9.80877e-06	2.45151e-05	2.99088e-06	81	132	5	97.5727	238.762	36.8665	1.06231	3.44226	5.17726	0.993986	0.00601433
SRPK2	7	16	104758284	105029253	2100	8.79209e-06	2.06593e-05	2.25022e-06	83	125	3	92.0831	209.232	28.047	0.599332	2.90117	4.66546	0.993984	0.00601625
PCBP3	21	14	47269999	47361620	1116	5.9905e-06	1.232e-05	1.09935e-06	56	84	0	61.0656	118.823	14.8168	0.410447	1.59158	3.79716	0.993978	0.0060212
KIAA0907	1	14	155883911	155904164	1845	6.53112e-06	1.63633e-05	1.80955e-06	71	133	2	69.8406	167.796	23.6343	-0.0878411	1.3383	4.38989	0.993976	0.00602375
STAT4	2	23	191894565	192012929	2247	7.61181e-06	1.89006e-05	2.32679e-06	78	118	4	86.636	202.296	32.4451	0.587467	2.95274	4.92623	0.993959	0.00604141
SYVN1	11	15	64895853	64901072	1854	7.84159e-06	2.08566e-05	1.39793e-06	91	159	1	82.1252	209.198	19.2092	-0.620071	1.7291	4.09843	0.993941	0.00605932
CTIF	18	11	46145936	46385930	1803	1.04801e-05	2.34123e-05	1.53844e-06	119	202	1	108.451	238.935	19.2074	-0.641363	1.19043	4.09822	0.993937	0.00606321
GRIA4	11	16	105481724	105850466	2709	9.91624e-06	2.39427e-05	2.5783e-06	105	151	4	107.744	250.913	32.4323	0.167407	3.14247	4.92498	0.99393	0.00607027
XRN2	20	30	21284036	21369976	2853	9.34938e-06	2.61639e-05	3.07069e-06	95	212	6	100.257	264.93	41.2405	0.332463	1.62013	5.41329	0.993906	0.00609386
SPAST	2	17	32288900	32379565	1851	9.13218e-06	2.04564e-05	1.868e-06	78	142	2	85.6229	191.124	23.5965	0.521613	1.77031	4.38572	0.993891	0.00610907
LRP5	11	23	68080182	68216538	4848	4.12495e-05	7.58526e-05	3.29264e-06	390	586	6	413.613	763.657	41.2317	0.73516	3.2029	5.41252	0.993886	0.00611389
FBXL19	16	11	30936053	30958551	2085	1.3793e-05	3.28254e-05	2.37749e-06	110	111	1	102.854	241.518	19.1805	-0.446157	4.18413	4.09503	0.993876	0.00612425
ZNF106	15	19	42709501	42749403	5652	1.94328e-05	5.13855e-05	5.03793e-06	222	541	10	207.812	537.936	58.8611	-0.623177	-0.0658267	6.28247	0.993868	0.00613197
ARAP3	5	32	141033516	141060053	4635	2.06409e-05	5.42732e-05	3.99802e-06	213	462	8	212.967	540.331	50.024	-0.00142745	1.67885	5.86124	0.993826	0.00617408
XRN1	3	42	142030352	142166786	5121	1.4878e-05	4.17108e-05	4.71458e-06	174	416	11	165.894	436.878	63.2418	-0.398507	0.497638	6.48033	0.993802	0.00619767
CCAR1	10	24	70482261	70551023	3453	1.08476e-05	3.12769e-05	4.05962e-06	104	204	8	118.652	325.712	50.0094	0.851668	3.35989	5.86006	0.993792	0.00620764
SLC6A6	3	13	14485142	14526515	1863	1.00299e-05	2.08107e-05	1.38316e-06	99	101	1	107.558	217.869	19.1343	0.522496	3.94468	4.08955	0.99377	0.0062303
SEMA3A	7	17	83590686	83823902	2316	8.31177e-06	2.18462e-05	2.53285e-06	94	209	4	91.2321	229.986	32.3613	-0.183487	0.689431	4.91807	0.993767	0.0062326
PARP6	15	22	72533795	72559818	1893	6.99292e-06	1.80922e-05	1.93755e-06	78	105	3	79.2115	191.607	27.9505	0.0861918	3.11714	4.65549	0.993764	0.00623613
FAF1	1	19	50907111	51425483	1953	7.41855e-06	1.8712e-05	2.1033e-06	72	126	3	81.0309	194.805	27.9375	0.635224	2.456	4.65415	0.993734	0.00626628
RUNX2	6	8	45296463	45515042	1566	9.43397e-06	1.93565e-05	1.22473e-06	91	135	0	99.1669	199.655	14.7037	0.51927	2.27967	3.78263	0.993719	0.00627983
RBM22	5	11	150071312	150080547	1263	4.2221e-06	1.2363e-05	1.03706e-06	40	59	0	47.8416	132.203	14.6886	0.717836	3.1719	3.78069	0.993684	0.0063151
DACH1	13	11	72014786	72440907	2127	1.37323e-05	2.5352e-05	1.06943e-06	81	149	0	132.61	244.855	14.6872	2.83769	3.05189	3.78051	0.993681	0.00631846
PSMC3	11	12	47440385	47447830	1320	6.61204e-06	1.47623e-05	1.11164e-06	61	44	0	66.6982	143.579	14.6809	0.441776	4.14031	3.7797	0.993666	0.0063332
ADAM17	2	19	9630305	9695734	2475	1.04656e-05	2.3848e-05	2.09244e-06	99	189	3	111.285	246.819	27.9084	0.737365	1.83353	4.65114	0.993666	0.00633434
SLC17A7	19	12	49933775	49944636	1683	1.26963e-05	2.53699e-05	1.09479e-06	96	95	0	126.58	246.45	14.68	1.72097	4.80634	3.77958	0.993664	0.00633539
TXLNA	1	10	32645946	32660796	1641	7.09987e-06	1.81732e-05	1.2444e-06	73	124	0	67.4646	165.031	14.6795	-0.426714	1.59125	3.77952	0.993662	0.00633657
PRPF38A	1	10	52870421	52882362	939	3.27854e-06	1.15302e-05	1.50618e-06	40	65	1	37.1973	121.031	19.087	-0.290966	2.5374	4.08393	0.993659	0.0063409
HOMER1	5	9	78671831	78808597	1065	3.48563e-06	9.1356e-06	1.10582e-06	33	43	0	39.2971	97.5797	14.6776	0.636039	2.75272	3.77928	0.993658	0.00634093
HNRNPH3	10	9	70096978	70101811	1041	3.74315e-06	1.03627e-05	1.51466e-06	29	52	1	41.8578	109.509	19.0807	1.25835	2.73791	4.08319	0.993644	0.00635561
ZNF644	1	5	91382354	91447910	3984	1.27202e-05	3.27416e-05	2.49247e-06	142	311	3	134.51	343.209	27.8988	-0.408887	0.866187	4.65015	0.993643	0.006357
STAU1	20	12	47731414	47782738	1734	7.48977e-06	1.63338e-05	1.42649e-06	84	120	1	80.87	171.178	19.0472	-0.220381	1.94879	4.07921	0.993565	0.00643525
SCYL2	12	17	100676748	100732950	2790	8.14814e-06	2.17085e-05	2.07277e-06	92	215	3	90.577	230.763	27.8525	-0.0946726	0.51696	4.64536	0.993533	0.00646724
BZW2	7	11	16705068	16745713	1260	5.24992e-06	1.15218e-05	1.09101e-06	71	82	0	53.9967	115.689	14.6153	-1.46512	1.56045	3.77124	0.993509	0.00648957
CPEB4	5	10	173316736	173383140	2190	8.70064e-06	2.13399e-05	1.88649e-06	83	117	2	94.3573	225.594	23.4294	0.740302	3.60207	4.36728	0.9935	0.00650038
FRMPD4	X	17	12157090	12738652	3969	1.98338e-05	4.14033e-05	2.57947e-06	154	241	2	144.834	296.402	23.4053	-0.482249	1.60322	4.36461	0.993441	0.006559
ZEB1	10	9	31608163	31816192	3378	1.13641e-05	2.84247e-05	1.99876e-06	113	255	2	116.641	287.404	23.3957	0.213478	0.952263	4.36355	0.993418	0.00658244
NCOA5	20	7	44690938	44708063	1740	6.9197e-06	2.08631e-05	1.98661e-06	78	176	2	74.8144	220.157	23.3929	-0.233198	1.48267	4.36324	0.993411	0.00658926
CENPI	X	20	100356059	100417956	2271	6.91073e-06	1.8164e-05	1.82736e-06	51	104	1	54.2104	131.532	18.9755	0.276087	1.19602	4.07066	0.993391	0.00660912
PSMC1	14	11	90722941	90738751	1323	4.93274e-06	1.20012e-05	1.07681e-06	33	27	0	53.3767	123.275	14.5607	1.76596	4.32003	3.7642	0.993376	0.00662246
MAP7	6	18	136665365	136847102	2316	9.90782e-06	2.684e-05	2.37835e-06	100	253	3	98.6743	253.683	27.7801	-0.0844991	0.0213644	4.63786	0.993356	0.0066437
SENP5	3	9	196612052	196657794	2268	7.73449e-06	1.90008e-05	1.50631e-06	78	161	1	83.5999	200.415	18.9484	0.387795	1.3871	4.06744	0.993324	0.00667592
KCNQ3	8	15	133141508	133492779	2619	1.64997e-05	3.2758e-05	2.23997e-06	130	217	3	154.337	310.37	27.7649	1.24038	2.64045	4.63628	0.993319	0.0066812
EBF1	5	16	158126118	158526486	1776	1.11061e-05	2.27737e-05	1.40637e-06	84	113	1	108.931	218.785	18.9389	1.51248	3.56308	4.0663	0.9933	0.00669956
ASTN2	9	22	119188129	120177216	3867	2.31979e-05	4.76943e-05	2.84134e-06	204	381	5	220.689	456.458	36.5736	0.711307	1.7596	5.15017	0.993294	0.00670609
CSNK1G3	5	13	122881357	122950090	1368	4.33397e-06	1.1864e-05	1.813e-06	48	85	2	48.6719	124.855	23.3447	0.0609837	1.777	4.35789	0.993292	0.00670841
ZNF24	18	3	32917195	32920614	1107	3.54153e-06	9.64964e-06	1.28269e-06	34	66	0	38.0669	101.737	14.5212	0.417358	1.76516	3.75908	0.993278	0.00672048
RAB11FIP3	16	14	476006	570839	2271	2.06741e-05	3.47561e-05	1.81724e-06	108	177	1	158.588	266.022	18.9298	2.5435	2.71923	4.06522	0.993278	0.00672209
SUGT1	13	14	53227055	53261970	1098	4.02115e-06	9.0351e-06	1.07978e-06	38	79	0	40.8862	83.8845	14.5088	0.285796	0.265698	3.75749	0.993248	0.00675134
MCM3AP	21	28	47655181	47705200	5943	2.87537e-05	6.21026e-05	3.88751e-06	303	665	8	298.204	632.921	49.7698	-0.175844	-0.635272	5.84064	0.993214	0.00678573
GRHL1	2	16	10091962	10140835	1857	7.96406e-06	1.84097e-05	1.78728e-06	86	156	2	85.0525	189.044	23.3132	-0.0650495	1.19733	4.35441	0.993213	0.0067872
ZC3H11A	1	16	203786198	203821527	2433	8.03661e-06	2.18118e-05	2.15845e-06	79	209	3	87.83	228.219	27.7194	0.596573	0.633826	4.63156	0.993205	0.00679523
CDH20	18	11	59157786	59221928	2406	1.47666e-05	2.84173e-05	1.43449e-06	126	248	1	156.247	296.897	18.9005	1.53214	1.4138	4.06171	0.993204	0.00679584
AMMECR1L	2	6	128622667	128631808	933	4.2692e-06	1.01717e-05	1.22106e-06	45	52	0	45.7141	105.722	14.4884	0.0668711	2.60303	3.75484	0.993196	0.00680269
GTPBP1	22	12	39101960	39126709	2010	1.19923e-05	2.62131e-05	1.6416e-06	85	126	1	99.5906	231.936	18.8971	0.925735	3.46553	4.06132	0.993196	0.00680426
WTAP	6	7	160157297	160176643	1191	4.53463e-06	1.10326e-05	1.15861e-06	50	64	0	49.5061	116.436	14.4808	-0.0444459	2.421	3.75385	0.993177	0.00682208
MLLT3	9	11	20346440	20622255	1707	6.25597e-06	1.5039e-05	9.9497e-07	82	121	0	69.1796	160.632	14.4807	-0.975965	1.55789	3.75385	0.993177	0.00682211
ATP1B1	1	6	169076067	169100793	912	3.84236e-06	9.08192e-06	1.19307e-06	37	54	0	41.3748	94.6475	14.4761	0.43064	2.08156	3.75325	0.993165	0.00683381
DAB2	5	13	39375120	39394422	2313	8.98415e-06	2.00735e-05	1.36169e-06	105	242	1	98.0208	212.76	18.8844	-0.446344	-0.998702	4.0598	0.993163	0.00683643
IGSF3	1	11	117119933	117208948	3645	2.02905e-05	4.53393e-05	2.77757e-06	201	309	4	210.766	465.592	32.0987	0.425935	3.61558	4.89242	0.993129	0.00687144
GOLGA3	12	23	133349690	133398714	4497	2.86051e-05	5.3142e-05	3.71352e-06	299	563	7	292.552	537.149	45.305	-0.2387	-0.555689	5.61389	0.993073	0.00692702
B4GALT6	18	9	29205576	29264389	1149	4.58222e-06	1.18204e-05	1.06228e-06	45	79	0	50.9413	125.827	14.416	0.527068	2.0798	3.74545	0.993011	0.00698813
KDM5C	X	26	53222148	53254071	4683	2.0752e-05	5.3035e-05	3.99345e-06	150	143	4	133.794	331.719	32.0488	-0.887132	5.16227	4.88753	0.993	0.00699992
LBR	1	13	225591004	225611777	1848	7.38266e-06	1.88561e-05	2.24476e-06	72	220	3	80.261	197.604	27.6184	0.583849	-0.793736	4.62106	0.992945	0.00705501
PCGF5	10	9	92982628	93038073	771	2.63058e-06	6.80513e-06	1.49982e-06	29	30	1	30.4243	72.7497	18.7952	0.163495	2.49705	4.04912	0.992933	0.00706675
CDC25A	3	15	48200434	48229437	1575	6.7075e-06	1.61243e-05	1.37951e-06	62	99	1	59.6219	146.804	18.7918	-0.195008	1.96564	4.04872	0.992924	0.00707567
PPM1G	2	10	27604465	27632289	1641	7.11026e-06	1.59626e-05	1.55094e-06	48	72	1	66.8638	151.018	18.7876	1.46068	3.20348	4.04821	0.992913	0.00708674
PRDM10	11	21	129772207	129830859	3483	1.84372e-05	4.07586e-05	3.2662e-06	192	269	6	196.804	424.649	40.8268	0.216829	3.76305	5.37678	0.992894	0.00710647
SENP3	17	11	7466393	7474801	1725	6.90818e-06	1.99158e-05	1.91496e-06	65	109	1	60.5977	165.768	18.7787	-0.358071	2.19667	4.04714	0.992889	0.00711027
POU2F1	1	16	167190134	167385047	2301	1.03887e-05	2.17276e-05	1.8065e-06	103	170	2	102.102	212.66	23.1801	-0.0562517	1.45742	4.33962	0.992869	0.00713125
TRAM2	6	11	52367994	52441713	1113	5.42666e-06	1.24451e-05	1.03179e-06	51	89	0	57.64	126.752	14.354	0.553766	1.67059	3.73738	0.992848	0.00715097
CDK16	X	16	47082494	47088167	1713	8.35488e-06	2.0909e-05	1.9007e-06	49	54	0	50.0255	117.563	14.3535	0.0918024	2.92065	3.73731	0.992846	0.00715234
CTDSPL2	15	12	44751212	44816372	1401	4.72997e-06	1.25307e-05	1.38157e-06	45	92	1	53.3196	133.05	18.7621	0.721407	1.77304	4.04515	0.992846	0.0071542
INTS8	8	27	95835659	95892462	2988	1.02337e-05	2.57095e-05	3.12857e-06	122	224	6	108.142	259.986	40.8061	-0.843799	1.11192	5.37494	0.992839	0.00716132
PDE2A	11	31	72288427	72385251	2826	1.77101e-05	3.42303e-05	3.18102e-06	132	146	5	161.225	310.642	36.3957	1.45732	4.65393	5.13365	0.992836	0.00716424
GRIPAP1	X	26	48830604	48858640	2526	1.03615e-05	2.81755e-05	2.73911e-06	57	108	2	67.0641	173.136	23.1663	0.778127	2.46624	4.33808	0.992832	0.00716788
RAB3GAP2	1	35	220324592	220445679	4182	1.38737e-05	3.45361e-05	4.1227e-06	144	363	9	152.725	358.646	54.0267	0.447021	-0.114545	6.04292	0.992819	0.0071811
ZNF445	3	6	44488066	44497041	3096	1.03391e-05	2.86739e-05	2.04353e-06	134	263	2	108.154	297.704	23.1592	-1.5736	1.00205	4.3373	0.992813	0.00718668
PRKAR2B	7	11	106685352	106800027	1257	7.15254e-06	1.40621e-05	1.07768e-06	49	55	0	57.6217	119.006	14.3352	0.719157	2.9231	3.73493	0.992798	0.00720112
LDB2	4	8	16504265	16900108	1122	5.49569e-06	1.12206e-05	1.08071e-06	55	72	0	60.3544	120.03	14.3335	0.436394	2.18411	3.73472	0.992793	0.00720551
RNF8	6	8	37321940	37358534	1458	4.86934e-06	1.28959e-05	1.56232e-06	37	92	1	49.0299	126.724	18.7191	1.08782	1.53676	4.03999	0.99273	0.00726929
INTS10	8	17	19675048	19709316	2133	9.36032e-06	2.1199e-05	2.1082e-06	109	178	3	100.414	220.247	27.5301	-0.542527	1.41825	4.61186	0.99271	0.00729013
PTEN	10	9	89624226	89725229	1212	3.9171e-06	1.0327e-05	1.09536e-06	39	31	0	42.0931	106.423	14.2742	0.301863	3.64248	3.72699	0.992633	0.00736583
NKAP	X	9	119059182	119077568	1248	5.57737e-06	1.48857e-05	1.66488e-06	25	65	0	38.6381	99.287	14.2701	1.38921	1.71432	3.72644	0.992621	0.00737719
GNB1	1	9	1718769	1756892	1023	6.28883e-06	1.33101e-05	1.11311e-06	69	24	0	66.0461	135.793	14.2693	-0.230145	4.77953	3.72634	0.992619	0.00737936
CCNT1	12	9	49086815	49110458	2181	7.39915e-06	2.0485e-05	1.52761e-06	90	184	1	79.2073	213.647	18.6673	-0.767839	1.01051	4.03377	0.992589	0.00741037
PHF16	X	10	46844295	46918479	2472	8.84867e-06	2.26847e-05	1.78886e-06	61	122	0	59.4634	148.112	14.2518	-0.126173	1.06893	3.72405	0.992571	0.00742759
FBLN5	14	11	92336567	92413573	1347	6.8685e-06	1.5876e-05	1.46023e-06	64	122	1	74.2373	166.035	18.6529	0.752312	1.70257	4.03204	0.99255	0.00745012
SRGAP1	12	22	64238596	64536452	3258	1.30582e-05	3.19346e-05	2.79034e-06	110	277	5	140.241	332.188	36.2869	1.61691	1.50857	5.12352	0.99254	0.00745953
ZNRF3	22	9	29279754	29449610	2811	2.00668e-05	4.10444e-05	1.6428e-06	156	260	1	159.017	325.899	18.6121	0.151507	1.81865	4.02712	0.992436	0.00756402
NAP1L4	11	14	2970488	3000450	1128	4.74276e-06	1.03928e-05	1.34124e-06	48	102	1	52.9343	110.009	18.6118	0.42942	0.380438	4.02709	0.992435	0.0075647
MAN1A2	1	13	117910805	118065579	1926	5.96619e-06	1.70762e-05	1.77954e-06	76	112	2	66.0317	179.286	22.9984	-0.776722	2.50358	4.31936	0.992371	0.00762873
UNC5A	5	15	176237751	176306887	2529	1.57049e-05	3.31919e-05	1.81164e-06	133	211	2	155.48	326.228	22.9947	1.14153	3.17838	4.31894	0.992361	0.00763929
DYNC1LI1	3	13	32568290	32612262	1572	7.31255e-06	1.48398e-05	1.47762e-06	66	135	1	70.2957	142.355	18.5846	0.324405	0.307129	4.0238	0.992358	0.00764163
CHAF1A	19	15	4402759	4443022	2871	1.73166e-05	3.55295e-05	1.82459e-06	189	294	2	172.647	351.673	22.9732	-0.788046	1.53218	4.31653	0.992299	0.0077006
CCZ1B	7	15	6838854	6865828	1449	7.22202e-06	1.50158e-05	1.24375e-06	7	12	0	46.0395	99.6968	14.1536	3.64302	4.37576	3.71121	0.992295	0.00770313
LPCAT4	15	14	34651327	34659301	1575	6.5928e-06	1.64053e-05	1.83096e-06	67	123	2	67.1411	160.816	22.9716	0.0109063	1.48567	4.31635	0.992295	0.00770517
NPAS3	14	12	33408522	34270315	2802	2.39862e-05	4.10287e-05	2.05276e-06	161	191	2	209.986	363.067	22.9624	2.14042	4.49897	4.31532	0.992268	0.00773153
PTPN2	18	9	12794276	12884140	1248	3.94992e-06	1.14942e-05	1.57252e-06	55	87	1	41.2037	113.504	18.5511	-1.36087	1.23942	4.01976	0.992263	0.00773712
FBXL5	4	11	15607345	15656910	2076	7.2236e-06	1.80205e-05	1.55548e-06	80	142	1	71.7179	175.778	18.5507	-0.61923	1.2693	4.01971	0.992261	0.00773838
EIF2B5	3	16	183853173	183862731	2166	9.54617e-06	2.32013e-05	2.18865e-06	82	197	3	94.3168	224.636	27.3667	0.803019	0.918651	4.5948	0.992254	0.00774604
IKZF3	17	8	37922042	38020379	1530	6.60993e-06	1.68289e-05	1.07026e-06	59	113	0	71.7312	177.648	14.1374	0.95178	2.4165	3.70907	0.992249	0.00774976
SEC61A1	3	12	127771395	127788505	1431	6.83231e-06	1.49385e-05	1.35987e-06	78	52	1	75.6497	159.893	18.5451	-0.171098	4.25097	4.01905	0.992245	0.00775423
LMNB2	19	12	2430908	2456931	1863	1.57072e-05	3.21548e-05	1.49577e-06	134	233	1	147.266	298.23	18.5415	0.692182	1.88183	4.01861	0.992235	0.00776468
PLXNB2	22	35	50714132	50729013	5517	4.38072e-05	8.25502e-05	4.72318e-06	484	554	9	416.247	773.665	53.8154	-2.1027	3.93454	6.02636	0.992233	0.00776692
GRHL3	1	16	24646041	24690861	1881	8.90215e-06	1.99332e-05	1.34325e-06	86	152	1	89.5649	190.908	18.5255	0.238509	1.40292	4.01668	0.992189	0.00781081
DPYSL2	8	14	26435770	26513222	1719	9.67013e-06	2.14741e-05	1.30745e-06	95	88	1	104.441	225.925	18.5131	0.584919	4.57162	4.01517	0.992153	0.00784708
MIER2	19	14	306689	344782	1638	1.25355e-05	2.25208e-05	1.49977e-06	122	196	1	113.981	205.096	18.5117	-0.475565	0.316447	4.015	0.992149	0.00785115
CCDC22	X	17	49092096	49106722	1884	9.27741e-06	2.49611e-05	2.02882e-06	59	123	0	51.3834	129.557	14.0849	-0.672776	0.287012	3.70218	0.992096	0.0079021
PORCN	X	14	48368208	48378864	1386	7.52104e-06	1.66633e-05	1.56643e-06	46	61	0	51.2098	108.598	14.0819	0.460963	2.27555	3.7018	0.992088	0.00791075
PSMC6	14	14	53173895	53194335	1212	4.36131e-06	1.22421e-05	1.27745e-06	50	42	1	49.7229	130.419	18.4873	-0.0248808	3.8573	4.01206	0.992077	0.0079225
XAB2	19	19	7684471	7694413	2568	1.89518e-05	4.15464e-05	2.6296e-06	181	282	4	192.21	411.281	31.7021	0.511973	3.17596	4.85345	0.992039	0.00796121
LYN	8	12	56854418	56922669	1539	6.31818e-06	1.41149e-05	1.3307e-06	82	64	1	70.4621	151.733	18.4736	-0.870302	3.54841	4.0104	0.992037	0.00796275
QRICH1	3	9	49067884	49114450	2331	9.31132e-06	2.18581e-05	1.86394e-06	110	132	2	100.511	231.296	22.8813	-0.599269	3.2528	4.30624	0.992032	0.00796758
ZNF217	20	4	52188282	52199365	3147	1.7265e-05	3.27005e-05	1.63254e-06	196	321	1	181.213	341.597	18.472	-0.695537	0.555218	4.01021	0.992032	0.00796749
RPL5	1	8	93297671	93307422	894	2.82032e-06	8.99348e-06	1.09126e-06	30	62	0	31.7615	94.285	14.0613	0.197903	1.65649	3.69909	0.992027	0.00797146
KCNH2	7	15	150642452	150675001	3480	2.92364e-05	5.67919e-05	2.27358e-06	198	237	2	218.307	432.785	22.8636	0.87023	4.68871	4.30426	0.99198	0.00802002
BRINP1	9	7	121929361	122075633	2286	1.11012e-05	2.81814e-05	1.51272e-06	129	220	1	118.402	296.442	18.4531	-0.616702	2.21194	4.00793	0.991976	0.0080235
CA10	17	9	49708944	50235146	987	3.56875e-06	9.50164e-06	1.01558e-06	43	84	0	40.6519	102.495	14.0382	-0.233181	0.910156	3.69604	0.991958	0.00804024
MDM2	12	11	69202257	69233629	1494	4.53558e-06	1.15893e-05	1.39606e-06	49	89	1	50.6818	123.371	18.4383	0.149581	1.54169	4.00613	0.991932	0.00806786
WARS	14	10	100801211	100835522	1416	7.3669e-06	1.49793e-05	1.00386e-06	68	119	0	80.0293	158.615	14.0281	0.85141	1.56709	3.69471	0.991928	0.00807043
LRCH1	13	20	47127531	47315983	2292	1.1363e-05	2.34708e-05	2.14085e-06	87	192	3	102.649	210.912	27.254	0.977995	0.64878	4.583	0.991923	0.00807661
CNOT4	7	11	135047636	135123079	2142	8.46318e-06	2.01394e-05	1.7949e-06	93	113	2	92.1601	213.671	22.8425	-0.0553927	3.43116	4.30189	0.991917	0.00808313
CCNA2	4	8	122738792	122744783	1299	5.89448e-06	1.27416e-05	1.08657e-06	46	79	0	57.7335	124.656	14.0241	0.977768	2.03726	3.69419	0.991916	0.00808224
CCZ1	7	15	5938430	5965318	1449	7.33051e-06	1.51475e-05	1.24717e-06	11	17	0	47.2888	101.794	14.0229	3.3413	4.1871	3.69402	0.991912	0.00808608
CBX8	17	5	77768433	77770797	1170	6.70932e-06	1.64705e-05	1.3449e-06	78	112	0	61.8222	149.41	14.004	-1.30278	1.52479	3.69154	0.991856	0.00814271
GNB2L1	5	8	180663976	180670800	954	4.13e-06	1.02255e-05	1.11889e-06	44	27	0	43.1914	103.544	14.0006	-0.0779075	3.74764	3.69109	0.991845	0.00815312
ZNF704	8	8	81553600	81733829	1239	7.43958e-06	1.49312e-05	1.07796e-06	64	104	0	79.7407	156.565	13.9962	1.11611	2.09294	3.69051	0.991832	0.00816645
GRM4	6	10	33990597	34101273	2739	1.86243e-05	4.00904e-05	1.90922e-06	178	273	2	192.573	408.469	22.8141	0.664922	3.33941	4.2987	0.991831	0.00816889
ACSL4	X	14	108887257	108926715	2136	6.66938e-06	1.73817e-05	1.94536e-06	53	79	1	51.7921	127.608	18.4006	-0.106276	2.14376	4.00156	0.991818	0.0081815
FBXO32	8	9	124515612	124553254	1068	5.08051e-06	1.11188e-05	1.05168e-06	41	72	0	54.6603	115.935	13.9878	1.1699	2.03287	3.6894	0.991806	0.00819206
HSP90AB1	6	11	44216366	44221335	2175	7.5746e-06	2.12565e-05	1.39955e-06	124	145	1	82.0983	222.421	18.3789	-2.9281	2.5863	3.99893	0.991752	0.00824756
AR	X	8	66764988	66943683	2763	1.80888e-05	3.29673e-05	1.91654e-06	103	151	0	105.168	193.278	13.9678	0.133832	1.51508	3.68677	0.991745	0.00825278
THRB	3	8	24164374	24270450	1386	6.11227e-06	1.46752e-05	1.04476e-06	75	86	0	66.7815	156.04	13.9588	-0.636779	2.79342	3.68558	0.991718	0.00828041
PER2	2	22	239155015	239186577	3768	2.22824e-05	4.26694e-05	2.81932e-06	227	413	5	232.667	437.213	36.0038	0.235238	0.576921	5.09709	0.991714	0.00828559
RASGRP2	11	15	64494773	64510338	1830	1.01104e-05	2.4218e-05	1.51233e-06	95	175	1	93.7272	215.161	18.3654	-0.0832454	1.36405	3.99729	0.991711	0.00828897
GPBP1	5	11	56509957	56558579	1443	5.11858e-06	1.37053e-05	1.45024e-06	69	113	1	56.047	144.144	18.3631	-1.09551	1.29237	3.99702	0.991704	0.00829589
MAP2K1	15	11	66679685	66782953	1182	5.89728e-06	1.1742e-05	9.69124e-07	60	44	0	60.4742	119.394	13.9355	0.0386059	3.4376	3.6825	0.991646	0.00835225
AGPAT3	21	8	45379562	45402273	1131	7.45835e-06	1.47136e-05	1.05875e-06	69	76	0	80.3156	155.557	13.92	0.799469	3.17792	3.68044	0.991597	0.00840065
MTMR4	17	18	56569023	56593943	3588	1.40144e-05	3.59821e-05	2.83261e-06	154	266	5	151.483	378.804	35.965	-0.129491	2.88754	5.09345	0.991594	0.00840576
RASIP1	19	11	49224054	49243539	2892	2.6292e-05	5.0912e-05	2.09834e-06	86	147	1	136.82	283.469	18.3275	2.75095	4.03823	3.99269	0.991593	0.00840615
MBTD1	17	15	49257936	49302522	1887	6.55441e-06	1.64117e-05	2.09065e-06	34	59	1	42.3001	111.036	18.3212	0.808042	2.46025	3.99192	0.991574	0.00842599
SEMA4D	9	14	91993618	92020371	2589	1.58389e-05	3.0145e-05	1.7353e-06	158	287	2	164.226	309.186	22.7232	0.307617	0.628607	4.28847	0.991551	0.00844902
CABP1	12	6	121078488	121104703	1113	1.15349e-05	2.1985e-05	1.55572e-06	14	16	0	19.856	53.2302	13.9025	0.832099	2.5423	3.67814	0.991543	0.00845517
NRG2	5	10	139227501	139422654	2553	2.53398e-05	4.52109e-05	1.78511e-06	106	145	1	149.126	287.235	18.3076	2.23608	4.18118	3.99027	0.991531	0.00846862
CADM1	11	10	115047193	115375112	1329	8.1161e-06	1.5425e-05	1.02906e-06	70	92	0	76.8644	147.297	13.8867	0.495751	2.26993	3.67605	0.991493	0.00850483
DHX40	17	18	57643032	57684533	2340	8.40557e-06	2.16246e-05	2.5817e-06	54	80	3	78.3235	192.186	27.1119	1.74021	4.03169	4.56807	0.991486	0.00851363
ASH2L	8	16	37963068	37996589	1887	8.28427e-06	1.90268e-05	1.86442e-06	76	110	2	83.0399	183.089	22.7017	0.489152	2.6911	4.28606	0.991484	0.00851637
SYMPK	19	26	46318817	46357753	3825	2.28018e-05	4.7643e-05	2.93162e-06	222	314	5	212.961	435.758	35.9296	-0.392178	2.90593	5.09014	0.991483	0.00851671
TOX3	16	7	52473136	52580635	1731	7.80826e-06	1.64727e-05	1.18311e-06	65	150	0	75.7485	162.256	13.8727	0.78196	0.479372	3.6742	0.991449	0.0085491
PIAS4	19	11	4007758	4037873	1533	1.31454e-05	2.24328e-05	1.15544e-06	129	119	0	120.318	205.146	13.872	-0.501137	2.99649	3.6741	0.991447	0.0085513
COPS5	8	8	67955467	67974231	1005	4.01696e-06	8.95558e-06	1.04872e-06	37	34	0	44.5214	95.3898	13.8691	0.713734	3.13152	3.67372	0.991438	0.00856047
ATP6V0A1	17	20	40612912	40673138	2517	1.03682e-05	2.55499e-05	2.7448e-06	99	138	5	114.361	270.783	35.9107	0.909517	4.02014	5.08836	0.991423	0.00857688
SMURF1	7	19	98628206	98741403	2274	1.31726e-05	2.61155e-05	2.50023e-06	144	162	4	134.665	262.492	31.4878	-0.509336	3.09017	4.83226	0.99138	0.00861982
HAS2	8	3	122626348	122641580	1659	5.9209e-06	1.44655e-05	1.21717e-06	71	84	0	62.869	151.936	13.8382	-0.649308	2.74587	3.66962	0.991339	0.00865935
PTPRU	1	31	29563156	29652173	4341	2.87954e-05	6.27004e-05	3.91953e-06	254	444	8	284.184	610.761	49.1062	1.1337	3.36178	5.78656	0.991319	0.00868067
RPL3	22	10	39708944	39715602	1212	5.15647e-06	1.45408e-05	1.02476e-06	61	83	0	54.875	148.192	13.8284	-0.523529	2.66804	3.66833	0.991307	0.00869064
FYN	6	11	111982941	112041254	1614	6.9233e-06	1.66009e-05	1.76514e-06	78	60	2	76.3862	177.264	22.6186	-0.116912	4.38797	4.27668	0.991217	0.00878315
SNRK	3	5	43344695	43390049	2298	9.67307e-06	2.3721e-05	1.13896e-06	112	141	0	102.748	249.18	13.7901	-0.577931	3.4143	3.66324	0.991183	0.00881501
FOXJ3	1	12	42645380	42776764	1869	6.34906e-06	1.64257e-05	1.78432e-06	85	148	2	69.3372	172.384	22.6028	-1.191	0.92527	4.27491	0.991165	0.00883456
LTBP4	19	34	41103140	41135455	4872	4.04952e-05	8.11382e-05	4.85646e-06	239	480	8	321.971	637.47	49.0236	2.92779	3.10727	5.77979	0.991049	0.00895069
SP2	17	7	45973652	46005190	1842	9.60425e-06	2.09854e-05	1.14134e-06	106	136	0	99.6161	214.238	13.7161	-0.404991	2.66304	3.6534	0.990938	0.00906011
STT3B	3	16	31574490	31677556	2481	1.0732e-05	2.37523e-05	2.08987e-06	108	109	3	100.182	228.343	26.9427	-0.494558	3.93471	4.55024	0.990935	0.00906482
INCENP	11	18	61895633	61919448	2757	1.48403e-05	3.84862e-05	2.29557e-06	157	315	3	145.885	355.61	26.9343	-0.582681	1.0729	4.54934	0.990907	0.00909324
SALL1	16	3	51171022	51185152	3975	2.15244e-05	4.24799e-05	1.67323e-06	211	422	1	223.553	440.121	18.0865	0.531577	0.430325	3.9633	0.990808	0.00919199
IRAK1	X	14	153277309	153285263	2139	1.40655e-05	2.69109e-05	1.60228e-06	79	98	0	85.2718	161.841	13.6682	0.43004	2.50015	3.64701	0.990775	0.00922233
TNKS2	10	27	93558447	93622756	3501	1.40889e-05	3.15862e-05	3.25319e-06	134	197	6	132.975	298.48	40.1231	-0.0562589	2.92639	5.31413	0.990774	0.00922633
CPEB3	10	9	93811968	94000107	2097	1.56523e-05	2.90252e-05	1.60747e-06	79	123	1	118.826	234.816	18.0701	2.3133	3.63537	3.96129	0.990752	0.00924785
KLHDC3	6	10	42984930	42988471	1149	5.24688e-06	1.41379e-05	9.41662e-07	53	59	0	58.528	151.206	13.6513	0.457518	3.7358	3.64475	0.990717	0.00928052
COL4A6	X	45	107400229	107682601	5076	2.02675e-05	4.59437e-05	4.4673e-06	146	320	7	151.839	326.911	44.511	0.300053	0.190442	5.54634	0.9907	0.0092997
COL4A3BP	5	18	74675170	74807669	2259	1.08895e-05	2.54919e-05	2.25699e-06	88	109	3	91.5643	216.403	26.8734	0.235852	3.63743	4.54291	0.990699	0.00930081
FMNL2	2	26	153192117	153504419	3279	1.25568e-05	2.95699e-05	3.0506e-06	116	218	5	120.736	275.026	35.6909	0.272919	1.71315	5.06772	0.990695	0.00930458
LPPR4	1	7	99730005	99772566	2292	1.0346e-05	2.41312e-05	1.55856e-06	91	133	1	95.7139	224.893	18.053	0.305083	3.05283	3.95919	0.990693	0.00930682
CAMK1D	10	11	12391817	12870886	1158	6.48529e-06	1.30175e-05	9.67515e-07	72	80	0	69.6464	135.271	13.6411	-0.178572	2.36758	3.64339	0.990682	0.00931566
WDR1	4	15	10077001	10118290	1821	1.43942e-05	2.39991e-05	1.61975e-06	147	160	1	123.466	206.221	18.0317	-1.34105	1.60354	3.95659	0.990619	0.00938034
PLEKHA6	1	20	204192597	204242855	3147	1.59609e-05	4.04548e-05	2.63899e-06	145	396	4	149.123	371.444	31.2514	0.213799	-0.634787	4.80878	0.990591	0.00940946
TRPM6	9	39	77339528	77502772	6069	2.12951e-05	5.26033e-05	5.44884e-06	255	493	13	235.516	559.415	70.9338	-0.803878	1.39898	6.78557	0.990585	0.00941491
PPAT	4	11	57261517	57301643	1554	5.69292e-06	1.43751e-05	1.35268e-06	51	67	1	62.3847	150.885	18.0198	0.912651	3.4023	3.95513	0.990578	0.00942181
RAPGEF6	5	29	130762958	130970723	4830	1.56902e-05	4.15589e-05	3.79584e-06	201	421	8	169.662	432.25	48.8829	-1.52337	0.269586	5.76826	0.99057	0.00942968
CYTH1	17	13	76672172	76778305	1197	6.06238e-06	1.37601e-05	1.41992e-06	61	90	1	61.5869	137.113	18.0077	0.04735	2.00452	3.95364	0.990535	0.00946424
GABRG3	15	10	27216682	27778027	1404	7.07924e-06	1.4791e-05	1.26899e-06	74	83	0	63.2291	131.475	13.5967	-0.857659	2.10623	3.63745	0.990527	0.00947017
POLR2B	4	25	57845151	57897154	3525	1.19981e-05	3.37929e-05	3.42675e-06	118	102	7	133.75	358.676	44.4573	0.86228	6.75218	5.54174	0.990513	0.00948669
CSNK1A1	5	11	148876415	148930527	1098	4.03943e-06	1.0456e-05	1.04986e-06	41	10	0	42.6803	104.414	13.5841	0.162849	4.60328	3.63578	0.990483	0.00951415
TBR1	2	6	162272921	162280738	2049	1.96425e-05	3.26685e-05	1.22358e-06	96	96	0	166.851	283.214	13.565	3.473	5.54232	3.63322	0.990416	0.00958176
SKIV2L2	5	27	54603841	54720600	3129	1.0201e-05	2.84107e-05	2.9891e-06	105	204	6	113.305	296.181	40.017	0.494012	2.66853	5.30462	0.990404	0.00959627
PRMT1	19	11	50180537	50191502	1116	8.2772e-06	1.55403e-05	9.72459e-07	87	49	0	85.3072	156.193	13.5557	-0.116047	4.27312	3.63197	0.990382	0.00961492
ERC2	3	16	55717860	56469035	2874	1.10107e-05	2.69352e-05	3.04634e-06	144	219	5	114.888	274.568	35.5916	-1.71974	1.67075	5.05836	0.990347	0.00965345
NONO	X	10	70510487	70519926	1416	4.56616e-06	1.60599e-05	1.8233e-06	26	27	0	30.2307	99.624	13.5386	0.487207	3.625	3.62968	0.990321	0.00967606
TAF3	10	7	7860672	8056714	2790	1.36771e-05	2.78005e-05	1.99687e-06	133	204	2	134.7	274.94	22.3545	0.0927498	2.13149	4.24678	0.990314	0.00968582
CNOT11	2	7	101869426	101885875	1533	1.07088e-05	2.05528e-05	1.12505e-06	67	82	0	90.7154	181.057	13.5325	1.57657	3.66765	3.62886	0.990299	0.00969783
CDH2	18	16	25532116	25756986	2721	1.16493e-05	2.64276e-05	2.08689e-06	125	220	3	119.562	266.56	26.7594	-0.314883	1.42078	4.53084	0.990298	0.00970199
IGSF1	X	19	130407769	130420648	4026	1.42854e-05	3.59822e-05	3.49528e-06	124	252	4	107.776	261.852	31.1511	-0.989508	0.303332	4.79879	0.990235	0.00976547
SESN3	11	10	94906418	94964024	1479	4.88057e-06	1.43076e-05	1.36517e-06	45	93	1	52.8853	149.62	17.9026	0.686551	2.30613	3.94073	0.99016	0.00983986
USP5	12	20	6961343	6975241	2577	1.35067e-05	2.96623e-05	2.27082e-06	147	185	4	145.686	312.165	31.1283	-0.0689459	3.5858	4.79652	0.990152	0.00984822
RBBP5	1	14	205057914	205091001	1617	6.36568e-06	1.44496e-05	1.78764e-06	51	66	2	67.153	144.537	22.3058	1.24808	3.25456	4.24124	0.990138	0.00986228
SKP2	5	10	36152364	36182133	1275	5.12872e-06	1.20683e-05	1.34793e-06	53	95	1	57.2963	129.633	17.8861	0.359379	1.51545	3.9387	0.990099	0.00990027
EYA3	1	17	28300976	28384537	1722	5.30715e-06	1.3595e-05	1.53303e-06	50	102	2	61.6068	147.553	22.2885	0.936315	1.86831	4.23927	0.990074	0.00992557
ETS2	21	9	40181958	40194813	1410	7.5655e-06	1.56696e-05	1.00392e-06	71	101	0	78.6827	159.783	13.4688	0.548402	2.31684	3.62031	0.990068	0.0099294
PKM	15	10	72491990	72511438	1596	7.19832e-06	1.88406e-05	1.36469e-06	71	124	1	78.101	198.418	17.86	0.508759	2.63208	3.93548	0.990003	0.00999632
ASB7	15	3	101152421	101188667	957	4.52739e-06	1.06988e-05	1.20245e-06	55	39	0	47.9631	111.698	13.4412	-0.643356	3.42697	3.6166	0.989966	0.0100312
SS18	18	11	23598317	23670533	1257	4.83609e-06	1.11962e-05	1.44031e-06	38	104	1	48.9551	112.626	17.8354	0.991381	0.404964	3.93245	0.989912	0.0100877
NR2C2	3	14	15045421	15084515	1848	7.75944e-06	1.97898e-05	1.24995e-06	93	104	1	84.1113	206.695	17.8284	-0.613665	3.55872	3.93158	0.989885	0.0101141
PLK1	16	10	23690253	23701384	1812	1.0877e-05	2.5145e-05	1.3612e-06	95	139	1	111.805	255.114	17.8275	1.0063	3.62183	3.93148	0.989882	0.0101172
CNNM2	10	8	104678237	104836937	2628	2.00148e-05	3.81338e-05	1.55868e-06	131	111	1	205.607	388.454	17.8266	3.29443	7.01343	3.93137	0.989879	0.0101207
FHOD3	18	25	33877798	34359493	4320	2.23647e-05	4.64939e-05	3.55683e-06	216	449	7	227.104	465.492	44.2687	0.466549	0.380819	5.52557	0.989827	0.0101731
RCOR1	14	12	103059223	103192843	1458	8.99956e-06	1.74406e-05	1.45552e-06	58	84	1	61.7381	138.124	17.7934	0.301231	2.29439	3.92727	0.989754	0.0102458
HNF1A	12	10	121416571	121438995	1896	1.16765e-05	2.22513e-05	1.50217e-06	137	174	1	111.073	208.865	17.7879	-1.55765	1.20191	3.92659	0.989733	0.0102668
MSN	X	13	64887708	64959755	1734	6.44988e-06	1.9345e-05	1.62349e-06	54	59	0	44.1387	120.513	13.3713	-0.939824	2.79166	3.60718	0.989702	0.0102945
GRIA2	4	15	158142194	158284196	2652	1.05806e-05	2.39113e-05	2.04561e-06	115	109	3	114.338	250.753	26.5974	-0.0391999	4.45983	4.51363	0.989698	0.0103015
SRCIN1	17	19	36689531	36761958	3552	3.21009e-05	5.858e-05	2.88009e-06	162	242	3	221.573	418.691	26.5964	2.53402	4.30207	4.51352	0.989694	0.0103056
DENND1A	9	22	126143710	126692184	3030	1.77244e-05	3.49197e-05	2.48985e-06	175	293	4	173.382	335.058	31.0008	-0.0777793	1.14471	4.78379	0.989676	0.0103242
MAK16	8	10	33342724	33356147	903	3.43901e-06	8.91894e-06	1.36084e-06	42	93	1	38.8024	94.9516	17.7694	-0.325026	0.0997814	3.9243	0.989662	0.0103374
AGFG1	2	14	228337137	228419211	1755	6.91055e-06	1.55867e-05	1.32539e-06	79	131	1	71.7066	155.776	17.7475	-0.545345	0.988975	3.9216	0.989578	0.0104213
ACVR2A	2	11	148602721	148684843	1542	5.21916e-06	1.28532e-05	1.29781e-06	61	72	1	58.6226	138.199	17.7472	-0.196603	2.80548	3.92156	0.989577	0.0104226
C17orf85	17	13	3716337	3749517	1863	9.37934e-06	2.21793e-05	2.0048e-06	58	87	0	54.5562	134.662	13.3383	-0.295212	2.04626	3.60273	0.989576	0.0104207
ZNF618	9	14	116638660	116812447	2586	1.8348e-05	3.3586e-05	1.91177e-06	173	245	2	179.93	329.007	22.1446	0.327122	2.30741	4.22286	0.989531	0.0104686
AP2M1	3	11	183894781	183901404	1308	6.21189e-06	1.57343e-05	1.39501e-06	56	16	1	66.017	161.578	17.7324	0.780606	5.70578	3.91972	0.989519	0.0104799
NRP1	10	17	33469003	33623310	2772	1.29971e-05	2.88129e-05	2.40192e-06	139	259	4	133.538	294.163	30.9588	-0.299293	1.02142	4.77958	0.989514	0.0104861
ABCF2	7	15	150905156	150923544	1905	7.7475e-06	1.92785e-05	2.04103e-06	101	119	3	83.9834	201.194	26.5471	-1.17571	2.88697	4.50828	0.989505	0.0104951
REV1	2	22	100017703	100081437	3756	1.27227e-05	3.13588e-05	3.04789e-06	144	312	6	140.04	332.442	39.7684	-0.211875	0.55858	5.28229	0.989479	0.0105213
NAP1L1	12	14	76442208	76467999	1176	3.52936e-06	9.83654e-06	1.20997e-06	31	77	1	41.5539	106.614	17.7208	1.03664	1.4289	3.91829	0.989475	0.0105248
ALDH1A1	9	13	75516123	75567916	1506	5.78967e-06	1.34878e-05	1.23356e-06	60	106	1	64.9561	144.749	17.7104	0.389362	1.6046	3.917	0.989434	0.0105656
SIK1	21	13	44836621	44846058	2352	1.73407e-05	3.28201e-05	1.62964e-06	152	234	1	143.24	267.498	17.7071	-0.463457	1.02038	3.9166	0.989421	0.0105784
MTF2	1	15	93545083	93602584	1782	5.22644e-06	1.54982e-05	1.60637e-06	65	104	2	59.077	164.361	22.0847	-0.487924	2.34567	4.216	0.989297	0.0107033
GALNT13	2	11	154801010	155307063	1671	5.36577e-06	1.45951e-05	1.32683e-06	66	122	1	58.8181	152.686	17.6629	-0.592934	1.23724	3.91111	0.989246	0.010753
PATZ1	22	5	31722876	31741588	2064	1.29183e-05	2.67097e-05	1.09643e-06	119	125	0	135.955	279.311	13.2508	0.920704	4.60005	3.59089	0.989233	0.0107637
CLCN5	X	13	49689908	49856876	2451	9.04133e-06	2.36995e-05	2.0858e-06	55	117	1	64.8698	163.46	17.6563	0.775907	1.81043	3.9103	0.98922	0.0107792
MAOA	X	15	43515589	43603760	1584	6.93349e-06	1.66233e-05	1.45573e-06	43	66	0	49.1977	111.202	13.2348	0.559478	2.13556	3.58872	0.989169	0.0108277
EEF2	19	15	3976551	3985378	2577	1.98041e-05	3.77911e-05	1.84165e-06	273	139	2	184.638	347.471	22.0521	-4.11746	5.57181	4.21227	0.989167	0.0108333
KANSL3	2	20	97261347	97302872	2637	9.75672e-06	2.67658e-05	1.9614e-06	76	171	2	80.6828	202.952	22.0506	0.330097	1.11742	4.2121	0.989161	0.0108393
RAB11FIP4	17	15	29718870	29858750	1914	1.33855e-05	2.65769e-05	1.54766e-06	95	142	1	101.033	203.104	17.6381	0.380023	2.13609	3.90804	0.989147	0.0108519
SFMBT1	3	20	52939151	53003144	2601	9.62328e-06	2.43762e-05	2.29066e-06	94	213	4	106.81	259.179	30.8651	0.78484	1.42907	4.77019	0.989144	0.0108561
CCDC6	10	9	61552674	61666182	1425	8.55368e-06	1.68988e-05	1.36081e-06	70	88	1	92.6138	179.601	17.6368	1.48784	3.40531	3.90788	0.989142	0.010857
STT3A	11	17	125465810	125490705	2118	7.5023e-06	2.14323e-05	2.36727e-06	76	116	4	84.3682	228.843	30.8646	0.576851	3.71634	4.77014	0.989142	0.0108579
DCAF6	1	22	167906149	168044673	2856	9.5335e-06	2.68539e-05	3.47481e-06	124	207	6	94.9179	253.094	39.681	-1.89005	1.44348	5.27442	0.989133	0.0108672
MDGA1	6	17	37605143	37664587	2868	1.99378e-05	4.16308e-05	2.43555e-06	153	224	3	168.682	354.43	26.4521	0.764502	3.45161	4.49814	0.989129	0.0108705
HNRNPA3	2	10	178077527	178084027	1137	3.90754e-06	1.15367e-05	9.69235e-07	54	31	0	39.7644	109.415	13.2181	-1.42938	3.73484	3.58645	0.989101	0.010895
NLGN2	17	7	7311574	7321118	2508	2.13873e-05	4.07484e-05	1.21003e-06	154	132	0	180.021	345.045	13.2171	1.22797	5.71403	3.58632	0.989098	0.0108988
GTF2IRD1	7	26	73922410	74016760	2931	1.91844e-05	3.84476e-05	2.6301e-06	187	291	5	197.261	384.295	35.2604	0.462576	2.37102	5.02704	0.989088	0.0109125
SFMBT2	10	20	7205731	7423860	2685	1.49019e-05	3.04926e-05	2.75674e-06	157	264	5	151.18	304.149	35.2518	-0.299697	1.14694	5.02623	0.989053	0.0109471
NTN4	12	10	96052861	96184087	1887	8.30893e-06	1.97262e-05	1.84925e-06	89	165	2	84.0518	198.222	22.0183	-0.341739	1.17562	4.2084	0.98903	0.0109694
SMAD4	18	11	48573416	48604837	1659	6.24744e-06	1.55853e-05	1.30937e-06	65	60	1	68.7327	165.203	17.6043	0.285077	4.07783	3.90385	0.989011	0.0109884
USF2	19	10	35760004	35770159	1041	8.6695e-06	1.5535e-05	1.22807e-06	50	59	0	58.2039	109.876	13.1808	0.680877	2.41809	3.5814	0.98895	0.011046
SPOP	17	9	47677739	47700172	1125	4.32091e-06	1.13606e-05	9.333e-07	53	20	0	48.4922	121.873	13.1805	-0.409871	4.59743	3.58136	0.988949	0.0110472
PSMD13	11	11	237049	252600	1137	5.22301e-06	1.19154e-05	1.32669e-06	54	102	1	56.6509	124.3	17.5825	0.223004	0.996519	3.90113	0.988922	0.0110776
ILKAP	2	12	239079176	239112194	1179	6.721e-06	1.43893e-05	9.43777e-07	66	72	0	64.1473	135.646	13.1694	-0.146466	2.72255	3.57985	0.988903	0.0110929
TNR	1	21	175292492	175375850	4077	2.02429e-05	4.45244e-05	3.87422e-06	222	410	8	219.063	472.168	48.4388	-0.125653	1.42536	5.73169	0.988885	0.0111146
PROX1	1	4	214169878	214209177	2214	1.03034e-05	2.34814e-05	1.53774e-06	96	126	1	108.935	246.299	17.5633	0.784685	3.81892	3.89874	0.988843	0.0111565
LMNA	1	12	156084709	156108897	1995	1.18494e-05	2.97419e-05	1.57014e-06	96	155	1	105.372	263.591	17.5591	0.578115	3.33226	3.89822	0.988825	0.0111739
RP11-1055B8.7	17	32	79373539	79430843	7827	5.96054e-05	0.000114073	4.67235e-06	473	840	5	416.844	793.961	35.1916	-1.74152	-0.814016	5.02051	0.988806	0.0111937
SEPTIN7	7	14	35840819	35943903	1317	4.3013e-06	1.1808e-05	1.39009e-06	26	38	0	35.2	92.0875	13.1295	0.981833	2.80806	3.57442	0.988738	0.0112577
ZNF629	16	2	30793038	30795803	2610	1.874e-05	3.58994e-05	1.31704e-06	117	158	0	180.641	347.026	13.1259	2.99812	5.05533	3.57393	0.988723	0.0112727
MEGF8	19	41	42830395	42880927	8337	5.25535e-05	0.000114071	7.27957e-06	453	759	14	457.302	972.167	74.8391	0.127389	3.40611	6.93745	0.988654	0.0113459
PABPC1L	20	14	43538784	43567383	1845	1.14766e-05	2.49725e-05	1.34065e-06	95	190	1	105.667	231.683	17.5172	0.657062	1.36433	3.89301	0.988651	0.0113481
CRIM1	2	17	36583435	36775844	3111	1.6433e-05	3.59618e-05	2.35633e-06	184	338	4	172.165	372.387	30.7401	-0.571123	0.887792	4.75764	0.988631	0.0113694
EIF3D	22	14	36907033	36922168	1647	7.10037e-06	1.91599e-05	1.62096e-06	82	89	2	78.2762	201.879	21.9192	-0.266496	3.95801	4.19702	0.988621	0.0113791
CTD-2116N17.1	15	10	64473467	64558064	1215	3.82861e-06	1.06871e-05	1.57654e-06	33	58	1	34.5657	91.8913	17.4739	0.168624	1.76141	3.88761	0.988468	0.0115313
AUTS2	7	19	69064639	70255982	3780	2.50297e-05	5.10851e-05	2.86347e-06	240	342	5	237.844	481.791	35.1075	-0.088496	3.17293	5.01252	0.988453	0.0115474
FOXP2	7	17	114066566	114329981	2223	7.58893e-06	1.87777e-05	2.81364e-06	102	154	5	84.1433	198.747	35.105	-1.23258	1.58134	5.01228	0.988442	0.0115579
RBFOX2	22	14	36140251	36424473	1356	9.56373e-06	1.80946e-05	1.34319e-06	79	100	1	86.5311	165.358	17.4644	0.512618	2.53219	3.88642	0.988427	0.011572
USP1	1	8	62905538	62916652	2358	6.87104e-06	1.70268e-05	1.39577e-06	97	197	1	74.1571	179.489	17.4644	-1.67956	-0.65118	3.88642	0.988427	0.0115721
MOSPD2	X	15	14891650	14937931	1557	4.77853e-06	1.29019e-05	1.22171e-06	25	63	0	37.5694	93.4284	13.053	1.29843	1.56837	3.56398	0.988415	0.0115809
NUFIP2	17	4	27591556	27621077	2088	7.15426e-06	1.71154e-05	1.11664e-06	94	195	0	76.0038	179.658	13.0473	-1.30703	-0.570246	3.56322	0.988391	0.0116049
ZBTB44	11	5	130104157	130131768	1362	4.77835e-06	1.29631e-05	1.21427e-06	56	100	0	48.2896	129.712	13.0403	-0.702538	1.29971	3.56225	0.988361	0.0116352
ADAMTS10	19	24	8645776	8670595	3312	2.48433e-05	5.179e-05	3.03503e-06	179	264	5	214.126	442.03	35.0857	1.51991	4.21868	5.01045	0.988359	0.0116407
LRP12	8	7	105502900	105601125	2580	8.77583e-06	2.43358e-05	1.86457e-06	100	228	2	92.6358	253.477	21.8565	-0.484461	0.797237	4.18981	0.988354	0.0116458
KIAA0355	19	13	34791378	34843860	3213	1.56139e-05	3.34819e-05	2.07826e-06	173	312	3	165.323	349.362	26.2625	-0.378048	0.995874	4.47785	0.98834	0.0116602
TCF12	15	19	57212111	57574785	2121	7.41293e-06	1.91075e-05	1.84529e-06	86	194	3	83.8906	204.793	26.2623	-0.145823	0.375734	4.47783	0.988339	0.011661
ARHGAP32	11	22	128838801	129062093	6264	2.51683e-05	6.07271e-05	4.10361e-06	265	565	8	262.88	622.368	48.307	-0.0827785	1.14565	5.7208	0.98833	0.0116697
ACVR2B	3	11	38495813	38524823	1539	9.46676e-06	1.93774e-05	1.42033e-06	102	101	1	93.0567	190.688	17.4356	-0.58701	3.23582	3.88283	0.988303	0.0116958
TRIM8	10	6	104404374	104417111	1656	1.3739e-05	2.39015e-05	1.14354e-06	81	110	0	130.841	225.703	13.0208	2.75893	3.83694	3.55959	0.988276	0.0117193
SRSF1	17	4	56082766	56084498	747	4.85948e-06	1.30487e-05	1.10173e-06	28	6	0	52.1884	137.551	13.0185	2.12003	5.5882	3.55927	0.988266	0.0117295
TRPC5	X	10	111019540	111195648	2922	1.04286e-05	2.73123e-05	2.0026e-06	91	101	1	77.1028	196.533	17.4232	-1.00211	3.39506	3.88128	0.98825	0.0117494
USP33	1	24	78163001	78211147	2829	8.87064e-06	2.2537e-05	2.73848e-06	100	182	5	95.4677	229.456	35.0552	-0.293707	1.56082	5.00755	0.988228	0.0117725
PRMT5	14	17	23390112	23398570	1914	7.72539e-06	2.03954e-05	1.93646e-06	75	123	3	85.8076	215.839	26.2337	0.738735	3.14831	4.47476	0.988215	0.0117852
SLAIN1	13	7	78273058	78337355	1281	5.03362e-06	1.2618e-05	1.31741e-06	49	80	0	46.2807	111.041	12.9986	-0.253088	1.4676	3.55655	0.988179	0.0118161
SRSF6	20	6	42086673	42089703	1035	6.03185e-06	1.67728e-05	1.53815e-06	52	94	1	51.2891	152.234	17.3963	-0.0628492	2.35143	3.87792	0.988132	0.011867
FCHSD2	11	20	72549835	72852922	2223	8.47897e-06	2.14064e-05	2.59143e-06	81	161	3	74.4816	181.486	26.2139	-0.478231	0.757611	4.47264	0.988129	0.0118715
CSNK1D	17	9	80202656	80231257	1248	7.90156e-06	1.85056e-05	1.1533e-06	73	57	0	68.4754	155.831	12.9853	-0.346205	3.94436	3.55474	0.988122	0.0118739
BCAR1	16	7	75263408	75298398	2751	2.04599e-05	3.81274e-05	1.76824e-06	207	372	1	188.796	349.394	17.3898	-0.838876	-0.602534	3.87711	0.988104	0.0118954
AP4E1	15	21	51200975	51294859	3414	1.16888e-05	2.65962e-05	2.72807e-06	136	292	5	122.194	272.094	35.0257	-0.79081	-0.60122	5.00473	0.988098	0.0119017
TBX5	12	8	114793336	114841703	1557	9.49258e-06	1.76359e-05	9.81872e-07	115	137	0	99.2322	181.951	12.9754	-1.00223	1.66026	3.55338	0.988078	0.0119177
PTDSS1	8	13	97274268	97345794	1422	5.95247e-06	1.39385e-05	1.62732e-06	60	93	2	66.5994	149.227	21.7908	0.512029	2.29314	4.18223	0.988068	0.0119323
PRKACA	19	10	14203923	14228359	1056	6.36196e-06	1.30402e-05	9.40169e-07	55	50	0	64.1636	131.708	12.9676	0.72434	3.54705	3.55232	0.988044	0.0119519
COPS3	17	12	17150411	17184500	1272	4.80054e-06	1.12093e-05	1.33156e-06	52	75	1	52.159	116.39	17.3591	0.0139406	1.91137	3.87326	0.987968	0.0120311
RBM47	4	4	40427920	40440910	1782	1.67736e-05	3.01051e-05	1.09473e-06	118	160	0	176.379	315.344	12.9454	2.78327	4.35825	3.54928	0.987945	0.0120503
STK40	1	10	36807355	36826933	1308	8.57903e-06	1.78599e-05	9.32899e-07	75	150	0	89.3338	182.597	12.9252	0.960234	1.20184	3.5465	0.987855	0.0121406
SHOC2	10	8	112724116	112771576	1749	5.09832e-06	1.40962e-05	9.61818e-07	57	86	0	55.6462	148.817	12.9228	-0.114911	2.56543	3.54617	0.987844	0.0121516
TXLNG	X	10	16804610	16859889	1587	7.11975e-06	1.60715e-05	1.62785e-06	45	89	0	42.9366	92.9657	12.9177	-0.19938	0.20491	3.54548	0.987821	0.0121743
AZIN1	8	10	103840794	103855880	1347	4.31069e-06	1.07404e-05	8.95942e-07	51	90	0	47.772	113.46	12.9083	-0.29571	1.09728	3.54418	0.987778	0.0122169
B4GALT5	20	9	48252848	48330227	1167	5.82158e-06	1.38116e-05	9.44014e-07	48	72	0	57.5622	134.648	12.9073	0.798015	2.68978	3.54404	0.987774	0.0122214
ATP5B	12	10	57032106	57039747	1590	7.25925e-06	1.68291e-05	8.95724e-07	58	85	0	75.1044	171.637	12.8983	1.24967	3.29465	3.5428	0.987733	0.0122621
SGTB	5	10	64966072	65016634	915	2.871e-06	7.50808e-06	8.98989e-07	26	46	0	33.38	81.0359	12.8975	0.808791	1.93903	3.54269	0.987729	0.0122659
GLG1	16	27	74485953	74640992	3612	1.65028e-05	4.03494e-05	4.12609e-06	201	296	9	173.772	416.315	52.5762	-1.30783	2.93777	5.92838	0.98771	0.0122896
MCM5	22	16	35796431	35820248	2205	1.25342e-05	3.02442e-05	1.97867e-06	126	252	3	131.949	308.327	26.1092	0.327911	1.59817	4.46138	0.98766	0.0123397
PHF20	20	17	34389444	34535549	3039	1.18132e-05	2.79495e-05	2.34521e-06	109	220	4	128.272	294.107	30.5076	1.07743	2.15286	4.73421	0.98761	0.0123897
PDHA1	X	12	19362155	19377771	1287	6.10038e-06	1.43825e-05	1.41337e-06	34	43	0	41.6528	95.9048	12.8703	0.75079	2.69144	3.53896	0.987606	0.0123895
CAMK2G	10	20	75574772	75634219	1671	8.65077e-06	1.99499e-05	1.95469e-06	77	72	3	87.8418	191.63	26.0917	0.732444	4.30545	4.45949	0.98758	0.01242
HCFC2	12	15	104458338	104497051	2379	8.43974e-06	2.10509e-05	2.00595e-06	79	113	3	90.5504	218.908	26.0815	0.768553	3.56623	4.4584	0.987533	0.0124667
ING3	7	12	120590950	120614898	1257	4.46179e-06	1.07312e-05	1.68322e-06	57	67	2	49.8558	113.866	21.6714	-0.640649	2.18811	4.16844	0.98753	0.0124701
PSPC1	13	9	20277314	20356897	1572	7.65053e-06	2.01255e-05	1.32485e-06	55	74	1	83.1996	213.236	17.262	1.95751	4.75041	3.86109	0.987529	0.0124704
EVL	14	14	100531837	100610075	1257	6.66152e-06	1.40923e-05	1.23393e-06	65	114	1	69.6992	142.488	17.2568	0.356395	1.18901	3.86044	0.987505	0.0124944
NR4A2	2	6	157182255	157186698	1797	1.14361e-05	2.24709e-05	1.05324e-06	95	130	0	117.309	227.606	12.8472	1.30417	3.22326	3.53578	0.987499	0.0124958
MLLT1	19	12	6213052	6279795	1680	1.17689e-05	2.28103e-05	1.00505e-06	109	123	0	110.384	210.49	12.8457	0.0834016	3.00437	3.53557	0.987492	0.0125027
PACSIN1	6	9	34494082	34500307	1335	7.87547e-06	1.67382e-05	1.09103e-06	57	88	0	73.1055	151.221	12.8161	1.19267	2.56133	3.5315	0.987355	0.0126398
GNL3L	X	15	54558999	54587035	1749	7.10048e-06	1.93544e-05	1.34608e-06	50	120	0	50.1473	127.674	12.8143	0.0131687	0.338343	3.53125	0.987346	0.0126484
RLIM	X	3	73811274	73815812	1875	5.78664e-06	1.77567e-05	1.69988e-06	60	66	0	41.6664	125.746	12.8142	-1.79836	2.65443	3.53123	0.987346	0.012649
SLC6A8	X	13	152954029	152960669	1908	1.33925e-05	2.45476e-05	1.58256e-06	87	68	0	77.3137	141.567	12.809	-0.697513	3.08044	3.53052	0.987321	0.0126734
PHF23	17	5	7138944	7142598	1212	4.80594e-06	1.25864e-05	1.07349e-06	67	96	0	50.7539	131.07	12.8031	-1.4439	1.52615	3.52971	0.987294	0.0127007
MRC2	17	30	60705163	60769812	4440	2.82467e-05	5.8644e-05	4.32584e-06	229	386	8	243.475	500.979	48.0755	0.587388	2.55928	5.70162	0.987289	0.0127115
TBK1	12	20	64849650	64895161	2190	6.67633e-06	1.90941e-05	2.3748e-06	79	163	4	72.3321	193.895	30.4289	-0.496418	1.10539	4.72626	0.987245	0.0127551
UNK	17	16	73780961	73820498	2433	1.69634e-05	3.15493e-05	2.33672e-06	126	152	3	153.368	282.492	26.019	1.39924	3.86804	4.45166	0.987242	0.0127578
YTHDF2	1	5	29063632	29095464	1740	6.58081e-06	1.66589e-05	1.08687e-06	81	107	0	69.5407	173.254	12.7735	-0.870083	2.50772	3.52562	0.987154	0.0128405
RPL7	8	6	74203278	74205847	747	2.56675e-06	7.2188e-06	1.04888e-06	23	47	0	27.9508	74.5605	12.7673	0.592929	1.59017	3.52478	0.987125	0.0128696
NR6A1	9	10	127284983	127533398	1443	7.47559e-06	1.62747e-05	1.39384e-06	65	106	1	62.2431	144.811	17.1684	-0.221259	1.60682	3.84932	0.98709	0.012909
SP3	2	7	174774668	174829899	2346	1.13893e-05	2.2846e-05	1.57537e-06	128	168	1	98.6072	212.21	17.1681	-1.87417	1.51197	3.84928	0.987088	0.0129105
ARGLU1	13	4	107196343	107220267	822	4.55407e-06	1.431e-05	1.54205e-06	47	32	1	48.153	148.49	17.161	0.105209	4.76265	3.84838	0.987054	0.0129444
GFPT1	2	20	69553320	69614203	2100	6.66452e-06	2.07018e-05	2.2892e-06	82	84	4	75.3555	217.759	30.3844	-0.48465	4.5159	4.72175	0.987034	0.0129663
ACTL6A	3	14	179280880	179305798	1290	4.60749e-06	1.17497e-05	1.18057e-06	51	62	1	51.6041	124.853	17.1269	0.0532436	2.80243	3.84408	0.986891	0.0131083
ARPC2	2	10	219082193	219118638	903	4.84497e-06	1.06124e-05	9.25098e-07	33	46	0	50.9359	106.562	12.7127	1.59124	2.92285	3.51722	0.986862	0.013132
LGR4	11	18	27389413	27493849	2856	1.23809e-05	2.6008e-05	1.96333e-06	111	217	3	106.051	234.865	25.9237	-0.304299	0.580757	4.44138	0.986786	0.0132144
TFAP2B	6	7	50786604	50811105	1383	1.09856e-05	1.90235e-05	1.01743e-06	74	101	0	107.561	185.542	12.6963	2.04892	3.09216	3.51496	0.986783	0.0132116
MEIS1	2	12	66662988	66796240	1173	6.43117e-06	1.32107e-05	1.0064e-06	50	43	0	60.1116	120.129	12.6847	0.825774	3.50592	3.51335	0.986726	0.0132683
SF3A1	22	16	30730582	30752781	2382	1.06553e-05	2.56065e-05	1.9672e-06	113	128	3	107.363	254.875	25.9109	-0.344451	3.95934	4.43999	0.986723	0.0132771
C7orf60	7	5	112461798	112579805	1218	4.38858e-06	1.16596e-05	1.05285e-06	39	62	0	46.6306	120.983	12.6747	0.707528	2.67161	3.51197	0.986677	0.0133173
BRSK1	19	19	55795810	55823436	2337	1.58506e-05	3.40509e-05	2.14082e-06	117	133	3	142.958	303.518	25.8752	1.37465	4.87627	4.43613	0.986547	0.0134533
PPP1R13B	14	17	104201490	104313644	3273	1.83573e-05	3.80037e-05	2.77297e-06	179	316	5	195.689	398.951	34.6922	0.755404	2.06904	4.97287	0.986538	0.0134616
BRPF3	6	12	36168099	36198386	3618	1.56263e-05	4.15817e-05	2.21155e-06	162	308	3	161.2	420.927	25.8636	-0.039896	2.74223	4.43488	0.986489	0.0135107
KPNA1	3	13	122145831	122215412	1617	5.15748e-06	1.3411e-05	1.60924e-06	52	70	2	58.1413	142.998	21.4465	0.509963	3.04127	4.14233	0.98645	0.0135496
YBX1	1	7	43148236	43166686	975	6.10896e-06	1.45729e-05	1.04637e-06	24	37	0	38.4092	117.849	12.627	1.47213	3.71042	3.50535	0.98644	0.0135536
GMEB2	20	9	62221441	62250750	1593	1.25612e-05	2.22695e-05	9.71752e-07	103	131	0	119.652	210.946	12.6269	0.963877	2.74232	3.50534	0.98644	0.0135543
WAS	X	12	48542242	48549553	1509	8.29558e-06	1.77468e-05	1.68293e-06	43	58	0	47.0317	97.4242	12.6155	0.372234	1.98994	3.50375	0.986382	0.0136115
SENP1	12	17	48439104	48495255	1935	6.00535e-06	1.66121e-05	2.37806e-06	75	128	3	60.0112	157.138	25.8392	-1.22511	1.15807	4.43224	0.986367	0.0136328
ARHGAP30	1	12	161017504	161039414	3306	1.23426e-05	3.28253e-05	2.07982e-06	149	353	3	131.222	341.317	25.8375	-0.982627	-0.315044	4.43205	0.986359	0.0136414
BACE2	21	9	42540190	42647551	1557	1.09982e-05	2.07972e-05	9.69355e-07	82	128	0	94.664	182.319	12.5955	0.824141	2.00423	3.50098	0.986282	0.013712
ZRANB2	1	10	71530756	71546678	993	3.36223e-06	1.06372e-05	1.71567e-06	51	74	2	38.0003	111.943	21.4107	-1.33525	1.78667	4.13815	0.98627	0.01373
DCUN1D1	3	7	182662881	182698277	780	2.42137e-06	6.41581e-06	1.01545e-06	22	30	0	27.0638	67.2195	12.5922	0.616314	2.26169	3.50051	0.986265	0.0137289
RSRC2	12	10	122990073	123011400	1305	3.77944e-06	1.22497e-05	1.72558e-06	52	83	2	42.8711	130.466	21.4092	-0.882795	2.07036	4.13798	0.986262	0.0137376
AKAP13	15	36	86028951	86287908	8454	3.1543e-05	7.85359e-05	5.88493e-06	424	1012	14	339.309	821.636	74.319	-2.91111	-3.30869	6.90217	0.986251	0.0137485
ADAM23	2	26	207308590	207482351	2499	1.16354e-05	2.66237e-05	2.5755e-06	88	181	5	102.804	236.948	34.6339	0.924501	1.8108	4.96729	0.986246	0.0137541
NR2E1	6	9	108487969	108508667	1158	7.42054e-06	1.48339e-05	9.29884e-07	49	64	0	74.569	147.742	12.5873	1.87481	3.43242	3.49984	0.98624	0.0137535
FLCN	17	11	17116968	17131451	1740	1.01772e-05	2.19569e-05	1.27535e-06	114	185	1	106.874	225.384	16.9851	-0.43646	1.34016	3.82615	0.986186	0.0138125
LARP4	12	16	50794793	50869647	2175	6.3466e-06	1.80595e-05	2.34355e-06	70	178	4	71.8254	192.959	30.2089	0.136378	0.536506	4.70395	0.986166	0.0138339
RAD51	15	9	40990956	41023376	1023	4.09568e-06	1.00918e-05	1.07047e-06	49	43	0	40.0469	92.5107	12.5646	-0.895805	2.56456	3.49668	0.986124	0.0138691
ZNF281	1	1	200376145	200378833	2688	1.21277e-05	2.50011e-05	1.1679e-06	109	170	0	126.8	260.99	12.5575	1.00091	2.80603	3.49569	0.986088	0.0139058
GRIK2	6	16	101847153	102516386	2727	9.88418e-06	2.53762e-05	2.31557e-06	128	181	4	108.728	269.636	30.1808	-1.17026	2.68925	4.70109	0.986022	0.0139779
HP1BP3	1	12	21071289	21106933	1662	6.04775e-06	1.40472e-05	1.21066e-06	76	112	1	67.0771	149.038	16.9525	-0.689832	1.5115	3.82203	0.986019	0.0139792
PKD2	4	15	88928885	88996846	2907	1.64782e-05	3.61183e-05	3.32679e-06	105	239	5	99.1129	240.853	34.5878	-0.374419	0.0594799	4.96287	0.98601	0.0139899
BRD1	22	12	50167880	50217965	3177	2.29023e-05	4.5421e-05	2.57371e-06	236	284	4	237.392	468.117	30.1746	0.0572166	4.23962	4.70046	0.98599	0.0140101
TDRD5	1	17	179561750	179660078	3108	1.06607e-05	2.67073e-05	2.83814e-06	132	255	5	111.792	273.022	34.5737	-1.21012	0.543381	4.96151	0.985937	0.0140628
MORC4	X	17	106184708	106243199	2814	1.02745e-05	2.63019e-05	2.45318e-06	71	145	2	69.7897	176.085	21.3449	-0.0917279	1.16709	4.13048	0.985932	0.0140672
PSMA3	14	11	58711638	58738613	768	2.86818e-06	6.85842e-06	8.29539e-07	36	42	0	33.4016	73.8778	12.5243	-0.284672	1.84774	3.49107	0.985916	0.0140768
PTBP2	1	14	97187420	97278961	1596	5.38382e-06	1.41193e-05	1.57162e-06	66	74	2	60.3621	150.453	21.3387	-0.459473	3.1053	4.12975	0.9859	0.0140994
ST14	11	19	130029874	130079718	2568	1.94269e-05	3.74177e-05	2.05727e-06	153	271	3	181.48	343.438	25.7393	1.33859	1.94739	4.4214	0.985855	0.0141448
REC8	14	19	24641761	24649301	1641	7.9633e-06	1.99443e-05	1.84069e-06	81	150	3	87.5573	209.376	25.7391	0.443712	2.04436	4.42138	0.985854	0.014146
RTF1	15	18	41709313	41772885	2133	9.35703e-06	2.38093e-05	2.36753e-06	64	62	3	68.157	182.534	25.7347	0.318817	4.44476	4.4209	0.985831	0.0141688
ZNF280C	X	18	129338950	129394423	2214	6.79857e-06	1.90977e-05	1.65143e-06	62	99	1	52.0968	136.796	16.9101	-0.868745	1.60998	3.81664	0.985799	0.0141999
TBC1D22A	22	13	47158683	47569269	1554	1.03527e-05	2.05055e-05	1.28016e-06	105	158	1	102.058	198.878	16.9097	-0.184385	1.44412	3.81659	0.985797	0.0142017
COLEC12	18	10	320044	500514	2229	9.81141e-06	2.16344e-05	1.33284e-06	115	211	1	102.786	222.414	16.9063	-0.762804	0.381297	3.81615	0.985779	0.0142199
ODC1	2	10	10580849	10585158	1386	6.70147e-06	1.45928e-05	8.30574e-07	87	124	0	73.6903	155.948	12.4933	-0.981714	1.27457	3.48674	0.985754	0.0142388
CCNC	6	12	99991430	100016403	852	2.44203e-06	6.379e-06	9.07379e-07	33	29	0	27.3334	64.8312	12.4796	-0.686279	2.21707	3.48482	0.985682	0.0143112
PRKCH	14	14	61788819	62016549	2052	1.11213e-05	2.35637e-05	2.39404e-06	93	167	4	117.846	245.058	30.1052	1.44917	2.48425	4.6934	0.985627	0.014373
DKFZP761J1410	19	8	11468349	11475366	1284	9.94287e-06	2.01173e-05	1.00645e-06	80	111	0	95.1728	185.51	12.4638	0.98476	2.72547	3.48262	0.985598	0.0143946
TMEM57	1	11	25757589	25824957	1995	8.02156e-06	1.92205e-05	1.67389e-06	90	92	2	85.1243	197.133	21.2811	-0.334603	3.73051	4.12303	0.985598	0.0144017
CPSF7	11	9	61178414	61197302	1545	6.62235e-06	1.90779e-05	1.36736e-06	63	99	1	64.1106	182.839	16.869	0.0878244	3.08902	3.81141	0.985582	0.0144166
GAB3	X	10	153906454	153979300	1764	7.4673e-06	1.80128e-05	1.54169e-06	40	99	0	49.239	121.254	12.4559	0.833665	1.00688	3.48152	0.985556	0.0144367
KBTBD2	7	3	32908956	32919216	1872	6.40343e-06	1.64991e-05	1.52498e-06	75	114	1	67.0836	171.42	16.8638	-0.611988	2.18494	3.81076	0.985555	0.014444
PABPC4	1	15	40027369	40041623	1983	9.11216e-06	2.22616e-05	1.51244e-06	114	126	2	98.2233	233.454	21.2689	-1.00793	3.50375	4.1216	0.985533	0.0144666
SLC2A14	12	10	7966911	8016051	1563	7.07805e-06	1.56669e-05	9.31942e-07	61	108	0	71.9124	156.335	12.4487	0.81478	1.92595	3.48052	0.985518	0.0144747
TASP1	20	13	13371006	13610725	1263	5.01961e-06	1.12707e-05	1.21095e-06	48	74	1	53.9016	115.627	16.8425	0.508968	1.92864	3.80804	0.985441	0.0145579
AATK	17	14	79092201	79139792	4125	3.80736e-05	6.32524e-05	2.33948e-06	276	395	1	249.588	405.536	16.8415	-1.05856	0.260653	3.80791	0.985435	0.0145636
NRIP1	21	1	16337036	16340513	3477	1.1128e-05	2.71012e-05	1.57857e-06	156	365	1	116.379	282.881	16.8383	-2.32545	-2.43249	3.8075	0.985418	0.0145808
BTBD11	12	17	107712717	108051495	3315	2.58579e-05	4.70359e-05	2.11124e-06	151	272	3	211.086	384.871	25.6554	2.61859	2.86638	4.41228	0.985411	0.0145892
RAE1	20	11	55929094	55953155	1107	4.72341e-06	1.03374e-05	1.31052e-06	52	49	1	51.1139	106.298	16.8186	-0.0784722	2.76876	3.805	0.985312	0.0146866
KCNJ3	2	3	155555287	155711825	1506	7.92678e-06	1.73764e-05	1.07893e-06	61	47	0	83.7778	182.279	12.3972	1.57568	4.99196	3.47331	0.98524	0.0147521
ARHGAP6	X	13	11156982	11682948	2925	1.86945e-05	3.5239e-05	2.12803e-06	101	150	1	107.561	203.89	16.8048	0.400581	1.88027	3.80323	0.985236	0.014762
NFKB1	4	23	103446675	103537751	2910	1.20999e-05	2.73477e-05	2.11713e-06	135	180	4	132.776	289.023	30.0319	-0.122191	3.19492	4.68592	0.985233	0.0147669
CTNNA1	5	17	138117613	138269778	2721	1.13492e-05	2.83482e-05	2.31176e-06	136	167	4	121.723	294.718	30.0179	-0.819369	3.70646	4.6845	0.985157	0.0148428
LHX6	9	10	124967038	124991019	1179	1.15628e-05	1.98292e-05	1.15379e-06	53	55	0	92.5263	162.069	12.3816	2.60181	4.19008	3.47112	0.985155	0.0148374
DIS3L2	2	20	232879637	233201340	2658	1.41221e-05	3.00525e-05	2.40713e-06	145	274	4	142.248	295.647	30.0112	-0.146121	0.627217	4.68382	0.98512	0.0148797
CLCN3	4	13	170557079	170641216	2601	9.42131e-06	2.30837e-05	1.98467e-06	97	115	3	102.842	245.058	25.5981	0.364771	4.13916	4.40605	0.9851	0.0149004
CRHBP	5	7	76248959	76264710	969	5.27708e-06	1.12073e-05	9.99611e-07	41	75	0	54.6511	113.718	12.3625	1.16921	1.80887	3.46845	0.98505	0.0149418
CNOT6L	4	12	78641584	78740462	1668	6.1776e-06	1.49419e-05	1.30289e-06	63	64	1	64.7843	149.76	16.748	0.140362	3.49137	3.79599	0.984924	0.0150741
IP6K2	3	5	48725705	48732724	1281	5.0587e-06	1.35437e-05	9.99218e-07	52	79	0	54.6486	143.094	12.3334	0.226856	2.66942	3.46436	0.984889	0.0151029
SMC5	9	25	72873994	72967247	3306	1.14356e-05	3.01037e-05	3.37444e-06	108	298	7	120.076	307.099	43.1948	0.6978	0.258668	5.43265	0.984875	0.0151252
ZC3H15	2	10	187351109	187373460	1281	4.02764e-06	1.06594e-05	9.54668e-07	48	75	0	40.1086	102.67	12.3284	-0.78896	1.36049	3.46366	0.984861	0.0151308
NFIB	9	11	14088307	14313510	1485	5.58598e-06	1.37237e-05	1.61862e-06	77	62	1	52.7626	125.677	16.723	-2.11273	2.82985	3.79279	0.984785	0.0152136
TBC1D9	4	21	141543348	141677199	3801	1.83582e-05	4.05671e-05	2.87922e-06	168	279	5	182.788	396.02	34.3597	0.692579	2.92963	4.94092	0.984783	0.0152169
DLGAP1	18	10	3499182	3880068	2934	1.97587e-05	4.09672e-05	2.20029e-06	155	242	3	194.941	402.659	25.5261	1.81129	3.98884	4.3982	0.984699	0.015301
MBD2	18	6	51686146	51750929	1236	9.00797e-06	1.93058e-05	1.0987e-06	31	59	0	61.3236	134.44	12.2978	2.45182	3.24149	3.45936	0.98469	0.0153022
BAHD1	15	6	40750663	40758329	2343	1.1385e-05	3.03635e-05	1.83315e-06	125	252	2	120.159	316.811	21.1078	-0.279645	1.8141	4.10271	0.984648	0.0153514
DLGAP4	20	11	35060120	35155434	2970	1.9586e-05	4.07826e-05	1.72305e-06	177	276	2	194.061	402.195	21.1056	0.775448	3.13497	4.10245	0.984636	0.0153636
STRN	2	18	37076598	37193606	2343	1.00967e-05	2.19714e-05	2.43112e-06	117	198	4	94.0537	206.383	29.9147	-1.49812	0.290726	4.67397	0.984582	0.0154178
SLC24A3	20	17	19193486	19701784	1935	1.19329e-05	2.38813e-05	1.63432e-06	108	155	2	118.471	227.734	21.0954	0.609128	2.40124	4.10125	0.984578	0.0154215
UBXN7	3	11	196083555	196159270	1470	5.58426e-06	1.45092e-05	1.20274e-06	63	75	1	61.555	154.377	16.6776	-0.116619	3.18282	3.78699	0.984528	0.0154699
PIP4K2B	17	10	36925943	36955677	1251	7.5003e-06	1.62007e-05	8.193e-07	76	72	0	80.3546	169.912	12.2647	0.307582	3.74225	3.4547	0.984502	0.0154899
ARHGAP36	X	11	130215639	130222759	1644	7.30997e-06	2.02919e-05	1.26518e-06	38	90	0	53.6962	143.685	12.2644	1.35627	2.23131	3.45465	0.984499	0.015492
CUL9	6	40	43152048	43192183	7554	3.52568e-05	8.45381e-05	6.14709e-06	385	719	15	377.547	882.902	78.3991	-0.24285	2.74813	7.06332	0.984478	0.0155221
IPO8	12	25	30783793	30848581	3114	1.01048e-05	2.74963e-05	3.2876e-06	120	231	7	113.048	291.062	43.1206	-0.414019	1.75395	5.42617	0.984456	0.0155442
FRMD5	15	14	44166082	44487252	1713	6.99751e-06	1.78054e-05	1.57827e-06	68	135	2	73.3895	181.313	21.066	0.398341	1.71354	4.09779	0.98441	0.0155896
TGFB2	1	8	218520043	218614704	1329	6.3861e-06	1.4137e-05	8.93463e-07	64	82	0	69.2261	149.461	12.2482	0.397708	2.74916	3.45237	0.984407	0.0155842
NAPB	20	11	23358012	23402039	897	3.08321e-06	7.64314e-06	9.51518e-07	27	47	0	31.4751	73.4145	12.2423	0.505058	1.53589	3.45154	0.984373	0.0156184
NFIX	19	9	13106651	13201184	1326	9.15338e-06	1.80281e-05	9.80186e-07	60	47	0	92.1121	179.259	12.2379	2.11852	4.92147	3.45092	0.984348	0.0156437
MAGED2	X	11	54835764	54842115	1821	6.9106e-06	1.81116e-05	1.62207e-06	45	66	0	40.7645	102.357	12.2348	-0.42004	1.79037	3.45049	0.98433	0.0156613
SARNP	12	11	56151295	56211485	633	2.03385e-06	5.31334e-06	8.43174e-07	26	42	0	24.34	56.7784	12.2339	-0.213047	0.977117	3.45035	0.984324	0.0156669
AP3B1	5	27	77298725	77590403	3285	1.08884e-05	2.72508e-05	2.88372e-06	103	295	6	120.059	285.897	38.6777	0.985782	-0.268227	5.18325	0.984262	0.0157376
SAE1	19	9	47634187	47712508	1041	4.2626e-06	1.05463e-05	9.64236e-07	45	94	0	40.7332	95.9806	12.211	-0.423306	0.100722	3.44713	0.984192	0.0157992
F9	X	8	138612923	138644230	1386	4.52198e-06	1.20907e-05	1.35894e-06	45	55	0	34.6843	88.3356	12.2076	-1.10906	1.76706	3.44665	0.984172	0.0158189
NPTN	15	8	73854250	73925556	1197	7.03605e-06	1.43058e-05	8.98824e-07	45	77	0	74.4733	149.814	12.2038	2.16247	2.96381	3.4461	0.98415	0.0158413
ZNF711	X	7	84502578	84526834	2286	7.22536e-06	1.90298e-05	1.5688e-06	58	84	0	49.4613	126.406	12.1714	-0.768744	1.87911	3.44153	0.98396	0.0160311
ZNF219	14	4	21558694	21561750	2169	1.86925e-05	3.81908e-05	1.47238e-06	84	151	0	133.435	272.688	12.1681	2.7097	3.67134	3.44107	0.98394	0.0160505
TRPC4	13	10	38211039	38357470	2949	1.09833e-05	2.62271e-05	2.53637e-06	114	203	4	116.762	273.466	29.7933	0.161838	2.12293	4.66153	0.983877	0.0161229
FGD6	12	21	95475295	95611016	4293	1.42878e-05	3.55701e-05	3.02213e-06	148	384	6	154.714	374.001	38.6055	0.341754	-0.257592	5.17663	0.983839	0.0161612
VPS35	16	17	46694383	46723045	2391	7.56138e-06	2.08596e-05	2.35025e-06	85	122	4	81.9218	214.837	29.7746	-0.215337	3.15557	4.65962	0.983766	0.0162338
PPP6C	9	8	127911951	127951997	1029	4.52229e-06	1.09677e-05	9.75826e-07	53	56	0	46.9899	109.72	12.1373	-0.555143	2.55507	3.43671	0.983757	0.0162334
ZNF710	15	4	90610369	90623061	1995	1.45863e-05	2.80848e-05	1.01641e-06	138	185	0	153.579	294.285	12.129	0.795974	3.17384	3.43554	0.983707	0.016283
POLD3	11	12	74303703	74351811	1401	5.04761e-06	1.13908e-05	1.62666e-06	50	121	2	55.3248	120.051	20.9366	0.453278	-0.0431494	4.08254	0.98365	0.01635
FADS2	11	12	61595862	61633161	1335	7.68881e-06	1.51307e-05	1.24472e-06	70	58	1	78.8925	151.944	16.5209	0.633912	3.79696	3.76688	0.98361	0.0163881
DLST	14	15	75348656	75369033	1362	5.58117e-06	1.46206e-05	1.11149e-06	64	140	1	60.6234	150.138	16.5183	-0.274586	0.4122	3.76654	0.983594	0.0164038
ATG4B	2	13	242577129	242611679	1182	7.88015e-06	1.41473e-05	1.19771e-06	62	80	0	61.3441	106.388	12.1076	-0.0530241	1.27458	3.4325	0.983578	0.0164118
FLRT3	20	1	14306202	14308152	1950	6.25127e-06	1.76116e-05	1.12426e-06	73	136	0	65.5455	183.963	12.1026	-0.583004	1.76178	3.43179	0.983548	0.0164422
ZNF133	20	3	18286330	18297460	1962	9.15954e-06	1.97881e-05	1.49678e-06	91	164	1	95.9508	206.031	16.5012	0.320018	1.45887	3.76433	0.98349	0.0165077
KLHL9	9	1	21333004	21334858	1854	5.94177e-06	1.65107e-05	1.12313e-06	87	123	0	62.3193	172.487	12.0908	-1.97956	1.87726	3.43012	0.983476	0.0165136
ARHGEF3	3	12	56763297	57069177	1677	7.51663e-06	1.87244e-05	1.96002e-06	73	123	2	75.7703	175.585	20.9069	0.201509	1.97708	4.07903	0.98347	0.0165294
ITFG1	16	18	47189629	47494956	1839	7.95089e-06	1.79411e-05	1.89076e-06	75	132	3	80.4533	176.834	25.3137	0.384953	1.67971	4.37497	0.983455	0.0165448
GCM1	6	5	52993003	53010430	1311	5.60851e-06	1.28483e-05	9.75058e-07	51	105	0	60.3797	135.846	12.0816	0.764303	1.31853	3.42881	0.98342	0.0165698
KIF3A	5	17	132032325	132073111	2100	6.12502e-06	1.89814e-05	1.91354e-06	68	115	3	67.5874	196.681	25.2976	-0.0317813	2.90168	4.3732	0.983356	0.0166434
RPL6	12	6	112843027	112846460	867	3.59029e-06	8.79732e-06	9.80844e-07	30	45	0	38.3656	90.8529	12.0702	0.855162	2.39666	3.4272	0.983351	0.0166391
CREB5	7	11	28452533	28858896	1527	6.88525e-06	1.62883e-05	1.1753e-06	72	139	1	75.9895	174.005	16.4702	0.289778	1.32209	3.76035	0.983301	0.0166964
RNF144A	2	7	7137057	7179891	879	4.68004e-06	9.46123e-06	8.99541e-07	50	70	0	51.4687	101.307	12.0615	0.129621	1.54963	3.42596	0.983297	0.0166925
CCT7	2	12	73461506	73479989	1632	6.47816e-06	1.63059e-05	1.2022e-06	65	125	1	69.529	168.825	16.4695	0.34391	1.68042	3.76025	0.983297	0.0167012
RBBP4	1	12	33116907	33145306	1278	4.74611e-06	1.15791e-05	1.20253e-06	48	18	1	52.3602	122.57	16.4603	0.381528	4.7057	3.75906	0.98324	0.0167578
SEC16A	9	30	139336206	139372067	7074	4.3116e-05	8.17222e-05	4.63844e-06	452	839	9	397.131	743.567	51.7336	-1.74333	-1.74361	5.8609	0.983234	0.0167662
CTC-432M15.3	5	29	130762958	131132614	4956	1.63813e-05	4.29736e-05	4.0293e-06	208	436	9	174.58	444.105	51.719	-1.60153	0.191609	5.85972	0.983144	0.0168563
ATP6V0D1	16	8	67472430	67514989	1056	6.91571e-06	1.40495e-05	8.72132e-07	64	59	0	73.9465	147.206	12.033	0.732374	3.62198	3.42191	0.983121	0.0168686
CFP	X	9	47483673	47489243	1410	7.1727e-06	1.70124e-05	1.9606e-06	44	54	0	38.7117	88.4065	12.0319	-0.538172	1.82309	3.42175	0.983114	0.0168752
ATG4A	X	13	107335056	107396942	1197	3.93078e-06	9.96138e-06	1.18972e-06	23	59	0	30.866	71.4075	12.0255	0.896476	0.731515	3.42083	0.983074	0.0169154
PSME3	17	11	40985648	40993595	804	2.66601e-06	7.36033e-06	7.61677e-07	32	39	0	31.5174	79.4753	12.0213	-0.0544329	2.26196	3.42024	0.983048	0.0169414
PPP4R2	3	9	73046188	73114873	1254	4.11246e-06	1.03509e-05	9.95418e-07	61	113	0	39.9526	99.5443	12.0183	-2.10838	-0.671906	3.41982	0.983029	0.01696
MTMR3	22	18	30367048	30421790	3597	1.41685e-05	3.49178e-05	3.07233e-06	160	308	6	152.88	367.573	38.4718	-0.364614	1.54805	5.16436	0.983024	0.0169759
CLCN4	X	11	10153072	10201624	2283	1.40778e-05	2.78768e-05	1.21789e-06	100	65	0	100.384	195.533	12.0123	0.0242925	4.65071	3.41897	0.982992	0.0169973
ZBED4	22	1	50277310	50280826	3516	2.34867e-05	4.39042e-05	1.53739e-06	252	339	1	245.204	458.032	16.409	-0.274797	2.77094	3.75245	0.982921	0.0170764
RBM14	11	3	66384191	66394139	2010	1.47507e-05	2.93869e-05	1.04047e-06	119	192	0	154.909	307.474	11.9963	1.82676	3.28087	3.41669	0.982892	0.0170975
GOLGA2	9	26	131019345	131038255	3009	1.40439e-05	3.37764e-05	2.94865e-06	138	317	6	146.549	339.194	38.4447	0.447122	0.600376	5.16186	0.982854	0.0171458
LGALS9C	17	11	18380168	18397681	1071	5.90158e-06	1.29656e-05	1.03993e-06	12	20	0	52.692	111.145	11.9858	3.54944	4.30724	3.41519	0.982825	0.0171637
CACNG3	16	4	24268075	24373184	948	5.30729e-06	1.15143e-05	1.00139e-06	62	55	0	56.8563	121.557	11.9725	-0.431925	3.00755	3.41329	0.982741	0.0172479
KIAA2022	X	3	73959239	73965485	4551	1.44093e-05	3.72099e-05	2.20246e-06	117	241	1	102.405	263.187	16.3756	-0.913227	0.68135	3.74813	0.98271	0.0172878
F2	11	14	46740785	46760958	1869	1.01738e-05	2.34094e-05	2.09222e-06	86	149	3	103.144	230.922	25.1843	1.06884	2.68584	4.36075	0.982649	0.0173513
CIZ1	9	16	130928475	130953136	2697	1.25137e-05	2.82609e-05	2.66799e-06	110	228	4	119.403	261.591	29.591	0.544839	1.03472	4.64076	0.982632	0.0173678
SPRYD3	12	11	53459615	53473117	1329	5.83431e-06	1.6284e-05	1.24583e-06	56	79	1	59.3293	159.149	16.3526	0.27368	3.16524	3.74515	0.982563	0.0174346
FANCB	X	8	14861688	14883632	2580	7.85064e-06	2.01813e-05	1.32182e-06	59	155	0	57.9727	145.103	11.9419	-0.0854337	-0.409338	3.40893	0.982546	0.0174427
BTBD2	19	9	1986486	2015702	1578	1.77848e-05	2.89533e-05	1.11046e-06	118	133	0	130.023	218.24	11.9408	0.667634	2.87465	3.40877	0.982539	0.0174499
PATL1	11	19	59405862	59436368	2313	7.48272e-06	2.21256e-05	2.83716e-06	71	155	3	59.4987	169.932	25.1648	-0.944092	0.570659	4.35862	0.982524	0.0174758
CAMK2B	7	23	44259660	44365020	2001	1.33089e-05	2.45913e-05	2.2258e-06	109	100	3	112.092	206.605	25.1648	0.184934	3.69501	4.35861	0.982524	0.017476
POFUT1	20	7	30795744	30822464	1167	6.88457e-06	1.35892e-05	9.40441e-07	60	128	0	67.7515	133.787	11.9239	0.596279	0.249244	3.40635	0.982429	0.0175589
AHSA1	14	9	77924532	77935592	1017	4.31747e-06	1.04008e-05	9.55609e-07	35	55	0	40.9759	95.5467	11.9183	0.591103	2.0666	3.40556	0.982394	0.0175946
NAB2	12	7	57483054	57488504	1578	8.40378e-06	2.00335e-05	1.06633e-06	92	91	0	74.8702	180.371	11.9158	-1.25349	3.3153	3.4052	0.982377	0.0176113
ASIC2	17	10	31340982	31619133	1692	1.17019e-05	2.39708e-05	1.32136e-06	80	114	1	108.169	218.837	16.3197	1.71491	3.53072	3.74089	0.982351	0.0176466
FBXO21	12	12	117583891	117628261	1887	1.10896e-05	2.20703e-05	1.60747e-06	90	130	2	107.61	213.146	20.7244	1.07487	2.83735	4.0574	0.982323	0.0176766
HGF	7	18	81331896	81399287	2187	7.25019e-06	2.08889e-05	3.18547e-06	90	159	6	79.0341	217.04	38.3533	-0.781013	1.96275	5.15345	0.982269	0.0177315
ANO8	19	18	17434325	17445479	3699	3.04101e-05	6.05866e-05	2.89382e-06	152	255	4	234.473	476.161	29.5334	3.41025	5.04941	4.63483	0.982261	0.0177393
GAK	4	28	843460	925975	3936	2.83041e-05	5.21796e-05	3.01983e-06	296	496	6	272.386	494.489	38.3458	-0.905944	-0.033859	5.15276	0.982219	0.0177806
JPH4	14	5	24038842	24046662	1887	1.81269e-05	3.3494e-05	1.53612e-06	68	116	0	111.775	207.266	11.883	2.62166	3.15831	3.40052	0.982164	0.0178243
TRIM3	11	11	6470257	6486925	2235	1.30309e-05	3.08527e-05	1.59073e-06	117	152	2	139.531	324.69	20.6973	1.20774	4.77466	4.05418	0.982146	0.0178536
CDKN2AIP	4	3	184365950	184368580	1743	7.96935e-06	1.67778e-05	1.07396e-06	70	160	0	80.4409	168.954	11.865	0.737089	0.343204	3.39794	0.982045	0.0179426
DPF1	19	12	38702702	38714863	1245	9.3586e-06	1.78564e-05	1.64097e-06	73	63	1	81.7142	148.628	16.2708	0.61038	3.49925	3.73455	0.982031	0.0179663
SRC	20	11	36012556	36031782	1611	1.18705e-05	2.31138e-05	1.30994e-06	92	68	1	107.112	208.707	16.2699	0.924562	4.85241	3.73444	0.982026	0.0179719
GPC3	X	9	132670151	133119476	1812	7.73745e-06	1.70276e-05	1.38161e-06	54	95	0	52.3306	114.226	11.8564	-0.14612	0.896211	3.39671	0.981988	0.0179993
ANKFY1	17	25	4071072	4167025	3636	2.08102e-05	4.26689e-05	2.97865e-06	196	299	6	203.989	401.103	38.3098	0.354191	2.53992	5.14944	0.981983	0.0180171
MBTPS2	X	11	21857852	21900773	1560	5.47402e-06	1.39659e-05	1.1951e-06	38	62	0	40.4886	99.752	11.831	0.247633	1.88317	3.39306	0.981819	0.0181684
BMS1	10	22	43279842	43326544	3849	1.42558e-05	3.63231e-05	3.37373e-06	155	397	7	153.129	376.843	42.6908	-0.0957446	-0.517305	5.38853	0.981795	0.0182052
GDI1	X	11	153665600	153671019	1344	7.71411e-06	1.66327e-05	1.18823e-06	64	43	0	57.5646	120.747	11.8209	-0.537055	3.52498	3.39161	0.981752	0.0182357
PCGF1	2	9	74732269	74734795	780	3.56836e-06	9.28705e-06	9.13309e-07	35	46	0	35.0727	88.9172	11.8179	0.0077695	2.26751	3.39118	0.981731	0.0182559
ITPK1	14	10	93407905	93581508	1245	1.022e-05	1.74637e-05	8.90973e-07	97	122	0	93.3915	160.551	11.8138	-0.236429	1.51578	3.3906	0.981704	0.0182832
PLCB1	20	32	8113298	8862496	3651	1.40421e-05	3.42007e-05	3.48184e-06	166	198	8	153.864	358.745	47.0737	-0.619488	4.22818	5.61793	0.981617	0.018383
DNAJC3	13	12	96329509	96443284	1515	5.68276e-06	1.33654e-05	1.5751e-06	61	119	2	63.3296	142.719	20.6159	0.18535	0.989176	4.04449	0.981604	0.0183951
MAP2K6	17	12	67411125	67537894	1005	4.03142e-06	9.74297e-06	1.55918e-06	41	40	2	45.8139	104.569	20.6142	0.450315	3.14582	4.0443	0.981593	0.0184062
OSGIN2	8	6	90915021	90937760	1650	6.06325e-06	1.49493e-05	1.45047e-06	63	111	1	61.0043	148.158	16.2044	-0.161787	1.52091	3.72593	0.981588	0.0184094
ZNF628	19	2	55991277	55995740	3180	2.98252e-05	5.20548e-05	1.46278e-06	150	204	0	236.288	411.805	11.7951	3.55428	5.10177	3.38791	0.981577	0.0184095
NEMF	14	33	50251353	50319471	3231	1.01777e-05	2.68051e-05	3.85544e-06	143	262	9	116.061	285.01	51.4691	-1.58326	0.679047	5.83957	0.981523	0.0184774
TLE1	9	20	84199112	84303155	2313	1.45494e-05	2.78572e-05	1.82087e-06	147	173	3	149.349	280.762	25.0081	0.121688	3.20409	4.34134	0.981489	0.0185108
ATP6V1B2	8	14	20054917	20077913	1536	6.99903e-06	1.65051e-05	1.934e-06	79	106	3	72.7378	165.986	25.005	-0.464912	2.31966	4.34099	0.981468	0.0185323
KBTBD6	13	1	41704622	41706647	2025	9.29282e-06	2.32453e-05	1.09317e-06	78	103	0	97.25	242.688	11.7785	1.23597	4.46729	3.38553	0.981465	0.0185216
BEND4	4	5	42119534	42154160	1605	1.31313e-05	2.13276e-05	1.44358e-06	46	90	0	48.5088	97.2049	11.7704	0.228079	0.364078	3.38436	0.98141	0.0185769
DLGAP2	8	11	1496859	1649572	2928	2.51882e-05	4.57994e-05	2.02175e-06	280	423	2	216.556	387.7	20.5859	-2.7298	-0.893187	4.04092	0.981401	0.0185984
SART1	11	20	65729251	65746501	2403	1.71521e-05	3.72266e-05	2.66345e-06	146	203	4	148.332	315.279	29.398	0.121216	3.15037	4.62085	0.981357	0.0186434
SLITRK1	13	1	84453551	84455642	2091	1.25128e-05	2.25166e-05	1.5141e-06	108	180	1	130.815	235.092	16.1662	1.26301	1.7901	3.72095	0.981328	0.0186697
MYO5A	15	41	52605892	52821003	5568	1.93772e-05	5.45833e-05	6.20652e-06	215	408	15	210.803	570.78	77.8957	-0.183043	3.3945	7.02984	0.981322	0.0186775
FAM214A	15	12	52874350	52970218	3231	9.79762e-06	2.70867e-05	3.10114e-06	107	283	5	97.8224	264.995	33.7979	-0.587536	-0.551038	4.88649	0.981291	0.0187086
TRA2B	3	9	185635502	185655648	867	3.38373e-06	1.25546e-05	1.21793e-06	33	23	1	38.7233	134.318	16.1475	0.582346	4.7853	3.71851	0.981199	0.0187985
NGEF	2	14	233744198	233839600	2133	1.23611e-05	2.64373e-05	1.52809e-06	132	201	2	129.535	270.777	20.5472	-0.137151	2.1126	4.0363	0.981134	0.0188649
U2AF1	21	8	44513211	44527604	723	4.43381e-06	1.23149e-05	8.5021e-07	35	24	0	48.2697	129.334	11.7302	1.20933	4.61448	3.37858	0.981133	0.0188531
CAPZA2	7	10	116502665	116557921	861	2.70861e-06	7.48744e-06	8.52097e-07	30	37	0	29.6353	77.0321	11.7297	-0.0424125	2.27239	3.37851	0.98113	0.0188563
ZNF592	15	8	85325906	85345624	3804	1.75807e-05	3.98226e-05	1.72088e-06	195	361	2	184.279	412.898	20.5377	-0.500057	1.27245	4.03516	0.981069	0.0189306
RUSC1	1	9	155291564	155300362	2709	1.57822e-05	3.30772e-05	1.69187e-06	106	230	2	161.995	336.187	20.5367	2.7856	2.88531	4.03505	0.981062	0.0189375
NETO1	18	10	70416262	70534526	1602	5.90871e-06	1.57971e-05	1.63654e-06	70	108	2	64.4746	165.891	20.5334	-0.435705	2.23928	4.03465	0.981039	0.0189607
CNOT7	8	6	17088228	17102661	858	2.81378e-06	7.28519e-06	9.03115e-07	38	39	0	31.6317	78.2407	11.7152	-0.716949	2.21019	3.37642	0.981029	0.0189568
ZNF384	12	9	6776879	6788686	1734	8.09106e-06	1.77258e-05	1.21557e-06	92	123	1	87.7916	188.222	16.1229	-0.284389	2.36849	3.7153	0.981028	0.0189689
FNTA	8	9	42911489	42940425	1140	5.32454e-06	1.1348e-05	1.2991e-06	49	99	1	45.5178	103.642	16.1049	-0.326803	0.227174	3.71296	0.980903	0.0190943
EYA1	8	16	72111574	72267140	1779	7.47407e-06	1.68959e-05	1.85919e-06	86	169	3	82.2539	178.854	24.9212	-0.261528	0.367106	4.33173	0.980889	0.019111
DCLK1	13	17	36348778	36700274	2190	1.15311e-05	2.45596e-05	2.26997e-06	98	84	4	121.323	254.559	29.3212	1.34072	5.32586	4.61291	0.980824	0.0191762
TCF7L1	2	12	85360807	85536585	1767	1.36522e-05	2.2993e-05	1.34086e-06	96	161	1	110.194	196.672	16.0715	0.856135	1.26726	3.7086	0.980667	0.0193296
SPATS2	12	12	49854795	49920038	1638	5.82678e-06	1.52102e-05	1.59931e-06	58	145	2	62.8357	157.745	20.4788	0.38626	0.505558	4.02812	0.980655	0.0193442
JPH3	16	5	87636752	87730266	2247	2.20278e-05	3.96247e-05	1.16296e-06	195	308	0	192.873	343.11	11.6605	-0.0969554	0.944336	3.36853	0.980644	0.0193411
ENG	9	15	130577960	130616634	1977	1.19766e-05	2.3378e-05	1.65698e-06	112	200	2	113.455	216.959	20.4675	0.0865211	0.573614	4.02678	0.980575	0.0194242
C16orf72	16	4	9185901	9210769	828	4.85832e-06	1.06483e-05	1.15462e-06	50	47	0	37.7484	91.0535	11.6455	-1.2626	2.30008	3.36636	0.980537	0.0194476
SMAD5	5	7	135489449	135513168	1395	4.54765e-06	1.25189e-05	9.44418e-07	48	69	0	46.9279	124.968	11.6344	-0.0990965	2.49432	3.36475	0.980457	0.0195275
TRIM9	14	10	51444008	51561657	2133	1.33635e-05	2.71715e-05	1.21793e-06	101	131	1	135.276	271.182	16.0398	1.86597	4.24104	3.70446	0.980442	0.0195554
EDNRA	4	7	148406833	148463770	1284	4.87905e-06	1.21907e-05	8.73109e-07	49	57	0	52.9769	128.445	11.6265	0.345955	3.14069	3.36362	0.980401	0.0195836
NRD1	1	33	52254907	52344287	3660	1.33153e-05	3.19346e-05	3.04173e-06	139	244	7	144.758	330.668	42.4876	0.303036	2.37451	5.37065	0.980386	0.0196143
TRABD	22	9	50631489	50636948	1131	9.63898e-06	1.81758e-05	9.67084e-07	90	137	0	87.2276	164.375	11.6227	-0.187956	1.06375	3.36306	0.980373	0.0196113
AMOT	X	11	112021794	112066354	3255	1.26987e-05	3.28031e-05	2.6285e-06	60	141	1	69.2537	166.813	16.0156	0.704071	0.995726	3.70128	0.980267	0.01973
[truncated: 1,127 more rows]
