# Supplementary material for: Coupling of autism genes to tissue-wide expression and dysfunction of synapse, calcium signalling and transcriptional regulation
Source: PLoS One. 2020 Dec 18;15(12):e0242773. doi: 10.1371/journal.pone.0242773 (PMC7748153; doi:10.1371/journal.pone.0242773)
Supplement: S2 Table — (XLSX) [file pone.0242773.s021.xlsx]

## Sheet: Krishnan (S2)
rank	gene id	symbol	standard	level	score	probability	p-value	q-value	FMRP	CHD8	TOP1	WNT	MAPK	PSD
1	491	ATP2B2	1	E2	0.597165	1	0.001	0.012678	1	0	0	0	0	1
2	9378	NRXN1	1	E1	0.531394	0.93	0.001	0.012678	1	0	1	0	0	1
4	4916	NTRK3	1	E3	0.48488	0.785801	0.001	0.012678	1	0	0	0	0	0
5	6857	SYT1	-	-	0.263235	0.767108	0.001	0.012678	1	0	1	0	0	1
6	6616	SNAP25	1	E3	0.239396	0.766508	0.001	0.012678	1	1	0	0	0	1
9	287	ANK2	-	-	0.198576	0.765848	0.001	0.012678	1	0	0	0	0	1
10	1268	CNR1	1	E3	0.179245	0.765662	0.001	0.012678	0	0	0	0	0	0
11	816	CAMK2B	1	E3	0.171799	0.765607	0.001	0.012678	1	0	0	1	0	1
12	1804	DPP6	1	E4	0.165719	0.765568	0.001	0.012678	0	0	0	0	0	1
16	1501	CTNND2	-	-	0.134224	0.765434	0.001	0.012678	1	0	1	0	0	1
22	22941	SHANK2	1	E1	0.10048	0.765361	0.001	0.012678	1	0	0	0	0	1
23	9369	NRXN3	-	-	0.0972055	0.765354	0.001	0.012678	1	0	1	0	0	1
24	546	ATRX	-1	-	0.0948416	0.76535	0.002	0.0209533	0	0	0	0	0	0
27	2562	GABRB3	1	E3	0.0813933	0.764917	0.001	0.012678	0	0	0	0	0	0
29	2596	GAP43	-	-	0.0636533	0.760143	0.001	0.012678	0	0	0	0	0	1
34	783	CACNB2	-1	-	0.0520631	0.751944	0.001	0.012678	0	0	0	0	1	0
37	26960	NBEA	1	E4	0.0404599	0.737822	0.001	0.012678	1	0	1	0	0	0
41	9568	GABBR2	1	E4	0.025658	0.647414	0.001	0.012678	1	0	0	0	0	1
44	53335	BCL11A	-	-	0.0215177	0.645141	0.001	0.012678	0	0	0	0	0	0
49	4897	NRCAM	1	E3	0.00868526	0.642361	0.001	0.012678	0	0	0	0	0	1
53	26033	ATRNL1	-	-	-0.00278422	0.639278	0.001	0.012678	0	1	1	0	0	0
56	2903	GRIN2A	1	E3	-0.0102998	0.637039	0.001	0.012678	1	0	0	0	0	1
61	23236	PLCB1	-1	-	-0.0201935	0.633935	0.001	0.012678	1	0	1	1	0	1
64	2066	ERBB4	1	E3	-0.0229648	0.633049	0.001	0.012678	0	0	1	0	0	0
70	7781	SLC30A3	-	-	-0.038736	0.628055	0.001	0.012678	0	0	0	0	0	0
71	6506	SLC1A2	-	-	-0.0399301	0.627688	0.001	0.012678	1	0	0	0	0	1
72	9228	DLGAP2	1	E3	-0.0401225	0.62763	0.001	0.012678	1	0	0	0	0	1
75	11122	PTPRT	-	-	-0.0463388	0.625776	0.001	0.012678	1	0	1	0	0	0
77	23362	PSD3	1	E4	-0.0504132	0.624618	0.002	0.0209533	0	1	0	0	0	1
80	6000	RGS7	1	E4	-0.0611572	0.621854	0.001	0.012678	0	0	0	0	0	1
82	9901	SRGAP3	-	-	-0.0633491	0.621352	0.001	0.012678	1	0	0	0	0	1
87	3778	KCNMA1	1	E4	-0.0730818	0.619434	0.001	0.012678	1	0	1	0	0	0
90	2571	GAD1	1	E3	-0.0812447	0.618282	0.001	0.012678	0	0	0	0	0	0
98	4133	MAP2	-	-	-0.100007	0.616437	0.001	0.012678	1	1	0	0	0	1
103	57468	SLC12A5	-	-	-0.10442	0.616075	0.001	0.012678	1	0	0	0	0	1
108	23314	SATB2	1	E4	-0.106742	0.615894	0.001	0.012678	0	1	0	0	0	0
116	3785	KCNQ2	-1	-	-0.11286	0.615447	0.001	0.012678	1	0	0	0	0	1
121	2554	GABRA1	1	E3	-0.115527	0.615265	0.001	0.012678	0	0	0	0	0	1
122	2890	GRIA1	-	-	-0.115619	0.615259	0.001	0.012678	0	0	0	0	0	1
132	1006	CDH8	1	E4	-0.128905	0.614462	0.001	0.012678	0	0	0	0	0	0
134	26047	CNTNAP2	1	E1	-0.137454	0.614031	0.001	0.012678	0	0	0	0	0	1
142	2898	GRIK2	1	E2	-0.150751	0.613458	0.001	0.012678	0	0	1	0	0	0
145	3745	KCNB1	-	-	-0.157491	0.613204	0.001	0.012678	1	0	0	0	0	0
146	3800	KIF5C	-	-	-0.157563	0.613201	0.001	0.012678	1	0	0	0	0	1
149	8913	CACNA1G	1	E3	-0.163142	0.613004	0.001	0.012678	1	0	0	0	1	0
151	4862	NPAS2	1	E3	-0.164479	0.612958	0.001	0.012678	1	0	0	0	0	0
154	23040	MYT1L	-	-	-0.166017	0.612906	0.001	0.012678	1	0	1	0	0	0
157	2558	GABRA5	1	E3	-0.167042	0.612871	0.001	0.012678	0	0	0	0	0	0
167	2902	GRIN1	-	-	-0.178083	0.612511	0.001	0.012678	1	0	0	0	0	1
173	9783	RIMS3	1	E3	-0.182554	0.612369	0.001	0.012678	0	0	0	0	0	0
174	54715	RBFOX1	1	E2	-0.184001	0.612323	0.001	0.012678	0	0	1	0	0	0
178	8867	SYNJ1	-	-	-0.189246	0.612154	0.001	0.012678	1	0	0	0	0	1
180	22982	DIP2C	-	-	-0.190633	0.612109	0.001	0.012678	1	1	0	0	0	0
183	815	CAMK2A	-	-	-0.193919	0.612	0.001	0.012678	1	0	0	1	0	1
186	9722	NOS1AP	1	E4	-0.196747	0.611905	0.001	0.012678	0	0	0	0	0	0
189	23271	CAMSAP2	-	-	-0.19865	0.61184	0.005	0.0417205	0	0	0	0	0	0
193	10716	TBR1	1	E2	-0.202121	0.611719	0.001	0.012678	0	0	0	0	0	0
210	776	CACNA1D	-	-	-0.221193	0.610961	0.001	0.012678	0	0	0	0	1	0
214	7994	KAT6A	-	-	-0.222506	0.610901	0.003	0.0283791	0	1	0	0	0	0
217	4204	MECP2	1	E1	-0.228252	0.610626	0.003	0.0283791	0	0	0	0	0	0
220	1826	DSCAM	-	-	-0.229755	0.61055	0.001	0.012678	1	0	1	0	0	0
231	773	CACNA1A	-1	-	-0.232969	0.610382	0.001	0.012678	1	0	0	0	1	0
238	6529	SLC6A1	1	E3	-0.239015	0.61004	0.001	0.012678	1	0	0	0	0	0
246	7204	TRIO	-	-	-0.242484	0.609829	0.004	0.0351959	1	1	0	0	0	1
254	152006	RNF38	-	-	-0.246935	0.609541	0.005	0.0417205	0	0	0	0	0	0
271	4781	NFIB	-	-	-0.255489	0.608926	0.001	0.012678	0	0	0	0	0	0
272	6326	SCN2A	1	E2	-0.255657	0.608914	0.001	0.012678	1	0	0	0	0	0
275	23542	MAPK8IP2	-	-	-0.257347	0.608782	0.001	0.012678	0	1	0	0	1	0
276	1600	DAB1	-	-	-0.257789	0.608747	0.001	0.012678	0	0	0	0	0	0
298	2048	EPHB2	-	-	-0.267824	0.607893	0.001	0.012678	0	0	0	0	0	0
299	3751	KCND2	1	E3	-0.268176	0.607863	0.001	0.012678	1	0	0	0	0	0
308	4139	MARK1	1	E3	-0.278674	0.606914	0.001	0.012678	0	0	0	0	0	1
319	774	CACNA1B	-	-	-0.285051	0.606254	0.001	0.012678	1	0	0	0	1	0
333	4763	NF1	1	E3	-0.291068	0.605528	0.001	0.012678	1	0	0	0	1	0
360	2557	GABRA4	1	E3	-0.302403	0.603756	0.001	0.012678	0	0	0	0	0	1
361	1993	ELAVL2	-	-	-0.30309	0.603628	0.001	0.012678	0	1	0	0	0	0
363	9229	DLGAP1	-	-	-0.303567	0.603538	0.001	0.012678	1	0	1	0	0	1
370	26050	SLITRK5	-	-	-0.306707	0.602907	0.001	0.012678	1	0	0	0	0	0
397	23261	CAMTA1	-	-	-0.314957	0.600973	0.001	0.012678	1	0	0	0	0	0
403	4628	MYH10	-	-	-0.317606	0.600275	0.005	0.0417205	1	1	0	0	0	1
421	1756	DMD	-1	-	-0.325445	0.598029	0.001	0.012678	0	0	0	0	0	0
430	22866	CNKSR2	-	-	-0.328053	0.59723	0.001	0.012678	0	0	1	0	0	0
436	5649	RELN	1	E2	-0.330456	0.596472	0.001	0.012678	1	0	1	0	0	0
446	26038	CHD5	-	-	-0.333456	0.595503	0.001	0.012678	1	0	0	0	0	0
448	10771	ZMYND11	-	-	-0.334977	0.595003	0.003	0.0283791	0	1	0	0	0	0
449	6804	STX1A	1	E3	-0.335023	0.594988	0.001	0.012678	0	0	0	0	0	1
452	23705	CADM1	1	E4	-0.336211	0.594593	0.001	0.012678	0	0	0	0	0	0
473	473	RERE	-	-	-0.344239	0.591855	0.002	0.0209533	1	0	0	0	0	0
476	9379	NRXN2	1	E4	-0.345373	0.59146	0.001	0.012678	1	0	0	0	0	0
483	2290	FOXG1	-	-	-0.348874	0.590235	0.001	0.012678	0	0	0	0	0	0
502	288	ANK3	-	-	-0.35734	0.587257	0.001	0.012678	1	0	0	0	0	1
523	2911	GRM1	1	E3	-0.362274	0.585535	0.001	0.012678	0	0	0	0	0	0
529	6334	SCN8A	-	-	-0.363258	0.585195	0.001	0.012678	1	0	0	0	0	0
558	775	CACNA1C	-1	-	-0.370948	0.58259	0.001	0.012678	0	0	1	0	1	0
593	23001	WDFY3	-	-	-0.381144	0.579364	0.006	0.0478684	1	1	0	0	0	0
599	2904	GRIN2B	1	E1	-0.382581	0.578938	0.001	0.012678	1	0	0	0	0	1
602	1859	DYRK1A	1	E1	-0.383065	0.578796	0.001	0.012678	0	1	0	0	0	0
610	6925	TCF4	-	-	-0.384943	0.578254	0.004	0.0351959	1	1	0	0	0	0
616	23112	TNRC6B	-	-	-0.385595	0.578069	0.002	0.0209533	1	1	0	0	0	0
620	9915	ARNT2	1	E3	-0.385912	0.57798	0.001	0.012678	1	0	0	0	0	0
622	22999	RIMS1	-	-	-0.386457	0.577828	0.001	0.012678	0	0	0	0	0	1
635	11069	RAPGEF4	1	E3	-0.389975	0.576879	0.001	0.012678	1	0	0	0	0	1
639	23229	ARHGEF9	-1	-	-0.391501	0.576485	0.001	0.012678	0	0	0	0	0	0
654	1496	CTNNA2	-	-	-0.396398	0.575306	0.001	0.012678	0	0	1	0	0	1
659	6812	STXBP1	-	-	-0.397249	0.575114	0.001	0.012678	1	0	0	0	0	1
684	6853	SYN1	1	E4	-0.404985	0.573579	0.001	0.012678	1	0	0	0	0	1
690	6586	SLIT3	-	-	-0.406605	0.573307	0.001	0.012678	0	0	1	0	0	0
707	1742	DLG4	-	-	-0.41302	0.572421	0.001	0.012678	1	0	0	0	0	1
712	55079	FEZF2	1	E4	-0.413312	0.572388	0.001	0.012678	0	0	0	0	0	0
729	3786	KCNQ3	-	-	-0.417314	0.572009	0.001	0.012678	1	0	0	0	0	0
730	2894	GRID1	-	-	-0.417435	0.571999	0.001	0.012678	0	0	1	0	0	0
799	257194	NEGR1	-	-	-0.43053	0.571275	0.001	0.012678	0	1	1	0	0	1
802	3708	ITPR1	-1	-	-0.43159	0.571232	0.005	0.0417205	1	0	0	0	0	0
818	23345	SYNE1	1	E3	-0.433805	0.571147	0.003	0.0283791	1	0	0	0	0	1
833	116987	AGAP1	1	E3	-0.437204	0.571029	0.001	0.012678	1	0	0	0	0	1
857	55636	CHD7	-1	-	-0.442594	0.57086	0.001	0.012678	0	1	0	0	0	0
889	5579	PRKCB	1	E3	-0.449916	0.570642	0.001	0.012678	1	0	0	1	1	1
890	2901	GRIK5	-	-	-0.450026	0.570638	0.001	0.012678	1	0	0	0	0	0
908	4842	NOS1	1	E3	-0.452774	0.570552	0.002	0.0209533	0	0	0	0	0	0
918	478	ATP1A3	-	-	-0.455192	0.570471	0.001	0.012678	1	0	0	0	0	1
934	26053	AUTS2	1	E2	-0.458604	0.570346	0.002	0.0209533	1	1	0	0	0	0
944	3815	KIT	-1	-	-0.460579	0.570266	0.001	0.012678	0	0	0	0	0	0
961	10656	KHDRBS3	-	-	-0.462861	0.570166	0.001	0.012678	0	0	0	0	0	0
963	9759	HDAC4	-	-	-0.462981	0.57016	0.001	0.012678	1	0	0	0	0	0
1000	5141	PDE4A	-	-	-0.470178	0.569772	0.002	0.0209533	0	0	0	0	0	0
1002	80315	CPEB4	-	-	-0.470455	0.569755	0.006	0.0478684	0	1	0	0	0	0
1009	2245	FGD1	-1	-	-0.471619	0.569679	0.001	0.012678	0	0	0	0	0	0
1018	26470	SEZ6L2	1	E3	-0.472635	0.56961	0.006	0.0478684	1	0	0	0	0	0
1062	3752	KCND3	-	-	-0.479276	0.569079	0.002	0.0209533	0	0	0	0	0	0
1068	84530	SRRM4	-	-	-0.479842	0.569026	0.001	0.012678	0	0	0	0	0	0
1082	10396	ATP8A1	-	-	-0.480987	0.568917	0.001	0.012678	0	0	0	0	0	1
1161	23245	ASTN2	1	E2	-0.491016	0.567725	0.001	0.012678	0	0	1	0	0	0
1200	8936	WASF1	-	-	-0.496708	0.566836	0.001	0.012678	1	1	0	0	0	1
1220	7025	NR2F1	-	-	-0.50025	0.566193	0.002	0.0209533	1	1	0	0	0	0
1224	6092	ROBO2	-1	-	-0.500838	0.566079	0.001	0.012678	0	0	1	0	0	0
1324	202559	KHDRBS2	1	E4	-0.514373	0.558815	0.001	0.012678	0	0	0	0	0	0
1342	4644	MYO5A	-	-	-0.516566	0.556186	0.002	0.0209533	1	1	0	0	0	1
1345	1995	ELAVL3	-	-	-0.516852	0.555824	0.006	0.0478684	0	1	0	0	0	0
1358	7432	VIP	-	-	-0.51885	0.553205	0.001	0.012678	0	0	0	0	0	0
1415	51760	SYT17	1	E4	-0.525192	0.544537	0.001	0.012678	0	0	0	0	0	0
1424	27255	CNTN6	-	-	-0.526646	0.542645	0.001	0.012678	0	0	0	0	0	0
1451	5253	PHF2	-	-	-0.529722	0.538996	0.004	0.0351959	0	1	0	0	0	0
1468	64084	CLSTN2	-	-	-0.530925	0.537744	0.001	0.012678	0	0	1	0	0	0
1481	23332	CLASP1	-	-	-0.532134	0.53654	0.002	0.0209533	1	1	0	0	0	1
1483	4784	NFIX	-	-	-0.532481	0.536196	0.001	0.012678	1	0	0	0	0	0
1486	1809	DPYSL3	-	-	-0.532806	0.535874	0.004	0.0351959	0	0	0	0	0	1
1495	64101	LRRC4	-	-	-0.533903	0.534791	0.001	0.012678	0	0	0	0	0	0
1518	57628	DPP10	1	E3	-0.536172	0.532569	0.001	0.012678	0	0	1	0	0	0
1521	23025	UNC13A	-	-	-0.536273	0.532471	0.001	0.012678	1	0	0	0	0	1
1571	9743	ARHGAP32	-	-	-0.539885	0.528994	0.003	0.0283791	1	0	0	0	0	0
1605	1612	DAPK1	-	-	-0.542849	0.526196	0.003	0.0283791	1	1	0	0	0	0
1628	54329	GPR85	-	-	-0.544321	0.524826	0.001	0.012678	0	0	0	0	0	0
1684	4306	NR3C2	-	-	-0.54856	0.520962	0.004	0.0351959	0	0	0	0	0	0
1687	5991	RFX3	-	-	-0.548618	0.52091	0.002	0.0209533	0	1	0	0	0	0
1691	25769	SLC24A2	-	-	-0.548735	0.520805	0.002	0.0209533	1	0	0	0	0	0
1698	23316	CUX2	1	E3	-0.549318	0.520284	0.001	0.012678	1	0	0	0	0	0
1720	56899	ANKS1B	-	-	-0.551695	0.518184	0.001	0.012678	0	0	0	0	0	1
1754	5142	PDE4B	-	-	-0.554288	0.515942	0.002	0.0209533	1	0	0	0	0	0
1763	89797	NAV2	-	-	-0.55522	0.515148	0.004	0.0351959	1	0	0	0	0	0
1781	23046	KIF21B	-	-	-0.556689	0.513912	0.001	0.012678	1	0	0	0	0	0
1792	114805	GALNT13	1	E4	-0.557228	0.513463	0.001	0.012678	0	0	0	0	0	0
1832	781	CACNA2D1	-	-	-0.560858	0.510501	0.001	0.012678	0	0	1	0	1	1
1880	6323	SCN1A	1	E4	-0.565504	0.506697	0.001	0.012678	0	0	0	0	0	0
1887	145581	LRFN5	1	E4	-0.566144	0.506171	0.003	0.0283791	0	0	0	0	0	0
1898	2556	GABRA3	1	E3	-0.566596	0.505805	0.001	0.012678	0	0	0	0	0	0
1983	56853	CELF4	-	-	-0.572367	0.502167	0.005	0.0417205	0	0	0	0	0	0
1994	2742	GLRA2	-	-	-0.573166	0.501903	0.001	0.012678	0	0	0	0	0	0
2038	152330	CNTN4	1	E1	-0.576792	0.501079	0.001	0.012678	0	0	1	0	0	0
2080	84623	KIRREL3	-	-	-0.579889	0.500442	0.001	0.012678	0	0	0	0	0	0
2091	9758	FRMPD4	-	-	-0.580957	0.500234	0.003	0.0283791	1	0	1	0	0	0
2092	115703	ARHGAP33	-	-	-0.581006	0.500225	0.001	0.012678	1	1	0	0	0	0
2187	9746	CLSTN3	-	-	-0.587294	0.499122	0.006	0.0478684	0	0	0	0	0	0
2229	253559	CADM2	-	-	-0.59031	0.498661	0.001	0.012678	0	0	1	0	0	0
2243	55799	CACNA2D3	-	-	-0.591704	0.498462	0.001	0.012678	0	0	0	0	1	0
2311	5787	PTPRB	-	-	-0.595436	0.497969	0.003	0.0283791	0	0	0	0	0	0
2338	26040	SETBP1	-	-	-0.597307	0.497743	0.004	0.0351959	0	1	0	0	0	0
2366	1745	DLX1	1	E3	-0.598837	0.497568	0.004	0.0351959	0	0	0	0	0	0
2444	322	APBB1	-	-	-0.60326	0.49711	0.004	0.0351959	1	0	0	0	0	0
2473	57282	SLC4A10	1	E4	-0.604968	0.496951	0.001	0.012678	0	0	0	0	0	0
2628	57554	LRRC7	-	-	-0.613193	0.496304	0.002	0.0209533	1	0	1	0	0	1
2704	84465	MEGF11	-	-	-0.617212	0.49605	0.004	0.0351959	0	0	0	0	0	0
24962	10055	SAE1	-	-	-0.943752	0.329607	0.001	0.012678	0	0	0	0	0	0
25496	8481	OFD1	-1	-	-0.996318	0.289298	0.001	0.012678	0	0	0	0	0	0
14	10439	OLFM1	-	-	0.158743	0.765529	0.001	0.012678	1	0	0	0	0	1
18	4857	NOVA1	-	-	0.115809	0.76539	0.001	0.012678	0	0	0	0	0	0
19	2891	GRIA2	1	E4	0.11543	0.76539	0.001	0.012678	0	0	0	0	0	1
25	862	RUNX1T1	-	-	0.090888	0.765332	0.001	0.012678	0	0	0	0	0	0
33	6585	SLIT1	-	-	0.056535	0.755719	0.001	0.012678	0	0	0	0	0	0
35	57030	SLC17A7	-	-	0.0441185	0.743011	0.001	0.012678	1	0	0	0	0	1
39	89795	NAV3	-	-	0.0364447	0.68	0.001	0.012678	1	0	0	0	0	0
40	9201	DCLK1	-	-	0.0261101	0.647867	0.001	0.012678	1	0	0	0	0	1
43	8927	BSN	-	-	0.0230948	0.645688	0.001	0.012678	1	0	0	0	0	1
50	2572	GAD2	1	E3	0.00326559	0.640964	0.001	0.012678	0	0	0	0	0	0
52	2892	GRIA3	1	E3	0.00157185	0.640504	0.001	0.012678	0	0	0	0	0	1
54	2823	GPM6A	-	-	-0.00356593	0.639052	0.001	0.012678	1	0	0	0	0	0
59	2115	ETV1	-	-	-0.0175972	0.63476	0.001	0.012678	0	0	0	0	0	0
63	8997	KALRN	-	-	-0.0218665	0.633401	0.001	0.012678	1	0	1	0	0	1
69	41	ASIC1	-	-	-0.0357979	0.628966	0.001	0.012678	0	0	0	0	0	0
83	10368	CACNG3	-	-	-0.0655753	0.620867	0.001	0.012678	0	0	0	0	1	0
88	23284	LPHN3	-	-	-0.0745507	0.619194	0.001	0.012678	1	0	1	0	0	1
89	8120	AP3B2	-	-	-0.0782601	0.61865	0.001	0.012678	0	0	0	0	0	1
97	23114	NFASC	-	-	-0.0983523	0.61658	0.001	0.012678	0	0	0	0	0	1
107	744	MPPED2	-	-	-0.105923	0.615957	0.001	0.012678	0	0	0	0	0	0
114	27445	PCLO	-	-	-0.111715	0.615527	0.001	0.012678	1	0	0	0	0	1
115	490	ATP2B1	-	-	-0.11225	0.61549	0.004	0.0351959	0	0	0	0	0	1
129	577	BAI3	-	-	-0.125226	0.614667	0.001	0.012678	0	0	0	0	0	0
137	576	BAI2	-	-	-0.14402	0.613735	0.001	0.012678	1	0	0	0	0	0
138	1951	CELSR3	-	-	-0.144969	0.613694	0.001	0.012678	1	1	0	0	0	0
152	2047	EPHB1	-	-	-0.16462	0.612953	0.001	0.012678	0	0	0	0	0	0
153	5126	PCSK2	-	-	-0.165497	0.612923	0.001	0.012678	0	0	0	0	0	0
162	2043	EPHA4	-	-	-0.173668	0.612653	0.001	0.012678	1	0	0	0	0	1
192	9890	LPPR4	-	-	-0.201109	0.611755	0.001	0.012678	1	0	0	0	0	1
200	1948	EFNB2	-	-	-0.211928	0.611352	0.001	0.012678	0	1	0	0	0	0
202	3798	KIF5A	-1	-	-0.212389	0.611333	0.001	0.012678	1	0	0	0	0	1
225	6096	RORB	-	-	-0.230565	0.610508	0.001	0.012678	0	0	0	0	0	0
226	22843	PPM1E	-	-	-0.231057	0.610483	0.001	0.012678	1	0	0	0	0	0
227	57144	PAK7	-	-	-0.231993	0.610434	0.001	0.012678	0	0	0	0	0	0
228	55966	AJAP1	-	-	-0.232442	0.61041	0.001	0.012678	0	0	0	0	0	0
230	8289	ARID1A	-	-	-0.232854	0.610388	0.004	0.0351959	1	1	0	0	0	0
235	5362	PLXNA2	-	-	-0.236578	0.610182	0.001	0.012678	1	0	0	0	0	1
236	8671	SLC4A4	-	-	-0.236998	0.610158	0.001	0.012678	1	0	1	0	0	1
249	8648	NCOA1	-	-	-0.244502	0.609701	0.004	0.0351959	1	0	0	0	0	0
259	9472	AKAP6	-	-	-0.249621	0.609357	0.001	0.012678	1	0	0	0	0	0
264	1795	DOCK3	1	E3	-0.250864	0.609269	0.001	0.012678	1	0	0	0	0	1
269	27253	PCDH17	-	-	-0.254433	0.609007	0.001	0.012678	0	0	0	0	0	0
273	9699	RIMS2	-	-	-0.25609	0.60888	0.001	0.012678	0	1	0	0	0	0
284	1740	DLG2	1	E3	-0.262367	0.608369	0.001	0.012678	1	0	0	0	0	1
287	5789	PTPRD	-	-	-0.263612	0.608261	0.001	0.012678	1	0	1	0	0	1
300	4131	MAP1B	-	-	-0.268857	0.607803	0.002	0.0209533	1	1	0	0	0	1
306	460	ASTN1	-	-	-0.276749	0.607097	0.001	0.012678	0	0	0	0	0	0
313	9829	DNAJC6	-	-	-0.280695	0.606715	0.001	0.012678	1	0	0	0	0	1
323	8622	PDE8B	-1	-	-0.288024	0.60591	0.001	0.012678	1	0	0	0	0	0
332	1627	DBN1	-	-	-0.290931	0.605546	0.003	0.0283791	0	1	0	0	0	1
337	22848	AAK1	-	-	-0.292886	0.605283	0.001	0.012678	1	0	0	0	0	1
340	8715	NOL4	-	-	-0.294893	0.604996	0.001	0.012678	0	0	0	0	0	0
342	793	CALB1	1	E4	-0.295667	0.604881	0.001	0.012678	0	0	0	0	0	0
344	1996	ELAVL4	-	-	-0.296334	0.60478	0.001	0.012678	0	0	0	0	0	0
345	3897	L1CAM	-	-	-0.296423	0.604766	0.001	0.012678	0	0	0	0	0	1
349	8499	PPFIA2	-	-	-0.298169	0.60449	0.001	0.012678	0	0	0	0	0	1
357	5144	PDE4D	-	-	-0.300957	0.604018	0.001	0.012678	0	0	0	0	0	0
359	56934	CA10	-	-	-0.301865	0.603855	0.001	0.012678	0	0	0	0	0	0
362	9355	LHX2	-	-	-0.303549	0.603541	0.001	0.012678	0	0	0	0	0	0
369	7074	TIAM1	-	-	-0.306477	0.602955	0.001	0.012678	1	1	0	0	0	0
388	1741	DLG3	-	-	-0.311706	0.60178	0.001	0.012678	0	0	0	0	0	1
393	3899	AFF3	-	-	-0.313429	0.601359	0.001	0.012678	1	0	0	0	0	0
399	2913	GRM3	-	-	-0.315511	0.600829	0.001	0.012678	0	0	0	0	0	0
412	6733	SRPK2	-	-	-0.321619	0.599157	0.001	0.012678	0	1	0	0	0	1
422	4850	CNOT4	-	-	-0.325885	0.597896	0.002	0.0209533	0	1	0	0	0	0
433	4300	MLLT3	-	-	-0.328977	0.59694	0.001	0.012678	0	0	0	0	0	0
439	9515	STXBP5L	-	-	-0.331432	0.59616	0.001	0.012678	0	0	0	0	0	0
444	23365	ARHGEF12	-1	-	-0.333133	0.595609	0.001	0.012678	1	1	0	0	0	0
445	11278	KLF12	-	-	-0.333397	0.595523	0.001	0.012678	0	1	0	0	0	0
464	2566	GABRG2	-1	-	-0.341507	0.592798	0.001	0.012678	0	0	0	0	0	0
466	107	ADCY1	1	E3	-0.342084	0.5926	0.002	0.0209533	1	0	0	0	0	0
492	8874	ARHGEF7	-	-	-0.353054	0.588764	0.001	0.012678	1	1	0	0	0	1
503	57338	JPH3	-	-	-0.358183	0.586961	0.001	0.012678	1	0	0	0	0	0
509	60468	BACH2	-	-	-0.359781	0.586402	0.001	0.012678	0	0	0	0	0	0
510	91	ACVR1B	-	-	-0.359955	0.586341	0.001	0.012678	0	0	0	0	0	0
511	114815	SORCS1	1	E3	-0.360022	0.586318	0.001	0.012678	0	0	0	0	0	0
515	6671	SP4	-	-	-0.360742	0.586067	0.001	0.012678	0	1	0	0	0	0
517	23543	RBFOX2	-	-	-0.361523	0.585795	0.002	0.0209533	0	0	0	0	0	0
524	4661	MYT1	-	-	-0.362458	0.585471	0.001	0.012678	0	0	0	0	0	0
526	1952	CELSR2	-	-	-0.362615	0.585417	0.003	0.0283791	1	0	0	0	0	0
538	23390	ZDHHC17	-	-	-0.365978	0.584261	0.002	0.0209533	0	1	0	0	0	0
542	23057	NMNAT2	-	-	-0.36718	0.583852	0.001	0.012678	0	0	0	0	0	0
568	25948	KBTBD2	-	-	-0.3736	0.581722	0.002	0.0209533	0	1	0	0	0	0
570	9331	B4GALT6	-	-	-0.373774	0.581665	0.001	0.012678	0	1	0	0	0	0
571	114088	TRIM9	-	-	-0.373896	0.581626	0.001	0.012678	1	0	0	0	0	0
572	9649	RALGPS1	-	-	-0.37391	0.581621	0.001	0.012678	0	0	0	0	0	0
582	9353	SLIT2	-	-	-0.377129	0.580596	0.001	0.012678	0	0	1	0	0	0
588	3097	HIVEP2	-	-	-0.379613	0.579827	0.004	0.0351959	1	0	0	0	0	0
592	7786	MAP3K12	-	-	-0.381001	0.579407	0.001	0.012678	1	1	0	0	1	0
601	53616	ADAM22	-	-	-0.382679	0.578909	0.001	0.012678	0	0	0	0	0	1
606	23072	HECW1	-	-	-0.383926	0.578546	0.001	0.012678	0	0	0	0	0	1
624	782	CACNB1	-	-	-0.386836	0.577723	0.001	0.012678	1	0	0	0	1	1
626	2258	FGF13	-	-	-0.387029	0.57767	0.001	0.012678	0	0	0	0	1	0
628	23767	FLRT3	-	-	-0.387712	0.577483	0.001	0.012678	0	0	0	0	0	0
638	50810	HDGFRP3	-	-	-0.390916	0.576635	0.006	0.0478684	0	1	0	0	0	0
642	56341	PRMT8	-	-	-0.392555	0.57622	0.001	0.012678	0	0	0	0	0	0
646	9211	LGI1	-	-	-0.393885	0.575895	0.001	0.012678	0	0	0	0	0	1
663	26059	ERC2	-	-	-0.397978	0.574954	0.001	0.012678	0	0	1	0	0	1
670	23327	NEDD4L	-	-	-0.399668	0.574593	0.001	0.012678	0	1	0	0	0	0
671	10297	APC2	-	-	-0.399695	0.574588	0.001	0.012678	1	0	0	1	0	0
674	51046	ST8SIA3	-	-	-0.400721	0.574378	0.001	0.012678	0	0	0	0	0	0
677	9252	RPS6KA5	-	-	-0.401704	0.574183	0.003	0.0283791	0	0	0	0	1	0
678	23047	PDS5B	-	-	-0.402013	0.574123	0.003	0.0283791	1	1	0	0	0	0
680	29942	PURG	-	-	-0.402763	0.57398	0.001	0.012678	0	0	0	0	0	0
683	9254	CACNA2D2	-	-	-0.404629	0.573641	0.001	0.012678	0	0	0	0	1	1
688	9832	JAKMIP2	-	-	-0.405873	0.573428	0.001	0.012678	0	0	0	0	0	0
695	23174	ZCCHC14	-	-	-0.408512	0.573012	0.004	0.0351959	1	1	0	0	0	0
720	7091	TLE4	-	-	-0.415309	0.572182	0.001	0.012678	0	0	0	0	0	0
737	6328	SCN3A	1	E4	-0.418585	0.571916	0.001	0.012678	0	0	0	0	0	0
739	25999	CLIP3	-	-	-0.418665	0.571911	0.001	0.012678	1	0	0	0	0	1
743	547	KIF1A	-	-	-0.419271	0.57187	0.001	0.012678	1	0	0	0	0	1
750	221981	THSD7A	-	-	-0.420566	0.571786	0.001	0.012678	0	0	0	0	0	0
753	10846	PDE10A	-	-	-0.42104	0.571757	0.001	0.012678	0	0	0	0	0	0
755	27324	TOX3	-	-	-0.421175	0.571748	0.001	0.012678	0	0	0	0	0	0
770	196528	ARID2	-	-	-0.424234	0.571573	0.004	0.0351959	1	1	0	0	0	0
805	6252	RTN1	-	-	-0.431756	0.571226	0.001	0.012678	1	0	0	0	0	1
808	5063	PAK3	-	-	-0.432398	0.5712	0.001	0.012678	0	0	0	0	0	0
838	3760	KCNJ3	1	E3	-0.439062	0.570969	0.001	0.012678	0	0	0	0	0	0
840	10129	FRY	-	-	-0.439362	0.570959	0.001	0.012678	1	0	0	0	0	0
862	6262	RYR2	-1	-	-0.444413	0.570806	0.001	0.012678	1	0	1	0	0	1
880	23266	LPHN2	-	-	-0.447653	0.57071	0.001	0.012678	0	0	0	0	0	0
893	26037	SIPA1L1	-	-	-0.450278	0.570631	0.001	0.012678	1	0	0	0	0	1
899	23348	DOCK9	-	-	-0.451099	0.570605	0.002	0.0209533	1	0	0	0	0	1
914	2045	EPHA7	-	-	-0.454564	0.570492	0.001	0.012678	0	0	0	0	0	0
915	8609	KLF7	-	-	-0.454575	0.570492	0.001	0.012678	0	1	0	0	0	0
923	494470	RNF165	-	-	-0.455882	0.570447	0.001	0.012678	0	1	0	0	0	0
932	55691	FRMD4A	-	-	-0.458285	0.570358	0.001	0.012678	0	0	0	0	0	0
940	114788	CSMD3	-	-	-0.459761	0.5703	0.001	0.012678	0	0	1	0	0	0
989	8396	PIP4K2B	-	-	-0.467882	0.569909	0.004	0.0351959	0	1	0	0	0	1
999	51742	ARID4B	-	-	-0.469598	0.569808	0.005	0.0417205	0	1	0	0	0	0
1001	8193	DPF1	-	-	-0.470181	0.569772	0.001	0.012678	0	0	0	0	0	0
1023	23414	ZFPM2	-1	-	-0.473868	0.569522	0.001	0.012678	0	0	0	0	0	0
1033	81609	SNX27	-	-	-0.47507	0.569432	0.002	0.0209533	0	1	0	0	0	1
1040	114798	SLITRK1	-	-	-0.476098	0.569351	0.001	0.012678	0	0	0	0	0	0
1061	9079	LDB2	-	-	-0.479262	0.56908	0.001	0.012678	0	0	0	0	0	0
1069	2561	GABRB2	-	-	-0.47989	0.569022	0.001	0.012678	0	0	0	0	0	0
1070	9372	ZFYVE9	-	-	-0.479902	0.569021	0.001	0.012678	0	1	0	0	0	0
1074	253260	RICTOR	-	-	-0.480281	0.568985	0.001	0.012678	0	0	0	0	0	0
1084	23263	MCF2L	-	-	-0.481174	0.568899	0.001	0.012678	0	0	0	0	0	0
1107	166614	DCLK2	1	E3	-0.484213	0.568581	0.001	0.012678	0	1	0	0	0	1
1127	64919	BCL11B	-	-	-0.486833	0.568276	0.001	0.012678	0	0	0	0	0	0
1156	132864	CPEB2	-	-	-0.490149	0.567846	0.004	0.0351959	0	0	0	0	0	0
1174	57459	GATAD2B	-	-	-0.492459	0.567516	0.001	0.012678	0	1	0	0	0	0
1183	259217	HSPA12A	-	-	-0.493681	0.56733	0.002	0.0209533	0	0	0	0	0	1
1187	1183	CLCN4	-	-	-0.494223	0.567245	0.001	0.012678	0	0	0	0	0	0
1210	57631	LRCH2	-	-	-0.498647	0.566493	0.001	0.012678	0	0	0	0	0	0
1212	9771	RAPGEF5	-	-	-0.498904	0.566446	0.001	0.012678	0	0	0	0	0	0
1229	140730	RIMS4	-	-	-0.501983	0.565852	0.001	0.012678	0	0	0	0	0	0
1253	4753	NELL2	1	E4	-0.505276	0.565153	0.001	0.012678	0	0	0	0	0	0
1254	83660	TLN2	-	-	-0.50531	0.565145	0.001	0.012678	1	0	0	0	0	1
1278	10659	CELF2	-	-	-0.508066	0.564206	0.004	0.0351959	0	1	0	0	0	0
1331	84251	SGIP1	-	-	-0.515286	0.557755	0.001	0.012678	1	0	0	0	0	1
1339	6546	SLC8A1	-	-	-0.516131	0.556729	0.001	0.012678	1	0	0	0	0	0
1344	6712	SPTBN2	-1	-	-0.516679	0.556044	0.002	0.0209533	1	0	0	0	0	1
1354	57689	LRRC4C	-	-	-0.518014	0.554318	0.001	0.012678	0	0	0	0	0	0
1364	6263	RYR3	1	E3	-0.519502	0.552324	0.001	0.012678	0	0	0	0	0	0
1369	50804	MYEF2	-	-	-0.520765	0.550593	0.002	0.0209533	0	1	0	0	0	0
1375	23326	USP22	-	-	-0.521284	0.549876	0.002	0.0209533	1	1	0	0	0	0
1381	9844	ELMO1	-	-	-0.521813	0.549145	0.001	0.012678	0	0	0	0	0	0
1383	7776	ZNF236	-	-	-0.521837	0.549112	0.001	0.012678	0	0	0	0	0	0
1399	143279	HECTD2	-	-	-0.52349	0.546835	0.001	0.012678	0	1	0	0	0	0
1421	2912	GRM2	-	-	-0.526247	0.543157	0.001	0.012678	0	0	0	0	0	1
1437	3742	KCNA6	-	-	-0.528173	0.540763	0.001	0.012678	0	0	0	0	0	0
1512	5577	PRKAR2B	-	-	-0.535609	0.533118	0.001	0.012678	0	0	0	0	0	1
1526	5662	PSD	-	-	-0.536754	0.532003	0.001	0.012678	1	1	0	0	0	1
1544	23043	TNIK	-	-	-0.537837	0.530956	0.001	0.012678	1	0	0	0	0	0
1588	80059	LRRTM4	-	-	-0.540983	0.527951	0.001	0.012678	0	0	0	0	0	0
1591	5138	PDE2A	-	-	-0.54131	0.527642	0.001	0.012678	1	0	0	0	0	1
1595	5803	PTPRZ1	1	E3	-0.542021	0.526972	0.001	0.012678	0	0	0	0	0	1
1614	89796	NAV1	-	-	-0.543254	0.525817	0.002	0.0209533	1	0	0	0	0	0
1623	80725	SRCIN1	-	-	-0.544002	0.525122	0.001	0.012678	1	0	0	0	0	1
1685	119	ADD2	-	-	-0.548568	0.520954	0.001	0.012678	0	0	0	0	0	1
1768	92	ACVR2A	-	-	-0.555774	0.51468	0.005	0.0417205	0	1	0	0	0	0
1791	5153	PDE1B	-	-	-0.557227	0.513464	0.001	0.012678	0	0	0	0	0	0
1809	5274	SERPINI1	-	-	-0.558713	0.512238	0.001	0.012678	0	0	0	0	0	0
1813	8541	PPFIA3	-	-	-0.559083	0.511936	0.004	0.0351959	1	0	0	0	0	1
1833	9575	CLOCK	1	E3	-0.560932	0.510442	0.005	0.0417205	0	1	0	0	0	0
1857	2119	ETV5	-	-	-0.563925	0.508015	0.004	0.0351959	0	0	0	0	0	0
1892	120114	FAT3	-	-	-0.566386	0.505974	0.001	0.012678	1	0	1	0	0	0
1911	8658	TNKS	-	-	-0.567461	0.505124	0.004	0.0351959	1	1	0	0	0	0
1966	1393	CRHBP	-	-	-0.571336	0.502616	0.001	0.012678	0	0	0	0	0	0
2008	80333	KCNIP4	-	-	-0.574005	0.501699	0.001	0.012678	0	0	1	0	0	0
2026	114134	SLC2A13	-	-	-0.575448	0.501372	0.001	0.012678	0	0	0	0	0	0
2088	3739	KCNA4	-	-	-0.580677	0.500288	0.001	0.012678	0	0	0	0	0	0
2129	10154	PLXNC1	-	-	-0.583147	0.499827	0.004	0.0351959	0	0	0	0	0	0
2151	7552	ZNF711	-	-	-0.584695	0.499554	0.001	0.012678	0	0	0	0	0	0
2188	27012	KCNV1	-	-	-0.587345	0.499114	0.001	0.012678	0	0	0	0	0	0
2233	26049	FAM169A	-	-	-0.590776	0.498594	0.002	0.0209533	0	0	0	0	0	0
2329	57476	GRAMD1B	-	-	-0.596364	0.497855	0.001	0.012678	1	0	0	0	0	0
2385	121256	TMEM132D	-	-	-0.599918	0.49745	0.002	0.0209533	0	0	0	0	0	0
2508	3737	KCNA2	-	-	-0.606556	0.496811	0.001	0.012678	1	0	0	0	0	0
2563	131034	CPNE4	-	-	-0.609297	0.496587	0.004	0.0351959	0	0	0	0	0	0
2633	286046	XKR6	-	-	-0.613417	0.496289	0.002	0.0209533	0	0	0	0	0	0
2676	84502	JPH4	-	-	-0.615743	0.496138	0.004	0.0351959	1	0	0	0	0	0
2989	26468	LHX6	-	-	-0.630444	0.495415	0.004	0.0351959	0	0	0	0	0	0
23644	4012	LNPEP	-	-	-0.893497	0.374702	0.005	0.0417205	0	1	0	0	0	0
23808	29915	HCFC2	-	-	-0.898605	0.366688	0.002	0.0209533	0	0	0	0	0	0
24333	57148	RALGAPB	-	-	-0.915984	0.336796	0.002	0.0209533	1	0	0	0	0	0
24892	51755	CDK12	-	-	-0.940498	0.329994	0.003	0.0283791	0	0	0	0	0	0
3	2775	GNAO1	-	-	0.493159	0.787131	0.001	0.012678	1	0	0	0	0	1
7	6854	SYN2	-	-	0.223923	0.766209	0.001	0.012678	0	0	0	0	0	1
8	6310	ATXN1	-1	-	0.213545	0.766043	0.002	0.0209533	1	0	1	0	0	0
13	2334	AFF2	1	E4	0.160855	0.76554	0.001	0.012678	0	0	0	0	0	0
15	2782	GNB1	-	-	0.153554	0.765505	0.001	0.012678	1	1	0	0	0	1
20	80031	SEMA6D	-	-	0.114138	0.765387	0.001	0.012678	0	0	0	0	0	0
26	23544	SEZ6L	-	-	0.0855171	0.765198	0.001	0.012678	0	0	0	0	0	0
28	4915	NTRK2	1	E3	0.0767608	0.76432	0.001	0.012678	1	0	1	0	1	0
30	4325	MMP16	-	-	0.0621914	0.759379	0.001	0.012678	0	0	0	0	0	0
31	4137	MAPT	1	E3	0.0605129	0.758413	0.001	0.012678	0	0	0	0	1	1
32	51412	ACTL6B	-	-	0.0576498	0.756534	0.001	0.012678	0	0	0	0	0	0
36	9444	QKI	-	-	0.0418343	0.739857	0.004	0.0351959	1	0	0	0	0	0
45	7529	YWHAB	1	E3	0.018255	0.644499	0.002	0.0209533	0	0	0	0	0	1
46	3358	HTR2C	1	E3	0.0162631	0.644093	0.001	0.012678	0	0	0	0	0	0
47	1641	DCX	1	E3	0.016013	0.64404	0.001	0.012678	0	0	0	0	0	1
48	9118	INA	-	-	0.0120339	0.643161	0.001	0.012678	0	1	0	0	0	1
51	3356	HTR2A	1	E3	0.00308214	0.640915	0.001	0.012678	0	0	0	0	0	0
57	6844	VAMP2	-	-	-0.0133171	0.636106	0.001	0.012678	1	0	0	0	0	1
60	4130	MAP1A	-	-	-0.018946	0.634332	0.001	0.012678	1	0	0	0	0	1
66	6664	SOX11	-	-	-0.0279546	0.631451	0.001	0.012678	0	0	0	0	0	0
68	4761	NEUROD2	-	-	-0.0319224	0.630187	0.001	0.012678	0	0	0	0	0	0
73	5101	PCDH9	1	E4	-0.0460937	0.625847	0.001	0.012678	1	0	1	0	0	0
81	22859	LPHN1	-	-	-0.0618787	0.621686	0.001	0.012678	1	0	0	0	0	1
86	63876	PKNOX2	-	-	-0.0727758	0.619486	0.001	0.012678	0	0	0	0	0	0
92	4355	MPP2	-	-	-0.0873262	0.617627	0.001	0.012678	0	0	0	0	0	1
93	10675	CSPG5	-	-	-0.0894083	0.617416	0.001	0.012678	0	0	0	0	0	0
94	65055	REEP1	-1	-	-0.0915486	0.617205	0.001	0.012678	0	0	0	0	0	0
96	5178	PEG3	-	-	-0.0965357	0.616741	0.001	0.012678	1	0	0	0	0	0
99	5999	RGS4	-	-	-0.100469	0.616398	0.001	0.012678	0	0	0	0	0	0
100	4745	NELL1	-	-	-0.103211	0.616172	0.001	0.012678	0	0	0	0	0	0
101	4884	NPTX1	-	-	-0.103618	0.616139	0.001	0.012678	0	0	0	0	0	1
102	108	ADCY2	-	-	-0.104127	0.616098	0.001	0.012678	0	0	0	0	0	0
104	8534	CHST1	-	-	-0.104449	0.616072	0.001	0.012678	0	0	0	0	0	0
105	40	ASIC2	1	E3	-0.104899	0.616037	0.001	0.012678	0	0	0	0	0	0
106	1837	DTNA	-	-	-0.105545	0.615986	0.001	0.012678	1	0	1	0	0	1
109	9215	LARGE	-1	-	-0.107224	0.615857	0.001	0.012678	1	1	1	0	0	0
111	10000	AKT3	-	-	-0.108341	0.615773	0.001	0.012678	1	0	0	0	1	0
112	51440	HPCAL4	-	-	-0.111241	0.615561	0.001	0.012678	0	0	0	0	0	0
113	10687	PNMA2	-	-	-0.111515	0.615542	0.001	0.012678	0	0	0	0	0	0
118	273	AMPH	-	-	-0.113397	0.61541	0.001	0.012678	1	0	0	0	0	1
119	8618	CADPS	-	-	-0.113709	0.615388	0.001	0.012678	1	0	0	0	0	1
123	4747	NEFL	-1	-	-0.117107	0.615162	0.001	0.012678	0	0	0	0	0	1
124	4978	OPCML	-1	-	-0.121637	0.614878	0.001	0.012678	0	0	1	0	0	1
125	6657	SOX2	-1	-	-0.123525	0.614765	0.001	0.012678	0	0	0	0	0	0
126	1400	CRMP1	-	-	-0.123838	0.614747	0.001	0.012678	1	0	0	0	0	1
127	116	ADCYAP1	-	-	-0.124482	0.614709	0.001	0.012678	0	0	0	0	0	0
130	1000	CDH2	-	-	-0.128292	0.614496	0.001	0.012678	0	1	0	0	0	1
131	2104	ESRRG	-	-	-0.128773	0.61447	0.001	0.012678	0	0	0	0	0	0
133	23017	FAIM2	-	-	-0.13507	0.614146	0.001	0.012678	0	0	0	0	0	0
135	23429	RYBP	-	-	-0.140418	0.613894	0.004	0.0351959	0	0	0	0	0	0
136	4760	NEUROD1	-1	-	-0.143973	0.613737	0.001	0.012678	0	0	0	0	0	0
141	3797	KIF3C	-	-	-0.149626	0.613503	0.001	0.012678	1	1	0	0	0	0
143	3845	KRAS	-1	-	-0.152633	0.613385	0.001	0.012678	0	0	0	0	1	1
147	2917	GRM7	1	E3	-0.158364	0.613172	0.001	0.012678	0	0	1	0	0	0
150	1008	CDH10	1	E3	-0.163944	0.612976	0.001	0.012678	0	0	0	0	0	1
156	5581	PRKCE	-	-	-0.166897	0.612876	0.001	0.012678	1	0	0	0	0	1
158	1463	NCAN	-	-	-0.167245	0.612864	0.001	0.012678	1	0	0	0	0	1
159	25758	KIAA1549L	-	-	-0.169037	0.612805	0.001	0.012678	0	0	0	0	0	1
160	55800	SCN3B	-1	-	-0.170657	0.612751	0.001	0.012678	0	0	0	0	0	0
161	6833	ABCC8	-1	-	-0.172151	0.612703	0.001	0.012678	0	0	0	0	0	0
163	9223	MAGI1	-	-	-0.174434	0.612629	0.001	0.012678	0	1	0	0	0	0
164	57863	CADM3	-	-	-0.174716	0.61262	0.001	0.012678	0	0	0	0	0	0
165	2263	FGFR2	-1	-	-0.174879	0.612614	0.002	0.0209533	0	0	0	0	1	0
166	1620	BRINP1	-	-	-0.177694	0.612524	0.001	0.012678	0	0	0	0	0	0
168	9760	TOX	-	-	-0.178352	0.612503	0.001	0.012678	0	1	0	0	0	0
171	2555	GABRA2	1	E3	-0.181007	0.612418	0.001	0.012678	0	0	0	0	0	0
172	29114	TAGLN3	-	-	-0.181491	0.612403	0.001	0.012678	0	0	0	0	0	1
175	6579	SLCO1A2	-	-	-0.184918	0.612293	0.001	0.012678	0	0	0	0	0	0
176	7881	KCNAB1	-	-	-0.186803	0.612233	0.001	0.012678	0	0	0	0	0	0
177	1780	DYNC1I1	-	-	-0.187406	0.612213	0.001	0.012678	0	0	0	0	0	1
179	10505	SEMA4F	-	-	-0.189571	0.612143	0.001	0.012678	0	0	0	0	0	0
181	2257	FGF12	-	-	-0.192134	0.612059	0.001	0.012678	0	0	0	0	1	0
182	138046	RALYL	-	-	-0.193667	0.612009	0.001	0.012678	0	0	0	0	0	0
184	10900	RUNDC3A	-	-	-0.19446	0.611982	0.001	0.012678	0	0	0	0	0	0
185	6752	SSTR2	-	-	-0.195347	0.611953	0.001	0.012678	0	0	0	0	0	0
187	8745	ADAM23	-	-	-0.197732	0.611872	0.001	0.012678	0	0	0	0	0	1
188	23504	RIMBP2	-	-	-0.198332	0.611851	0.001	0.012678	1	0	0	0	0	1
190	492	ATP2B3	-	-	-0.198754	0.611837	0.001	0.012678	0	0	0	0	0	1
194	5602	MAPK10	-1	-	-0.205243	0.611606	0.001	0.012678	0	0	0	1	1	0
195	808	CALM3	-	-	-0.205267	0.611606	0.003	0.0283791	1	1	0	0	0	1
196	2915	GRM5	1	E3	-0.205732	0.611588	0.001	0.012678	1	0	1	0	0	1
197	3761	KCNJ4	-	-	-0.206922	0.611544	0.001	0.012678	0	0	0	0	0	0
198	26052	DNM3	-	-	-0.210118	0.611423	0.001	0.012678	0	0	0	0	0	1
199	1272	CNTN1	-	-	-0.211168	0.611382	0.001	0.012678	0	0	0	0	0	1
201	55384	MEG3	-	-	-0.212038	0.611347	0.001	0.012678	0	0	0	0	0	0
203	50649	ARHGEF4	-	-	-0.214012	0.611268	0.001	0.012678	1	0	0	0	0	0
204	6422	SFRP1	-	-	-0.216631	0.611159	0.001	0.012678	0	0	0	1	0	0
205	4297	KMT2A	-	-	-0.21752	0.611122	0.006	0.0478684	0	0	0	0	0	0
207	785	CACNB4	-	-	-0.218649	0.611073	0.001	0.012678	0	0	0	0	1	1
209	860	RUNX2	-1	-	-0.220548	0.61099	0.002	0.0209533	0	0	0	0	0	0
211	29	ABR	-	-	-0.22141	0.610951	0.001	0.012678	1	0	0	0	0	1
213	5923	RASGRF1	-	-	-0.222488	0.610902	0.001	0.012678	1	0	0	0	1	0
215	55885	LMO3	-	-	-0.224537	0.610807	0.001	0.012678	0	0	0	0	0	0
216	2897	GRIK1	-	-	-0.227351	0.610671	0.001	0.012678	0	0	0	0	0	0
221	11075	STMN2	-	-	-0.2302	0.610527	0.001	0.012678	0	0	0	0	0	0
229	429	ASCL1	-	-	-0.232788	0.610391	0.001	0.012678	0	0	0	0	0	0
232	6543	SLC8A2	-	-	-0.233553	0.61035	0.001	0.012678	1	0	0	0	0	1
233	5156	PDGFRA	-1	-	-0.234931	0.610274	0.002	0.0209533	0	0	1	0	1	0
234	51761	ATP8A2	-	-	-0.235344	0.610251	0.001	0.012678	0	0	0	0	0	1
237	1016	CDH18	-	-	-0.238947	0.610044	0.001	0.012678	0	0	0	0	0	0
239	7216	TRO	-	-	-0.239066	0.610037	0.001	0.012678	1	0	0	0	0	0
240	22865	SLITRK3	-	-	-0.239637	0.610003	0.001	0.012678	0	0	0	0	0	0
241	2254	FGF9	-	-	-0.239999	0.609982	0.001	0.012678	0	0	0	0	1	0
242	4741	NEFM	-	-	-0.241837	0.60987	0.001	0.012678	0	0	0	0	0	1
243	10472	ZBTB18	-	-	-0.241903	0.609866	0.001	0.012678	0	0	0	0	0	0
244	81849	ST6GALNAC5	-	-	-0.241945	0.609863	0.001	0.012678	0	0	0	0	0	0
247	534	ATP6V1G2	-	-	-0.243167	0.609787	0.001	0.012678	0	1	0	0	0	1
248	4208	MEF2C	1	E4	-0.244257	0.609717	0.001	0.012678	0	0	0	0	1	0
251	22854	NTNG1	1	E4	-0.245762	0.609619	0.002	0.0209533	0	0	0	0	0	0
252	9863	MAGI2	-	-	-0.245833	0.609614	0.001	0.012678	1	0	1	0	0	1
255	4684	NCAM1	-	-	-0.247622	0.609495	0.001	0.012678	1	0	0	0	0	1
257	6861	SYT5	-	-	-0.248709	0.60942	0.001	0.012678	0	0	0	0	0	1
261	1949	EFNB3	-	-	-0.250342	0.609306	0.001	0.012678	0	0	0	0	0	0
265	22871	NLGN1	1	E3	-0.251206	0.609245	0.001	0.012678	0	0	1	0	0	0
268	6511	SLC1A6	-	-	-0.254214	0.609023	0.001	0.012678	0	0	0	0	0	0
274	6508	SLC4A3	-	-	-0.256601	0.60884	0.001	0.012678	1	0	0	0	0	0
277	2786	GNG4	-	-	-0.258141	0.608718	0.001	0.012678	0	0	0	0	0	0
278	5530	PPP3CA	-	-	-0.258355	0.608701	0.001	0.012678	1	0	0	1	1	1
280	1394	CRHR1	-	-	-0.259774	0.608586	0.001	0.012678	0	0	0	0	0	0
281	57556	SEMA6A	-	-	-0.259851	0.60858	0.001	0.012678	0	0	0	0	0	0
283	321	APBA2	1	E3	-0.26213	0.608389	0.001	0.012678	0	0	0	0	0	0
285	3084	NRG1	1	E3	-0.26278	0.608333	0.001	0.012678	0	0	0	0	0	0
286	9900	SV2A	-	-	-0.263038	0.608311	0.001	0.012678	1	0	0	0	0	1
288	50859	SPOCK3	-	-	-0.263698	0.608254	0.001	0.012678	0	0	0	0	0	0
290	3736	KCNA1	-1	-	-0.264252	0.608205	0.001	0.012678	0	0	0	0	0	0
292	5457	POU4F1	-	-	-0.265131	0.608128	0.001	0.012678	0	0	0	0	0	0
293	441151	TMEM151B	-	-	-0.265257	0.608117	0.001	0.012678	1	1	0	0	0	0
301	6456	SH3GL2	-	-	-0.269749	0.607725	0.001	0.012678	0	0	0	0	0	1
302	2743	GLRB	-	-	-0.272761	0.60746	0.001	0.012678	0	0	0	0	0	0
304	25830	SULT4A1	-	-	-0.274894	0.607268	0.001	0.012678	0	0	0	0	0	0
307	8633	UNC5C	-	-	-0.278333	0.606947	0.001	0.012678	0	0	0	0	0	0
309	4185	ADAM11	-	-	-0.278971	0.606885	0.001	0.012678	0	0	0	0	0	0
310	5534	PPP3R1	-	-	-0.279574	0.606826	0.001	0.012678	0	1	0	1	1	0
311	10485	C1orf61	-	-	-0.280109	0.606773	0.001	0.012678	0	0	0	0	0	0
312	23321	TRIM2	-	-	-0.280529	0.606731	0.002	0.0209533	1	1	0	0	0	1
314	6505	SLC1A1	1	E3	-0.280925	0.606692	0.001	0.012678	0	0	0	0	0	0
315	5521	PPP2R2B	-1	-	-0.281828	0.606599	0.001	0.012678	0	0	0	0	0	0
317	7345	UCHL1	-1	-	-0.284276	0.60634	0.001	0.012678	0	0	0	0	0	1
320	23349	KIAA1045	-	-	-0.285178	0.60624	0.001	0.012678	1	0	0	0	0	1
325	5915	RARB	1	E3	-0.288468	0.605856	0.001	0.012678	0	0	0	0	0	0
326	9479	MAPK8IP1	-1	-	-0.288854	0.605809	0.001	0.012678	1	0	0	0	1	0
328	1392	CRH	-	-	-0.289764	0.605695	0.001	0.012678	0	0	0	0	0	0
329	8507	ENC1	-	-	-0.289962	0.60567	0.001	0.012678	1	0	0	0	0	0
330	53358	SHC3	-	-	-0.290857	0.605555	0.001	0.012678	0	0	0	0	0	0
331	10690	FUT9	-	-	-0.290862	0.605554	0.001	0.012678	0	0	0	0	0	0
334	5218	CDK14	1	E3	-0.291668	0.605448	0.001	0.012678	0	0	0	0	0	0
335	333	APLP1	-	-	-0.292402	0.605349	0.001	0.012678	1	1	0	0	0	0
336	2824	GPM6B	-	-	-0.292877	0.605284	0.001	0.012678	0	0	0	0	0	0
338	784	CACNB3	-	-	-0.293655	0.605175	0.001	0.012678	1	0	0	0	1	1
339	10777	ARPP21	-	-	-0.294196	0.605098	0.001	0.012678	1	0	0	0	0	0
341	4345	CD200	-	-	-0.295147	0.604959	0.001	0.012678	0	0	0	0	0	0
343	54551	MAGEL2	-	-	-0.296265	0.60479	0.001	0.012678	0	0	0	0	0	0
346	2042	EPHA3	-	-	-0.296837	0.604702	0.001	0.012678	0	0	0	0	0	0
347	3642	INSM1	-	-	-0.296981	0.60468	0.001	0.012678	0	0	0	0	0	0
348	10446	LRRN2	-	-	-0.297587	0.604584	0.001	0.012678	1	0	0	0	0	0
351	55117	SLC6A15	-	-	-0.299236	0.604314	0.001	0.012678	0	0	0	0	0	0
352	2550	GABBR1	1	E4	-0.299821	0.604215	0.001	0.012678	1	1	0	0	0	1
353	10409	BASP1	-	-	-0.300051	0.604176	0.001	0.012678	0	1	0	0	0	1
354	80036	TRPM3	-	-	-0.300099	0.604167	0.001	0.012678	1	0	1	0	0	0
355	5080	PAX6	1	E3	-0.300364	0.604122	0.001	0.012678	0	0	0	0	0	0
356	8303	SNN	-	-	-0.300758	0.604053	0.001	0.012678	0	0	0	0	0	0
364	2822	GPLD1	-	-	-0.303789	0.603495	0.001	0.012678	0	0	0	0	0	0
366	22986	SORCS3	1	E3	-0.304764	0.603304	0.001	0.012678	0	0	0	0	0	0
368	3021	H3F3B	-	-	-0.306325	0.602987	0.003	0.0283791	0	0	0	0	0	0
371	57795	BRINP2	-	-	-0.307597	0.602717	0.001	0.012678	0	0	0	0	0	0
372	157627	LINC00599	-	-	-0.308046	0.602619	0.001	0.012678	0	0	0	0	0	0
374	9478	CABP1	-	-	-0.30847	0.602526	0.001	0.012678	0	0	0	0	0	0
375	9628	RGS6	-	-	-0.308921	0.602425	0.001	0.012678	0	0	0	0	0	0
376	88	ACTN2	-1	-	-0.309335	0.602332	0.001	0.012678	0	0	0	0	0	1
377	605	BCL7A	-	-	-0.309562	0.602281	0.001	0.012678	0	1	0	0	0	0
378	9362	CPNE6	-	-	-0.309675	0.602255	0.001	0.012678	0	0	0	0	0	1
379	3131	HLF	-	-	-0.309733	0.602242	0.001	0.012678	0	0	0	0	0	0
382	4826	NNAT	-	-	-0.310638	0.602032	0.001	0.012678	0	0	0	0	0	0
384	5979	RET	-1	-	-0.310898	0.601971	0.001	0.012678	0	0	0	0	0	0
385	63974	NEUROD6	-	-	-0.310902	0.601971	0.001	0.012678	0	0	0	0	0	0
386	23026	MYO16	1	E4	-0.310942	0.601961	0.001	0.012678	1	0	0	0	0	0
387	4808	NHLH2	-	-	-0.31159	0.601807	0.001	0.012678	0	0	0	0	0	0
390	3757	KCNH2	-1	-	-0.312028	0.601702	0.001	0.012678	0	0	0	0	0	0
391	10098	TSPAN5	-	-	-0.312751	0.601526	0.001	0.012678	0	0	0	0	0	0
392	54886	LPPR1	-	-	-0.313234	0.601407	0.001	0.012678	0	0	0	0	0	0
398	1602	DACH1	-	-	-0.315046	0.60095	0.001	0.012678	0	1	0	0	0	0
401	6622	SNCA	-1	-	-0.31611	0.600673	0.001	0.012678	0	0	0	0	0	0
402	5099	PCDH7	-	-	-0.317205	0.600383	0.001	0.012678	1	0	0	0	0	0
404	5077	PAX3	-1	-	-0.318279	0.600093	0.001	0.012678	0	0	0	0	0	0
406	8851	CDK5R1	-	-	-0.318869	0.599931	0.001	0.012678	1	1	0	0	0	0
408	6299	SALL1	-	-	-0.319043	0.599883	0.001	0.012678	0	0	0	0	0	0
409	5870	RAB6A	-	-	-0.320157	0.599573	0.001	0.012678	0	0	0	0	0	1
410	54674	LRRN3	-	-	-0.320903	0.599362	0.001	0.012678	0	0	0	0	0	0
411	80144	FRAS1	-	-	-0.321467	0.599201	0.001	0.012678	0	0	0	0	0	0
414	8522	GAS7	-	-	-0.322278	0.598967	0.001	0.012678	1	0	0	0	0	1
415	3354	HTR1E	1	E3	-0.322478	0.598909	0.001	0.012678	0	0	0	0	0	0
416	728215	FAM155A	-	-	-0.322872	0.598794	0.001	0.012678	0	1	0	0	0	0
417	55061	SUSD4	-	-	-0.323295	0.59867	0.001	0.012678	0	0	0	0	0	0
418	5801	PTPRR	-	-	-0.324062	0.598444	0.001	0.012678	0	0	0	0	1	0
419	4613	MYCN	-	-	-0.324199	0.598403	0.001	0.012678	0	0	0	0	0	0
420	10215	OLIG2	-	-	-0.325308	0.598071	0.001	0.012678	0	0	0	0	0	0
423	9706	ULK2	-	-	-0.325969	0.597871	0.001	0.012678	1	1	0	0	0	0
424	57172	CAMK1G	-	-	-0.326267	0.59778	0.001	0.012678	0	0	0	0	0	0
426	30819	KCNIP2	-	-	-0.327257	0.597476	0.001	0.012678	0	0	0	0	0	0
427	2583	B4GALNT1	-	-	-0.327267	0.597473	0.001	0.012678	0	1	0	0	0	0
428	9892	SNAP91	-	-	-0.327803	0.597307	0.001	0.012678	1	0	0	0	0	1
429	6327	SCN2B	-	-	-0.328013	0.597242	0.001	0.012678	0	0	0	0	0	0
431	5217	PFN2	-	-	-0.328322	0.597146	0.003	0.0283791	0	1	0	0	0	0
432	777	CACNA1E	-	-	-0.328637	0.597047	0.001	0.012678	1	0	0	0	1	0
434	1734	DIO2	-	-	-0.329752	0.596696	0.001	0.012678	0	0	0	0	0	0
435	9315	NREP	-	-	-0.330433	0.59648	0.001	0.012678	0	1	0	0	0	0
437	6014	RIT2	-	-	-0.330851	0.596346	0.001	0.012678	0	0	0	0	0	0
438	6900	CNTN2	-	-	-0.331077	0.596274	0.001	0.012678	0	0	0	0	0	1
440	5100	PCDH8	-	-	-0.331508	0.596136	0.001	0.012678	0	0	0	0	0	0
441	5799	PTPRN2	1	E3	-0.332674	0.595759	0.001	0.012678	1	0	1	0	0	0
442	64067	NPAS3	-	-	-0.332848	0.595702	0.001	0.012678	0	0	1	0	0	0
443	5813	PURA	-	-	-0.333075	0.595628	0.003	0.0283791	0	0	0	0	0	1
447	131566	DCBLD2	-	-	-0.334329	0.595217	0.004	0.0351959	0	0	0	0	0	0
450	6677	SPAM1	-	-	-0.335069	0.594973	0.001	0.012678	0	0	0	0	0	0
451	9956	HS3ST2	-	-	-0.335613	0.594792	0.001	0.012678	0	0	0	0	0	0
454	1005	CDH7	-	-	-0.337501	0.594161	0.001	0.012678	0	0	0	0	0	0
456	4852	NPY	1	E3	-0.338612	0.593786	0.001	0.012678	0	0	0	0	0	0
458	6457	SH3GL3	-	-	-0.339828	0.593373	0.001	0.012678	0	0	0	0	0	1
459	5076	PAX2	-	-	-0.340049	0.593298	0.001	0.012678	0	0	0	0	0	0
460	796	CALCA	-	-	-0.340288	0.593216	0.001	0.012678	0	0	0	0	0	0
465	81551	STMN4	-	-	-0.341938	0.59265	0.001	0.012678	0	0	0	0	0	0
468	1002	CDH4	-	-	-0.342682	0.592394	0.001	0.012678	0	0	0	0	0	1
469	23119	HIC2	-	-	-0.343512	0.592107	0.001	0.012678	0	0	0	0	0	0
470	7093	TLL2	-	-	-0.343677	0.592049	0.001	0.012678	0	0	0	0	0	0
471	10085	EDIL3	-	-	-0.343953	0.591954	0.001	0.012678	0	0	0	0	0	0
475	3746	KCNC1	-	-	-0.345118	0.591549	0.001	0.012678	0	0	0	0	0	0
477	3741	KCNA5	-1	-	-0.345481	0.591423	0.001	0.012678	0	0	0	0	0	0
479	56146	PCDHA2	-	-	-0.346461	0.591081	0.001	0.012678	0	0	0	0	0	0
480	5354	PLP1	-1	-	-0.347052	0.590874	0.001	0.012678	1	0	0	0	0	1
482	1816	DRD5	1	E3	-0.348774	0.59027	0.006	0.0478684	0	0	0	0	0	0
485	7067	THRA	-	-	-0.349713	0.58994	0.001	0.012678	1	0	0	0	0	0
486	80003	PCNXL2	-	-	-0.350156	0.589785	0.001	0.012678	1	0	0	0	0	0
488	54769	DIRAS2	-	-	-0.350744	0.589578	0.001	0.012678	1	0	0	0	0	1
490	2776	GNAQ	-	-	-0.352729	0.588879	0.002	0.0209533	0	0	0	0	0	1
491	79776	ZFHX4	-	-	-0.352733	0.588877	0.001	0.012678	0	0	0	0	0	0
493	23620	NTSR2	-	-	-0.354186	0.588366	0.001	0.012678	0	0	0	0	0	0
494	5332	PLCB4	-	-	-0.354751	0.588167	0.001	0.012678	0	0	0	1	0	1
495	57084	SLC17A6	-	-	-0.355314	0.587969	0.001	0.012678	0	0	0	0	0	0
497	9899	SV2B	-	-	-0.356084	0.587698	0.001	0.012678	1	0	0	0	0	0
498	134	ADORA1	-	-	-0.356242	0.587642	0.001	0.012678	0	0	0	0	0	0
499	27065	NSG1	-	-	-0.356444	0.587571	0.001	0.012678	0	0	0	0	0	0
500	4293	MAP3K9	-	-	-0.357089	0.587345	0.003	0.0283791	0	0	0	0	0	0
504	5453	POU3F1	-	-	-0.358385	0.58689	0.001	0.012678	0	0	0	0	0	0
505	23239	PHLPP1	-	-	-0.358766	0.586757	0.001	0.012678	0	1	0	0	0	0
512	4889	NPY5R	1	E3	-0.360148	0.586274	0.001	0.012678	0	0	0	0	0	0
513	23302	WSCD1	-	-	-0.360156	0.586271	0.001	0.012678	0	0	0	0	0	0
516	55859	BEX1	-	-	-0.360977	0.585985	0.001	0.012678	0	0	0	0	0	0
518	3766	KCNJ10	-1	-	-0.36158	0.585776	0.001	0.012678	0	0	0	0	0	0
519	11141	IL1RAPL1	1	E3	-0.361639	0.585755	0.001	0.012678	0	0	1	0	0	0
520	5864	RAB3A	1	E4	-0.361683	0.58574	0.001	0.012678	0	0	0	0	0	1
521	4974	OMG	1	E3	-0.361752	0.585716	0.001	0.012678	0	0	0	0	0	1
522	2259	FGF14	-1	-	-0.362068	0.585606	0.001	0.012678	0	0	0	0	1	0
525	55294	FBXW7	-	-	-0.362609	0.585419	0.001	0.012678	0	0	0	0	0	0
527	9745	ZNF536	-	-	-0.362785	0.585358	0.001	0.012678	1	0	0	0	0	0
530	2346	FOLH1	1	E3	-0.363378	0.585153	0.001	0.012678	0	0	0	0	0	0
531	51555	PEX5L	-	-	-0.36359	0.58508	0.001	0.012678	0	0	0	0	0	0
532	11341	SCRG1	-	-	-0.363756	0.585023	0.001	0.012678	0	0	0	0	0	0
533	887	CCKBR	-	-	-0.364327	0.584826	0.001	0.012678	0	0	0	0	0	0
534	28951	TRIB2	-	-	-0.364556	0.584748	0.001	0.012678	0	0	0	0	0	0
535	5458	POU4F2	-	-	-0.365121	0.584554	0.001	0.012678	0	0	0	0	0	0
537	23187	PHLDB1	-	-	-0.365954	0.584269	0.001	0.012678	1	0	0	0	0	1
539	320	APBA1	-	-	-0.366129	0.58421	0.001	0.012678	1	1	0	0	0	0
540	23089	PEG10	-	-	-0.366859	0.583961	0.001	0.012678	0	1	0	0	0	0
543	6863	TAC1	1	E3	-0.367719	0.58367	0.001	0.012678	0	0	0	0	0	0
546	2675	GFRA2	-	-	-0.368207	0.583506	0.001	0.012678	0	0	0	0	0	0
551	23305	ACSL6	-	-	-0.369527	0.583063	0.001	0.012678	0	0	0	0	0	1
553	57586	SYT13	-	-	-0.369698	0.583006	0.001	0.012678	0	0	0	0	0	0
555	7447	VSNL1	-	-	-0.370368	0.582783	0.001	0.012678	0	0	0	0	0	1
559	6473	SHOX	-	-	-0.371005	0.582571	0.001	0.012678	0	0	0	0	0	0
560	2983	GUCY1B3	-	-	-0.3711	0.58254	0.001	0.012678	0	0	0	0	0	0
563	2173	FABP7	1	E3	-0.372437	0.5821	0.001	0.012678	0	0	0	0	0	1
564	60676	PAPPA2	-	-	-0.372799	0.581982	0.005	0.0417205	0	0	0	0	0	0
566	4211	MEIS1	-	-	-0.373126	0.581876	0.001	0.012678	0	0	0	0	0	0
567	8786	RGS11	-	-	-0.373138	0.581872	0.001	0.012678	0	0	0	0	0	0
569	869	CBLN1	-	-	-0.373623	0.581714	0.001	0.012678	0	0	0	0	0	0
579	6416	MAP2K4	-	-	-0.375965	0.580963	0.004	0.0351959	0	1	0	0	1	0
580	3763	KCNJ6	-	-	-0.376264	0.580868	0.001	0.012678	0	0	0	0	0	0
581	6659	SOX4	-	-	-0.376898	0.580669	0.001	0.012678	0	0	0	0	0	0
585	4082	MARCKS	-	-	-0.378818	0.580071	0.001	0.012678	0	1	0	0	0	0
586	2830	GPR6	-	-	-0.379524	0.579855	0.001	0.012678	0	0	0	0	0	0
591	2785	GNG3	-	-	-0.380863	0.579449	0.001	0.012678	0	0	0	0	0	1
594	8013	NR4A3	-1	-	-0.381455	0.579271	0.001	0.012678	0	0	0	0	0	0
596	1004	CDH6	-	-	-0.381695	0.5792	0.001	0.012678	0	0	0	0	0	0
597	4887	NPY2R	1	E3	-0.381942	0.579126	0.001	0.012678	0	0	0	0	0	0
598	27328	PCDH11X	-	-	-0.382401	0.578991	0.001	0.012678	0	0	0	0	0	0
604	5122	PCSK1	-	-	-0.383332	0.578718	0.001	0.012678	0	0	0	0	0	0
607	11189	CELF3	-	-	-0.384273	0.578446	0.001	0.012678	0	0	0	0	0	0
609	56137	PCDHA12	-	-	-0.384614	0.578348	0.001	0.012678	0	0	0	0	0	0
611	59353	TMEM35	-	-	-0.385034	0.578228	0.001	0.012678	0	0	0	0	0	0
612	10242	KCNMB2	-	-	-0.385065	0.578219	0.001	0.012678	0	0	0	0	0	0
613	5578	PRKCA	-	-	-0.385135	0.5782	0.001	0.012678	0	0	0	1	1	1
614	3208	HPCA	-	-	-0.385301	0.578152	0.001	0.012678	0	0	0	0	0	1
615	1896	EDA	-1	-	-0.385511	0.578093	0.001	0.012678	0	0	0	0	0	0
617	22924	MAPRE3	-	-	-0.385624	0.578061	0.001	0.012678	0	0	0	0	0	1
618	2781	GNAZ	-	-	-0.385774	0.578019	0.001	0.012678	1	0	0	0	0	1
619	5587	PRKD1	-	-	-0.385856	0.577996	0.001	0.012678	0	0	0	0	0	0
621	10382	TUBB4A	-	-	-0.386017	0.577951	0.001	0.012678	0	0	0	0	0	1
625	7042	TGFB2	-	-	-0.386997	0.577679	0.003	0.0283791	0	0	0	0	1	0
629	340533	KIAA2022	-	-	-0.388239	0.57734	0.001	0.012678	0	0	0	0	0	0
630	9448	MAP4K4	-	-	-0.388501	0.57727	0.006	0.0478684	1	1	0	0	1	0
631	3480	IGF1R	-	-	-0.389308	0.577054	0.002	0.0209533	0	1	0	0	0	0
632	9788	MTSS1	-	-	-0.389516	0.576999	0.001	0.012678	0	0	0	0	0	0
634	5071	PARK2	1	E4	-0.38978	0.57693	0.001	0.012678	0	0	1	0	0	0
637	27330	RPS6KA6	-	-	-0.390785	0.576668	0.001	0.012678	0	0	0	0	1	0
643	200734	SPRED2	-	-	-0.393566	0.575972	0.001	0.012678	0	0	0	0	0	0
644	199731	CADM4	-	-	-0.393625	0.575958	0.001	0.012678	0	0	0	0	0	0
648	2492	FSHR	-1	-	-0.394365	0.575779	0.002	0.0209533	0	0	0	0	0	0
650	4168	MCF2	-	-	-0.394372	0.575778	0.001	0.012678	0	0	0	0	0	0
651	22987	SV2C	-	-	-0.39453	0.57574	0.001	0.012678	0	0	0	0	0	0
652	5911	RAP2A	-	-	-0.395141	0.575596	0.001	0.012678	0	0	0	0	0	0
653	5454	POU3F2	-	-	-0.396125	0.575368	0.001	0.012678	0	0	0	0	0	0
655	83259	PCDH11Y	-	-	-0.39649	0.575285	0.001	0.012678	0	0	0	0	0	0
656	23769	FLRT1	-	-	-0.396722	0.575232	0.001	0.012678	0	0	0	0	0	0
658	9071	CLDN10	-	-	-0.396989	0.575172	0.001	0.012678	0	0	0	0	0	0
660	22903	BTBD3	-	-	-0.397305	0.575102	0.005	0.0417205	0	0	0	0	0	0
662	1812	DRD1	1	E3	-0.397829	0.574986	0.001	0.012678	0	0	0	0	0	0
664	54212	SNTG1	-	-	-0.398062	0.574935	0.001	0.012678	0	0	0	0	0	0
665	2563	GABRD	-	-	-0.39828	0.574888	0.001	0.012678	0	0	0	0	0	0
669	1961	EGR4	-	-	-0.399405	0.574648	0.001	0.012678	0	0	0	0	0	0
673	814	CAMK4	-	-	-0.400381	0.574447	0.001	0.012678	0	0	0	0	0	0
675	55190	NUDT11	-	-	-0.401084	0.574305	0.001	0.012678	0	0	0	0	0	0
679	51552	RAB14	-	-	-0.402357	0.574057	0.003	0.0283791	0	1	0	0	0	1
685	10529	NEBL	-	-	-0.405093	0.57356	0.002	0.0209533	0	0	0	0	0	1
686	10612	TRIM3	-	-	-0.405283	0.573528	0.001	0.012678	1	0	0	0	0	1
687	83988	NCALD	-	-	-0.405871	0.573428	0.001	0.012678	0	0	0	0	0	1
689	894	CCND2	-	-	-0.405952	0.573415	0.001	0.012678	0	0	0	1	0	0
691	64137	ABCG4	-	-	-0.407488	0.573167	0.001	0.012678	0	0	0	0	0	0
697	8646	CHRD	-	-	-0.409398	0.572884	0.001	0.012678	0	0	0	0	0	0
699	7101	NR2E1	1	E3	-0.409713	0.572839	0.001	0.012678	0	0	0	0	0	0
702	2262	GPC5	-	-	-0.411104	0.572653	0.001	0.012678	0	0	1	0	0	0
704	6660	SOX5	1	E4	-0.411946	0.572548	0.001	0.012678	0	0	0	0	0	0
705	10046	MAMLD1	-1	-	-0.412193	0.572518	0.001	0.012678	0	0	0	0	0	0
708	801	CALM1	-	-	-0.413156	0.572406	0.001	0.012678	1	1	0	0	0	1
709	4045	LSAMP	-	-	-0.413185	0.572403	0.001	0.012678	0	0	1	0	0	1
710	339479	BRINP3	-	-	-0.413208	0.5724	0.001	0.012678	0	0	0	0	0	0
711	6196	RPS6KA2	1	E4	-0.413305	0.572389	0.003	0.0283791	0	0	0	0	1	0
714	9705	ST18	-	-	-0.414412	0.572271	0.001	0.012678	0	0	0	0	0	0
717	8395	PIP5K1B	-	-	-0.414817	0.57223	0.001	0.012678	0	0	0	0	0	0
718	4685	NCAM2	-	-	-0.415102	0.572202	0.001	0.012678	0	1	0	0	0	1
719	81563	C1orf21	-	-	-0.415168	0.572196	0.001	0.012678	0	1	0	0	0	0
721	2845	GPR22	-	-	-0.415493	0.572165	0.001	0.012678	0	0	0	0	0	0
722	7547	ZIC3	-1	-	-0.41609	0.572111	0.001	0.012678	0	0	0	0	0	0
723	27185	DISC1	1	E3	-0.41629	0.572093	0.001	0.012678	0	0	0	0	0	0
724	6010	RHO	-1	-	-0.416322	0.57209	0.001	0.012678	0	0	0	0	0	0
726	57526	PCDH19	1	E4	-0.416602	0.572067	0.001	0.012678	0	0	0	0	0	0
727	26289	AK5	-	-	-0.416633	0.572064	0.001	0.012678	0	0	0	0	0	1
728	29106	SCG3	-	-	-0.417025	0.572032	0.001	0.012678	0	0	0	0	0	0
731	5046	PCSK6	-	-	-0.417752	0.571975	0.001	0.012678	0	0	0	0	0	0
732	65997	RASL11B	-	-	-0.417796	0.571972	0.001	0.012678	0	0	0	0	0	0
733	2560	GABRB1	1	E4	-0.418047	0.571954	0.001	0.012678	0	0	1	0	0	0
735	7068	THRB	-1	-	-0.418396	0.571929	0.002	0.0209533	0	0	0	0	0	0
736	56675	NRIP3	-	-	-0.418417	0.571928	0.001	0.012678	0	0	0	0	0	0
738	29970	SCHIP1	-	-	-0.418637	0.571913	0.002	0.0209533	0	0	0	0	0	0
741	2835	GPR12	-	-	-0.419104	0.571881	0.001	0.012678	0	0	0	0	0	0
744	23154	NCDN	-	-	-0.419415	0.57186	0.001	0.012678	1	0	0	0	0	1
745	4036	LRP2	1	E4	-0.419419	0.57186	0.001	0.012678	0	0	0	0	0	0
749	8110	DPF3	-	-	-0.419742	0.571839	0.001	0.012678	0	0	0	0	0	0
752	80034	CSRNP3	1	E3	-0.420921	0.571764	0.001	0.012678	0	0	0	0	0	0
754	627	BDNF	1	E3	-0.42105	0.571756	0.001	0.012678	0	0	0	0	1	0
757	23619	ZIM2	-	-	-0.421426	0.571733	0.001	0.012678	0	0	0	0	0	0
759	1010	CDH12	-	-	-0.421807	0.57171	0.001	0.012678	0	0	1	0	0	0
760	636	BICD1	-	-	-0.422056	0.571695	0.001	0.012678	0	0	0	0	0	0
761	54207	KCNK10	-	-	-0.42209	0.571693	0.001	0.012678	0	0	0	0	0	0
762	2978	GUCA1A	-1	-	-0.422094	0.571693	0.001	0.012678	0	0	0	0	0	0
763	357	SHROOM2	-	-	-0.422511	0.571669	0.001	0.012678	0	0	0	0	0	0
764	4986	OPRK1	1	E3	-0.422792	0.571653	0.001	0.012678	0	0	0	0	0	0
767	8502	PKP4	-	-	-0.423551	0.57161	0.002	0.0209533	1	0	0	0	0	1
768	1297	COL9A1	-	-	-0.423903	0.571591	0.001	0.012678	0	0	0	0	0	0
771	4821	NKX2-2	-	-	-0.424267	0.571571	0.001	0.012678	0	0	0	0	0	0
774	7545	ZIC1	-	-	-0.425074	0.571529	0.001	0.012678	0	0	0	0	0	0
776	1114	CHGB	-	-	-0.425278	0.571518	0.001	0.012678	0	0	0	0	0	0
778	4040	LRP6	-	-	-0.425568	0.571503	0.003	0.0283791	0	1	0	1	0	0
780	10579	TACC2	-	-	-0.425768	0.571493	0.004	0.0351959	0	0	0	0	0	0
781	27087	B3GAT1	-	-	-0.42612	0.571475	0.001	0.012678	1	0	0	0	0	0
783	29118	DDX25	-	-	-0.426499	0.571457	0.001	0.012678	0	0	0	0	0	0
785	3232	HOXD3	-	-	-0.426821	0.571441	0.001	0.012678	0	0	0	0	0	0
786	25789	TMEM59L	-	-	-0.427405	0.571413	0.001	0.012678	0	0	0	0	0	0
788	9865	TRIL	-	-	-0.428172	0.571378	0.001	0.012678	1	0	0	0	0	0
789	23768	FLRT2	-	-	-0.428291	0.571372	0.001	0.012678	0	1	0	0	0	0
790	79698	ZMAT4	-	-	-0.428409	0.571367	0.001	0.012678	0	0	0	0	0	0
792	3777	KCNK3	-	-	-0.428611	0.571358	0.001	0.012678	0	0	0	0	0	0
793	4675	NAP1L3	-	-	-0.428664	0.571356	0.001	0.012678	0	0	0	0	0	0
796	1850	DUSP8	-	-	-0.430035	0.571296	0.001	0.012678	1	0	0	0	1	0
798	66036	MTMR9	-	-	-0.430323	0.571284	0.001	0.012678	0	1	0	0	0	0
800	6297	SALL2	-	-	-0.430833	0.571263	0.001	0.012678	1	0	0	0	0	0
801	23023	TMCC1	-	-	-0.431144	0.57125	0.004	0.0351959	0	0	0	0	0	0
807	9162	DGKI	-	-	-0.432247	0.571206	0.001	0.012678	0	0	0	0	0	0
809	79187	FSD1	-	-	-0.432433	0.571199	0.001	0.012678	0	0	0	0	0	1
810	253782	CERS6	-	-	-0.432532	0.571195	0.001	0.012678	0	0	0	0	0	0
812	51308	REEP2	-	-	-0.432674	0.57119	0.001	0.012678	0	0	0	0	0	0
813	6530	SLC6A2	1	E3	-0.432698	0.571189	0.004	0.0351959	0	0	0	0	0	0
814	2036	EPB41L1	-	-	-0.433316	0.571166	0.001	0.012678	1	0	0	0	0	1
815	375057	C1orf95	-	-	-0.433448	0.571161	0.001	0.012678	0	0	0	0	0	1
816	10683	DLL3	-1	-	-0.433611	0.571155	0.001	0.012678	0	0	0	0	0	0
817	7102	TSPAN7	1	E3	-0.433726	0.57115	0.001	0.012678	1	0	0	0	0	0
819	24141	LAMP5	-	-	-0.433815	0.571147	0.001	0.012678	0	0	0	0	0	0
820	1638	DCT	-	-	-0.433976	0.571141	0.001	0.012678	0	0	0	0	0	0
821	2922	GRP	-	-	-0.434049	0.571138	0.001	0.012678	0	0	0	0	0	0
822	23531	MMD	-	-	-0.434086	0.571137	0.001	0.012678	0	0	0	0	0	0
824	6447	SCG5	1	E3	-0.434645	0.571117	0.001	0.012678	0	0	0	0	0	0
827	3241	HPCAL1	-	-	-0.435208	0.571097	0.003	0.0283791	0	0	0	0	0	0
828	2138	EYA1	-1	-	-0.435292	0.571094	0.001	0.012678	0	0	0	0	0	0
829	31	ACACA	-	-	-0.435586	0.571084	0.003	0.0283791	0	0	0	0	0	1
830	1261	CNGA3	-1	-	-0.436258	0.571061	0.001	0.012678	0	0	0	0	0	0
832	6376	CX3CL1	-	-	-0.436379	0.571057	0.001	0.012678	0	0	0	0	0	0
835	5179	PENK	-	-	-0.437586	0.571016	0.001	0.012678	0	0	0	0	0	0
836	9962	SLC23A2	-	-	-0.438142	0.570998	0.001	0.012678	0	1	0	0	0	0
837	7436	VLDLR	1	E3	-0.438936	0.570973	0.002	0.0209533	0	0	0	0	0	0
842	5733	PTGER3	-	-	-0.439618	0.570951	0.001	0.012678	0	0	0	0	0	0
843	5069	PAPPA	-	-	-0.439698	0.570949	0.001	0.012678	0	0	0	0	0	0
844	956	ENTPD3	-	-	-0.439761	0.570947	0.001	0.012678	0	0	0	0	0	0
846	9148	NEURL1	-	-	-0.440066	0.570937	0.001	0.012678	0	0	0	0	0	0
849	7857	SCG2	-	-	-0.440355	0.570928	0.001	0.012678	0	0	0	0	0	0
853	80206	FHOD3	-	-	-0.441195	0.570902	0.001	0.012678	0	1	0	0	0	0
854	56995	TULP4	-	-	-0.441342	0.570898	0.001	0.012678	1	0	0	0	0	0
855	9627	SNCAIP	-	-	-0.442241	0.570871	0.001	0.012678	0	0	0	0	0	0
858	79969	ATAT1	-	-	-0.442848	0.570852	0.001	0.012678	0	0	0	0	0	1
859	10752	CHL1	-	-	-0.443779	0.570825	0.001	0.012678	0	0	0	0	0	1
860	2774	GNAL	-	-	-0.444181	0.570813	0.001	0.012678	1	0	0	0	0	0
865	80055	PGAP1	-	-	-0.444929	0.570791	0.001	0.012678	0	0	0	0	0	0
866	153	ADRB1	-	-	-0.444937	0.57079	0.002	0.0209533	0	0	0	0	0	0
869	6750	SST	-	-	-0.445587	0.570771	0.001	0.012678	0	0	0	0	0	0
870	9826	ARHGEF11	-	-	-0.445603	0.570771	0.001	0.012678	1	1	0	0	0	0
871	10090	UST	-	-	-0.445864	0.570763	0.001	0.012678	0	0	0	0	0	0
874	51299	NRN1	-	-	-0.446736	0.570737	0.001	0.012678	0	0	0	0	0	1
875	8577	TMEFF1	-	-	-0.44676	0.570737	0.001	0.012678	0	0	0	0	0	0
876	53822	FXYD7	-	-	-0.447294	0.570721	0.001	0.012678	0	0	0	0	0	0
877	9737	GPRASP1	-	-	-0.447371	0.570718	0.001	0.012678	0	0	0	0	0	0
886	10060	ABCC9	-1	-	-0.449034	0.570669	0.002	0.0209533	0	0	0	0	0	0
887	26507	CNNM1	-	-	-0.449766	0.570646	0.001	0.012678	0	0	0	0	0	0
891	154661	RUNDC3B	-	-	-0.450092	0.570636	0.001	0.012678	0	0	0	0	0	0
892	6247	RS1	-	-	-0.45014	0.570635	0.001	0.012678	0	0	0	0	0	0
895	9508	ADAMTS3	-	-	-0.450494	0.570624	0.001	0.012678	0	0	0	0	0	0
896	4340	MOG	1	E3	-0.450565	0.570622	0.001	0.012678	0	0	0	0	0	1
897	55816	DOK5	-	-	-0.450731	0.570617	0.001	0.012678	0	0	0	0	0	0
900	57419	SLC24A3	-	-	-0.451132	0.570604	0.001	0.012678	0	0	0	0	0	0
901	9806	SPOCK2	-	-	-0.451272	0.5706	0.001	0.012678	0	0	0	0	0	0
902	23085	ERC1	-	-	-0.451524	0.570592	0.002	0.0209533	0	1	0	0	0	1
905	5121	PCP4	-	-	-0.452155	0.570572	0.001	0.012678	0	0	0	0	0	0
907	5764	PTN	-	-	-0.452512	0.57056	0.001	0.012678	0	0	0	0	0	0
910	1136	CHRNA3	-	-	-0.453319	0.570534	0.001	0.012678	0	0	0	0	0	0
911	53919	SLCO1C1	-	-	-0.453468	0.570529	0.001	0.012678	0	0	0	0	0	0
912	10570	DPYSL4	-	-	-0.453523	0.570527	0.001	0.012678	0	0	0	0	0	1
913	10391	CORO2B	-	-	-0.453726	0.570521	0.001	0.012678	0	1	0	0	0	1
920	9427	ECEL1	-	-	-0.455366	0.570465	0.001	0.012678	0	0	0	0	0	0
924	5992	RFX4	-	-	-0.456089	0.570439	0.001	0.012678	0	0	1	0	0	0
925	818	CAMK2G	-	-	-0.456525	0.570424	0.006	0.0478684	0	0	0	1	0	1
930	10810	WASF3	-	-	-0.457443	0.57039	0.001	0.012678	0	0	0	0	0	1
933	154796	AMOT	-	-	-0.458554	0.570348	0.001	0.012678	0	0	0	0	0	0
935	51704	GPRC5B	-	-	-0.458681	0.570343	0.002	0.0209533	0	0	0	0	0	1
937	148	ADRA1A	-	-	-0.459034	0.570329	0.001	0.012678	0	0	0	0	0	0
938	2798	GNRHR	-	-	-0.459158	0.570324	0.001	0.012678	0	0	0	0	0	0
945	1113	CHGA	-	-	-0.460588	0.570266	0.001	0.012678	0	0	0	0	0	0
949	4223	MEOX2	-	-	-0.461517	0.570226	0.001	0.012678	0	0	0	0	0	0
951	8506	CNTNAP1	-	-	-0.461944	0.570207	0.001	0.012678	0	0	0	0	0	1
954	10645	CAMKK2	-	-	-0.462275	0.570192	0.001	0.012678	1	0	0	0	0	1
955	5618	PRLR	1	E3	-0.462433	0.570185	0.001	0.012678	0	0	0	0	0	0
956	10814	CPLX2	1	E3	-0.462458	0.570184	0.001	0.012678	1	0	0	0	0	0
957	30820	KCNIP1	-	-	-0.462586	0.570178	0.001	0.012678	0	0	0	0	0	0
959	5569	PKIA	-	-	-0.462732	0.570172	0.001	0.012678	0	0	0	0	0	0
960	23467	NPTXR	-	-	-0.462764	0.57017	0.001	0.012678	1	0	0	0	0	0
962	5629	PROX1	-	-	-0.462862	0.570166	0.001	0.012678	0	0	0	0	0	0
967	135138	PACRG	-	-	-0.463588	0.570132	0.001	0.012678	0	0	0	0	0	0
968	79012	CAMKV	-	-	-0.463813	0.570121	0.001	0.012678	0	0	0	0	0	1
969	8514	KCNAB2	-	-	-0.463826	0.570121	0.001	0.012678	0	0	0	0	0	1
970	23105	FSTL4	-	-	-0.463838	0.57012	0.001	0.012678	0	0	0	0	0	0
971	7222	TRPC3	-	-	-0.463852	0.570119	0.001	0.012678	0	0	0	0	0	0
975	5098	PCDHGC3	-	-	-0.464299	0.570098	0.002	0.0209533	1	0	0	0	0	0
976	2899	GRIK3	1	E3	-0.465087	0.570059	0.002	0.0209533	1	0	0	0	0	0
977	29906	ST8SIA5	-	-	-0.465092	0.570058	0.001	0.012678	0	0	0	0	0	0
978	54112	GPR88	-	-	-0.465161	0.570055	0.001	0.012678	0	0	0	0	0	0
979	23641	LDOC1	-	-	-0.465195	0.570053	0.002	0.0209533	0	0	0	0	0	0
982	65108	MARCKSL1	-	-	-0.46584	0.57002	0.003	0.0283791	0	0	0	0	0	1
986	5375	PMP2	-	-	-0.466641	0.569978	0.001	0.012678	0	0	0	0	0	0
987	655	BMP7	-	-	-0.466662	0.569977	0.001	0.012678	0	0	0	0	0	0
988	8871	SYNJ2	-	-	-0.466923	0.569962	0.001	0.012678	0	0	0	0	0	0
990	2567	GABRG3	1	E3	-0.46794	0.569906	0.001	0.012678	0	0	0	0	0	0
992	5617	PRL	1	E3	-0.468421	0.569878	0.003	0.0283791	0	0	0	0	0	0
993	7070	THY1	-	-	-0.468634	0.569866	0.003	0.0283791	0	0	0	0	0	0
996	23254	KAZN	-	-	-0.469295	0.569826	0.001	0.012678	0	0	0	0	0	0
997	8470	SORBS2	-	-	-0.469342	0.569824	0.001	0.012678	1	0	0	0	0	1
998	81553	FAM49A	-	-	-0.469427	0.569818	0.001	0.012678	0	0	0	0	0	1
1003	9762	LZTS3	-	-	-0.470502	0.569752	0.001	0.012678	0	0	0	0	0	1
1005	2246	FGF1	-	-	-0.47086	0.569729	0.001	0.012678	0	0	0	0	1	0
1006	6005	RHAG	-1	-	-0.4713	0.5697	0.002	0.0209533	0	0	0	0	0	0
1010	753	LDLRAD4	-	-	-0.471632	0.569678	0.001	0.012678	0	1	0	0	0	0
1012	4886	NPY1R	1	E3	-0.472159	0.569643	0.001	0.012678	0	0	0	0	0	0
1015	5414	SEPTIN4	-	-	-0.472458	0.569622	0.001	0.012678	0	0	0	0	0	1
1019	51701	NLK	-	-	-0.472709	0.569605	0.001	0.012678	0	0	0	1	1	0
1020	25924	MYRIP	-	-	-0.472841	0.569596	0.001	0.012678	0	0	0	0	0	0
1021	4062	LY6H	-	-	-0.473013	0.569584	0.001	0.012678	0	0	0	0	0	1
1022	10633	RASL10A	-	-	-0.473622	0.56954	0.001	0.012678	0	0	0	0	0	0
1024	23208	SYT11	-	-	-0.474033	0.56951	0.001	0.012678	0	0	0	0	0	0
1025	9108	MTMR7	-	-	-0.474061	0.569508	0.001	0.012678	0	0	0	0	0	0
1027	57715	SEMA4G	-	-	-0.474372	0.569485	0.002	0.0209533	0	0	0	0	0	0
1029	9465	AKAP7	-	-	-0.474631	0.569465	0.001	0.012678	0	0	0	0	0	0
1030	7480	WNT10B	-	-	-0.474746	0.569457	0.001	0.012678	0	0	0	1	0	0
1031	105	ADARB2	-	-	-0.474978	0.569439	0.001	0.012678	0	0	1	0	0	0
1035	4081	MAB21L1	-	-	-0.475266	0.569417	0.001	0.012678	0	0	0	0	0	0
1038	1759	DNM1	-	-	-0.475904	0.569367	0.001	0.012678	1	0	0	0	0	1
1039	64344	HIF3A	-	-	-0.475921	0.569365	0.001	0.012678	0	0	0	0	0	0
1043	3765	KCNJ9	-	-	-0.476288	0.569336	0.001	0.012678	0	0	0	0	0	0
1048	10231	RCAN2	-	-	-0.476712	0.569301	0.001	0.012678	0	0	0	0	0	0
1049	323	APBB2	-	-	-0.476757	0.569297	0.002	0.0209533	0	0	0	0	0	0
1051	56062	KLHL4	-	-	-0.477291	0.569253	0.001	0.012678	0	0	0	0	0	0
1052	3667	IRS1	-1	-	-0.47738	0.569245	0.001	0.012678	0	1	0	0	0	0
1053	5796	PTPRK	-	-	-0.477492	0.569236	0.006	0.0478684	0	0	1	0	0	0
1059	8739	HRK	-	-	-0.478782	0.569123	0.001	0.012678	0	0	0	0	0	0
1060	286	ANK1	-	-	-0.478972	0.569106	0.002	0.0209533	1	0	0	0	0	1
1072	1012	CDH13	-	-	-0.480224	0.56899	0.001	0.012678	0	0	1	0	0	1
1073	79953	SYNDIG1	-	-	-0.48027	0.568986	0.001	0.012678	0	0	0	0	0	0
1075	3776	KCNK2	-	-	-0.480283	0.568985	0.001	0.012678	0	0	0	0	0	0
1076	1628	DBP	-	-	-0.480427	0.568971	0.002	0.0209533	0	1	0	0	0	0
1080	23127	COLGALT2	-	-	-0.480888	0.568927	0.001	0.012678	0	0	0	0	0	0
1081	26045	LRRTM2	-	-	-0.480914	0.568924	0.001	0.012678	0	0	0	0	0	0
1083	998	CDC42	-	-	-0.481019	0.568914	0.001	0.012678	0	1	0	0	1	1
1089	7227	TRPS1	-1	-	-0.481657	0.568851	0.002	0.0209533	0	0	1	0	0	0
1090	7275	TUB	1	E3	-0.481881	0.568828	0.003	0.0283791	0	0	0	0	0	0
1091	5592	PRKG1	-	-	-0.481895	0.568827	0.001	0.012678	0	0	1	0	0	0
1092	8549	LGR5	-	-	-0.481993	0.568817	0.001	0.012678	0	0	0	0	0	0
1097	9796	PHYHIP	-	-	-0.482418	0.568773	0.001	0.012678	1	0	0	0	0	1
1098	26220	DGCR5	-	-	-0.482608	0.568753	0.001	0.012678	0	0	0	0	0	0
1099	10369	CACNG2	-	-	-0.482644	0.56875	0.001	0.012678	0	0	0	0	1	0
1101	3062	HCRTR2	1	E3	-0.483231	0.568688	0.001	0.012678	0	0	0	0	0	0
1102	85352	KIAA1644	-	-	-0.483346	0.568675	0.001	0.012678	0	0	0	0	0	0
1105	10395	DLC1	-	-	-0.483824	0.568624	0.004	0.0351959	1	0	0	0	0	0
1106	10858	CYP46A1	-	-	-0.483864	0.568619	0.001	0.012678	0	0	0	0	0	0
1108	154215	NKAIN2	-	-	-0.484313	0.56857	0.001	0.012678	0	0	1	0	0	0
1110	5590	PRKCZ	-	-	-0.484536	0.568545	0.004	0.0351959	0	0	0	0	0	0
1111	4956	ODF1	-	-	-0.484681	0.568529	0.001	0.012678	0	0	0	0	0	0
1114	23462	HEY1	-	-	-0.484824	0.568513	0.001	0.012678	0	0	0	0	0	0
1119	8128	ST8SIA2	1	E3	-0.486242	0.568348	0.001	0.012678	0	0	0	0	0	0
1120	22895	RPH3A	-	-	-0.486254	0.568346	0.001	0.012678	1	0	0	0	0	1
1121	55351	STK32B	-	-	-0.486308	0.56834	0.001	0.012678	0	0	0	0	0	0
1122	1607	DGKB	-	-	-0.486425	0.568326	0.001	0.012678	0	0	0	0	0	1
1123	49855	SCAPER	-	-	-0.486471	0.56832	0.005	0.0417205	0	0	0	0	0	0
1124	57336	ZNF287	-	-	-0.48658	0.568307	0.001	0.012678	0	0	0	0	0	0
1125	22873	DZIP1	-	-	-0.486733	0.568288	0.003	0.0283791	0	1	0	0	0	0
1126	7482	WNT2B	-	-	-0.486815	0.568278	0.001	0.012678	0	0	0	1	0	0
1131	3233	HOXD4	-	-	-0.48748	0.568196	0.001	0.012678	0	0	0	0	0	0
1132	117	ADCYAP1R1	-	-	-0.487542	0.568189	0.001	0.012678	0	0	0	0	0	0
1136	794	CALB2	-	-	-0.488235	0.568101	0.001	0.012678	0	0	0	0	0	0
1138	2662	GDF10	-	-	-0.488428	0.568076	0.001	0.012678	0	0	0	0	0	0
1140	11174	ADAMTS6	-	-	-0.488707	0.568039	0.001	0.012678	0	0	0	0	0	0
1141	56145	PCDHA3	-	-	-0.488798	0.568028	0.001	0.012678	0	0	0	0	0	0
1142	26659	OR7A5	-	-	-0.4888	0.568027	0.001	0.012678	0	0	0	0	0	0
1144	64061	TSPYL2	-	-	-0.4889	0.568014	0.001	0.012678	0	0	0	0	0	0
1146	30010	NXPH1	1	E4	-0.489291	0.567962	0.001	0.012678	0	0	1	0	0	0
1148	27165	GLS2	-	-	-0.489359	0.567953	0.001	0.012678	0	0	0	0	0	0
1149	5727	PTCH1	-1	-	-0.489404	0.567947	0.001	0.012678	1	1	0	0	0	0
1152	2918	GRM8	1	E3	-0.489783	0.567896	0.001	0.012678	0	0	0	0	0	0
1153	5746	PTH2R	-	-	-0.489879	0.567883	0.001	0.012678	0	0	0	0	0	0
1155	9715	FAM131B	-	-	-0.490142	0.567847	0.001	0.012678	0	0	0	0	0	0
1157	1142	CHRNB3	-	-	-0.490618	0.567781	0.001	0.012678	0	0	0	0	0	0
1158	6656	SOX1	-	-	-0.490659	0.567776	0.001	0.012678	0	0	0	0	0	0
1163	5575	PRKAR1B	-	-	-0.491412	0.567669	0.001	0.012678	0	1	0	0	0	0
1167	54898	ELOVL2	-	-	-0.491877	0.567602	0.001	0.012678	0	0	0	0	0	0
1168	219287	AMER2	-	-	-0.49194	0.567592	0.001	0.012678	0	0	0	0	0	1
1170	10681	GNB5	-	-	-0.492188	0.567556	0.002	0.0209533	0	0	0	0	0	1
1171	3400	ID4	-	-	-0.492195	0.567555	0.005	0.0417205	0	1	0	0	0	0
1172	3730	KAL1	-	-	-0.492255	0.567546	0.001	0.012678	0	0	0	0	0	0
1175	8900	CCNA1	-	-	-0.492604	0.567494	0.001	0.012678	0	0	0	0	0	0
1176	2893	GRIA4	-	-	-0.492638	0.567489	0.001	0.012678	0	0	0	0	0	1
1177	57575	PCDH10	1	E4	-0.492643	0.567488	0.001	0.012678	1	0	0	0	0	0
1179	170554	DYNLT3P1	-	-	-0.492881	0.567452	0.001	0.012678	0	0	0	0	0	0
1180	390616	ANKRD34C	-	-	-0.49304	0.567428	0.001	0.012678	0	0	0	0	0	0
1181	9607	CARTPT	1	E3	-0.49305	0.567427	0.001	0.012678	0	0	0	0	0	0
1190	56154	TEX15	-	-	-0.494423	0.567213	0.001	0.012678	0	0	0	0	0	0
1191	376267	RAB15	-	-	-0.494465	0.567207	0.001	0.012678	0	0	0	0	0	1
1193	1630	DCC	-	-	-0.494891	0.567138	0.001	0.012678	0	0	1	0	0	0
1195	5909	RAP1GAP	-	-	-0.495383	0.567058	0.002	0.0209533	1	0	0	0	0	1
1196	55565	ZNF821	-	-	-0.495949	0.566964	0.001	0.012678	0	1	0	0	0	0
1197	23457	ABCB9	-	-	-0.496036	0.56695	0.001	0.012678	0	0	0	0	0	0
1199	4948	OCA2	-1	-	-0.496535	0.566865	0.001	0.012678	0	0	0	0	0	0
1201	440073	IQSEC3	-	-	-0.49677	0.566825	0.001	0.012678	1	0	0	0	0	1
1202	5137	PDE1C	-	-	-0.496918	0.5668	0.001	0.012678	0	0	0	0	0	0
1203	3382	ICA1	1	E4	-0.497002	0.566785	0.001	0.012678	0	0	0	0	0	0
1204	2020	EN2	1	E3	-0.497074	0.566773	0.001	0.012678	0	0	0	0	0	0
1205	9542	NRG2	-	-	-0.497247	0.566743	0.001	0.012678	0	0	0	0	0	0
1206	1821	DRP2	-	-	-0.497479	0.566702	0.001	0.012678	0	0	0	0	0	0
1208	10021	HCN4	-1	-	-0.498359	0.566545	0.001	0.012678	0	0	0	0	0	0
1209	22891	ZNF365	-	-	-0.498481	0.566523	0.001	0.012678	1	0	0	0	0	0
1211	56967	C14orf132	-	-	-0.498895	0.566448	0.001	0.012678	0	0	0	0	0	0
1213	10486	CAP2	-	-	-0.499087	0.566412	0.004	0.0351959	0	0	0	0	0	1
1214	6304	SATB1	-	-	-0.499161	0.566398	0.001	0.012678	0	0	0	0	0	0
1216	23329	TBC1D30	-	-	-0.49967	0.566303	0.001	0.012678	0	0	0	0	0	0
1217	4858	NOVA2	-	-	-0.499873	0.566265	0.001	0.012678	0	0	0	0	0	0
1218	4693	NDP	-1	-	-0.499956	0.566249	0.001	0.012678	0	0	0	0	0	0
1219	1271	CNTFR	-	-	-0.500204	0.566202	0.001	0.012678	0	0	0	0	0	0
1221	1571	CYP2E1	-	-	-0.500288	0.566186	0.001	0.012678	0	0	0	0	0	0
1222	6620	SNCB	-1	-	-0.500618	0.566122	0.001	0.012678	0	0	0	0	0	0
1223	57731	SPTBN4	-	-	-0.500825	0.566082	0.001	0.012678	0	0	0	0	0	1
1226	2039	DMTN	-	-	-0.501514	0.565946	0.001	0.012678	0	0	0	0	0	1
1232	27035	NOX1	-	-	-0.502326	0.565782	0.001	0.012678	0	0	0	0	0	0
1234	89927	C16orf45	-	-	-0.503131	0.565616	0.004	0.0351959	0	0	0	0	0	0
1235	1746	DLX2	1	E3	-0.503141	0.565614	0.001	0.012678	0	0	0	0	0	0
1238	10882	C1QL1	-	-	-0.503402	0.565559	0.001	0.012678	0	0	1	0	0	0
1240	11255	HRH3	-	-	-0.503491	0.56554	0.003	0.0283791	0	0	0	0	0	0
1241	758	MPPED1	-	-	-0.503546	0.565529	0.001	0.012678	0	0	0	0	0	0
1242	55137	FIGN	-	-	-0.503668	0.565503	0.001	0.012678	0	0	0	0	0	0
1243	7425	VGF	1	E3	-0.503747	0.565486	0.001	0.012678	0	0	0	0	0	1
1248	5798	PTPRN	-	-	-0.504239	0.56538	0.001	0.012678	0	0	0	0	0	0
1251	9751	SNPH	-	-	-0.504723	0.565275	0.001	0.012678	1	0	0	0	0	1
1252	9687	GREB1	-	-	-0.504807	0.565256	0.001	0.012678	0	0	0	0	0	0
1258	5600	MAPK11	-	-	-0.505492	0.565104	0.005	0.0417205	0	1	0	0	1	0
1260	63982	ANO3	-	-	-0.505571	0.565087	0.001	0.012678	0	0	0	0	0	0
1261	10816	SPINT3	-	-	-0.505747	0.565047	0.001	0.012678	0	0	0	0	0	0
1262	9256	BZRAP1	1	E3	-0.505787	0.565038	0.001	0.012678	1	0	0	0	0	0
1266	43	ACHE	-	-	-0.506224	0.564933	0.002	0.0209533	0	0	0	0	0	0
1267	56147	PCDHA1	-	-	-0.506543	0.56484	0.001	0.012678	0	0	0	0	0	0
1269	5744	PTHLH	-1	-	-0.506621	0.564816	0.001	0.012678	0	0	0	0	0	0
1272	55753	OGDHL	-	-	-0.506979	0.564691	0.001	0.012678	0	0	0	0	0	1
1273	6781	STC1	-	-	-0.507123	0.564635	0.004	0.0351959	0	0	0	0	0	0
1276	27112	FAM155B	-	-	-0.507697	0.564388	0.001	0.012678	0	0	0	0	0	0
1281	3448	IFNA14	-	-	-0.508387	0.564033	0.003	0.0283791	0	0	0	0	0	0
1283	4092	SMAD7	-	-	-0.508731	0.563835	0.003	0.0283791	0	1	0	0	0	0
1285	9363	RAB33A	-	-	-0.50884	0.563769	0.001	0.012678	0	0	0	0	0	0
1286	8224	SYN3	-	-	-0.508868	0.563752	0.001	0.012678	0	0	0	0	0	1
1288	25945	PVRL3	-	-	-0.50896	0.563695	0.001	0.012678	0	0	0	0	0	0
1290	4038	LRP4	-	-	-0.509385	0.563418	0.001	0.012678	0	0	0	0	0	0
1291	3754	KCNF1	-	-	-0.509429	0.563388	0.001	0.012678	0	0	0	0	0	0
1294	10418	SPON1	1	E3	-0.510246	0.562795	0.003	0.0283791	0	0	0	0	0	0
1295	5015	OTX2	-1	-	-0.510465	0.562623	0.001	0.012678	0	0	0	0	0	0
1300	5596	MAPK4	-	-	-0.510756	0.562388	0.001	0.012678	1	0	0	0	0	0
1308	4810	NHS	-	-	-0.512748	0.560557	0.001	0.012678	0	0	0	0	0	0
1311	1298	COL9A2	-	-	-0.512885	0.560418	0.001	0.012678	0	0	0	0	0	0
1312	5522	PPP2R2C	-	-	-0.512898	0.560404	0.002	0.0209533	1	0	0	0	0	0
1314	25787	DGCR9	-	-	-0.512985	0.560316	0.001	0.012678	0	0	0	0	0	0
1315	2295	FOXF2	-	-	-0.513159	0.560136	0.001	0.012678	0	0	0	0	0	0
1316	23255	SOGA2	-	-	-0.513284	0.560004	0.001	0.012678	0	0	0	0	0	0
1318	3696	ITGB8	-	-	-0.513384	0.559899	0.003	0.0283791	0	0	0	0	0	0
1319	1036	CDO1	-	-	-0.513387	0.559896	0.001	0.012678	0	0	0	0	0	0
1320	65009	NDRG4	-	-	-0.513487	0.55979	0.001	0.012678	1	0	0	0	0	0
1321	201191	SAMD14	-	-	-0.513764	0.559491	0.003	0.0283791	0	1	0	0	0	0
1322	1910	EDNRB	-1	-	-0.513778	0.559476	0.001	0.012678	0	0	0	0	0	0
1326	8929	PHOX2B	-	-	-0.514588	0.55857	0.001	0.012678	0	0	0	0	0	0
1327	7434	VIPR2	-	-	-0.514642	0.558508	0.001	0.012678	0	0	0	0	0	0
1328	29951	PDZRN4	-	-	-0.514932	0.558172	0.001	0.012678	0	0	0	0	0	0
1330	1258	CNGB1	-1	-	-0.515162	0.557902	0.003	0.0283791	0	0	0	0	0	0
1333	55964	SEPTIN3	-	-	-0.515416	0.5576	0.001	0.012678	1	0	0	0	0	1
1335	84059	GPR98	-1	-	-0.515497	0.557503	0.003	0.0283791	0	0	0	0	0	0
1336	11178	LZTS1	-1	-	-0.515744	0.557204	0.001	0.012678	0	0	0	0	0	0
1338	51617	HMP19	-	-	-0.516095	0.556774	0.001	0.012678	0	0	0	0	0	0
1343	10893	MMP24	-	-	-0.516657	0.556072	0.001	0.012678	1	0	0	0	0	0
1346	9312	KCNB2	-	-	-0.517191	0.555391	0.001	0.012678	0	0	0	0	0	0
1347	56134	PCDHAC2	-	-	-0.517264	0.555296	0.001	0.012678	1	0	0	0	0	0
1349	5064	PALM	-	-	-0.517488	0.555007	0.002	0.0209533	0	1	0	0	0	1
1356	65012	SLC26A10	-	-	-0.518761	0.553325	0.001	0.012678	0	0	0	0	0	0
1362	25834	MGAT4C	-	-	-0.519411	0.552447	0.001	0.012678	0	0	0	0	0	0
1363	4336	MOBP	-	-	-0.519462	0.552378	0.001	0.012678	0	0	0	0	0	0
1365	1960	EGR3	-	-	-0.519502	0.552323	0.003	0.0283791	0	1	0	0	0	0
1366	54798	DCHS2	-	-	-0.520035	0.551596	0.001	0.012678	0	0	0	0	0	0
1367	284716	RIMKLA	-	-	-0.520441	0.551039	0.001	0.012678	0	0	0	0	0	0
1370	10739	RFPL2	-	-	-0.521006	0.550261	0.001	0.012678	0	0	0	0	0	0
1371	79632	FAM184A	-	-	-0.521113	0.550112	0.001	0.012678	0	0	0	0	0	0
1373	81697	OR2B2	-	-	-0.521174	0.550029	0.001	0.012678	0	0	0	0	0	0
1374	56896	DPYSL5	-	-	-0.521216	0.54997	0.001	0.012678	0	1	0	0	0	0
1376	22905	EPN2	-	-	-0.521651	0.549369	0.001	0.012678	0	0	0	0	0	0
1377	482	ATP1B2	-	-	-0.521691	0.549313	0.001	0.012678	0	0	0	0	0	1
1380	55084	SOBP	-	-	-0.521736	0.549251	0.003	0.0283791	1	1	0	0	0	0
1386	3758	KCNJ1	-1	-	-0.522281	0.548498	0.001	0.012678	0	0	0	0	0	0
1387	10842	PPP1R17	-	-	-0.522353	0.5484	0.001	0.012678	0	0	0	0	0	0
1389	140689	CBLN4	-	-	-0.522492	0.548207	0.001	0.012678	0	0	0	0	0	0
1391	64579	NDST4	-	-	-0.522643	0.547999	0.001	0.012678	0	0	0	0	0	0
1392	5173	PDYN	-1	-	-0.52265	0.54799	0.001	0.012678	0	0	0	0	0	0
1394	53353	LRP1B	-	-	-0.522921	0.547616	0.001	0.012678	0	0	1	0	0	0
1405	4488	MSX2	-1	-	-0.524282	0.545757	0.001	0.012678	0	0	0	0	0	0
1406	8543	LMO4	-	-	-0.524336	0.545684	0.003	0.0283791	0	1	0	0	0	0
1407	27092	CACNG4	-	-	-0.524447	0.545534	0.003	0.0283791	0	0	0	0	1	0
1409	2044	EPHA5	-	-	-0.524756	0.545119	0.001	0.012678	0	0	0	0	0	0
1412	55450	CAMK2N1	-	-	-0.525071	0.544697	0.003	0.0283791	1	1	0	0	0	0
1417	8938	BAIAP3	-	-	-0.525367	0.544305	0.003	0.0283791	0	0	0	0	0	0
1418	186	AGTR2	1	E4	-0.525646	0.543938	0.001	0.012678	0	0	0	0	0	0
1419	56603	CYP26B1	-	-	-0.525703	0.543863	0.001	0.012678	0	0	0	0	0	0
1422	79570	NKAIN1	-	-	-0.526276	0.543119	0.001	0.012678	0	0	0	0	0	0
1423	2840	GPR17	-	-	-0.526561	0.542753	0.001	0.012678	0	0	0	0	0	0
1425	2201	FBN2	-	-	-0.52671	0.542564	0.001	0.012678	0	0	0	0	0	0
1426	56475	RPRM	-	-	-0.526981	0.542222	0.001	0.012678	0	0	0	0	0	0
1427	2494	NR5A2	-	-	-0.527123	0.542044	0.001	0.012678	0	0	0	0	0	0
1428	1295	COL8A1	-	-	-0.527225	0.541917	0.001	0.012678	0	0	0	0	0	0
1433	94032	CAMK2N2	-	-	-0.527758	0.541263	0.001	0.012678	0	0	0	0	0	0
1439	26575	RGS17	-	-	-0.528411	0.540481	0.001	0.012678	0	0	0	0	0	0
1441	3670	ISL1	-	-	-0.528492	0.540386	0.001	0.012678	0	0	0	0	0	0
1442	90362	FAM110B	-	-	-0.528521	0.540353	0.001	0.012678	0	1	0	0	0	0
1443	2315	MLANA	-	-	-0.528586	0.540276	0.001	0.012678	0	0	0	0	0	0
1444	4440	MSI1	-	-	-0.528652	0.5402	0.001	0.012678	0	1	0	0	0	0
1447	759	CA1	-	-	-0.529581	0.53915	0.005	0.0417205	0	0	0	0	0	1
1448	4829	NMBR	-	-	-0.52959	0.53914	0.001	0.012678	0	0	0	0	0	0
1449	4674	NAP1L2	-	-	-0.529625	0.539102	0.001	0.012678	0	0	0	0	0	0
1450	1412	CRYBA2	-	-	-0.529693	0.539027	0.001	0.012678	0	0	0	0	0	0
1453	6444	SGCD	-1	-	-0.529762	0.538952	0.003	0.0283791	0	0	0	0	0	1
1454	8001	GLRA3	-	-	-0.529951	0.538749	0.001	0.012678	0	0	0	0	0	0
1455	8643	PTCH2	-1	-	-0.529971	0.538728	0.001	0.012678	0	0	0	0	0	0
1458	9024	BRSK2	-	-	-0.530233	0.53845	0.001	0.012678	1	0	0	0	0	0
1460	1838	DTNB	-	-	-0.530374	0.538303	0.001	0.012678	0	0	0	0	0	0
1461	23508	TTC9	-	-	-0.530443	0.538232	0.001	0.012678	0	1	0	0	0	0
1462	1131	CHRM3	-	-	-0.530443	0.538231	0.001	0.012678	0	0	0	0	0	0
1464	104	ADARB1	-	-	-0.530632	0.538038	0.006	0.0478684	1	0	0	0	0	0
1465	54806	AHI1	1	E3	-0.530837	0.537832	0.006	0.0478684	0	0	0	0	0	0
1470	728882	FAM182B	-	-	-0.530938	0.537731	0.001	0.012678	0	0	0	0	0	0
1471	84249	PSD2	-	-	-0.531066	0.537603	0.001	0.012678	0	0	0	0	0	0
1472	80319	CXXC4	-	-	-0.531068	0.537601	0.001	0.012678	0	0	0	1	0	0
1474	4744	NEFH	-1	-	-0.531095	0.537574	0.001	0.012678	0	0	0	0	0	1
1475	9480	ONECUT2	-	-	-0.531234	0.537435	0.001	0.012678	0	0	0	0	0	0
1476	5648	MASP1	-	-	-0.531353	0.537317	0.001	0.012678	0	0	0	0	0	0
1478	4856	NOV	-	-	-0.531566	0.537104	0.001	0.012678	0	0	0	0	0	0
1482	79870	BAALC	-	-	-0.532172	0.536502	0.001	0.012678	0	0	0	0	0	0
1485	6695	SPOCK1	-	-	-0.532797	0.535882	0.001	0.012678	0	0	0	0	0	0
1487	6785	ELOVL4	-	-	-0.532812	0.535867	0.001	0.012678	0	0	0	0	0	0
1488	9348	NDST3	-	-	-0.532887	0.535793	0.001	0.012678	0	0	0	0	0	0
1497	222008	VSTM2A	-	-	-0.533935	0.534758	0.001	0.012678	0	0	0	0	0	0
1501	6860	SYT4	-	-	-0.534328	0.534373	0.001	0.012678	0	0	0	0	0	0
1502	9811	CTIF	-	-	-0.534811	0.533899	0.002	0.0209533	0	0	0	0	0	0
1503	7252	TSHB	-	-	-0.534955	0.533757	0.004	0.0351959	0	0	0	0	0	0
1506	10740	RFPL1S	-	-	-0.535186	0.533531	0.001	0.012678	0	0	0	0	0	0
1507	3361	HTR5A	1	E3	-0.535312	0.533408	0.001	0.012678	0	0	0	0	0	0
1508	9248	GPR50	-	-	-0.535415	0.533307	0.001	0.012678	0	0	0	0	0	0
1510	6663	SOX10	-1	-	-0.535479	0.533244	0.003	0.0283791	0	0	0	0	0	0
1513	23285	KIAA1107	-	-	-0.535704	0.533025	0.001	0.012678	0	0	0	0	0	0
1514	3442	IFNA5	-	-	-0.535963	0.532772	0.001	0.012678	0	0	0	0	0	0
1517	9495	AKAP5	-	-	-0.536132	0.532608	0.001	0.012678	0	0	0	0	0	0
1522	1908	EDN3	-1	-	-0.536323	0.532422	0.002	0.0209533	0	0	0	0	0	0
1523	56141	PCDHA7	-	-	-0.536396	0.532351	0.004	0.0351959	0	0	0	0	0	0
1525	127254	C1orf173	-	-	-0.536542	0.532209	0.001	0.012678	0	0	0	0	0	0
1527	23250	ATP11A	-	-	-0.536804	0.531955	0.004	0.0351959	0	0	0	0	0	0
1529	3363	HTR7	1	E3	-0.536838	0.531922	0.003	0.0283791	0	0	0	0	0	0
1531	23500	DAAM2	-	-	-0.536926	0.531837	0.001	0.012678	0	0	0	1	0	1
1534	55531	ELMOD1	-	-	-0.537297	0.531477	0.001	0.012678	0	0	0	0	0	0
1536	131408	FAM131A	-	-	-0.537407	0.531371	0.001	0.012678	0	0	0	0	0	0
1537	3748	KCNC3	-1	-	-0.537409	0.531369	0.005	0.0417205	1	0	0	0	0	0
1539	253738	EBF3	-	-	-0.537458	0.531322	0.001	0.012678	0	0	0	0	0	0
1540	349152	DPY19L2P2	-	-	-0.537516	0.531266	0.003	0.0283791	0	0	0	0	0	0
1543	401014	TEX41	-	-	-0.537726	0.531063	0.001	0.012678	0	0	0	0	0	0
1545	22844	FRMPD1	-	-	-0.538209	0.530598	0.001	0.012678	0	0	0	0	0	0
1550	7546	ZIC2	-1	-	-0.538592	0.53023	0.004	0.0351959	0	0	0	0	0	0
1554	9638	FEZ1	-	-	-0.538952	0.529885	0.004	0.0351959	0	0	0	0	0	0
1556	150	ADRA2A	1	E3	-0.539194	0.529653	0.001	0.012678	0	0	0	0	0	0
1561	27164	SALL3	-	-	-0.539387	0.529469	0.001	0.012678	0	0	0	0	0	0
1562	5865	RAB3B	-	-	-0.539435	0.529422	0.001	0.012678	0	0	0	0	0	0
1566	10193	RNF41	-	-	-0.539525	0.529337	0.005	0.0417205	0	0	0	0	0	0
1567	4885	NPTX2	1	E3	-0.539661	0.529207	0.001	0.012678	0	0	0	0	0	0
1568	9729	KIAA0408	-	-	-0.539675	0.529193	0.001	0.012678	0	0	0	0	0	1
1570	91752	ZNF804A	-	-	-0.539705	0.529165	0.001	0.012678	0	0	0	0	0	0
1578	23037	PDZD2	-	-	-0.54045	0.528456	0.001	0.012678	1	0	0	0	0	0
1579	54363	HAO1	-	-	-0.540497	0.528411	0.001	0.012678	0	0	0	0	0	0
1581	441204	LOC441204	-	-	-0.540674	0.528244	0.001	0.012678	0	0	0	0	0	0
1584	1101	CHAD	-	-	-0.540839	0.528088	0.001	0.012678	0	0	0	0	0	0
1585	6847	SYCP1	-	-	-0.540914	0.528016	0.005	0.0417205	0	0	0	0	0	0
1589	23060	ZNF609	-	-	-0.541017	0.527919	0.004	0.0351959	0	0	0	0	0	0
1594	770	CA11	-	-	-0.541728	0.527248	0.002	0.0209533	0	0	0	0	0	0
1599	23507	LRRC8B	-	-	-0.542245	0.526762	0.001	0.012678	1	0	0	0	0	0
1601	4135	MAP6	-	-	-0.54274	0.526297	0.002	0.0209533	0	0	0	0	0	1
1602	7991	TUSC3	-	-	-0.542802	0.52624	0.005	0.0417205	0	0	0	0	0	0
1606	611	OPN1SW	-	-	-0.54291	0.526138	0.001	0.012678	0	0	0	0	0	0
1608	9586	CREB5	-	-	-0.54298	0.526073	0.001	0.012678	0	0	0	0	0	0
1611	477	ATP1A2	-1	-	-0.543172	0.525894	0.003	0.0283791	1	0	0	0	0	1
1617	762	CA4	-1	-	-0.543638	0.52546	0.002	0.0209533	0	0	0	0	0	1
1621	26012	NSMF	-	-	-0.543905	0.525212	0.006	0.0478684	0	0	0	0	0	0
1624	25827	FBXL2	-	-	-0.544038	0.525089	0.001	0.012678	0	0	0	0	0	0
1625	63895	PIEZO2	-	-	-0.544109	0.525023	0.001	0.012678	0	0	0	0	0	0
1629	2977	GUCY1A2	-	-	-0.544394	0.524759	0.001	0.012678	0	0	0	0	0	0
1630	56125	PCDHB11	-	-	-0.544562	0.524603	0.001	0.012678	0	0	0	0	0	0
1632	26280	IL1RAPL2	1	E4	-0.544889	0.524302	0.001	0.012678	0	0	1	0	0	0
1635	4308	TRPM1	-1	-	-0.545006	0.524194	0.002	0.0209533	0	0	0	0	0	0
1636	56136	PCDHA13	-	-	-0.545091	0.524115	0.004	0.0351959	0	0	0	0	0	0
1637	57821	CCDC181	-	-	-0.545143	0.524068	0.001	0.012678	0	0	0	0	0	0
1638	4807	NHLH1	-	-	-0.545322	0.523903	0.001	0.012678	0	0	0	0	0	0
1639	196403	DTX3	-	-	-0.54535	0.523877	0.006	0.0478684	0	0	0	0	0	0
1640	92737	DNER	-	-	-0.545353	0.523874	0.001	0.012678	0	0	0	0	0	0
1641	1447	CSN2	-	-	-0.545358	0.52387	0.003	0.0283791	0	0	0	0	0	0
1643	9671	WSCD2	-	-	-0.545443	0.523792	0.001	0.012678	0	0	0	0	0	0
1644	54910	SEMA4C	-	-	-0.545537	0.523706	0.006	0.0478684	0	1	0	0	0	0
1645	2250	FGF5	-	-	-0.545545	0.523698	0.001	0.012678	0	0	0	0	1	0
1646	6519	SLC3A1	-1	-	-0.54556	0.523684	0.001	0.012678	0	0	0	0	0	0
1649	8448	DOC2A	1	E3	-0.545725	0.523533	0.001	0.012678	0	0	0	0	0	0
1652	1404	HAPLN1	-	-	-0.546193	0.523105	0.001	0.012678	0	0	0	0	0	1
1654	23359	FAM189A1	-	-	-0.546369	0.522944	0.001	0.012678	0	0	0	0	0	0
1657	1139	CHRNA7	1	E2	-0.546527	0.5228	0.001	0.012678	0	0	0	0	0	0
1659	8503	PIK3R3	-	-	-0.546594	0.522739	0.001	0.012678	0	1	0	0	0	0
1660	284244	LOC284244	-	-	-0.546783	0.522567	0.001	0.012678	0	0	0	0	0	0
1661	1608	DGKG	-	-	-0.546921	0.522441	0.001	0.012678	0	0	0	0	0	0
1662	885	CCK	1	E3	-0.546999	0.522371	0.001	0.012678	0	0	0	0	0	0
1663	7301	TYRO3	-	-	-0.547016	0.522356	0.004	0.0351959	0	0	0	0	0	0
1668	222553	SLC35F1	-	-	-0.547132	0.52225	0.001	0.012678	0	0	0	0	0	0
1672	3350	HTR1A	1	E3	-0.547577	0.521847	0.001	0.012678	0	0	0	0	0	0
1673	1288	COL4A6	-	-	-0.547663	0.521769	0.005	0.0417205	0	0	0	0	0	0
1674	1538	CYLC1	-	-	-0.547805	0.521641	0.005	0.0417205	0	0	0	0	0	0
1680	55220	KLHDC8A	-	-	-0.548321	0.521176	0.001	0.012678	0	0	0	0	0	0
1682	56142	PCDHA6	-	-	-0.548456	0.521055	0.001	0.012678	0	0	0	0	0	0
1683	56135	PCDHAC1	-	-	-0.548556	0.520965	0.001	0.012678	0	0	0	0	0	0
1686	8707	B3GALT2	-	-	-0.548581	0.520943	0.001	0.012678	0	0	0	0	0	0
1690	26256	CABYR	-	-	-0.548711	0.520827	0.001	0.012678	0	0	0	0	0	0
1694	10692	RRH	-	-	-0.548964	0.5206	0.002	0.0209533	0	0	0	0	0	0
1696	55068	ENOX1	-	-	-0.549113	0.520467	0.001	0.012678	0	0	0	0	0	0
1697	23007	PLCH1	-	-	-0.54916	0.520425	0.001	0.012678	0	0	0	0	0	0
1699	50833	TAS2R16	-	-	-0.54957	0.520059	0.002	0.0209533	0	0	0	0	0	0
1700	2281	FKBP1B	-	-	-0.549604	0.520028	0.003	0.0283791	0	0	0	0	0	1
1701	2018	EMX2	-	-	-0.54961	0.520023	0.001	0.012678	0	0	0	0	0	0
1702	9142	TMEM257	-	-	-0.549614	0.52002	0.001	0.012678	0	0	0	0	0	0
1703	23148	NACAD	-	-	-0.549748	0.519901	0.001	0.012678	1	0	0	0	0	0
1704	5136	PDE1A	-	-	-0.550001	0.519676	0.001	0.012678	0	0	0	0	0	1
1705	11281	POU6F2	1	E3	-0.550029	0.519651	0.002	0.0209533	0	0	0	0	0	0
1709	118427	OLFM3	-	-	-0.550375	0.519345	0.001	0.012678	0	0	0	0	0	0
1710	56138	PCDHA11	-	-	-0.550403	0.51932	0.005	0.0417205	0	0	0	0	0	0
1711	3449	IFNA16	-	-	-0.550584	0.51916	0.003	0.0283791	0	0	0	0	0	0
1713	51764	GNG13	-	-	-0.550906	0.518877	0.001	0.012678	0	0	0	0	0	0
1714	5502	PPP1R1A	-	-	-0.550969	0.518821	0.001	0.012678	0	0	0	0	0	0
1715	190	NR0B1	-1	-	-0.551036	0.518762	0.001	0.012678	0	0	0	0	0	0
1716	80869		-	-	-0.551105	0.518701	0.001	0.012678	0	0	0	0	0	0
1722	5514	PPP1R10	-	-	-0.55173	0.518154	0.006	0.0478684	0	1	0	0	0	0
1723	56139	PCDHA10	-	-	-0.551849	0.518049	0.001	0.012678	0	0	0	0	0	0
1726	55521	TRIM36	-	-	-0.552096	0.517834	0.001	0.012678	0	0	0	0	0	0
1727	238	ALK	-	-	-0.552238	0.51771	0.001	0.012678	0	0	0	0	0	0
1728	9911	TMCC2	-	-	-0.552374	0.517592	0.001	0.012678	0	0	0	0	0	0
1730	2982	GUCY1A3	-	-	-0.552496	0.517486	0.001	0.012678	0	0	0	0	0	0
1731	51176	LEF1	-	-	-0.552664	0.51734	0.006	0.0478684	0	0	0	1	0	0
1732	6751	SSTR1	-	-	-0.55272	0.517292	0.001	0.012678	0	0	0	0	0	0
1735	57191	VN1R1	-	-	-0.552842	0.517186	0.001	0.012678	0	0	0	0	0	0
1737	58503	PROL1	-	-	-0.552951	0.517092	0.004	0.0351959	0	0	0	0	0	0
1738	27344	PCSK1N	-	-	-0.553022	0.51703	0.001	0.012678	0	0	0	0	0	0
1739	54839	LRRC49	-	-	-0.553034	0.517019	0.001	0.012678	0	0	0	0	0	0
1740	55607	PPP1R9A	-	-	-0.553211	0.516867	0.001	0.012678	0	1	0	0	0	1
1742	6496	SIX3	-1	-	-0.553426	0.516682	0.001	0.012678	0	0	0	0	0	0
1749	84937	ZNRF1	-	-	-0.553833	0.516332	0.002	0.0209533	0	1	0	0	0	0
1751	51195	RAPGEFL1	-	-	-0.553981	0.516205	0.001	0.012678	1	0	0	0	0	0
1752	3706	ITPKA	-	-	-0.554025	0.516167	0.001	0.012678	0	0	0	0	0	0
1755	55512	SMPD3	-	-	-0.554303	0.515929	0.001	0.012678	1	0	0	0	0	0
1756	6344	SCTR	-	-	-0.554313	0.51592	0.001	0.012678	0	0	0	0	0	0
1758	266722	HS6ST3	-	-	-0.554697	0.515593	0.002	0.0209533	0	0	1	0	0	0
1759	81796	SLCO5A1	-	-	-0.554862	0.515452	0.001	0.012678	0	0	0	0	0	0
1760	8383	OR1A1	-	-	-0.554958	0.515371	0.002	0.0209533	0	0	0	0	0	0
1766	84457	PHYHIPL	-	-	-0.555668	0.51477	0.001	0.012678	0	0	0	0	0	0
1771	11197	WIF1	-	-	-0.555828	0.514634	0.001	0.012678	0	0	0	1	0	0
1774	347733	TUBB2B	-	-	-0.556225	0.514301	0.002	0.0209533	0	1	0	0	0	1
1778	29953	TRHDE	-	-	-0.556479	0.514088	0.001	0.012678	0	0	0	0	0	0
1782	79097	TRIM48	-	-	-0.556717	0.513889	0.001	0.012678	0	0	0	0	0	0
1783	7472	WNT2	1	E3	-0.55672	0.513887	0.003	0.0283791	0	0	0	1	0	0
1785	92154	MTSS1L	-	-	-0.556839	0.513787	0.001	0.012678	1	0	0	0	0	0
1786	9576	SPAG6	-	-	-0.556991	0.51366	0.001	0.012678	0	0	0	0	0	0
1789	100130373	LOC100130373	-	-	-0.55715	0.513528	0.002	0.0209533	0	0	0	0	0	0
1797	50514	DELEC1	-	-	-0.557643	0.513119	0.001	0.012678	0	0	0	0	0	0
1801	9572	NR1D1	-	-	-0.558074	0.512763	0.002	0.0209533	0	0	0	0	0	0
1803	8174	MADCAM1	-	-	-0.558267	0.512604	0.001	0.012678	0	0	0	0	0	0
1805	57522	SRGAP1	-	-	-0.558507	0.512407	0.003	0.0283791	0	1	0	0	0	0
1812	123041	SLC24A4	-	-	-0.558999	0.512004	0.002	0.0209533	0	0	0	0	0	0
1816	89853	MVB12B	-	-	-0.5594	0.511677	0.001	0.012678	0	1	0	0	0	0
1819	9856	KIAA0319	-	-	-0.559863	0.511302	0.001	0.012678	0	0	0	0	0	0
1821	140679	SLC32A1	-	-	-0.559963	0.511221	0.001	0.012678	0	0	0	0	0	0
1822	57113	TRPC7	-	-	-0.56002	0.511175	0.001	0.012678	0	0	0	0	0	0
1823	2016	EMX1	-	-	-0.560044	0.511156	0.005	0.0417205	0	0	0	0	0	0
1830	6568	SLC17A1	-	-	-0.560438	0.510838	0.006	0.0478684	0	0	0	0	0	0
1834	1944	EFNA3	-	-	-0.560963	0.510417	0.001	0.012678	0	0	0	0	0	0
1835	3170	FOXA2	-	-	-0.561053	0.510345	0.001	0.012678	0	0	0	0	0	0
1837	11061	LECT1	-	-	-0.561169	0.510253	0.001	0.012678	0	0	0	0	0	0
1841	21	ABCA3	-	-	-0.561875	0.509692	0.001	0.012678	1	1	0	0	0	0
1842	5172	SLC26A4	-1	-	-0.56189	0.50968	0.001	0.012678	0	0	0	0	0	0
1843	57348	TTYH1	-	-	-0.562102	0.509512	0.001	0.012678	1	0	0	0	0	0
1846	5957	RCVRN	-	-	-0.562738	0.508998	0.001	0.012678	0	0	0	0	0	0
1848	345557	PLCXD3	-	-	-0.562974	0.508804	0.001	0.012678	0	0	0	0	0	0
1849	56171	DNAH7	-	-	-0.563079	0.508717	0.002	0.0209533	0	0	0	0	0	0
1851	25817	FAM19A5	-	-	-0.563151	0.508659	0.001	0.012678	0	0	0	0	0	0
1859	56245	C21orf62	-	-	-0.564238	0.507753	0.002	0.0209533	0	0	0	0	0	0
1867	4435	CITED1	-	-	-0.56443	0.507592	0.001	0.012678	0	0	0	0	0	0
1868	26998	FETUB	-	-	-0.564861	0.507232	0.005	0.0417205	0	0	0	0	0	0
1869	339669	TEX33	-	-	-0.564866	0.507228	0.005	0.0417205	0	0	0	0	0	0
1872	116372	LYPD1	-	-	-0.565033	0.507089	0.001	0.012678	0	0	0	0	0	0
1874	3787	KCNS1	-	-	-0.565067	0.50706	0.001	0.012678	0	0	0	0	0	0
1875	7274	TTPA	-	-	-0.565149	0.506991	0.001	0.012678	0	0	0	0	0	0
1877	23632	CA14	-	-	-0.565268	0.506893	0.001	0.012678	0	0	0	0	0	0
1878	56776	FMN2	-	-	-0.565377	0.506802	0.002	0.0209533	0	0	1	0	0	1
1879	25849	PARM1	-	-	-0.565399	0.506784	0.001	0.012678	0	0	0	0	0	0
1884	116986	AGAP2	-	-	-0.565702	0.506533	0.002	0.0209533	1	0	0	0	0	1
1888	6091	ROBO1	-	-	-0.566193	0.506131	0.002	0.0209533	0	0	0	0	0	0
1891	51560	RAB6B	-	-	-0.566383	0.505977	0.001	0.012678	0	0	0	0	0	1
1894	80023	NRSN2	-	-	-0.566506	0.505878	0.002	0.0209533	0	0	0	0	0	0
1896	80258	EFHC2	1	E4	-0.56652	0.505866	0.007	0.0537541	0	0	0	0	0	0
1897	9143	SYNGR3	-	-	-0.566578	0.50582	0.002	0.0209533	0	0	0	0	0	1
1902	9498	SLC4A8	-	-	-0.566942	0.50553	0.001	0.012678	1	0	0	0	0	0
1904	51050	PI15	-	-	-0.566975	0.505504	0.001	0.012678	0	0	0	0	0	0
1906	114	ADCY8	-	-	-0.567019	0.505469	0.001	0.012678	0	0	0	0	0	0
1908	7225	TRPC6	-1	-	-0.567119	0.50539	0.001	0.012678	0	0	0	0	0	0
1909	157	ADRBK2	-	-	-0.56718	0.505343	0.002	0.0209533	0	0	0	0	0	0
1910	192683	SCAMP5	1	E4	-0.567224	0.505308	0.003	0.0283791	0	0	0	0	0	0
1915	50632	CALY	-	-	-0.567729	0.50492	0.001	0.012678	0	0	0	0	0	0
1916	6258	RXRG	1	E3	-0.567734	0.504916	0.001	0.012678	0	0	0	0	0	0
1917	84900	RNFT2	-	-	-0.567745	0.504908	0.003	0.0283791	0	0	0	0	0	0
1920	10891	PPARGC1A	-	-	-0.567879	0.504807	0.002	0.0209533	1	0	0	0	0	0
1924	3782	KCNN3	1	E3	-0.568313	0.504486	0.001	0.012678	0	0	0	0	0	0
1925	3768	KCNJ12	-	-	-0.56841	0.504416	0.001	0.012678	0	0	0	0	0	0
1926	3975	LHX1	-	-	-0.568501	0.504351	0.002	0.0209533	0	0	0	0	0	0
1927	1081	CGA	1	E3	-0.568565	0.504305	0.001	0.012678	0	0	0	0	0	0
1933	9293	GPR52	-	-	-0.568985	0.504012	0.001	0.012678	0	0	0	0	0	0
1934	27239	GPR162	-	-	-0.569091	0.50394	0.001	0.012678	1	0	0	0	0	0
1935	283078	MKX	-	-	-0.56918	0.503879	0.001	0.012678	0	0	0	0	0	0
1936	1381	CRABP1	-	-	-0.569402	0.503732	0.004	0.0351959	0	0	0	0	0	0
1939	55553	SOX6	-	-	-0.569558	0.50363	0.001	0.012678	0	0	1	0	0	0
1940	54714	CNGB3	-1	-	-0.569654	0.503569	0.006	0.0478684	0	0	0	0	0	0
1944	51286	CEND1	-	-	-0.569814	0.503468	0.002	0.0209533	0	0	0	0	0	1
1945	64838	FNDC4	-	-	-0.569895	0.503418	0.001	0.012678	0	0	0	0	0	0
1946	3227	HOXC11	-	-	-0.569925	0.503399	0.003	0.0283791	0	0	0	0	0	0
1947	100130155	LINC00966	-	-	-0.569938	0.503391	0.001	0.012678	0	0	0	0	0	0
1948	8999	CDKL2	-	-	-0.569965	0.503375	0.001	0.012678	0	0	0	0	0	0
1950	4604	MYBPC1	-	-	-0.57015	0.503262	0.001	0.012678	0	0	0	0	0	0
1952	26011	TENM4	-	-	-0.570271	0.503191	0.001	0.012678	0	0	0	0	0	0
1954	9152	SLC6A5	-	-	-0.570339	0.503151	0.001	0.012678	0	0	0	0	0	0
1956	56924	PAK6	-	-	-0.570436	0.503095	0.001	0.012678	1	0	0	0	0	0
1957	57216	VANGL2	-	-	-0.570563	0.503023	0.002	0.0209533	0	0	0	1	0	0
1959	23090	ZNF423	-	-	-0.570749	0.502919	0.001	0.012678	0	0	0	0	0	0
1960	266743	NPAS4	-	-	-0.570837	0.502872	0.004	0.0351959	0	0	0	0	0	0
1963	55118	CRTAC1	-	-	-0.570911	0.502833	0.005	0.0417205	0	0	0	0	0	1
1969	158471	PRUNE2	-	-	-0.571532	0.502522	0.001	0.012678	0	0	0	0	0	0
1970	10637	LEFTY1	-	-	-0.571579	0.5025	0.001	0.012678	0	0	0	0	0	0
1971	3218	HOXB8	-	-	-0.571588	0.502495	0.001	0.012678	0	0	0	0	0	0
1972	4504	MT3	-	-	-0.571636	0.502473	0.001	0.012678	0	0	0	0	0	0
1977	91851	CHRDL1	-	-	-0.571868	0.50237	0.001	0.012678	0	0	0	0	0	0
1978	149111	CNIH3	-	-	-0.571979	0.502322	0.001	0.012678	0	0	0	0	0	0
1979	135948	OR2F2	-	-	-0.572004	0.502312	0.001	0.012678	0	0	0	0	0	0
1980	3231	HOXD1	-	-	-0.572193	0.502235	0.001	0.012678	0	0	0	0	0	0
1981	8989	TRPA1	-	-	-0.572266	0.502206	0.002	0.0209533	0	0	0	0	0	0
1984	57528	KCTD16	-	-	-0.572401	0.502154	0.001	0.012678	0	0	0	0	0	1
1985	9825	SPATA2	-	-	-0.572438	0.502141	0.002	0.0209533	0	0	0	0	0	0
1986	23035	PHLPP2	-	-	-0.572476	0.502127	0.006	0.0478684	0	0	0	0	0	0
1987	11280	SCN11A	-	-	-0.572492	0.502121	0.001	0.012678	0	0	0	0	0	0
1995	2252	FGF7	-	-	-0.573194	0.501895	0.002	0.0209533	0	0	0	0	1	0
1996	26692	OR2W1	-	-	-0.573312	0.501863	0.001	0.012678	0	0	0	0	0	0
1998	128553	TSHZ2	-	-	-0.573386	0.501844	0.001	0.012678	0	0	0	0	0	0
2000	144699	FBXL14	-	-	-0.573438	0.501831	0.003	0.0283791	0	1	0	0	0	0
2001	55228	PNMAL1	-	-	-0.573443	0.50183	0.001	0.012678	0	0	0	0	0	0
2002	5456	POU3F4	-1	-	-0.573539	0.501807	0.001	0.012678	0	0	0	0	0	0
2003	57687	VAT1L	-	-	-0.573573	0.501799	0.001	0.012678	0	0	0	0	0	0
2004	84779	NAA11	-	-	-0.573702	0.501769	0.001	0.012678	0	0	0	0	0	0
2005	2847	MCHR1	1	E3	-0.573717	0.501765	0.001	0.012678	0	0	0	0	0	0
2006	64131	XYLT1	-1	-	-0.573913	0.50172	0.004	0.0351959	0	0	0	0	0	0
2007	10877	CFHR4	-	-	-0.573929	0.501716	0.001	0.012678	0	0	0	0	0	0
2011	1032	CDKN2D	-	-	-0.574111	0.501674	0.001	0.012678	0	0	0	0	0	0
2014	23136	EPB41L3	-	-	-0.574291	0.501633	0.004	0.0351959	0	0	0	0	0	1
2015	54511	HMGCLL1	-	-	-0.574303	0.50163	0.001	0.012678	0	0	0	0	0	0
2021	9848	MFAP3L	-	-	-0.574771	0.501524	0.001	0.012678	0	0	0	0	0	0
2027	79611	ACSS3	-	-	-0.575517	0.501357	0.004	0.0351959	0	0	0	0	0	0
2031	9028	RHBDL1	-	-	-0.576183	0.501211	0.005	0.0417205	0	0	0	0	0	0
2032	4109	MAGEA10	-	-	-0.576314	0.501182	0.003	0.0283791	0	0	0	0	0	0
2033	5081	PAX7	-1	-	-0.57632	0.501181	0.005	0.0417205	0	0	0	0	0	0
2036	23538	OR52A1	-	-	-0.576577	0.501125	0.002	0.0209533	0	0	0	0	0	0
2040	55584	CHRNA9	-	-	-0.576863	0.501064	0.001	0.012678	0	0	0	0	0	0
2041	57626	KLHL1	-	-	-0.576875	0.501061	0.001	0.012678	0	0	0	0	0	0
2042	6658	SOX3	-	-	-0.5769	0.501056	0.001	0.012678	0	0	0	0	0	0
2044	11245	GPR176	-	-	-0.577001	0.501034	0.001	0.012678	0	0	0	0	0	0
2048	579	NKX3-2	-	-	-0.577123	0.501008	0.001	0.012678	0	0	0	0	0	0
2050	2070	EYA4	-1	-	-0.57723	0.500986	0.006	0.0478684	0	0	0	0	0	0
2051	220164	DOK6	-	-	-0.577323	0.500966	0.001	0.012678	0	0	0	0	0	0
2054	347402	NLRP3P	-	-	-0.57756	0.500916	0.005	0.0417205	0	0	0	0	0	0
2055	9752	PCDHA9	-	-	-0.577808	0.500864	0.001	0.012678	0	0	0	0	0	0
2057	54827	NXPE4	-	-	-0.577941	0.500836	0.001	0.012678	0	0	0	0	0	0
2058	9468	PCYT1B	-	-	-0.577948	0.500835	0.001	0.012678	0	0	0	0	0	0
2061	64478	CSMD1	-	-	-0.578121	0.500799	0.001	0.012678	0	0	1	0	0	0
2065	64506	CPEB1	-	-	-0.578389	0.500744	0.002	0.0209533	0	0	0	0	0	0
2067	11076	TPPP	-	-	-0.578768	0.500666	0.005	0.0417205	1	0	0	0	0	1
2068	9287	TAAR2	-	-	-0.578789	0.500662	0.003	0.0283791	0	0	0	0	0	0
2073	8492	PRSS12	-	-	-0.579224	0.500574	0.001	0.012678	0	0	0	0	0	0
2074	4990	SIX6	-	-	-0.579304	0.500558	0.001	0.012678	0	0	0	0	0	0
2075	27123	DKK2	-	-	-0.579471	0.500525	0.001	0.012678	0	0	0	1	0	0
2076	10371	SEMA3A	-	-	-0.57949	0.500521	0.002	0.0209533	0	0	0	0	0	0
2077	10149	GPR64	-	-	-0.579616	0.500496	0.001	0.012678	0	0	0	0	0	0
2081	51310	SLC22A17	-	-	-0.580297	0.500362	0.001	0.012678	1	0	0	0	0	0
2082	5800	PTPRO	-	-	-0.580347	0.500352	0.001	0.012678	0	0	0	0	0	0
2086	57633	LRRN1	-	-	-0.580594	0.500304	0.003	0.0283791	0	0	0	0	0	0
2087	84466	MEGF10	-	-	-0.580609	0.500301	0.001	0.012678	0	0	0	0	0	0
2089	7368	UGT8	-	-	-0.580734	0.500277	0.001	0.012678	0	0	0	0	0	0
2093	7087	ICAM5	-	-	-0.58108	0.500211	0.001	0.012678	0	0	0	0	0	1
2097	5950	RBP4	-	-	-0.581187	0.50019	0.004	0.0351959	0	0	0	0	0	0
2102	84966	IGSF21	-	-	-0.581609	0.500111	0.003	0.0283791	0	0	0	0	0	1
2104	9481	SLC25A27	-	-	-0.581656	0.500102	0.001	0.012678	0	0	0	0	0	0
2105	11013	TMSB15A	-	-	-0.581675	0.500098	0.006	0.0478684	0	0	0	0	0	0
2106	6330	SCN4B	-1	-	-0.5817	0.500093	0.001	0.012678	0	0	0	0	0	0
2108	84631	SLITRK2	-	-	-0.581733	0.500087	0.001	0.012678	0	0	0	0	0	0
2109	84620	ST6GAL2	-	-	-0.581809	0.500073	0.001	0.012678	0	0	0	0	0	0
2110	11166	SOX21	-	-	-0.581828	0.500069	0.002	0.0209533	0	0	0	0	0	0
2112	116135	LRRC3B	-	-	-0.582015	0.500034	0.002	0.0209533	0	0	0	0	0	0
2113	56130	PCDHB6	-	-	-0.582073	0.500024	0.001	0.012678	0	0	0	0	0	0
2114	169522	KCNV2	-	-	-0.582098	0.500019	0.001	0.012678	0	0	0	0	0	0
2117	4994	OR3A1	-	-	-0.582372	0.499968	0.001	0.012678	0	0	0	0	0	0
2118	57569	ARHGAP20	-	-	-0.58242	0.49996	0.001	0.012678	1	0	0	0	0	0
2119	170261	ZCCHC12	-	-	-0.582649	0.499918	0.001	0.012678	0	0	0	0	0	0
2121	7306	TYRP1	-1	-	-0.582756	0.499898	0.001	0.012678	0	0	0	0	0	0
2123	590	BCHE	-	-	-0.582902	0.499872	0.001	0.012678	0	0	0	0	0	0
2124	8382	NME5	-	-	-0.582958	0.499861	0.001	0.012678	0	1	0	0	0	0
2126	54661	PCDHB17	-	-	-0.583015	0.499851	0.001	0.012678	0	0	0	0	0	0
2127	27098	CLUL1	-	-	-0.583109	0.499834	0.001	0.012678	0	0	0	0	0	0
2132	26249	KLHL3	-	-	-0.583405	0.499781	0.002	0.0209533	0	0	0	0	0	0
2133	22846	VASH1	1	E4	-0.583461	0.499771	0.003	0.0283791	0	1	0	0	0	0
2135	1539	CYLC2	-	-	-0.58349	0.499766	0.002	0.0209533	0	0	0	0	0	0
2137	9390	SLC22A13	-	-	-0.583564	0.499752	0.003	0.0283791	0	0	0	0	0	0
2139	203447	NRK	-	-	-0.583824	0.499706	0.001	0.012678	0	0	0	0	0	0
2142	8497	PPFIA4	-	-	-0.583942	0.499686	0.001	0.012678	0	0	0	0	0	1
2143	28514	DLL1	-	-	-0.584079	0.499661	0.001	0.012678	0	0	0	0	0	0
2146	2741	GLRA1	-	-	-0.584341	0.499616	0.001	0.012678	0	0	0	0	0	0
2147	25759	SHC2	-	-	-0.584381	0.499609	0.001	0.012678	0	0	0	0	0	0
2149	6474	SHOX2	-	-	-0.584603	0.49957	0.001	0.012678	0	0	0	0	0	0
2152	139065	SLITRK4	-	-	-0.584835	0.49953	0.002	0.0209533	0	0	0	0	0	0
2154	6489	ST8SIA1	-	-	-0.584842	0.499529	0.001	0.012678	0	0	0	0	0	0
2157	78997	GDAP1L1	-	-	-0.585039	0.499495	0.001	0.012678	0	0	0	0	0	1
2158	10876	EDDM3A	-	-	-0.585063	0.499491	0.003	0.0283791	0	0	0	0	0	0
2159	167	CRISP1	-	-	-0.58537	0.499439	0.001	0.012678	0	0	0	0	0	0
2161	90134	KCNH7	-	-	-0.58549	0.499419	0.003	0.0283791	1	0	0	0	0	0
2163	54039	PCBP3	-	-	-0.585751	0.499375	0.001	0.012678	0	0	0	0	0	0
2166	8756	ADAM7	-	-	-0.585976	0.499337	0.001	0.012678	0	0	0	0	0	0
2167	5078	PAX4	-1	-	-0.58599	0.499335	0.001	0.012678	0	0	0	0	0	0
2168	57604	KIAA1456	-	-	-0.58599	0.499335	0.002	0.0209533	0	0	0	0	0	0
2170	252995	FNDC5	-	-	-0.586151	0.499308	0.002	0.0209533	0	0	0	0	0	0
2171	79605	PGBD5	-	-	-0.586197	0.499301	0.001	0.012678	0	0	0	0	0	0
2172	27439	CECR6	-	-	-0.586291	0.499285	0.002	0.0209533	0	1	0	0	0	0
2173	79608	RIC3	-	-	-0.586345	0.499276	0.001	0.012678	0	0	0	0	0	0
2174	90627	STARD13	-	-	-0.58635	0.499276	0.002	0.0209533	0	0	0	0	0	0
2179	3605	IL17A	-	-	-0.586676	0.499222	0.001	0.012678	0	0	0	0	0	0
2181	1592	CYP26A1	-	-	-0.586903	0.499185	0.001	0.012678	0	0	0	0	0	0
2183	58189	WFDC1	-	-	-0.587021	0.499166	0.001	0.012678	0	0	0	0	0	0
2185	283212	KLHL35	-	-	-0.587095	0.499154	0.003	0.0283791	0	1	0	0	0	0
2189	29091	STXBP6	-	-	-0.58744	0.499099	0.005	0.0417205	0	0	0	0	0	0
2190	23552	CDK20	-	-	-0.587457	0.499097	0.002	0.0209533	0	0	0	0	0	0
2194	29119	CTNNA3	1	E4	-0.587785	0.499045	0.003	0.0283791	0	0	0	0	0	0
2195	3446	IFNA10	-	-	-0.587856	0.499033	0.002	0.0209533	0	0	0	0	0	0
2199	84107	ZIC4	-	-	-0.588131	0.49899	0.001	0.012678	0	0	0	0	0	0
2200	3906	LALBA	-	-	-0.588169	0.498984	0.001	0.012678	0	0	0	0	0	0
2204	50840	TAS2R14	-	-	-0.588676	0.498906	0.001	0.012678	0	0	0	0	0	0
2205	220965	FAM13C	-	-	-0.588825	0.498883	0.001	0.012678	0	0	0	0	0	0
2211	1124	CHN2	-	-	-0.589393	0.498797	0.001	0.012678	1	0	0	0	0	0
2212	28316	CDH20	-	-	-0.589432	0.498791	0.001	0.012678	0	0	0	0	0	0
2214	361	AQP4	1	E4	-0.589616	0.498764	0.001	0.012678	0	0	1	0	0	1
2216	8749	ADAM18	-	-	-0.58963	0.498762	0.005	0.0417205	0	0	0	0	0	0
2222	55811	ADCY10	-	-	-0.589988	0.498709	0.005	0.0417205	0	0	0	0	0	0
2223	1129	CHRM2	-	-	-0.590125	0.498688	0.001	0.012678	0	0	0	0	0	0
2225	51209	RAB9B	-	-	-0.590232	0.498673	0.001	0.012678	0	0	0	0	0	0
2227	3790	KCNS3	-	-	-0.590265	0.498668	0.001	0.012678	0	0	0	0	0	0
2231	145678	LOC145678	-	-	-0.590656	0.498611	0.001	0.012678	0	0	0	0	0	0
2237	4593	MUSK	-	-	-0.591274	0.498523	0.005	0.0417205	0	0	0	0	0	0
2245	221336	BEND6	-	-	-0.591911	0.498433	0.002	0.0209533	0	0	0	0	0	0
2247	799	CALCR	-	-	-0.592158	0.498399	0.003	0.0283791	0	0	0	0	0	0
2250	146227	BEAN1	-1	-	-0.592361	0.498371	0.004	0.0351959	0	0	0	0	0	0
2251	81615	TMEM163	-	-	-0.592384	0.498368	0.001	0.012678	0	0	0	0	0	0
2255	163404	LPPR5	-	-	-0.592671	0.498329	0.002	0.0209533	0	0	0	0	0	0
2257	10742	RAI2	-	-	-0.592709	0.498323	0.001	0.012678	0	0	0	0	0	0
2259	84253	GARNL3	-	-	-0.592744	0.498319	0.001	0.012678	1	0	0	0	0	0
2265	56131	PCDHB4	-	-	-0.59295	0.498291	0.001	0.012678	0	0	0	0	0	0
2266	5475	PPEF1	-	-	-0.592998	0.498284	0.001	0.012678	0	0	0	0	0	0
2267	57453	DSCAML1	-	-	-0.593071	0.498275	0.003	0.0283791	1	0	0	0	0	0
2268	7047	TGM4	-	-	-0.593144	0.498265	0.001	0.012678	0	0	0	0	0	0
2269	79804	HAND2-AS1	-	-	-0.593232	0.498253	0.001	0.012678	0	0	0	0	0	0
2272	27022	FOXD3	-	-	-0.593388	0.498232	0.001	0.012678	0	0	0	0	0	0
2276	3749	KCNC4	-	-	-0.593574	0.498208	0.005	0.0417205	0	0	0	0	0	0
2280	4654	MYOD1	-	-	-0.593712	0.49819	0.003	0.0283791	0	0	0	0	0	0
2283	116442	RAB39B	1	E4	-0.593828	0.498174	0.002	0.0209533	0	0	0	0	0	0
2284	11086	ADAM29	-	-	-0.593869	0.498169	0.004	0.0351959	0	0	0	0	0	0
2287	2814	GP5	-	-	-0.594025	0.498148	0.001	0.012678	0	0	0	0	0	0
2289	114299	PALM2	-	-	-0.594089	0.49814	0.001	0.012678	0	0	0	0	0	1
2294	4908	NTF3	1	E3	-0.594488	0.498089	0.001	0.012678	0	0	0	0	1	0
2296	7200	TRH	-	-	-0.594637	0.49807	0.001	0.012678	0	0	0	0	0	0
2297	79628	SH3TC2	-1	-	-0.594641	0.498069	0.001	0.012678	0	0	0	0	0	0
2298	51666	ASB4	-	-	-0.594669	0.498066	0.001	0.012678	0	0	0	0	0	0
2300	9457	FHL5	-	-	-0.594849	0.498043	0.001	0.012678	0	0	0	0	0	0
2302	57452	GALNT16	-	-	-0.595025	0.49802	0.003	0.0283791	0	0	0	0	0	0
2303	57451	TENM2	-	-	-0.59508	0.498013	0.002	0.0209533	0	0	0	0	0	0
2305	338645	LUZP2	-	-	-0.595115	0.498009	0.001	0.012678	0	0	1	0	0	0
2307	254778	C8orf46	-	-	-0.595309	0.497985	0.001	0.012678	0	0	0	0	0	0
2309	23281	MTUS2	-	-	-0.595362	0.497978	0.002	0.0209533	0	0	0	0	0	0
2310	6315	ATXN8OS	-1	-	-0.595377	0.497976	0.002	0.0209533	0	0	0	0	0	0
2314	81832	NETO1	-	-	-0.595557	0.497954	0.001	0.012678	0	0	0	0	0	0
2315	266727	MDGA1	-	-	-0.595807	0.497923	0.004	0.0351959	0	0	0	0	0	0
2317	2569	GABRR1	-	-	-0.595897	0.497912	0.004	0.0351959	0	0	0	0	0	0
2318	3886	KRT35	-	-	-0.595929	0.497908	0.001	0.012678	0	0	0	0	0	0
2321	64850	ETNPPL	-	-	-0.596104	0.497887	0.001	0.012678	0	0	0	0	0	0
2322	57242	KIAA0509	-	-	-0.596133	0.497883	0.002	0.0209533	0	0	0	0	0	0
2323	5334	PLCL1	-	-	-0.596149	0.497881	0.001	0.012678	0	0	0	0	0	0
2326	260425	MAGI3	-	-	-0.596182	0.497877	0.004	0.0351959	0	0	0	0	0	0
2330	56660	KCNK12	-	-	-0.596466	0.497843	0.001	0.012678	0	0	0	0	0	0
2331	79750	ZNF385D	-	-	-0.596542	0.497834	0.001	0.012678	0	0	0	0	0	0
2332	54738	FEV	-	-	-0.596825	0.4978	0.005	0.0417205	0	0	0	0	0	0
2333	1587	ADAM3A	-	-	-0.596966	0.497783	0.003	0.0283791	0	0	0	0	0	0
2334	114795	TMEM132B	-	-	-0.597011	0.497778	0.001	0.012678	0	0	1	0	0	0
2339	200150	PLD5	1	E3	-0.597397	0.497732	0.001	0.012678	0	0	0	0	0	0
2340	79739	TTLL7	-	-	-0.597561	0.497713	0.001	0.012678	1	0	0	0	0	0
2345	63973	NEUROG2	-	-	-0.597872	0.497677	0.001	0.012678	0	0	0	0	0	0
2347	51151	SLC45A2	-1	-	-0.597923	0.497671	0.001	0.012678	0	0	0	0	0	0
2349	1068	CETN1	-	-	-0.597985	0.497664	0.001	0.012678	0	0	0	0	0	0
2351	1558	CYP2C8	-	-	-0.598105	0.497651	0.001	0.012678	0	0	0	0	0	0
2354	28513	CDH19	-	-	-0.598264	0.497632	0.001	0.012678	0	0	0	0	0	0
2355	22829	NLGN4Y	1	E3	-0.598304	0.497628	0.002	0.0209533	0	0	0	0	0	0
2361	1749	DLX5	-	-	-0.598652	0.497589	0.001	0.012678	0	0	0	0	0	0
2362	3973	LHCGR	1	E3	-0.59867	0.497587	0.001	0.012678	0	0	0	0	0	0
2364	10586	MAB21L2	-	-	-0.598823	0.49757	0.001	0.012678	0	0	0	0	0	0
2367	148808	MFSD4	-	-	-0.598913	0.49756	0.006	0.0478684	0	0	0	0	0	0
2369	258	AMBN	-	-	-0.598979	0.497552	0.001	0.012678	0	0	0	0	0	0
2370	283554	GPR137C	-	-	-0.599063	0.497543	0.002	0.0209533	0	0	0	0	0	0
2372	286499	FAM133A	-	-	-0.599264	0.497521	0.002	0.0209533	0	0	0	0	0	0
2376	56112	PCDHGA3	-	-	-0.599366	0.49751	0.002	0.0209533	0	0	0	0	0	0
2379	84870	RSPO3	-	-	-0.599585	0.497486	0.003	0.0283791	0	0	0	0	0	0
2380	25925	ZNF521	-	-	-0.599611	0.497483	0.004	0.0351959	1	0	0	0	0	0
2381	10786	SLC17A3	-	-	-0.599637	0.49748	0.003	0.0283791	0	0	0	0	0	0
2383	23051	ZHX3	-	-	-0.599862	0.497456	0.006	0.0478684	1	0	0	0	0	0
2384	5816	PVALB	-	-	-0.599863	0.497456	0.001	0.012678	0	0	0	0	0	0
2393	80329	ULBP1	-	-	-0.600197	0.49742	0.003	0.0283791	0	0	0	0	0	0
2394	6855	SYP	-	-	-0.600202	0.497419	0.003	0.0283791	0	0	0	0	0	1
2396	64582	GPR135	-	-	-0.600274	0.497412	0.003	0.0283791	0	0	0	0	0	0
2401	80317	ZKSCAN3	-	-	-0.600487	0.497389	0.005	0.0417205	0	0	0	0	0	0
2402	286527	TMSB15B	-	-	-0.600556	0.497382	0.005	0.0417205	0	0	0	0	0	0
2403	64399	HHIP	-	-	-0.600581	0.497379	0.003	0.0283791	0	0	0	0	0	0
2408	26531	OR11A1	-	-	-0.601185	0.497316	0.001	0.012678	0	0	0	0	0	0
2409	7021	TFAP2B	-	-	-0.601433	0.497291	0.001	0.012678	0	0	0	0	0	0
2410	80863	PRRT1	-	-	-0.601455	0.497289	0.002	0.0209533	0	0	0	0	0	1
2415	3781	KCNN2	-	-	-0.601703	0.497263	0.001	0.012678	0	0	0	0	0	0
2416	140767	NRSN1	-	-	-0.601706	0.497263	0.004	0.0351959	0	0	0	0	0	0
2419	400120	SERTM1	-	-	-0.601762	0.497257	0.002	0.0209533	0	0	0	0	0	0
2425	92346	C1orf105	-	-	-0.601877	0.497246	0.006	0.0478684	0	0	0	0	0	0
2431	25859	PART1	-	-	-0.602187	0.497215	0.001	0.012678	0	0	0	0	0	0
2437	29767	TMOD2	-	-	-0.602822	0.497152	0.001	0.012678	1	0	0	0	0	1
2441	1420	CRYGC	-	-	-0.603129	0.497123	0.001	0.012678	0	0	0	0	0	0
2443	57565	KLHL14	-	-	-0.603252	0.497111	0.001	0.012678	0	0	0	0	0	0
2447	22881	ANKRD6	-	-	-0.603498	0.497087	0.006	0.0478684	0	0	0	0	0	0
2449	7782	SLC30A4	1	E3	-0.603692	0.497069	0.002	0.0209533	0	0	0	0	0	0
2452	10665	C6orf10	-	-	-0.603887	0.49705	0.001	0.012678	0	0	0	0	0	0
2453	766	CA7	-	-	-0.603934	0.497046	0.003	0.0283791	0	0	0	0	0	0
2456	5780	PTPN9	-	-	-0.604001	0.49704	0.004	0.0351959	0	1	0	0	0	0
2457	51268	PIPOX	-	-	-0.60403	0.497037	0.001	0.012678	0	0	0	0	0	0
2459	80243	PREX2	-	-	-0.604253	0.497016	0.003	0.0283791	1	0	0	0	0	0
2462	56132	PCDHB3	-	-	-0.604324	0.49701	0.001	0.012678	0	0	0	0	0	0
2466	844	CASQ1	-	-	-0.604496	0.496994	0.002	0.0209533	0	0	0	0	0	0
2468	23671	TMEFF2	-	-	-0.604559	0.496988	0.001	0.012678	0	1	0	0	0	0
2469	112476	PRRT2	-	-	-0.604793	0.496967	0.005	0.0417205	0	0	0	0	0	0
2471	7066	THPO	-1	-	-0.604907	0.496956	0.001	0.012678	0	0	0	0	0	0
2472	9462	RASAL2	-	-	-0.604948	0.496952	0.006	0.0478684	0	0	0	0	0	1
2476	5243	ABCB1	1	E3	-0.605222	0.496928	0.005	0.0417205	0	0	0	0	0	0
2477	6570	SLC18A1	-	-	-0.60532	0.496919	0.001	0.012678	0	0	0	0	0	0
2480	23205	ACSBG1	-	-	-0.605432	0.496909	0.001	0.012678	0	0	0	0	0	0
2481	419	ART3	-	-	-0.605442	0.496908	0.002	0.0209533	0	0	0	0	0	0
2483	7350	UCP1	-1	-	-0.605561	0.496898	0.001	0.012678	0	0	0	0	0	0
2484	27251	HR44	-	-	-0.605577	0.496896	0.003	0.0283791	0	0	0	0	0	0
2485	158038	LINGO2	-	-	-0.605591	0.496895	0.003	0.0283791	0	0	1	0	0	0
2487	283401		-	-	-0.605625	0.496892	0.001	0.012678	0	0	0	0	0	0
2488	7080	NKX2-1	-	-	-0.605643	0.49689	0.003	0.0283791	0	0	0	0	0	0
2495	5455	POU3F3	-	-	-0.60613	0.496848	0.001	0.012678	0	1	0	0	0	0
2498	100131613	LOC100131613	-	-	-0.6063	0.496833	0.002	0.0209533	0	0	0	0	0	0
2501	116443	GRIN3A	-	-	-0.606358	0.496828	0.002	0.0209533	0	0	0	0	0	0
2504	63934	ZNF667	-	-	-0.606405	0.496824	0.001	0.012678	0	0	0	0	0	0
2506	7479	WNT8B	-	-	-0.606476	0.496818	0.004	0.0351959	0	0	0	1	0	0
2509	2559	GABRA6	1	E3	-0.606611	0.496806	0.001	0.012678	0	0	0	0	0	0
2511	9173	IL1RL1	-	-	-0.606676	0.496801	0.003	0.0283791	0	0	0	0	0	0
2512	3780	KCNN1	-	-	-0.606677	0.4968	0.001	0.012678	0	0	0	0	0	0
2514	8632	DNAH17	-	-	-0.606749	0.496794	0.001	0.012678	0	0	0	0	0	0
2516	338388	MRPS16P3	-	-	-0.606802	0.49679	0.003	0.0283791	0	0	0	0	0	0
2517	92552	ATXN3L	-	-	-0.606832	0.496787	0.001	0.012678	0	0	0	0	0	0
2518	83850	ESYT3	-	-	-0.606837	0.496787	0.002	0.0209533	0	0	0	0	0	0
2520	2172	FABP6	-	-	-0.60692	0.49678	0.005	0.0417205	0	0	0	0	0	0
2526	6870	TACR3	-	-	-0.607257	0.496751	0.001	0.012678	0	0	0	0	0	0
2530	10	NAT2	-	-	-0.607436	0.496737	0.006	0.0478684	0	0	0	0	0	0
2535	9077	DIRAS3	-	-	-0.607703	0.496714	0.001	0.012678	0	0	0	0	0	0
2538	22798	LAMB4	1	E3	-0.607879	0.4967	0.001	0.012678	0	0	0	0	0	0
2539	7007	TECTA	-1	-	-0.607945	0.496695	0.003	0.0283791	0	0	0	0	0	0
2543	124925	SEZ6	-	-	-0.608197	0.496674	0.006	0.0478684	0	0	0	0	0	0
2544	84612	PARD6B	-	-	-0.608454	0.496654	0.002	0.0209533	0	0	0	0	0	0
2545	225	ABCD2	-	-	-0.608558	0.496645	0.001	0.012678	0	0	0	0	0	0
2546	50939	IMPG2	-1	-	-0.608571	0.496644	0.001	0.012678	0	0	0	0	0	0
2547	132204	SYNPR	-	-	-0.608573	0.496644	0.002	0.0209533	0	0	0	0	0	0
2549	50861	STMN3	-	-	-0.608712	0.496633	0.002	0.0209533	0	0	0	0	0	0
2551	57502	NLGN4X	1	E1	-0.60877	0.496628	0.001	0.012678	0	0	0	0	0	0
2555	55532	SLC30A10	-	-	-0.608962	0.496613	0.001	0.012678	0	0	0	0	0	0
2556	64388	GREM2	-	-	-0.608971	0.496612	0.002	0.0209533	0	0	0	0	0	0
2559	56107	PCDHGA9	-	-	-0.609127	0.4966	0.001	0.012678	0	0	0	0	0	0
2564	10590	SCGN	-	-	-0.609506	0.496571	0.001	0.012678	0	0	0	0	0	0
2565	3756	KCNH1	-	-	-0.609508	0.496571	0.001	0.012678	1	0	0	0	0	0
2566	284214		-	-	-0.609595	0.496564	0.002	0.0209533	0	0	0	0	0	0
2570	79633	FAT4	-	-	-0.609726	0.496554	0.003	0.0283791	1	0	0	0	0	0
2578	25928	SOSTDC1	-	-	-0.610061	0.496528	0.001	0.012678	0	0	0	0	0	0
2583	122953	JDP2	-	-	-0.610456	0.496499	0.006	0.0478684	0	0	0	0	0	0
2584	6862	T	-	-	-0.610513	0.496494	0.001	0.012678	0	0	0	0	0	0
2586	116448	OLIG1	-	-	-0.610586	0.496489	0.004	0.0351959	0	0	0	0	0	0
2591	100131825	LOC100131825	-	-	-0.610734	0.496478	0.005	0.0417205	0	0	0	0	0	0
2595	1045	CDX2	-	-	-0.611043	0.496455	0.005	0.0417205	0	0	0	0	0	0
2597	53942	CNTN5	1	E3	-0.611139	0.496448	0.002	0.0209533	0	0	1	0	0	0
2599	27319	BHLHE22	-	-	-0.611199	0.496444	0.002	0.0209533	0	0	0	0	0	0
2606	11211	FZD10	-	-	-0.611767	0.496403	0.001	0.012678	0	0	0	1	0	0
2609	84687	PPP1R9B	-	-	-0.611939	0.496391	0.006	0.0478684	1	1	0	0	0	1
2613	23138	N4BP3	-	-	-0.612126	0.496377	0.002	0.0209533	0	0	0	0	0	0
2615	158326	FREM1	-	-	-0.612263	0.496368	0.003	0.0283791	0	0	0	0	0	0
2619	4115	MAGEB4	-	-	-0.612429	0.496356	0.003	0.0283791	0	0	0	0	0	0
2620	2543	GAGE1	-	-	-0.612447	0.496355	0.001	0.012678	0	0	0	0	0	0
2623	283417	DPY19L2	-	-	-0.61287	0.496326	0.004	0.0351959	0	0	0	0	0	0
2630	11055	ZPBP	-	-	-0.613254	0.4963	0.002	0.0209533	0	0	0	0	0	0
2635	56547	MMP26	-	-	-0.61352	0.496282	0.004	0.0351959	0	0	0	0	0	0
2637	3617	IMPG1	-	-	-0.613603	0.496276	0.001	0.012678	0	0	0	0	0	0
2638	5961	PRPH2	-1	-	-0.61362	0.496275	0.005	0.0417205	0	0	0	0	0	0
2644	256714	MAP7D2	-	-	-0.614038	0.496247	0.003	0.0283791	0	0	0	0	0	0
2647	9177	HTR3B	1	E3	-0.614222	0.496235	0.006	0.0478684	0	0	0	0	0	0
2651	3773	KCNJ16	-	-	-0.614553	0.496214	0.001	0.012678	0	0	0	0	0	0
2654	26585	GREM1	-	-	-0.614752	0.496201	0.003	0.0283791	0	0	0	0	0	0
2655	135295	SRSF12	-	-	-0.614755	0.496201	0.001	0.012678	0	0	0	0	0	0
2670	50839	TAS2R10	-	-	-0.615409	0.496159	0.001	0.012678	0	0	0	0	0	0
2674	91683	SYT12	-	-	-0.615554	0.49615	0.004	0.0351959	0	0	0	0	0	0
2675	4326	MMP17	-	-	-0.615664	0.496143	0.004	0.0351959	0	0	0	0	0	0
2679	407738	FAM19A1	-	-	-0.615825	0.496133	0.004	0.0351959	0	0	1	0	0	0
2681	60482	SLC5A7	-	-	-0.615917	0.496128	0.005	0.0417205	0	0	0	0	0	0
2682	140578	CHODL	-	-	-0.615933	0.496127	0.001	0.012678	0	0	0	0	0	0
2690	53826	FXYD6	-	-	-0.61657	0.496088	0.004	0.0351959	0	0	0	0	0	0
2692	3738	KCNA3	-	-	-0.61664	0.496084	0.001	0.012678	0	0	0	0	0	0
2699	3355	HTR1F	-	-	-0.617084	0.496057	0.006	0.0478684	0	0	0	0	0	0
2715	5241	PGR	-	-	-0.617678	0.496023	0.001	0.012678	0	0	0	0	0	0
2716	85445	CNTNAP4	-	-	-0.61787	0.496012	0.003	0.0283791	0	0	0	0	0	0
2717	4618	MYF6	-	-	-0.617973	0.496006	0.004	0.0351959	0	0	0	0	0	0
2720	56143	PCDHA5	-	-	-0.618225	0.495991	0.001	0.012678	0	0	0	0	0	0
2729	10178	TENM1	-	-	-0.618635	0.495968	0.001	0.012678	0	0	0	0	0	0
2737	10584	COLEC10	-	-	-0.618917	0.495952	0.001	0.012678	0	0	0	0	0	0
2742	7638	ZNF221	-	-	-0.619369	0.495927	0.001	0.012678	0	0	0	0	0	0
2745	10879	SMR3B	-	-	-0.619402	0.495926	0.002	0.0209533	0	0	0	0	0	0
2750	607	BCL9	-	-	-0.619591	0.495915	0.002	0.0209533	0	1	0	0	0	0
2755	57718	PPP4R4	-	-	-0.619822	0.495903	0.001	0.012678	0	0	0	0	0	0
2756	114818	KLHL29	-	-	-0.619952	0.495896	0.001	0.012678	0	0	0	0	0	0
2757	1814	DRD3	1	E3	-0.619967	0.495895	0.006	0.0478684	0	0	0	0	0	0
2758	80868	HCG4B	-	-	-0.620019	0.495892	0.003	0.0283791	0	0	0	0	0	0
2762	56126	PCDHB10	-	-	-0.620151	0.495885	0.006	0.0478684	0	0	0	0	0	0
2774	51213	LUZP4	-	-	-0.620664	0.495858	0.005	0.0417205	0	0	0	0	0	0
2776	220359	TIGD3	-	-	-0.620725	0.495855	0.006	0.0478684	0	0	0	0	0	0
2786	81616	ACSBG2	-	-	-0.621239	0.495828	0.005	0.0417205	0	0	0	0	0	0
2787	2674	GFRA1	-	-	-0.621249	0.495828	0.001	0.012678	0	0	0	0	0	0
2790	375704	ENHO	-	-	-0.621318	0.495824	0.005	0.0417205	0	0	0	0	0	0
2794	85375	KIAA1661	-	-	-0.621457	0.495817	0.001	0.012678	0	0	0	0	0	0
2797	3593	IL12B	-	-	-0.621669	0.495806	0.002	0.0209533	0	0	0	0	0	0
2802	8277	TKTL1	-	-	-0.621943	0.495793	0.002	0.0209533	0	0	0	0	0	0
2803	10655	DMRT2	-	-	-0.622042	0.495788	0.006	0.0478684	0	0	0	0	0	0
2812	645323	LINC00461	-	-	-0.622391	0.49577	0.002	0.0209533	0	1	0	0	0	0
2813	80975	TMPRSS5	-	-	-0.622543	0.495763	0.003	0.0283791	0	0	0	0	0	0
2815	3224	HOXC8	-	-	-0.622561	0.495762	0.002	0.0209533	0	0	0	0	0	0
2818	167359	NIM1	-	-	-0.622857	0.495747	0.004	0.0351959	0	0	0	0	0	0
2819	56344	CABP5	-	-	-0.622864	0.495747	0.001	0.012678	0	0	0	0	0	0
2822	2046	EPHA8	-	-	-0.623099	0.495736	0.005	0.0417205	0	0	0	0	0	0
2826	23098	SARM1	-	-	-0.623265	0.495728	0.006	0.0478684	0	0	0	0	0	0
2827	57596	BEGAIN	-	-	-0.623302	0.495726	0.003	0.0283791	0	0	0	0	0	1
2844	257	ALX3	-	-	-0.624083	0.495689	0.001	0.012678	0	0	0	0	0	0
2855	50835	TAS2R9	-	-	-0.624463	0.495671	0.004	0.0351959	0	0	0	0	0	0
2858	81851	KRTAP1-1	-	-	-0.624564	0.495666	0.002	0.0209533	0	0	0	0	0	0
2863	7691	ZNF132	-	-	-0.624955	0.495648	0.001	0.012678	0	0	0	0	0	0
2864	255631	COL24A1	-	-	-0.624965	0.495648	0.006	0.0478684	0	0	0	0	0	0
2865	55176	SEC61A2	-	-	-0.625019	0.495645	0.003	0.0283791	0	0	0	0	0	0
2867	325	APCS	-	-	-0.625067	0.495643	0.006	0.0478684	0	0	0	0	0	0
2868	9175	MAP3K13	-	-	-0.625093	0.495642	0.003	0.0283791	0	0	0	0	1	0
2872	3036	HAS1	-	-	-0.625599	0.495619	0.001	0.012678	0	0	0	0	0	0
2876	282973	JAKMIP3	-	-	-0.625698	0.495615	0.006	0.0478684	0	0	0	0	0	0
2877	1007	CDH9	1	E3	-0.625706	0.495614	0.001	0.012678	0	0	0	0	0	0
2881	7224	TRPC5	-	-	-0.625931	0.495604	0.002	0.0209533	0	0	0	0	0	0
2882	22927	HABP4	-	-	-0.625973	0.495602	0.005	0.0417205	0	0	0	0	0	0
2884	346562	GNAT3	-	-	-0.626149	0.495595	0.002	0.0209533	0	0	0	0	0	0
2885	79656	BEND5	-	-	-0.626329	0.495587	0.005	0.0417205	0	1	0	0	0	0
2888	9971	NR1H4	-	-	-0.626587	0.495575	0.002	0.0209533	0	0	0	0	0	0
2889	4438	MSH4	-	-	-0.626633	0.495573	0.001	0.012678	0	0	0	0	0	0
2890	10050	SLC17A4	-	-	-0.626655	0.495572	0.005	0.0417205	0	0	0	0	0	0
2892	5651	TMPRSS15	-	-	-0.626764	0.495568	0.002	0.0209533	0	0	0	0	0	0
2894	7404	UTY	-	-	-0.626928	0.49556	0.005	0.0417205	0	0	0	0	0	0
2900	51086	TNNI3K	-	-	-0.627109	0.495553	0.001	0.012678	0	0	0	0	0	0
2902	157753	TMEM74	-	-	-0.627401	0.49554	0.003	0.0283791	0	0	0	0	0	0
2904	59350	RXFP1	-	-	-0.627405	0.49554	0.005	0.0417205	0	0	0	0	0	0
2905	219539	YPEL4	-	-	-0.627409	0.49554	0.004	0.0351959	0	0	0	0	0	0
2909	8708	B3GALT1	-	-	-0.627456	0.495538	0.004	0.0351959	0	0	1	0	0	0
2922	1428	CRYM	-	-	-0.628045	0.495513	0.005	0.0417205	0	0	0	0	0	1
2929	100132285	KIR2DS2	-	-	-0.628336	0.495501	0.003	0.0283791	0	0	0	0	0	0
2930	50507	NOX4	-	-	-0.628396	0.495498	0.004	0.0351959	0	0	0	0	0	0
2939	8074	FGF23	-1	-	-0.628777	0.495482	0.001	0.012678	0	0	0	0	1	0
2941	164832	LONRF2	-	-	-0.628839	0.49548	0.005	0.0417205	0	0	0	0	0	0
2946	25890	ABI3BP	-	-	-0.628974	0.495474	0.001	0.012678	0	0	0	0	0	0
2947	148281	SYT6	-	-	-0.628988	0.495474	0.006	0.0478684	0	0	0	0	0	0
2948	83741	TFAP2D	-	-	-0.629026	0.495472	0.003	0.0283791	0	0	0	0	0	0
2951	2842	GPR19	-	-	-0.629088	0.49547	0.002	0.0209533	0	0	0	0	0	0
2954	50837	TAS2R7	-	-	-0.629205	0.495465	0.001	0.012678	0	0	0	0	0	0
2956	7757	ZNF208	-	-	-0.629257	0.495463	0.001	0.012678	0	0	0	0	0	0
2957	51778	MYOZ2	-	-	-0.629292	0.495461	0.005	0.0417205	0	0	0	0	0	0
2966	8092	ALX1	-	-	-0.629672	0.495446	0.001	0.012678	0	0	0	0	0	0
2967	219409	GSX1	-	-	-0.629688	0.495445	0.005	0.0417205	0	0	0	0	0	0
2973	1758	DMP1	-1	-	-0.62988	0.495437	0.006	0.0478684	0	0	0	0	0	0
2977	8387	OR1E1	-	-	-0.630108	0.495428	0.001	0.012678	0	0	0	0	0	0
2988	399694	SHC4	-	-	-0.630413	0.495416	0.005	0.0417205	0	0	0	0	0	0
2991	23217	ZFR2	-	-	-0.630544	0.495411	0.001	0.012678	0	0	0	0	0	0
2997	9311	ASIC3	-	-	-0.630817	0.4954	0.002	0.0209533	0	0	0	0	0	0
3005	60495	HPSE2	-	-	-0.631162	0.495387	0.002	0.0209533	0	0	0	0	0	0
3014	7092	TLL1	-1	-	-0.631572	0.495371	0.002	0.0209533	0	0	0	0	0	0
3015	3547	IGSF1	-	-	-0.631701	0.495366	0.003	0.0283791	0	0	1	0	0	0
3019	4254	KITLG	-	-	-0.631739	0.495364	0.006	0.0478684	0	0	0	0	0	0
3022	55026	TMEM255A	-	-	-0.631758	0.495363	0.002	0.0209533	0	0	0	0	0	0
3026	83714	NRIP2	-	-	-0.631844	0.49536	0.004	0.0351959	0	0	0	0	0	0
3034	56884	FSTL5	-	-	-0.632209	0.495346	0.006	0.0478684	0	0	0	0	0	0
3035	285905	INTS4L1	-	-	-0.632226	0.495345	0.005	0.0417205	0	0	0	0	0	0
3050	5382	PMS2P4	-	-	-0.632957	0.495318	0.001	0.012678	0	0	0	0	0	0
3064	23732	FRRS1L	-	-	-0.63366	0.495291	0.005	0.0417205	0	0	0	0	0	0
3067	57576	KIF17	-	-	-0.633782	0.495287	0.001	0.012678	0	0	0	0	0	0
3072	150568	LINC01102	-	-	-0.633936	0.495281	0.004	0.0351959	0	0	0	0	0	0
3077	1735	DIO3	-	-	-0.634079	0.495276	0.001	0.012678	0	0	0	0	0	0
3078	7253	TSHR	-	-	-0.634081	0.495275	0.004	0.0351959	0	0	0	0	0	0
3080	9085	CDY1	-	-	-0.634095	0.495275	0.001	0.012678	0	0	0	0	0	0
3097	5288	PIK3C2G	-	-	-0.634729	0.495251	0.005	0.0417205	0	0	0	0	0	0
3103	4935	GPR143	-1	-	-0.635026	0.495241	0.006	0.0478684	0	0	0	0	0	0
3104	50838	TAS2R13	-	-	-0.635072	0.495239	0.001	0.012678	0	0	0	0	0	0
3106	1807	DPYS	-	-	-0.635351	0.495229	0.002	0.0209533	0	0	0	0	0	0
3107	10647	SCGB1D2	-	-	-0.635407	0.495227	0.002	0.0209533	0	0	0	0	0	0
3119	54466	SPIN2A	-	-	-0.635802	0.495212	0.002	0.0209533	0	0	0	0	0	0
3123	147172	LRRC37BP1	-	-	-0.635964	0.495206	0.003	0.0283791	0	0	0	0	0	0
3133	253190	SERHL2	-	-	-0.636544	0.495185	0.006	0.0478684	0	0	0	0	0	0
3134	7539	ZFP37	-	-	-0.636569	0.495184	0.002	0.0209533	0	0	0	0	0	0
3135	3347	HTN3	-	-	-0.636613	0.495183	0.002	0.0209533	0	0	0	0	0	0
3146	7827	NPHS2	-	-	-0.636963	0.49517	0.003	0.0283791	0	0	0	0	0	0
3157	81623	DEFB126	-	-	-0.637264	0.495159	0.002	0.0209533	0	0	0	0	0	0
3160	26211	OR2F1	-	-	-0.637378	0.495155	0.002	0.0209533	0	0	0	0	0	0
3170	27115	PDE7B	-	-	-0.637701	0.495144	0.003	0.0283791	0	0	0	0	0	0
3175	387104	SOGA3	-	-	-0.637751	0.495142	0.005	0.0417205	0	1	0	0	0	0
3185	65989	DLK2	-	-	-0.638056	0.495131	0.001	0.012678	0	0	0	0	0	0
3188	221823	PRPS1L1	-	-	-0.638188	0.495126	0.006	0.0478684	0	0	0	0	0	0
3193	81833	SPACA1	-	-	-0.638366	0.49512	0.002	0.0209533	0	0	0	0	0	0
3199	50836	TAS2R8	-	-	-0.63848	0.495116	0.005	0.0417205	0	0	0	0	0	0
3211	4923	NTSR1	-	-	-0.638972	0.495098	0.001	0.012678	0	0	0	0	0	0
3230	83478	ARHGAP24	-	-	-0.64005	0.49506	0.003	0.0283791	0	0	0	0	0	0
3238	221692	PHACTR1	-	-	-0.640258	0.495052	0.004	0.0351959	1	0	0	0	0	1
3259	922	CD5L	-	-	-0.640818	0.495032	0.005	0.0417205	0	0	0	0	0	0
3264	2301	FOXE3	-1	-	-0.640935	0.495028	0.006	0.0478684	0	0	0	0	0	0
3285	60439	TTTY2	-	-	-0.641835	0.494996	0.001	0.012678	0	0	0	0	0	0
3290	130132	RFTN2	-	-	-0.642087	0.494987	0.006	0.0478684	0	0	0	0	0	0
3295	5161	PDHA2	-	-	-0.642253	0.494981	0.006	0.0478684	0	0	0	0	0	0
3299	8170	SLC14A2	-	-	-0.642412	0.494975	0.004	0.0351959	0	0	0	0	0	0
3301	5149	PDE6H	-	-	-0.642466	0.494973	0.002	0.0209533	0	0	0	0	0	0
3305	6582	SLC22A2	-	-	-0.642593	0.494969	0.002	0.0209533	0	0	0	0	0	0
3316	26707	OR2J2	-	-	-0.643024	0.494953	0.002	0.0209533	0	0	0	0	0	0
3317	11272	PRR4	-	-	-0.643026	0.494953	0.005	0.0417205	0	0	0	0	0	0
3322	2895	GRID2	1	E4	-0.64328	0.494944	0.004	0.0351959	0	0	1	0	0	0
3323	1446	CSN1S1	-	-	-0.643285	0.494944	0.003	0.0283791	0	0	0	0	0	0
3325	26281	FGF20	-	-	-0.643332	0.494942	0.003	0.0283791	0	0	0	0	1	0
3327	441094	NR2F1-AS1	-	-	-0.643379	0.494941	0.006	0.0478684	0	0	0	0	0	0
3335	5568	PRKACG	-	-	-0.64384	0.494924	0.004	0.0351959	0	0	0	1	1	0
3341	79722	ANKRD55	-	-	-0.643972	0.494919	0.002	0.0209533	0	0	0	0	0	0
3346	79809	TTC21B	-	-	-0.644137	0.494913	0.001	0.012678	0	0	0	0	0	0
3354	6819	SULT1C2	-	-	-0.64461	0.494896	0.005	0.0417205	0	0	0	0	0	0
3357	26333	OR7A17	-	-	-0.644825	0.494888	0.002	0.0209533	0	0	0	0	0	0
3361	5132	PDC	-	-	-0.644941	0.494884	0.004	0.0351959	0	0	0	0	0	0
3368	84789	MGC2889	-	-	-0.645108	0.494878	0.001	0.012678	0	0	0	0	0	0
3371	114814	GNRHR2	-	-	-0.64519	0.494875	0.005	0.0417205	0	0	0	0	0	0
3392	374977	MROH7	-	-	-0.646161	0.494839	0.002	0.0209533	0	0	0	0	0	0
3395	2880	GPX5	-	-	-0.64646	0.494827	0.001	0.012678	0	0	0	0	0	0
3403	1038	CDR1	-	-	-0.646679	0.494819	0.001	0.012678	0	0	0	0	0	0
3405	1750	DLX6	1	E4	-0.646759	0.494816	0.005	0.0417205	0	0	0	0	0	0
3407	125113	KRT222	-	-	-0.64682	0.494814	0.005	0.0417205	0	0	0	0	0	0
3422	441601	LOC441601	-	-	-0.647449	0.49479	0.001	0.012678	0	0	0	0	0	0
3429	26032	SUSD5	-	-	-0.647823	0.494776	0.005	0.0417205	0	0	0	0	0	0
3438	59067	IL21	-	-	-0.648248	0.494759	0.006	0.0478684	0	0	0	0	0	0
3449	3284	HSD3B2	-	-	-0.648693	0.494742	0.003	0.0283791	0	0	0	0	0	0
3454	10911	UTS2	-	-	-0.648855	0.494736	0.006	0.0478684	0	0	0	0	0	0
3458	79015	LOC79015	-	-	-0.648952	0.494732	0.006	0.0478684	0	0	0	0	0	0
3483	56106	PCDHGA10	-	-	-0.649749	0.4947	0.002	0.0209533	0	0	0	0	0	0
3507	2515	ADAM2	-	-	-0.650445	0.494672	0.003	0.0283791	0	0	0	0	0	0
3528	6779	STATH	-	-	-0.651135	0.494644	0.003	0.0283791	0	0	0	0	0	0
3551	6332	SCN7A	-	-	-0.652096	0.494604	0.004	0.0351959	0	0	0	0	0	0
3565	79054	TRPM8	-	-	-0.652601	0.494583	0.006	0.0478684	0	0	0	0	0	0
3566	3598	IL13RA2	-	-	-0.652602	0.494583	0.004	0.0351959	0	0	0	0	0	0
3587	90485	ZNF835	-	-	-0.653132	0.49456	0.006	0.0478684	0	0	0	0	0	0
3589	150244	ZDHHC8P1	-	-	-0.653197	0.494557	0.001	0.012678	0	0	0	0	0	0
3590	7681	MKRN3	-	-	-0.653198	0.494557	0.004	0.0351959	0	1	0	0	0	0
3595	57573	ZNF471	-	-	-0.653351	0.49455	0.003	0.0283791	0	0	0	0	0	0
3626	10343	PKDREJ	-	-	-0.65464	0.494493	0.004	0.0351959	0	0	0	0	0	0
3639	284217	LAMA1	-	-	-0.655265	0.494465	0.004	0.0351959	0	0	0	0	0	0
3641	9365	KL	-	-	-0.655355	0.494461	0.006	0.0478684	0	0	0	0	0	0
3643	28965	SLC27A6	-	-	-0.655429	0.494457	0.004	0.0351959	0	0	0	0	0	0
3675	56301	SLC7A10	-	-	-0.656399	0.494412	0.005	0.0417205	0	0	0	0	0	0
3701	89919		-	-	-0.657228	0.494372	0.003	0.0283791	0	0	0	0	0	0
3708	80000	GREB1L	-	-	-0.657539	0.494356	0.005	0.0417205	0	0	0	0	0	0
3712	2660	MSTN	-	-	-0.657781	0.494344	0.004	0.0351959	0	0	0	0	0	0
3723	1143	CHRNB4	-	-	-0.658146	0.494326	0.006	0.0478684	0	0	0	0	0	0
3811	80099	C7orf69	-	-	-0.66158	0.494143	0.006	0.0478684	0	0	0	0	0	0
3923	2780	GNAT2	-	-	-0.665424	0.493911	0.005	0.0417205	0	0	0	0	0	0
4010	100130741	LOC100130741	-	-	-0.668791	0.49368	0.002	0.0209533	0	0	0	0	0	0
4143	81850	KRTAP1-3	-	-	-0.671795	0.49345	0.003	0.0283791	0	0	0	0	0	0
4160	64939	SMNP	-	-	-0.67206	0.493428	0.004	0.0351959	0	0	0	0	0	0
22217	100151663	RNU7-65P	-	-	-0.859811	0.412082	0.004	0.0351959	0	0	0	0	0	0
22262	23668	UBBP2	-	-	-0.860667	0.411939	0.005	0.0417205	0	0	0	0	0	0
22328	29948	OSGIN1	-	-	-0.861803	0.411751	0.002	0.0209533	0	0	0	0	0	0
22349	54659	UGT1A3	-	-	-0.862231	0.411679	0.004	0.0351959	0	0	0	0	0	0
22375	55298	RNF121	-	-	-0.86257	0.411623	0.006	0.0478684	0	0	0	0	0	0
22506	1672	DEFB1	-	-	-0.865233	0.411159	0.004	0.0351959	0	0	0	0	0	0
22561	79989	TTC26	-	-	-0.866836	0.410848	0.006	0.0478684	0	0	0	0	0	0
22598	85359	DGCR6L	-	-	-0.86756	0.410696	0.004	0.0351959	0	0	0	0	0	0
22631	54621	VSIG10	-	-	-0.868098	0.410578	0.004	0.0351959	0	0	0	0	0	0
22673	80063	ATF7IP2	-	-	-0.8689	0.410392	0.004	0.0351959	0	0	0	0	0	0
22799	3606	IL18	-	-	-0.871919	0.409564	0.006	0.0478684	0	0	0	0	0	0
22871	100131262	LOC100131262	-	-	-0.873505	0.409031	0.006	0.0478684	0	0	0	0	0	0
22889	344405	PRORSD1P	-	-	-0.873845	0.408906	0.005	0.0417205	0	0	0	0	0	0
22910	63926	ANKEF1	-	-	-0.874451	0.408675	0.001	0.012678	0	0	0	0	0	0
22914	6289	SAA2	-	-	-0.87451	0.408652	0.001	0.012678	0	0	0	0	0	0
22931	29104	N6AMT1	-	-	-0.874841	0.408519	0.006	0.0478684	0	0	0	0	0	0
22943	140801	RPL10L	-	-	-0.87501	0.40845	0.001	0.012678	0	0	0	0	0	0
22975	100287590	LOC100287590	-	-	-0.875763	0.408129	0.006	0.0478684	0	0	0	0	0	0
23001	79961	DENND2D	-	-	-0.876354	0.407862	0.002	0.0209533	0	0	0	0	0	0
23022	51703	ACSL5	-	-	-0.876902	0.407601	0.004	0.0351959	0	0	0	0	0	0
23028	128486	FITM2	-	-	-0.877051	0.407529	0.005	0.0417205	0	1	0	0	0	0
23031	91353	IGLL3P	-	-	-0.877095	0.407507	0.006	0.0478684	0	0	0	0	0	0
23045	54853	WDR55	-	-	-0.877405	0.407352	0.003	0.0283791	0	0	0	0	0	0
23065	283508	LOC283508	-	-	-0.877917	0.407086	0.006	0.0478684	0	0	0	0	0	0
23074	50853	VILL	-	-	-0.878081	0.406999	0.005	0.0417205	0	0	0	0	0	0
23081	100130922	RPL22P22	-	-	-0.878251	0.406907	0.005	0.0417205	0	0	0	0	0	0
23095	147700	KLC3	-	-	-0.8786	0.406714	0.005	0.0417205	0	0	0	0	0	0
23102	55846	ITFG2	-	-	-0.878814	0.406593	0.001	0.012678	0	1	0	0	0	0
23116	26270	FBXO6	-	-	-0.879179	0.406382	0.006	0.0478684	0	0	0	0	0	0
23125	60625	DHX35	-	-	-0.87955	0.40616	0.004	0.0351959	0	0	0	0	0	0
23127	729353	LOC729353	-	-	-0.879588	0.406137	0.006	0.0478684	0	0	0	0	0	0
23139	8645	KCNK5	-	-	-0.879877	0.40596	0.001	0.012678	0	0	0	0	0	0
23142	27158	NDOR1	-	-	-0.879965	0.405905	0.002	0.0209533	0	0	0	0	0	0
23144	55315	SLC29A3	-	-	-0.880031	0.405863	0.002	0.0209533	0	0	0	0	0	0
23147	149699	GTSF1L	-	-	-0.880094	0.405824	0.002	0.0209533	0	0	0	0	0	0
23160	5004	ORM1	-	-	-0.880352	0.405659	0.003	0.0283791	0	0	0	0	0	0
23165	84269	CHCHD5	-	-	-0.880516	0.405552	0.006	0.0478684	0	0	0	0	0	0
23168	6358	CCL14	-	-	-0.880584	0.405508	0.002	0.0209533	0	0	0	0	0	0
23175	8529	CYP4F2	-	-	-0.880648	0.405465	0.001	0.012678	0	0	0	0	0	0
23176	84960	KIAA1984	-	-	-0.880655	0.405461	0.006	0.0478684	0	0	0	0	0	0
23180	100128501	LOC100128501	-	-	-0.880737	0.405406	0.005	0.0417205	0	0	0	0	0	0
23191	84167	C19orf44	-	-	-0.880972	0.405249	0.004	0.0351959	0	0	0	0	0	0
23192	4818	NKG7	-	-	-0.881002	0.405229	0.006	0.0478684	0	0	0	0	0	0
23196	730187	RPS10P9	-	-	-0.88106	0.405189	0.005	0.0417205	0	0	0	0	0	0
23200	402483	LINC01000	-	-	-0.881248	0.40506	0.004	0.0351959	0	0	0	0	0	0
23214	10232	MSLN	-	-	-0.881645	0.404781	0.002	0.0209533	0	0	0	0	0	0
23215	114791	TUBGCP5	-	-	-0.881682	0.404755	0.006	0.0478684	0	0	0	0	0	0
23222	55020	TTC38	-	-	-0.88189	0.404604	0.006	0.0478684	0	0	0	0	0	0
23224	339352	LOC339352	-	-	-0.882105	0.404447	0.005	0.0417205	0	0	0	0	0	0
23237	4051	CYP4F3	-	-	-0.882487	0.404161	0.001	0.012678	0	0	0	0	0	0
23240	978	CDA	-	-	-0.882541	0.40412	0.002	0.0209533	0	0	0	0	0	0
23249	79913	ACTR5	-	-	-0.882795	0.403924	0.002	0.0209533	0	0	0	0	0	0
23258	654342	LOC654342	-	-	-0.883018	0.403749	0.006	0.0478684	0	0	0	0	0	0
23260	677778	SCARNA15	-	-	-0.883077	0.403702	0.004	0.0351959	0	0	0	0	0	0
23281	50619	DEF6	-	-	-0.883752	0.403153	0.002	0.0209533	0	0	0	0	0	0
23282	55776	SAYSD1	-	-	-0.883757	0.403149	0.002	0.0209533	0	0	0	0	0	0
23283	78995	C17orf53	-	-	-0.88376	0.403147	0.002	0.0209533	0	0	0	0	0	0
23288	1675	CFD	-	-	-0.883842	0.403078	0.006	0.0478684	0	0	0	0	0	0
23292	122509	IFI27L1	-	-	-0.883925	0.403008	0.001	0.012678	0	0	0	0	0	0
23301	283796	GOLGA8I	-	-	-0.88409	0.402868	0.001	0.012678	0	0	0	0	0	0
23302	692227	SNORD104	-	-	-0.8841	0.402859	0.003	0.0283791	0	0	0	0	0	0
23304	79591	C10orf76	-	-	-0.884116	0.402846	0.002	0.0209533	0	0	0	0	0	0
23315	728441	GGT2	-	-	-0.884473	0.402536	0.004	0.0351959	0	0	0	0	0	0
23320	399972	ST3GAL4-AS1	-	-	-0.884646	0.402384	0.003	0.0283791	0	0	0	0	0	0
23322	57016	AKR1B10	-	-	-0.884682	0.402352	0.001	0.012678	0	0	0	0	0	0
23329	646208	NUS1P2	-	-	-0.88479	0.402255	0.005	0.0417205	0	0	0	0	0	0
23336	6206	RPS12	-	-	-0.884872	0.402181	0.002	0.0209533	0	1	0	0	0	0
23343	144233	BCDIN3D	-	-	-0.885055	0.402015	0.005	0.0417205	0	0	0	0	0	0
23345	10866	HCP5	-	-	-0.885097	0.401977	0.006	0.0478684	0	0	0	0	0	0
23346	339804	C2orf74	-	-	-0.885129	0.401947	0.005	0.0417205	0	0	0	0	0	0
23355	28976	ACAD9	-	-	-0.885424	0.401674	0.006	0.0478684	0	0	0	0	0	0
23356	520	ATP5G2P1	-	-	-0.885459	0.401641	0.003	0.0283791	0	0	0	0	0	0
23362	79767	ELMO3	-	-	-0.885591	0.401516	0.002	0.0209533	0	0	0	0	0	0
23368	55344	PLCXD1	-	-	-0.885695	0.401418	0.005	0.0417205	0	0	0	0	0	0
23369	79158	GNPTAB	-	-	-0.885769	0.401346	0.004	0.0351959	0	0	0	0	0	0
23371	57827	C6orf47	-	-	-0.885814	0.401303	0.001	0.012678	0	0	0	0	0	0
23375	202025	LOC202025	-	-	-0.886039	0.401085	0.004	0.0351959	0	0	0	0	0	0
23380	55620	STAP2	-	-	-0.886193	0.400933	0.002	0.0209533	0	0	0	0	0	0
23382	100129387	GABPB1-AS1	-	-	-0.8863	0.400827	0.006	0.0478684	0	1	0	0	0	0
23386	51006	SLC35C2	-	-	-0.886355	0.400772	0.002	0.0209533	0	0	0	0	0	0
23395	23491	CES3	-	-	-0.886542	0.400585	0.002	0.0209533	0	0	0	0	0	0
23397	54677	CROT	-	-	-0.886663	0.400461	0.005	0.0417205	0	0	0	0	0	0
23400	729163	FABP5P2	-	-	-0.886717	0.400407	0.006	0.0478684	0	0	0	0	0	0
23402	661	POLR3D	-	-	-0.886787	0.400334	0.001	0.012678	0	0	0	0	0	0
23413	6041	RNASEL	-	-	-0.887041	0.400072	0.005	0.0417205	0	0	0	0	0	0
23414	51450	PRRX2	-	-	-0.887091	0.400019	0.001	0.012678	0	0	0	0	0	0
23417	56683	C21orf59	-	-	-0.887208	0.399887	0.002	0.0209533	0	0	0	0	0	0
23418	148137	C19orf55	-	-	-0.887216	0.399877	0.001	0.012678	0	0	0	0	0	0
23421	65996	MGC2752	-	-	-0.88729	0.399779	0.005	0.0417205	0	0	0	0	0	0
23423	55610	CCDC132	-	-	-0.887304	0.399759	0.006	0.0478684	0	0	0	0	0	0
23427	915	CD3D	-	-	-0.887387	0.399636	0.002	0.0209533	0	0	0	0	0	0
23428	84705	GTPBP3	-	-	-0.887411	0.399598	0.001	0.012678	0	1	0	0	0	0
23431	7718	ZNF165	-	-	-0.88746	0.399517	0.003	0.0283791	0	0	0	0	0	0
23432	11066	SNRNP35	-	-	-0.887471	0.399497	0.003	0.0283791	0	0	0	0	0	0
23440	3071	NCKAP1L	-	-	-0.887635	0.399192	0.005	0.0417205	0	0	0	0	0	1
23447	79871	RPAP2	-	-	-0.887757	0.398937	0.003	0.0283791	0	0	0	0	0	0
23450	2995	GYPC	-	-	-0.887835	0.398759	0.001	0.012678	0	0	0	0	0	0
23458	5742	PTGS1	-	-	-0.888107	0.39807	0.005	0.0417205	0	0	0	0	0	0
23461	79746	ECHDC3	-	-	-0.88823	0.397725	0.002	0.0209533	0	0	0	0	0	0
23462	386724	AMIGO3	-	-	-0.888319	0.397458	0.001	0.012678	0	0	0	0	0	0
23465	26024	PTCD1	-	-	-0.888397	0.397219	0.001	0.012678	0	0	0	0	0	0
23469	647024	C6orf132	-	-	-0.88852	0.396821	0.006	0.0478684	0	0	0	0	0	0
23472	51667	NUB1	-	-	-0.88858	0.396623	0.003	0.0283791	0	0	0	0	0	0
23475	65095	KRI1	-	-	-0.888622	0.39648	0.004	0.0351959	0	0	0	0	0	0
23477	92609	TIMM50	-	-	-0.888699	0.396213	0.006	0.0478684	0	1	0	0	0	1
23483	7769	ZNF226	-	-	-0.88885	0.395671	0.006	0.0478684	0	0	0	0	0	0
23484	133383	SETD9	-	-	-0.888912	0.395437	0.002	0.0209533	0	0	0	0	0	0
23485	10417	SPON2	-	-	-0.888931	0.395369	0.002	0.0209533	0	0	0	0	0	0
23488	100287525	LOC100287525	-	-	-0.889061	0.394868	0.005	0.0417205	0	0	0	0	0	0
23490	79156	PLEKHF1	-	-	-0.889095	0.394734	0.001	0.012678	0	0	0	0	0	0
23492	646808	LOC646808	-	-	-0.889198	0.394326	0.004	0.0351959	0	0	0	0	0	0
23495	51135	IRAK4	-	-	-0.889227	0.394205	0.001	0.012678	0	0	0	0	0	0
23500	283106	CSNK2A3	-	-	-0.889342	0.393732	0.006	0.0478684	0	0	0	0	0	0
23503	54845	ESRP1	-	-	-0.889474	0.393176	0.006	0.0478684	0	0	0	0	0	0
23505	4066	LYL1	-	-	-0.889515	0.393001	0.001	0.012678	0	0	0	0	0	0
23508	9121	SLC16A5	-	-	-0.889565	0.392782	0.004	0.0351959	0	0	0	0	0	0
23519	8420	SNHG3	-	-	-0.88971	0.392144	0.002	0.0209533	0	0	0	0	0	0
23525	3664	IRF6	-1	-	-0.889812	0.391688	0.005	0.0417205	0	0	0	0	0	0
23535	79943	ZNF696	-	-	-0.890069	0.390509	0.006	0.0478684	0	0	0	0	0	0
23538	255374	MBLAC1	-	-	-0.890126	0.390242	0.006	0.0478684	0	0	0	0	0	0
23541	973	CD79A	-1	-	-0.890212	0.389837	0.006	0.0478684	0	0	0	0	0	0
23544	3581	IL9R	-	-	-0.890246	0.389676	0.004	0.0351959	0	0	0	0	0	0
23547	112483	SAT2	-	-	-0.890384	0.389017	0.006	0.0478684	0	0	0	0	0	0
23553	9466	IL27RA	-	-	-0.890568	0.388124	0.004	0.0351959	0	0	0	0	0	0
23556	220972	MARCHF8	-	-	-0.89069	0.387529	0.001	0.012678	0	0	0	0	0	0
23568	26873	OPLAH	-	-	-0.891083	0.385597	0.003	0.0283791	0	0	0	0	0	0
23570	653499	LGALS7B	-	-	-0.891113	0.385447	0.003	0.0283791	0	0	0	0	0	0
23574	8705	B3GALT4	-	-	-0.891201	0.385014	0.002	0.0209533	0	0	0	0	0	0
23579	11162	NUDT6	-	-	-0.89131	0.384473	0.002	0.0209533	0	0	0	0	0	0
23580	154141	MBOAT1	-	-	-0.891324	0.384404	0.001	0.012678	0	0	0	0	0	0
23581	390916	NUDT19	-	-	-0.891334	0.384358	0.006	0.0478684	0	0	0	0	0	0
23587	90120	C9orf69	-	-	-0.891633	0.382887	0.004	0.0351959	0	1	0	0	0	0
23594	339290	LINC00667	-	-	-0.891796	0.382092	0.001	0.012678	0	0	0	0	0	0
23595	100310756	LOC100310756	-	-	-0.891823	0.381965	0.004	0.0351959	0	0	0	0	0	0
23597	6610	SMPD2	-	-	-0.891909	0.38155	0.003	0.0283791	0	0	0	0	0	0
23599	100132999	LOC100132999	-	-	-0.892012	0.381058	0.005	0.0417205	0	0	0	0	0	0
23601	79777	ACBD4	-	-	-0.892078	0.380745	0.002	0.0209533	0	0	0	0	0	0
23603	2687	GGT5	-	-	-0.892192	0.380208	0.003	0.0283791	0	0	0	0	0	0
23605	92014	SLC25A51	-	-	-0.892237	0.379996	0.006	0.0478684	0	1	0	0	0	0
23606	51004	COQ6	-	-	-0.892285	0.379774	0.001	0.012678	0	0	0	0	0	0
23608	79637	ARMC7	-	-	-0.892345	0.379494	0.003	0.0283791	0	0	0	0	0	0
23610	79587	CARS2	-	-	-0.892406	0.379218	0.002	0.0209533	0	0	0	0	0	0
23611	118881	COMTD1	-	-	-0.89243	0.379109	0.004	0.0351959	0	0	0	0	0	0
23612	84163	GTF2IRD2	-	-	-0.892492	0.378827	0.005	0.0417205	0	0	0	0	0	0
23613	7851	MALL	-	-	-0.892507	0.378761	0.001	0.012678	0	0	0	0	0	0
23615	1515	CTSV	-	-	-0.892528	0.378664	0.003	0.0283791	0	0	0	0	0	0
23617	5603	MAPK13	-	-	-0.892596	0.378362	0.006	0.0478684	0	0	0	0	1	0
23618	100287163	LOC100287163	-	-	-0.892599	0.378347	0.003	0.0283791	0	0	0	0	0	0
23619	81562	LMAN2L	-	-	-0.892646	0.378142	0.003	0.0283791	0	0	0	0	0	0
23622	152519	NIPAL1	-	-	-0.892812	0.377421	0.002	0.0209533	0	0	0	0	0	0
23623	79842	ZBTB3	-	-	-0.892901	0.377044	0.003	0.0283791	0	0	0	0	0	0
23625	644019	CBWD6	-	-	-0.892935	0.3769	0.004	0.0351959	0	0	0	0	0	0
23628	7278	TUBA3C	-	-	-0.892961	0.376793	0.003	0.0283791	0	0	0	0	0	0
23629	51283	BFAR	-	-	-0.892978	0.37672	0.002	0.0209533	0	0	0	0	0	0
23630	55357	TBC1D2	-	-	-0.893029	0.376513	0.001	0.012678	0	0	0	0	0	0
23638	10627	MYL12A	-	-	-0.893176	0.375919	0.005	0.0417205	0	0	0	0	0	0
23639	64866	CDCP1	-	-	-0.893212	0.375776	0.002	0.0209533	0	0	0	0	0	0
23651	23355	VPS8	-	-	-0.893686	0.374038	0.003	0.0283791	0	0	0	0	0	1
23653	84942	WDR73	-	-	-0.893717	0.373934	0.005	0.0417205	0	0	0	0	0	0
23656	79149	ZSCAN5A	-	-	-0.893803	0.373649	0.001	0.012678	0	0	0	0	0	0
23659	162966	ZNF600	-	-	-0.893845	0.373514	0.004	0.0351959	0	0	0	0	0	0
23660	441150	C6orf226	-	-	-0.893852	0.373491	0.005	0.0417205	0	0	0	0	0	0
23665	10974	ADIRF	-	-	-0.893954	0.373172	0.005	0.0417205	0	0	0	0	0	0
23668	8798	DYRK4	-	-	-0.894103	0.372731	0.003	0.0283791	0	0	0	0	0	0
23670	84343	HPS3	-	-	-0.894247	0.372337	0.004	0.0351959	0	0	0	0	0	0
23671	55280	CWF19L1	-	-	-0.894322	0.372142	0.006	0.0478684	0	1	0	0	0	0
23672	55300	PI4K2B	-	-	-0.894329	0.372126	0.006	0.0478684	0	0	0	0	0	0
23683	116832	RPL39L	-	-	-0.894682	0.371316	0.005	0.0417205	0	0	0	0	0	0
23689	65263	PYCRL	-	-	-0.894824	0.371016	0.003	0.0283791	0	0	0	0	0	1
23690	254225	RNF169	-	-	-0.89491	0.370841	0.004	0.0351959	0	0	0	0	0	0
23692	8987	STBD1	-	-	-0.894939	0.370782	0.001	0.012678	0	0	0	0	0	0
23695	130916	MTERFD2	-	-	-0.895058	0.37055	0.001	0.012678	0	0	0	0	0	0
23703	79873	NUDT18	-	-	-0.895317	0.370068	0.001	0.012678	0	0	0	0	0	0
23708	112479	ERI2	-	-	-0.895534	0.369694	0.001	0.012678	0	0	0	0	0	0
23711	10392	NOD1	-	-	-0.895621	0.369552	0.001	0.012678	0	0	0	0	0	0
23712	81932	HDHD3	-	-	-0.895624	0.369548	0.001	0.012678	0	0	0	0	0	0
23716	27293	SMPDL3B	-	-	-0.895687	0.369447	0.002	0.0209533	0	0	0	0	0	0
23717	622	BDH1	-	-	-0.895694	0.369435	0.002	0.0209533	0	0	0	0	0	0
23718	200316	APOBEC3F	-	-	-0.895754	0.369341	0.001	0.012678	0	0	0	0	0	0
23722	51272	BET1L	-	-	-0.896049	0.368907	0.001	0.012678	0	0	0	0	0	0
23726	728568	C12orf73	-	-	-0.896143	0.368777	0.006	0.0478684	0	0	0	0	0	0
23728	219402	MTIF3	-	-	-0.896267	0.368613	0.003	0.0283791	0	0	0	0	0	0
23732	51201	ZDHHC2	-	-	-0.896381	0.368468	0.001	0.012678	0	0	0	0	0	0
23736	144363	LYRM5	-	-	-0.896511	0.368311	0.001	0.012678	0	0	0	0	0	0
23737	84260	TCHP	-	-	-0.896524	0.368295	0.003	0.0283791	0	1	0	0	0	0
23739	55191	NADSYN1	-	-	-0.89657	0.368242	0.005	0.0417205	0	0	0	0	0	0
23742	645460	FLJ44342	-	-	-0.896674	0.368124	0.002	0.0209533	0	0	0	0	0	0
23745	644815	FAM83G	-	-	-0.896712	0.368081	0.004	0.0351959	0	0	0	0	0	0
23747	5778	PTPN7	-	-	-0.896746	0.368045	0.001	0.012678	0	0	0	0	1	0
23750	729533	FAM72A	-	-	-0.896849	0.367936	0.004	0.0351959	0	0	0	0	0	0
23751	51093	RRNAD1	-	-	-0.896895	0.367888	0.003	0.0283791	0	0	0	0	0	0
23752	84236	RHBDD1	-	-	-0.896899	0.367885	0.002	0.0209533	0	0	0	0	0	0
23754	55760	DHX32	-	-	-0.896977	0.367806	0.003	0.0283791	0	0	0	0	0	0
23758	957	ENTPD5	-	-	-0.897067	0.36772	0.001	0.012678	0	0	0	0	0	0
23760	57583	TMEM181	-	-	-0.897083	0.367704	0.003	0.0283791	0	0	0	0	0	0
23761	56913	C1GALT1	-	-	-0.897085	0.367702	0.004	0.0351959	0	0	0	0	0	0
23762	80185	TTI2	-	-	-0.897171	0.367623	0.001	0.012678	0	0	0	0	0	0
23764	79091	METTL22	-	-	-0.89721	0.367589	0.002	0.0209533	0	0	0	0	0	0
23772	285550	FAM200B	-	-	-0.897443	0.367391	0.004	0.0351959	0	0	0	0	0	0
23773	84883	AIFM2	-	-	-0.897481	0.367361	0.001	0.012678	0	0	0	0	0	0
23774	643253	CCT6P1	-	-	-0.8975	0.367347	0.002	0.0209533	0	0	0	0	0	0
23775	80237	ELL3	-	-	-0.897532	0.367322	0.001	0.012678	0	0	0	0	0	0
23777	81493	SYNC	-	-	-0.897562	0.367299	0.001	0.012678	0	0	0	0	0	0
23782	84720	PIGO	-	-	-0.897744	0.367167	0.001	0.012678	0	0	0	0	0	0
23783	10533	ATG7	-	-	-0.897745	0.367166	0.003	0.0283791	0	0	0	0	0	0
23785	79663	HSPBAP1	-	-	-0.897784	0.367139	0.005	0.0417205	0	1	0	0	0	0
23787	3006	HIST1H1C	-	-	-0.897811	0.367121	0.003	0.0283791	0	0	0	0	0	0
23790	2	A2M	-	-	-0.897869	0.367082	0.006	0.0478684	0	0	0	0	0	0
23795	6850	SYK	-	-	-0.898105	0.366938	0.003	0.0283791	0	0	0	0	0	0
23796	100137049	PLA2G4B	-	-	-0.898136	0.36692	0.004	0.0351959	0	0	0	0	1	0
23799	85015	USP45	-	-	-0.898283	0.36684	0.004	0.0351959	0	0	0	0	0	0
23800	27090	ST6GALNAC4	-	-	-0.898284	0.36684	0.001	0.012678	0	0	0	0	0	0
23801	134637	ADAT2	-	-	-0.898382	0.36679	0.001	0.012678	0	1	0	0	0	0
23802	5641	LGMN	-	-	-0.898418	0.366773	0.004	0.0351959	0	0	0	0	0	0
23803	55526	DHTKD1	-	-	-0.898462	0.366752	0.002	0.0209533	0	0	0	0	0	0
23806	645224	RPL29P17	-	-	-0.898557	0.366709	0.002	0.0209533	0	0	0	0	0	0
23809	53407	STX18	-	-	-0.898618	0.366682	0.001	0.012678	0	1	0	0	0	0
23810	9424	KCNK6	-	-	-0.898677	0.366658	0.002	0.0209533	0	0	0	0	0	0
23812	79583	TMEM231	-	-	-0.898707	0.366645	0.003	0.0283791	0	0	0	0	0	0
23818	10588	MTHFS	-	-	-0.898909	0.366569	0.001	0.012678	0	0	0	0	0	0
23819	5652	PRSS8	-	-	-0.898916	0.366567	0.004	0.0351959	0	0	0	0	0	0
23822	10924	SMPDL3A	-	-	-0.899087	0.36651	0.004	0.0351959	0	0	0	0	0	0
23824	84749	USP30	-	-	-0.899151	0.366491	0.004	0.0351959	0	1	0	0	0	0
23827	26027	ACOT11	-	-	-0.899365	0.366433	0.001	0.012678	0	0	0	0	0	0
23832	79639	TMEM53	-	-	-0.899578	0.366384	0.001	0.012678	0	0	0	0	0	0
23836	10158	PDZK1IP1	-	-	-0.899744	0.366352	0.001	0.012678	0	0	0	0	0	0
23838	135293	PM20D2	-	-	-0.899792	0.366344	0.002	0.0209533	0	0	0	0	0	0
23839	285362	SUMF1	-1	-	-0.899803	0.366342	0.005	0.0417205	0	0	0	0	0	0
23843	445372	TRIM6-TRIM34	-	-	-0.899913	0.366325	0.003	0.0283791	0	0	0	0	0	0
23847	728013	CBWD7	-	-	-0.900029	0.366308	0.002	0.0209533	0	0	0	0	0	0
23848	6320	CLEC11A	-	-	-0.900082	0.366302	0.002	0.0209533	0	0	0	0	0	0
23849	84809	CROCCP2	-	-	-0.900093	0.3663	0.001	0.012678	0	0	0	0	0	0
23851	83903	GSG2	-	-	-0.900116	0.366297	0.004	0.0351959	0	0	0	0	0	0
23854	1755	DMBT1	-	-	-0.90017	0.366291	0.001	0.012678	0	0	0	0	0	0
23857	347265	KRT8P11	-	-	-0.900183	0.36629	0.002	0.0209533	0	0	0	0	0	0
23861	100129250	TOPORS-AS1	-	-	-0.900307	0.366277	0.001	0.012678	0	0	0	0	0	0
23870	5790	PTPRCAP	-	-	-0.900603	0.366254	0.002	0.0209533	0	0	0	0	0	0
23871	84920	ALG10	-1	-	-0.900646	0.366252	0.001	0.012678	0	0	0	0	0	0
23872	9364	RAB28	-	-	-0.900697	0.366249	0.004	0.0351959	0	0	0	0	0	0
23879	132949	AASDH	-	-	-0.900906	0.36624	0.003	0.0283791	0	0	0	0	0	0
23881	90196	SYS1	-	-	-0.900949	0.366238	0.002	0.0209533	0	0	0	0	0	0
23882	728769	LOC728769	-	-	-0.901069	0.366235	0.002	0.0209533	0	0	0	0	0	0
23884	11190	CEP250	-	-	-0.90115	0.366233	0.001	0.012678	0	0	0	0	0	0
23885	388272	C16orf87	-	-	-0.901189	0.366232	0.002	0.0209533	0	1	0	0	0	0
23886	51619	UBE2D4	-	-	-0.901198	0.366232	0.006	0.0478684	0	0	0	0	0	0
[truncated: 1,239 more rows]
