# Supplementary material for: Coupling of autism genes to tissue-wide expression and dysfunction of synapse, calcium signalling and transcriptional regulation
Source: PLoS One. 2020 Dec 18;15(12):e0242773. doi: 10.1371/journal.pone.0242773 (PMC7748153; doi:10.1371/journal.pone.0242773)
Supplement: S3 Table — (XLSX) [file pone.0242773.s022.xlsx]

## Sheet: Zhang (S3)
human gene symbol	DAMAGE SCORE
MARCHF1	0.175806
SEPTIN1	0.348931
SEPTIN2	0.114022
SEPTIN3	0.415943
MARCHF4	0.0613879
MARCHF6	0.333296
SEPTIN6	0.327687
MARCH7	0.157192
MARCHF9	0.155449
MARCHF10	0.310246
SEPTIN11	0.533579
SEPTIN12	0.0240661
AAAS	0.174221
AACS	0.335272
AAGAB	0.179022
AAK1	0.420614
AARS	0.26564
AARS2	0.0583956
AARSD1	0.217142
AASDH	0.029223
AASDHPPT	0.209247
AATF	0.365338
AATK	0.0539531
ABAT	0.0176066
ABCA1	0.0140489
ABCA5	0.0306694
ABCA8	0.308544
ABCA9	0.263906
ABCB1	0.195677
ABCB4	0.169716
ABCB7	0.324368
ABCC1	0.191878
ABCC12	0.241622
ABCC5	0.231092
ABCC8	0.228133
ABCC9	0.133287
ABCD1	0.0460015
ABCD2	0.249147
ABCE1	0.270424
ABCF1	0.18949
ABCF2	0.445109
ABCF3	0.26536
ABCG1	0.454222
ABCG4	0.270018
ABHD13	0.0330396
ABHD2	0.10428
ABHD8	0.141028
ABI1	0.196757
ABI2	0.207183
ABI3	0.0279923
ABI3BP	0.117919
ABL1	0.268218
ABL2	0.551834
ABLIM1	0.189085
ABLIM2	0.184925
ABLIM3	0.303976
ABR	0.132757
ABRA	0.00713767
ABRACL	0.34867
ABTB1	0.349356
ACAA1	0.142986
ACACA	0.293999
ACAD11	0.0241224
ACAD9	0.224842
ACADSB	0.210881
ACAP2	0.310851
ACAP3	0.468533
ACAT1	0.233615
ACBD6	0.274936
ACE2	0.0515846
ACER3	0.0541908
ACIN1	0.524122
ACO1	0.0551372
ACO2	0.172759
ACOT1	0.284672
ACOT4	0.193794
ACOT7	0.0942415
ACOT9	0.217052
ACOX1	0.0503197
ACOXL	0.0424717
ACPL2	0.392039
ACSF3	0.044865
ACSL1	0.40554
ACSL4	0.440589
ACSM3	0.00794107
ACSS1	0.0457886
ACTA1	0.148204
ACTA2	0.324945
ACTB	0.0280958
ACTL6A	0.13232
ACTL6B	0.235065
ACTN1	0.476852
ACTN2	0.215362
ACTN4	0.60231
ACTR10	0.445133
ACTR1A	0.21003
ACTR1B	0.292647
ACTR2	0.170303
ACTR3	0.439789
ACTR3B	0.0277207
ACTR5	0.228019
ACTR6	0.383943
ACTR8	0.152289
ACVR1	0.0644762
ACVR1B	0.444057
ACVR1C	0.523165
ACVR2A	0.184153
ACVR2B	0.185657
ACVRL1	0.0765044
ACYP1	0.024996
ADAL	0.0910593
ADAM10	0.193241
ADAM11	0.27878
ADAM22	0.585197
ADAM33	0.0274653
ADAM7	0.0221393
ADAMTS16	0.030859
ADAMTS18	0.119259
ADAMTS2	0.0152492
ADAMTS20	0.300641
ADAMTS3	0.434102
ADAMTS4	0.221007
ADAMTS8	0.259421
ADAMTSL2	0.24502
ADAP1	0.192483
ADAP2	0.0721736
ADAR	0.515188
ADARB1	0.187946
ADARB2	0.192156
ADAT3	0.122487
ADCK1	0.0731606
ADCK3	0.407072
ADCK5	0.310356
ADCY1	0.604011
ADCY3	0.187478
ADCY4	0.0568956
ADCY5	0.234653
ADCY6	0.150819
ADCY9	0.390241
ADD1	0.346954
ADD2	0.371293
ADD3	0.211455
ADH5	0.0400422
ADNP2	0.444124
ADO	0.272117
ADORA2A	0.0666438
ADORA3	0.0162301
ADPRH	0.196991
ADPRHL2	0.0314514
ADRA2B	0.00884844
ADRA2C	0.191171
ADRB1	0.209106
ADRBK1	0.500323
ADRBK2	0.303596
ADRM1	0.233593
ADSL	0.134813
ADSS	0.204804
AEBP1	0.175923
AEBP2	0.575299
AFAP1	0.0782955
AFAP1L1	0.257378
AFF1	0.142474
AFF2	0.373294
AFF3	0.212552
AFF4	0.316319
AFG3L2	0.154331
AFP	0.0248665
AFTPH	0.349416
AGAP1	0.360802
AGAP3	0.413971
AGBL4	0.306126
AGFG1	0.404967
AGFG2	0.238322
AGGF1	0.0420704
AGK	0.371464
AGPAT4	0.059245
AGPS	0.322836
AGR2	0.0677185
AGRN	0.154558
AGTPBP1	0.313048
AHCTF1	0.572808
AHCY	0.0318762
AHDC1	0.262419
AHI1	0.33821
AHNAK	0.0954475
AHR	0.591454
AHSA1	0.12276
AIF1	0.0842468
AIF1L	0.344692
AIFM1	0.318526
AIM1	0.0823242
AIM1L	0.102809
AIM2	0.136011
AIMP1	0.448829
AIMP2	0.0424354
AJAP1	0.000161388
AK4	0.294195
AK5	0.242437
AK7	0.325524
AK8	0.060656
AKAP1	0.479033
AKAP10	0.0232355
AKAP11	0.506888
AKAP4	0.24611
AKAP5	0.521006
AKAP6	0.271764
AKAP7	0.131418
AKAP8	0.297689
AKAP8L	0.363544
AKAP9	0.219739
AKR1B1	0.175947
AKR1C3	0.301159
AKR1D1	0.0751047
AKR1E2	0.0191655
AKT3	0.519568
ALAD	0.0466591
ALAS1	0.291985
ALDH1A2	0.0870141
ALDH1A3	0.246575
ALDH1B1	0.0983126
ALDH1L1	0.00567989
ALDH2	0.0109939
ALDH3A2	0.189839
ALDH3B2	0.258105
ALDH5A1	0.178578
ALDH8A1	0.103842
ALDOA	0.201045
ALG10	0.430802
ALG11	0.212643
ALG2	0.126074
ALG6	0.199274
ALG8	0.0680068
ALKBH1	0.472739
ALKBH5	0.201564
ALKBH8	0.550547
ALMS1	0.0313697
ALOX12B	0.139835
ALOX5	0.074584
ALOXE3	0.179018
ALPP	0.111
ALS2	0.426509
ALS2CR11	0.0215749
AMACR	0.017127
AMBRA1	0.400701
AMD1	0.105295
AMDHD1	0.0372648
AMMECR1	0.15996
AMMECR1L	0.104291
AMN	0.341925
AMOT	0.00706764
AMOTL2	0.16372
AMPD2	0.157658
AMPH	0.319468
AMTN	0.0956511
AMZ2	0.0867836
ANAPC1	0.420604
ANAPC2	0.078718
ANAPC4	0.313332
ANAPC5	0.0664754
ANAPC7	0.33248
ANG	0.0141518
ANGEL2	0.500394
ANK1	0.086084
ANK2	0.210713
ANK3	0.452237
ANKDD1B	0.339578
ANKFY1	0.344126
ANKH	0.29506
ANKHD1-EIF4EBP3	0.550811
ANKIB1	0.0817985
ANKLE2	0.344583
ANKMY2	0.389157
ANKRA2	0.220589
ANKRD10	0.280644
ANKRD11	0.184519
ANKRD12	0.437776
ANKRD13B	0.379262
ANKRD16	0.304349
ANKRD17	0.456232
ANKRD26	0.481285
ANKRD28	0.0284456
ANKRD32	0.438009
ANKRD33B	0.522646
ANKRD34A	0.306607
ANKRD34B	0.340535
ANKRD37	0.333873
ANKRD44	0.197602
ANKRD45	0.0184632
ANKRD46	0.327093
ANKRD50	0.124335
ANKRD63	0.403013
ANKRD7	0.0128618
ANKS1B	0.410038
ANKS3	0.0454104
ANKZF1	0.0599779
ANO3	0.399458
ANP32A	0.343173
ANP32B	0.0672767
ANXA1	0.276363
ANXA11	0.281127
ANXA3	0.323112
ANXA7	0.13948
ANXA9	0.0204182
AOAH	0.0280669
AP1AR	0.265121
AP1B1	0.135196
AP1G1	0.440473
AP1M1	0.178745
AP1S1	0.176597
AP1S2	0.0219447
AP1S3	0.511612
AP2A1	0.224612
AP2A2	0.496167
AP2B1	0.560454
AP2M1	0.17602
AP3B1	0.328233
AP3B2	0.235965
AP3D1	0.40842
AP3M2	0.340127
AP4B1	0.149187
AP4E1	0.335279
AP4M1	0.0718842
AP5M1	0.212235
APAF1	0.487615
APBA1	0.299942
APBB1	0.361959
APBB1IP	0.302095
APBB2	0.326841
APBB3	0.243142
APC	0.151571
APC2	0.256828
APCDD1	0.111736
APCS	0.0998773
APEX1	0.110622
APEX2	0.0610657
APH1A	0.294802
APH1B	0.1726
API5	0.422531
APLF	0.55451
APLP1	0.0521788
APLP2	0.181318
APOA5	0.0568329
APOBEC4	0.0268369
APOM	0.0512361
APOPT1	0.0168675
APP	0.207513
APPBP2	0.0600843
APPL1	0.593831
AQP12A	0.0417668
AQP3	0.0846826
AQP7	0.0615612
AQR	0.320442
AR	0.291607
ARAP2	0.18905
ARAP3	0.165177
ARC	0.521479
ARCN1	0.189195
ARF1	0.201325
ARF3	0.384265
ARF5	0.130277
ARF6	0.222476
ARFGAP1	0.504138
ARFGAP2	0.310159
ARFGEF1	0.299978
ARFGEF2	0.327233
ARFIP2	0.232338
ARFRP1	0.0382263
ARG2	0.267266
ARGLU1	0.16218
ARHGAP1	0.265825
ARHGAP10	0.0984313
ARHGAP15	0.19802
ARHGAP17	0.0632467
ARHGAP19	0.00212696
ARHGAP20	0.289683
ARHGAP21	0.403895
ARHGAP23	0.255764
ARHGAP25	0.369832
ARHGAP26	0.346801
ARHGAP29	0.283649
ARHGAP32	0.513775
ARHGAP33	0.335927
ARHGAP35	0.0683517
ARHGAP39	0.415518
ARHGAP44	0.31441
ARHGAP5	0.10427
ARHGAP6	0.215737
ARHGDIB	0.164002
ARHGEF1	0.134739
ARHGEF11	0.290534
ARHGEF12	0.230236
ARHGEF15	0.23147
ARHGEF17	0.29028
ARHGEF18	0.418087
ARHGEF2	0.57288
ARHGEF25	0.200687
ARHGEF3	0.543465
ARHGEF4	0.0360611
ARHGEF7	0.25273
ARHGEF9	0.241505
ARID1A	0.359691
ARID1B	0.521424
ARID2	0.527249
ARID3A	0.0693791
ARID4A	0.384961
ARID4B	0.318433
ARID5B	0.281708
ARIH1	0.481106
ARL1	0.133281
ARL13B	0.1591
ARL14	0.0272507
ARL15	0.234086
ARL4A	0.37057
ARL4D	0.148495
ARL5A	0.0730197
ARL5B	0.404194
ARL6IP5	0.140889
ARL8B	0.00667292
ARMC1	0.312825
ARMC10	0.185248
ARMC3	0.00224967
ARMC6	0.176605
ARMC8	0.243225
ARMC9	0.211786
ARMCX1	0.0764594
ARMCX4	0.195713
ARMCX5	0.148215
ARNT	0.401015
ARNT2	0.0455644
ARNTL	0.440227
ARNTL2	0.413284
ARPC1A	0.249
ARPC2	0.336141
ARPC3	0.137428
ARPC5	0.0900578
ARPP19	0.394043
ARPP21	0.381149
ARR3	0.0734093
ARRB1	0.356234
ARRDC1	0.129227
ARRDC3	0.0486429
ARSB	0.244554
ARSI	0.198943
ARSJ	0.242051
ART1	0.122679
ARV1	0.222003
ARVCF	0.132293
ARX	0.0951864
ASAP1	0.211681
ASAP2	0.117209
ASB1	0.237203
ASB11	0.468699
ASB18	0.00988266
ASB6	0.199942
ASB7	0.309559
ASCC2	0.300036
ASCC3	0.541002
ASCL2	0.0121204
ASH1L	0.509444
ASIC1	0.0615283
ASIC4	0.157713
ASNS	0.309434
ASPH	0.212793
ASPHD1	0.294955
ASPHD2	0.250212
ASPN	0.101427
ASTN1	0.243055
ASTN2	0.230401
ASXL1	0.489893
ASXL2	0.480731
ASXL3	0.42625
ATAD2	0.298354
ATAD2B	0.423069
ATAD5	0.345439
ATCAY	0.33926
ATE1	0.423584
ATF1	0.137681
ATF2	0.295566
ATF4	0.28562
ATF6	0.407616
ATF6B	0.115908
ATF7IP	0.537127
ATF7IP2	0.0448011
ATG13	0.0905989
ATG14	0.431799
ATG16L1	0.464519
ATG2A	0.175283
ATG2B	0.506567
ATG4B	0.15487
ATG4C	0.262749
ATG9A	0.263621
ATL1	0.254685
ATL2	0.00370699
ATL3	0.215986
ATM	0.407066
ATMIN	0.240774
ATP10A	0.166674
ATP11B	0.268259
ATP11C	0.0577811
ATP13A1	0.240097
ATP13A3	0.387962
ATP13A5	0.0605556
ATP1A1	0.129144
ATP1A3	0.235216
ATP1B1	0.0397386
ATP2A2	0.409217
ATP2B1	0.414867
ATP2B2	0.353791
ATP2B3	0.248091
ATP2B4	0.154815
ATP2C1	0.0352357
ATP5A1	0.307739
ATP5B	0.321081
ATP5C1	0.122393
ATP5G1	0.333209
ATP5G2	0.0451595
ATP5J2-PTCD1	0.0326429
ATP6AP1	0.192424
ATP6AP2	0.272153
ATP6V0A1	0.292371
ATP6V0C	0.167369
ATP6V0D1	0.0560401
ATP6V1A	0.410845
ATP6V1B2	0.373183
ATP6V1C1	0.295108
ATP6V1C2	0.107209
ATP6V1D	0.3482
ATP6V1E1	0.098947
ATP6V1G2	0.262209
ATP6V1H	0.226905
ATP7A	0.164509
ATP7B	0.240052
ATP8A1	0.306965
ATP8B1	0.0726427
ATP8B4	0.0375313
ATP9A	0.205824
ATP9B	0.165195
ATPAF1	0.133851
ATPBD4	0.441584
ATPIF1	0.0322784
ATRN	0.387615
ATRNL1	0.225851
ATRX	0.442876
ATXN1	0.656165
ATXN10	0.114073
ATXN1L	0.202489
ATXN2	0.160942
ATXN2L	0.399146
ATXN3	0.332082
ATXN7	0.253936
ATXN7L1	0.501203
ATXN7L2	0.170634
ATXN7L3	0.327058
ATXN7L3B	0.201109
AUTS2	0.457554
AVL9	0.455804
AXIN1	0.228136
AXIN2	0.45678
AZGP1	0.133768
AZI1	0.424696
AZI2	0.096956
B3GALNT1	0.101559
B3GALT1	0.260793
B3GALT2	0.144805
B3GALT4	0.154903
B3GALT6	0.128006
B3GAT1	0.102008
B3GNT1	0.108832
B4GALNT1	0.174424
B4GALNT2	0.00776404
B4GALNT4	0.0937876
B4GALT2	0.0783684
B4GALT3	0.117246
B4GALT5	0.00987732
B4GALT6	0.266263
BAAT	0.136939
BACH1	0.198299
BACH2	0.230281
BAG4	0.631075
BAG5	0.177273
BAG6	0.561072
BAHCC1	0.289491
BAHD1	0.385708
BAI1	0.138478
BAI2	0.280914
BAI3	0.286236
BAIAP2	0.612309
BAIAP3	0.0827267
BANK1	0.391404
BANP	0.0265649
BAP1	0.065956
BARHL2	0.0440038
BATF	0.0815708
BAZ1B	0.511499
BAZ2A	0.537868
BAZ2B	0.333691
BBC3	0.243834
BBS1	0.554924
BBS10	0.0948527
BBS12	0.0371147
BBS2	0.211753
BBS4	0.316884
BBS5	0.246623
BBS7	0.355448
BBS9	0.103759
BBX	0.386845
BCAR1	0.146182
BCAR3	0.0483264
BCAS3	0.216636
BCCIP	0.205654
BCL11A	0.388502
BCL11B	0.335809
BCL2	0.0761056
BCL2L1	0.135829
BCL2L11	0.136728
BCL2L12	0.0676348
BCL2L13	0.00967131
BCL2L14	0.00225009
BCL2L15	0.0101615
BCL6	0.0494872
BCL7A	0.480134
BCL7C	0.225003
BCL9	0.0655496
BCL9L	0.0176137
BCLAF1	0.299145
BCOR	0.47566
BCORL1	0.141455
BCR	0.353577
BDH1	0.219028
BDNF	0.42919
BDP1	0.485341
BEND3	0.186698
BEND4	0.042188
BEND5	0.097706
BET1L	0.0259396
BEX1	0.312118
BEX2	0.122297
BEX4	0.182237
BHLHA9	0.148991
BHLHB9	0.335882
BHLHE22	0.279567
BHLHE40	0.193008
BICD1	0.181278
BIK	0.193467
BIRC2	0.245138
BIRC6	0.148846
BLCAP	0.00308687
BLM	0.0448775
BLMH	0.429718
BLNK	0.257643
BLVRA	0.140141
BLZF1	0.315823
BMP1	0.133635
BMP2	0.167253
BMP8B	0.0389902
BMP8B	0.0315542
BMPR2	0.368075
BMS1	0.498951
BMX	0.0604397
BOC	0.3092
BOD1L1	0.273074
BOLL	0.0791231
BOP1	0.365981
BORA	0.0179473
BPIFB1	0.0446425
BPNT1	0.0288041
BPTF	0.577119
BRAF	0.268713
BRAP	0.384874
BRAT1	0.278722
BRCC3	0.38873
BRD1	0.497825
BRD2	0.413415
BRD3	0.349195
BRD4	0.299288
BRD8	0.580684
BRD9	0.0201841
BRF1	0.395219
BRF2	0.23186
BRI3BP	0.231571
BRMS1L	0.348217
BRPF1	0.467101
BRPF3	0.516462
BRSK1	0.408597
BRSK2	0.448755
BRWD1	0.478799
BRWD3	0.177781
BSN	0.568009
BTAF1	0.585475
BTBD1	0.0722845
BTBD10	0.395372
BTBD19	0.347857
BTBD3	0.106536
BTBD6	0.252255
BTBD7	0.0979165
BTBD9	0.349729
BTC	0.0536129
BTG2	0.358401
BTN1A1	0.0702029
BTNL2	0.0268195
BTRC	0.482285
BUB3	0.287971
BUD13	0.348545
BYSL	0.230523
BZRAP1	0.42582
BZW2	0.17819
C10orf10	0.257518
C10orf118	0.151899
C10orf120	0.0448706
C10orf137	0.404999
C10orf2	0.111056
C10orf35	0.323252
C10orf54	0.0372769
C10orf76	0.197197
C11orf20	0.17422
C11orf24	0.0713061
C11orf30	0.629026
C11orf35	0.0583825
C11orf41	0.589929
C11orf46	0.345418
C11orf49	0.104847
C11orf57	0.0278026
C11orf58	0.223346
C11orf63	0.0636252
C11orf84	0.101316
C11orf87	0.0821326
C11orf9	0.0660327
C12orf35	0.433071
C12orf4	0.336344
C12orf43	0.105459
C12orf44	0.141798
C12orf45	0.267202
C12orf5	0.321938
C12orf51	0.444518
C12orf53	0.314142
C12orf63	0.244185
C12orf70	0.140323
C12orf71	0.0597805
C14orf101	0.205564
C14orf102	0.472491
C14orf118	0.523465
C14orf129	0.339097
C14orf166B	0.0260188
C14orf169	0.512104
C14orf43	0.490776
C14orf45	0.0301788
C14orf93	0.33921
C15orf26	0.0726833
C15orf41	0.231319
C15orf42	0.0212248
C15orf44	0.298829
C15orf57	0.124499
C16orf48	0.0526095
C16orf52	0.0806273
C16orf54	0.0541502
C16orf7	0.271664
C16orf70	0.528952
C16orf73	0.111487
C16orf78	0.161924
C16orf87	0.275182
C16orf91	0.138698
C17orf100	0.102058
C17orf104	0.0324288
C17orf105	0.0829475
C17orf28	0.381549
C17orf39	0.333778
C17orf56	0.076575
C17orf75	0.165033
C17orf85	0.321505
C17orf96	0.38942
C17orf97	0.311565
C18orf25	0.396024
C19orf12	0.0187907
C19orf21	0.0100927
C19orf42	0.188906
C19orf44	0.288583
C19orf52	0.323957
C19orf66	0.0533359
C19orf68	0.0454801
C1D	0.177272
C1orf109	0.377771
C1orf112	0.00681907
C1orf114	0.00637878
C1orf123	0.0406915
C1orf129	0.0746729
C1orf135	0.02744
C1orf159	0.00649682
C1orf172	0.21882
C1orf173	0.263952
C1orf194	0.191258
C1orf21	0.142973
C1orf216	0.210397
C1orf31	0.278562
C1orf38	0.107282
C1orf49	0.043049
C1orf51	0.460355
C1orf55	0.2332
C1orf63	0.533322
C1orf65	0.0659187
C1orf9	0.163976
C1orf95	0.333805
C1orf96	0.642369
C1QA	0.172515
C1QB	0.278961
C1QC	0.0351285
C1QL3	0.242126
C1QTNF1	0.0558318
C1QTNF4	0.465184
C1QTNF9	0.121949
C1R	0.148813
C20orf11	0.0210126
C20orf112	0.135147
C20orf160	0.0132569
C20orf194	0.0358891
C20orf3	0.106919
C20orf4	0.0706577
C20orf43	0.288048
C20orf94	0.171116
C21orf33	0.0160189
C21orf56	0.0244454
C21orf59	0.210746
C22orf13	0.238267
C22orf28	0.113067
C22orf39	0.00485876
C2CD2L	0.473289
C2CD3	0.346132
C2CD4C	0.280385
C2orf29	0.316302
C2orf42	0.111526
C2orf47	0.456275
C2orf49	0.203788
C2orf50	0.173508
C2orf53	0.0565386
C2orf61	0.140392
C2orf68	0.153371
C2orf80	0.100661
C2orf81	0.302945
C2orf82	0.00117833
C3AR1	0.00447293
C3orf17	0.218685
C3orf22	0.0363703
C3orf23	0.36163
C3orf24	0.0213052
C3orf25	0.0086668
C3orf37	0.192559
C3orf43	0.0606205
C3orf58	0.0156814
C3orf62	0.178316
C3orf67	0.0542499
C3orf70	0.193122
C3orf75	0.151065
C3orf80	0.255655
C4orf21	0.141328
C4orf29	0.231738
C4orf32	0.233842
C5AR1	0.0117676
C5orf22	0.459163
C5orf24	0.610253
C5orf25	0.503383
C5orf30	0.331768
C5orf34	0.392733
C5orf42	0.325506
C5orf51	0.1867
C6	0.0437771
C6orf106	0.0896739
C6orf15	0.0751658
C6orf165	0.0884609
C6orf170	0.428434
C6orf211	0.487939
C6orf222	0.287231
C6orf228	0.145282
C6orf89	0.0420046
C7orf25	0.0402817
C7orf43	0.0494063
C7orf50	0.0599738
C7orf60	0.462175
C7orf63	0.115116
C8orf34	0.319378
C8orf37	0.0110425
C8orf46	0.131661
C8orf76	0.0442737
C9orf100	0.0399247
C9orf114	0.379063
C9orf142	0.0172697
C9orf169	0.0173032
C9orf172	0.49944
C9orf174	0.279677
C9orf78	0.0213891
C9orf86	0.323972
CA10	0.109756
CA11	0.393474
CA12	0.508013
CA4	0.41971
CA7	0.101707
CA9	0.132489
CABIN1	0.157009
CABP1	0.0058865
CABP2	0.0806382
CABP5	0.0992578
CABYR	0.173775
CACNA1A	0.418404
CACNA1B	0.431789
CACNA1C	0.372234
CACNA1D	0.469801
CACNA1G	0.101468
CACNA1H	0.112122
CACNA1S	0.0355735
CACNA2D1	0.470175
CACNA2D2	0.164562
CACNA2D3	0.0675634
CACNB1	0.246273
CACNB2	0.126363
CACNB3	0.246789
CACNB4	0.540401
CACNG3	0.306761
CACNG6	0.107182
CACNG7	0.00274908
CACTIN	0.0844013
CAD	0.156408
CADM1	0.091912
CADM2	0.428234
CADM3	0.26858
CADM4	0.0538609
CADPS	0.241242
CADPS2	0.471195
CALB1	0.283115
CALCOCO1	0.254164
CALHM2	0.148069
CALM1	0.34827
CALM2	0.300271
CALM3	0.0935539
CALN1	0.157722
CALR	0.123939
CALY	0.185357
CAMK1D	0.352072
CAMK1G	0.254505
CAMK2A	0.408158
CAMK2B	0.51727
CAMK2D	0.362753
CAMK2G	0.0671317
CAMK2N1	0.263914
CAMK4	0.706615
CAMKK1	0.252131
CAMKK2	0.686864
CAMKV	0.382105
CAMSAP1	0.506825
CAMSAP2	0.407135
CAMSAP3	0.341668
CAMTA1	0.294306
CAMTA2	0.393245
CAND1	0.210666
CANT1	0.319798
CAP1	0.111456
CAP2	0.336634
CAPN12	0.0156661
CAPN3	0.210585
CAPN5	0.278901
CAPN6	0.223307
CAPN7	0.3688
CAPN8	0.186654
CAPRIN1	0.39953
CAPS2	0.034134
CAPSL	0.0543943
CAPZA2	0.227724
CARD11	0.0130035
CARM1	0.41338
CARS	0.17524
CARS2	0.207249
CASC3	0.109445
CASC5	0.0325818
CASD1	0.384914
CASK	0.32217
CASKIN1	0.0544766
CASP14	0.154796
CASP2	0.231669
CASP8AP2	0.475171
CASP9	0.154108
CASR	0.142036
CASS4	0.111565
CATSPERD	0.0179572
CATSPERG	0.02899
CATSPERG	0.0240239
CBFA2T2	0.515978
CBFA2T3	0.515071
CBL	0.512291
CBLB	0.357037
CBLL1	0.390644
CBLN4	0.212487
CBR1	0.188206
CBX1	0.0904821
CBX2	0.0938451
CBX4	0.463442
CBX6	0.486005
CBX7	0.313217
CC2D1A	0.266397
CC2D2A	0.205165
CCAR1	0.50519
CCBE1	0.19281
CCBP2	0.310278
CCDC101	0.057117
CCDC103	0.10998
CCDC106	0.338518
CCDC110	0.203253
CCDC112	0.53224
CCDC113	0.35049
CCDC115	0.171623
CCDC117	0.119486
CCDC120	0.417666
CCDC127	0.420915
CCDC132	0.381344
CCDC137	0.0249832
CCDC138	0.0616977
CCDC14	0.0267657
CCDC141	0.00864907
CCDC149	0.225796
CCDC151	0.337453
CCDC164	0.412633
CCDC166	0.274874
CCDC19	0.273803
CCDC22	0.501139
CCDC25	0.151821
CCDC30	0.163248
CCDC33	0.0252307
CCDC39	0.254964
CCDC43	0.235001
CCDC47	0.187237
CCDC48	0.00354219
CCDC51	0.199452
CCDC59	0.373715
CCDC6	0.0863979
CCDC61	0.098155
CCDC63	0.0573924
CCDC64	0.103165
CCDC65	0.00398289
CCDC66	0.260439
CCDC68	0.0299763
CCDC7	0.165267
CCDC71	0.186243
CCDC71L	0.249788
CCDC79	0.329599
CCDC81	0.0445451
CCDC82	0.189358
CCDC83	0.105344
CCDC88A	0.102249
CCDC88C	0.14741
CCDC9	0.26124
CCDC90A	0.0578331
CCDC93	0.321821
CCDC97	0.062194
CCER1	0.0343833
CCK	0.122807
CCKBR	0.397418
CCL1	0.0871657
CCM2	0.13807
CCNA1	0.0450692
CCNC	0.138839
CCND1	0.0816728
CCND2	0.240822
CCNE1	0.0116584
CCNE2	0.466424
CCNF	0.201658
CCNG2	0.430589
CCNH	0.176098
CCNI	0.578073
CCNJL	0.0613814
CCNL1	0.452195
CCNL2	0.467751
CCNO	0.0161349
CCNT1	0.694786
CCNT2	0.174216
CCNY	0.19495
CCNYL1	0.0938922
CCP110	0.220213
CCR1	0.0188795
CCR5	0.182114
CCR6	0.132874
CCR9	0.0435538
CCRL1	0.00680438
CCRN4L	0.438334
CCT2	0.0745431
CCT3	0.219488
CCT4	0.107936
CCT5	0.179184
CCT6A	0.262979
CCT7	0.218894
CCT8	0.174507
CD160	0.0232633
CD163	0.134845
CD180	0.0977337
CD200	0.159791
CD248	0.0336244
CD27	0.035965
CD276	0.111886
CD2BP2	0.300305
CD300A	0.0840233
CD300LG	0.00128848
CD34	0.295484
CD3E	0.172103
CD3EAP	0.348444
CD4	0.0887645
CD47	0.370444
CD53	0.11568
CD68	0.241445
CD72	0.0502959
CD80	0.0257951
CD93	0.0647482
CD99	0.055321
CDADC1	0.276675
CDAN1	0.234499
CDC123	0.0565858
CDC16	0.356446
CDC20	0.215453
CDC23	0.298523
CDC27	0.305344
CDC37	0.385745
CDC40	0.471794
CDC42BPA	0.388912
CDC42BPB	0.429685
CDC42EP3	0.45138
CDC42SE2	0.176757
CDC5L	0.349541
CDC7	0.40406
CDC73	0.491292
CDCA4	0.461915
CDCA8	0.058324
CDH11	0.0287355
CDH3	0.109812
CDH7	0.283329
CDH8	0.310747
CDH9	0.300287
CDHR1	0.0450588
CDK10	0.110654
CDK11B	0.357316
CDK12	0.389091
CDK13	0.301073
CDK14	0.0468052
CDK17	0.59136
CDK18	0.132684
CDK19	0.507758
CDK5R1	0.564358
CDK5R2	0.127672
CDK5RAP1	0.288696
CDK6	0.137869
CDK7	0.477294
CDK9	0.387188
CDKL1	0.245142
CDKL2	0.184699
CDKL4	0.37683
CDKN1C	0.094605
CDKN2AIP	0.265808
CDKN2AIPNL	0.180252
CDON	0.439494
CDRT4	0.0542436
CDS1	0.115508
CDSN	0.093865
CDT1	0.224442
CDYL	0.15249
CDYL2	0.47746
CEBPZ	0.52201
CECR6	0.453969
CELA2A	0.0244404
CELF1	0.701933
CELF2	0.624521
CELF3	0.140229
CELF4	0.255901
CELF5	0.509985
CELSR2	0.42669
CELSR3	0.210176
CENPB	0.251728
CENPC1	0.106826
CENPT	0.192927
CENPV	0.069535
CEP104	0.353715
CEP120	0.208611
CEP152	0.223353
CEP164	0.402343
CEP170	0.301674
CEP19	0.0579071
CEP350	0.461321
CEP44	0.053582
CEP57	0.373656
CEP57L1	0.271705
CEP68	0.382487
CEP70	0.289692
CEP76	0.0934389
CEP78	0.164712
CEP89	0.400675
CEP95	0.0165876
CEP97	0.392707
CEPT1	0.0665561
CERCAM	0.0252074
CERKL	0.115295
CERS6	0.479395
CETN2	0.0291836
CETN3	0.0743929
CFH	0.271623
CFHR1	0.0723455
CFP	0.0158917
CH25H	0.0521685
CHAMP1	0.534818
CHCHD4	0.25986
CHCHD6	0.00111547
CHD1	0.560776
CHD1L	0.0975784
CHD2	0.574513
CHD3	0.507671
CHD4	0.0190389
CHD5	0.227579
CHD6	0.396084
CHD7	0.0201887
CHD8	0.436893
CHD9	0.453624
CHDH	0.113019
CHERP	0.302604
CHFR	0.210275
CHGA	0.0258347
CHGB	0.39801
CHIA	0.143444
CHKA	0.215818
CHL1	0.411377
CHM	0.57067
CHMP2B	0.114574
CHMP4C	0.0451085
CHMP7	0.232751
CHN1	0.332566
CHN2	0.088484
CHORDC1	0.17562
CHRD	0.0825373
CHRDL1	0.0434099
CHRM1	0.379101
CHRNA4	0.357211
CHRNA7	0.204758
CHRNA9	0.0931289
CHRNB2	0.289406
CHST1	0.196633
CHST11	0.0413537
CHST15	0.562974
CHSY3	0.320447
CHTF8	0.0304948
CHTOP	0.171434
CHUK	0.196798
CIAO1	0.26098
CIAPIN1	0.564533
CIC	0.430087
CINP	0.20648
CIR1	0.139707
CIRBP	0.278257
CIRH1A	0.297707
CISD2	0.218141
CISH	0.4373
CITED2	0.416464
CITED4	0.241714
CIZ1	0.154808
CKB	0.199776
CLASP1	0.0950005
CLASP2	0.251752
CLASRP	0.537055
CLCA1	0.00631826
CLCA2	0.0503411
CLCC1	0.0176049
CLCN1	0.149637
CLCN2	0.0790267
CLCN4	0.241535
CLCN7	0.179841
CLCNKB	0.281873
CLDN1	0.305364
CLDN11	0.00487856
CLDN12	0.384245
CLDN22	0.184053
CLDN23	0.143209
CLDN3	0.0350311
CLDN5	0.177523
CLEC10A	0.0320774
CLEC16A	0.438022
CLEC18A	0.178787
CLEC2D	0.0440528
CLEC2D	0.0304274
CLIC5	0.0184709
CLINT1	0.198358
CLIP1	0.386121
CLIP3	0.0456349
CLIP4	0.000714917
CLK1	0.214368
CLK2	0.492968
CLK3	0.231375
CLK4	0.266921
CLMN	0.237773
CLOCK	0.53352
CLP1	0.512543
CLPB	0.159462
CLPTM1	0.180933
CLPX	0.238842
CLRN3	0.154739
CLSPN	0.0676728
CLSTN1	0.284059
CLSTN2	0.149714
CLSTN3	0.139122
CLTA	0.184788
CLTB	0.15805
CLTC	0.306924
CLUAP1	0.291837
CLVS1	0.0779405
CMIP	0.252288
CMPK2	0.0874499
CMTM1	0.037715
CMTM4	0.220132
CMYA5	0.38165
CNBP	0.047757
CNGA4	0.0288088
CNGB3	0.00162723
CNIH2	0.351542
CNIH3	0.413874
CNKSR2	0.636258
CNKSR3	0.0391298
CNNM1	0.271278
CNNM4	0.0908679
CNOT1	0.508516
CNOT10	0.470139
CNOT2	0.337504
CNOT3	0.317146
CNOT4	0.153635
CNOT6	0.37313
CNOT6L	0.505888
CNOT8	0.414047
CNPPD1	0.242459
CNPY2	0.231519
CNR1	0.556168
CNR2	0.101964
CNRIP1	0.0714764
CNST	0.0683563
CNTD1	0.120954
CNTN2	0.304399
CNTN3	0.410024
CNTN4	0.449492
CNTN6	0.295499
CNTNAP2	0.284095
CNTNAP4	0.10401
CNTROB	0.355367
COBL	0.239256
COCH	0.360752
COG1	0.151792
COG2	0.236978
COG3	0.304773
COG4	0.149629
COG5	0.198676
COG6	0.101458
COG7	0.476121
COIL	0.419409
COL10A1	0.0200382
COL13A1	0.0420501
COL16A1	0.119231
COL17A1	0.0114431
COL19A1	0.494716
COL20A1	0.00702766
COL22A1	0.271699
COL25A1	0.254795
COL4A1	0.230908
COL4A2	0.086976
COL4A3BP	0.205376
COL5A1	0.0638471
COL6A1	0.410499
COL6A2	0.311528
COL6A5	0.000711436
COL8A1	0.136859
COLEC10	0.0488789
COMMD3-BMI1	0.335928
COMMD5	0.276209
COPA	0.352761
COPB1	0.234466
COPB2	0.232251
COPG1	0.224799
COPG2	0.293879
COPS3	0.225905
COPS6	0.0255964
COPS7B	0.11878
COPZ1	0.00478933
COQ10A	0.171068
COQ10B	0.0410114
COQ2	0.120172
COQ3	0.219902
COQ4	0.083553
COQ6	0.0961763
CORO1A	0.422661
CORO1B	0.209508
CORO1C	0.407139
CORO2A	0.133169
CORO2B	0.268202
COX10	0.245803
COX11	0.0388361
COX15	0.322869
COX7C	0.166563
CP	0.0249194
CPA3	0.0975051
CPA6	0.0206583
CPB2	0.0630557
CPD	0.296072
CPE	0.105291
CPEB2	0.388174
CPEB3	0.407048
CPEB4	0.391037
CPED1	0.0543841
CPLX2	0.496476
CPLX3	0.282466
CPNE4	0.158696
CPNE5	0.22243
CPNE6	0.0380833
CPNE7	0.138303
CPNE8	0.348545
CPNE9	0.397796
CPOX	0.163342
CPPED1	0.148061
CPS1	0.00812506
CPSF1	0.312563
CPSF2	0.494006
CPSF3	0.244141
CPSF3L	0.181116
CPSF4	0.0538438
CPSF6	0.451853
CPSF7	0.109088
CPT1C	0.241643
CR2	0.108907
CRAMP1L	0.573378
CRB3	0.241997
CRBN	0.334416
CREB1	0.55326
CREB3L3	0.263035
CREBBP	0.568361
CREBRF	0.303907
CREG2	0.107803
CRELD1	0.102249
CREM	0.120896
CRH	0.111068
CRHBP	0.13593
CRHR1	0.0222192
CRHR2	0.0723677
CRIM1	0.177323
CRIP3	0.0295992
CRISPLD1	0.365865
CRLF1	0.305633
CRMP1	0.499164
CRNKL1	0.391274
CROCC	0.399616
CRTC1	0.566539
CRX	0.00375768
CRY1	0.325226
CRY2	0.341263
CRYGB	0.0362647
CRYL1	0.221952
CRYM	0.427737
CRYZL1	0.293361
CS	0.0687993
CSAD	0.117016
CSDA	0.0552107
CSDE1	0.076182
CSE1L	0.377275
CSF1R	0.242166
CSF2RB	0.0447872
CSGALNACT2	0.0368642
CSMD2	0.345697
CSMD3	0.28364
CSNK1A1	0.282032
CSNK1D	0.0701367
CSNK1E	0.331007
CSNK1G1	0.621657
CSNK1G2	0.196202
CSNK1G3	0.53127
CSNK2A1	0.523464
CSNK2A2	0.419879
CSPG4	0.0750005
CSPP1	0.354411
CSRNP1	0.348321
CSRNP2	0.510221
CSRNP3	0.35825
CSTF1	0.376524
CSTF2	0.258928
CSTF2T	0.528633
CSTF3	0.454424
CTBP1	0.00994777
CTC1	0.417999
CTCF	0.330178
CTDNEP1	0.0650731
CTDP1	0.457538
CTDSP2	0.082438
CTDSPL	0.0113352
CTDSPL2	0.575061
CTGF	0.218411
CTNNA1	0.0242875
CTNNA2	0.150525
CTNNB1	0.306104
CTNNBL1	0.061628
CTNND1	0.212194
CTNND2	0.332985
CTNS	0.164803
CTPS1	0.352665
CTPS2	0.194985
CTR9	0.332007
CTSB	0.289826
CTSC	0.00842366
CTSE	0.0688586
CTSS	0.162963
CTTN	0.154666
CTTNBP2	0.498241
CTTNBP2NL	0.198885
CTU1	0.271464
CTXN1	0.0793213
CUEDC2	0.298841
CUL1	0.278625
CUL2	0.316074
CUL3	0.190411
CUL4A	0.320433
CUL5	0.387884
CUL7	0.339299
CUL9	0.228157
CUX2	0.545347
CWC22	0.489035
CWC25	0.35127
CWC27	0.104013
CWF19L1	0.138311
CWF19L2	0.10558
CWH43	0.266486
CX3CL1	0.328031
CX3CR1	0.309599
CXADR	0.326618
CXCL1	0.0650132
CXCL12	0.206605
CXCL16	0.120375
CXCL2	0.1579
CXCR2	0.0613624
CXorf23	0.163734
CXorf58	0.0130174
CXXC4	0.160221
CYB561	0.0215647
CYB561D1	0.399695
CYFIP1	0.152222
CYFIP2	0.488035
CYGB	0.013949
CYLC2	0.0554141
CYLD	0.41549
CYP11A1	0.504123
CYP19A1	0.103662
CYP21A2	0.106926
CYP26A1	0.0161978
CYP2B6	0.092952
CYP2C8	0.113135
CYP2S1	0.195785
CYP3A5	0.203638
CYP46A1	0.398296
CYP4A11	0.055601
CYP4B1	0.310784
CYP4X1	0.0829758
CYP7A1	0.145315
CYR61	0.0643702
CYS1	0.0173863
CYTH2	0.191809
CYTH4	0.0169175
CYYR1	0.0199161
DAAM1	0.349988
DAB2	0.0292824
DAB2IP	0.343744
DACH1	0.100165
DACT1	0.298625
DACT2	0.279118
DACT3	0.214696
DAG1	0.348563
DAGLA	0.270884
DAGLB	0.128784
DALRD3	0.0417629
DAP3	0.20146
DAPK1	0.252681
DAPK3	0.0162493
DARC	0.29718
DARS2	0.13352
DAXX	0.39465
DAZ2	0.29711
DAZAP1	0.0386202
DBC1	0.507751
DBH	0.0364844
DBN1	0.127782
DBP	0.139894
DBR1	0.585848
DBT	0.112342
DCAF10	0.0390303
DCAF12L1	0.374938
DCAF13	0.393649
DCAF15	0.0438239
DCAF17	0.0365021
DCAF4	0.0474817
DCAF5	0.350254
DCAF6	0.557638
DCAF8	0.232383
DCAKD	0.0406475
DCC	0.0871938
DCDC2	0.136658
DCK	0.179754
DCLK1	0.381975
DCLK2	0.311536
DCLK3	0.404667
DCLRE1A	0.00811317
DCLRE1B	0.245379
DCLRE1C	0.251463
DCP1A	0.372783
DCP1B	0.099226
DCP2	0.240793
DCST2	0.0553767
DCSTAMP	0.0893962
DCTN1	0.334883
DCUN1D1	0.177477
DCUN1D2	0.151178
DCUN1D3	0.474134
DCUN1D4	0.185726
DCUN1D5	0.159021
DCX	0.354404
DDB1	0.45525
DDB2	0.290181
DDHD1	0.429362
DDHD2	0.561437
DDI2	0.306607
DDIT4L	0.327903
DDN	0.339571
DDR1	0.0649982
DDX1	0.240323
DDX10	0.339055
DDX11	0.26216
DDX17	0.534675
DDX18	0.0638461
DDX19A	0.0623105
DDX19B	0.529458
DDX20	0.508559
DDX21	0.397376
DDX24	0.124786
DDX25	0.0386969
DDX26B	0.355553
DDX27	0.389267
DDX28	0.316811
DDX39A	0.164056
DDX39B	0.309057
DDX3X	0.290744
DDX3Y	0.217916
DDX4	0.225932
DDX41	0.272157
DDX42	0.462803
DDX46	0.340395
DDX47	0.364763
DDX49	0.165718
DDX5	0.336772
DDX50	0.448727
DDX51	0.368362
DDX52	0.252444
DDX54	0.155804
DDX56	0.234795
DDX6	0.181673
DDX60	0.097855
DEAF1	0.0773826
DEDD2	0.177625
DEFA3	0.0484714
DEFB1	0.00599745
DEGS2	0.0708238
DEK	0.403128
DEM1	0.0381313
DENND1A	0.446154
DENND1C	0.0313499
DENND2C	0.108071
DENND4A	0.438272
DENND4B	0.508159
DENND4C	0.255714
DENND5A	0.00883664
DENND5B	0.634298
DEPDC5	0.377239
DEPTOR	0.468712
DESI2	0.130257
DFFB	0.184216
DFNA5	0.0918063
DGAT2	0.275183
DGCR14	0.172592
DGCR8	0.0692342
DGKB	0.267888
DGKD	0.584663
DGKE	0.354651
DGKG	0.445385
DGKH	0.43091
DGKI	0.324976
DGKQ	0.0849849
DGKZ	0.387593
DHDDS	0.0891976
DHDH	0.134735
DHODH	0.30231
DHX15	0.4395
DHX16	0.30106
DHX29	0.228173
DHX30	0.37244
DHX32	0.192168
DHX33	0.549797
DHX34	0.270725
DHX35	0.148559
DHX36	0.217778
DHX38	0.325957
DHX40	0.449487
DHX57	0.413903
DHX8	0.272475
DHX9	0.365921
DIAPH1	0.378089
DIAPH2	0.483137
DICER1	0.28174
DIDO1	0.620562
DIEXF	0.413556
DIMT1	0.259211
DIO3OS	0.00841193
DIP2A	0.0948773
DIP2B	0.480117
DIP2C	0.418917
DIRAS1	0.208027
DIRAS2	0.506666
DIS3	0.190191
DIS3L2	0.072008
DISP2	0.00131633
DIXDC1	0.421386
DKC1	0.362246
DKK1	0.0415914
DKKL1	0.278695
DLAT	0.165225
DLC1	0.296294
DLD	0.242593
DLEU2	0.0621893
DLG1	0.478338
DLG2	0.410156
DLG3	0.590993
DLG4	0.111283
DLGAP1	0.596113
DLGAP2	0.42599
DLGAP3	0.381202
DLGAP4	0.421954
DLK2	0.379771
DLL1	0.125771
DLST	0.153338
DLX1	0.312562
DLX2	0.301579
DLX4	0.0208761
DLX5	0.0244646
DLX6	0.0235631
DMAP1	0.300857
DMBX1	0.125327
DMD	0.0174973
DMGDH	0.10122
DMKN	0.22705
DMTF1	0.250605
DMWD	0.302107
DMXL1	0.605705
DMXL2	0.445643
DNA2	0.0116609
DNAH1	0.21188
DNAH17	0.0277003
DNAH6	0.0428476
DNAH7	0.026749
DNAH9	0.0913964
DNAJA1	0.20513
DNAJA2	0.21206
DNAJA3	0.145232
DNAJB14	0.475395
DNAJB5	0.372894
DNAJB6	0.170246
DNAJC1	0.181431
DNAJC11	0.462156
DNAJC13	0.476947
DNAJC16	0.458215
DNAJC18	0.209227
DNAJC25	0.0949093
DNAJC27	0.182059
DNAJC5	0.171397
DNAJC6	0.488351
DNAJC7	0.156285
DNAL1	0.622368
DNAL4	0.143402
DNASE1L2	0.168041
DNASE2	0.129112
DND1	0.118496
DNM1	0.426185
DNM1L	0.294337
DNM3	0.315613
DNM3OS	0.0170169
DNMBP	0.367063
DNMT1	0.495771
DNMT3A	0.510658
DNMT3B	0.11061
DNPEP	0.10771
DNTTIP2	0.359077
DOC2A	0.236834
DOC2B	0.247787
DOCK10	0.0978733
DOCK3	0.516411
DOCK4	0.478224
DOCK7	0.253817
DOCK9	0.439048
DOHH	0.0312187
DOK2	0.146669
DOK4	0.0473029
DOK5	0.0443633
DOK7	0.0551382
DOM3Z	0.255672
DONSON	0.00163721
DOPEY1	0.288608
DOPEY2	0.28287
DOT1L	0.329632
DPEP3	0.0105714
DPF1	0.554665
DPH2	0.216375
DPM1	0.17245
DPM3	0.0691606
DPP10	0.345322
DPP4	0.169741
DPP6	0.270531
DPP8	0.496023
DPP9	0.322801
DPY19L1	0.131911
DPY19L2	0.0297449
DPY19L3	0.119887
DPYD	0.00703999
DPYSL2	0.389129
DPYSL4	0.485026
DRD1	0.400784
DRG1	0.135457
DRP2	0.130056
DSC1	0.0300142
DSC2	0.228151
DSC3	0.176744
DSCAML1	0.474769
DSCR6	0.0903032
DSG2	0.362123
DSP	0.189938
DST	0.135217
DSTYK	0.328714
DTD1	0.0269369
DTL	0.374579
DTNB	0.150444
DTWD1	0.427232
DTX1	0.558231
DTX3	0.206229
DUOX1	0.129816
DUOXA1	0.0129484
DUS2L	0.154574
DUS3L	0.391645
DUS4L	0.0373332
DUSP1	0.28289
DUSP11	0.320407
DUSP14	0.498941
DUSP18	0.0370353
DUSP2	0.106634
DUSP27	0.0301584
DUSP3	0.302525
DUSP4	0.191379
DUSP5	0.274341
DUSP6	0.242231
DUSP7	0.303127
DUSP8	0.576432
DUT	0.376887
DVL1	0.25274
DVL2	0.101267
DYM	0.221331
DYNC1H1	0.171117
DYNC1I1	0.373528
DYNC1I2	0.299904
DYNC1LI1	0.310732
DYNC1LI2	0.32812
DYNC2H1	0.240504
DYNC2LI1	0.0379354
DYNLL1	0.262824
DYRK1A	0.13355
DYRK1B	0.273344
DYRK2	0.289843
DYRK3	0.120342
DZANK1	0.37718
DZIP1L	0.168745
DZIP3	0.427718
E2F1	0.147245
E2F3	0.299067
E2F5	0.320264
E4F1	0.228696
EBNA1BP2	0.127703
ECE1	0.307494
ECM1	0.237514
ECSIT	0.096239
EDAR	0.179313
EDC3	0.627111
EDC4	0.439283
EDEM3	0.178255
EEA1	0.24436
EED	0.280178
EEF1A1	0.323588
EEF1A2	0.334325
EEF2	0.25249
EEFSEC	0.223829
EEPD1	0.333047
EFCAB1	0.0571727
EFCAB6	0.0811361
EFEMP1	0.133739
EFHA2	0.274621
EFHC2	0.0653394
EFNA3	0.135555
EFNA5	0.195292
EFNB1	0.273295
EFNB2	0.235604
EFR3A	0.234022
EFR3B	0.244027
EFTUD1	0.354283
EFTUD2	0.45912
EGFR	0.12962
EGLN1	0.283498
EGR1	0.587879
EGR2	0.454449
EGR3	0.35029
EGR4	0.147961
EHBP1	0.271109
EHBP1L1	0.0229515
EHD1	0.00376856
EHD3	0.0729154
EHF	0.0818708
EHMT1	0.438024
EHMT2	0.46808
EI24	0.191994
EID1	0.368683
EID2	0.108267
EIF1AX	0.315154
EIF1AY	0.0128105
EIF2A	0.147804
EIF2AK3	0.0756165
EIF2AK4	0.264691
EIF2B2	0.249185
EIF2B3	0.324624
EIF2B4	0.173886
EIF2C1	0.409328
EIF2C2	0.42876
EIF2C3	0.216104
EIF2C4	0.552468
EIF2S1	0.0794743
EIF2S3	0.325039
EIF3A	0.296154
EIF3B	0.00452363
EIF3D	0.230916
EIF3E	0.374149
EIF3H	0.144102
EIF3L	0.187644
EIF3M	0.0932752
EIF4A1	0.371261
EIF4A2	0.178791
EIF4A3	0.12294
EIF4B	0.378187
EIF4E3	0.456071
EIF4EBP2	0.0671803
EIF4ENIF1	0.455144
EIF4G1	0.00588546
EIF4G3	0.310369
EIF4H	0.231925
EIF5	0.311855
EIF5B	0.319388
ELAC1	0.253727
ELAC2	0.221156
ELAVL3	0.286574
ELAVL4	0.0446923
ELF3	0.088266
ELFN2	0.137629
ELK1	0.244912
ELK4	0.140048
ELL	0.31831
ELMO1	0.17871
ELMO2	0.252465
ELMOD1	0.224415
ELMOD2	0.236821
ELOVL4	0.0372394
ELP2	0.202
ELP3	0.356582
ELTD1	0.179468
EMC1	0.120885
EMC7	0.306072
EMC8	0.0755592
EMCN	0.0540669
EMD	0.0672267
EMID2	0.128599
EMILIN1	0.158118
EML1	0.222043
EML2	0.0492693
EML4	0.329822
EML5	0.453876
EMX1	0.29782
ENC1	0.337697
ENDOU	0.00997787
ENGASE	0.101822
ENKUR	0.322841
ENO1	0.169763
ENO2	0.287134
ENO4	0.39725
ENOPH1	0.309487
ENOX1	0.439975
ENOX2	0.00359071
ENPP2	0.0989359
ENPP5	0.146703
ENPP6	0.0137414
ENSA	0.579804
ENTPD4	0.0525564
ENTPD6	0.128521
ENTPD7	0.00738531
[truncated: 5,205 more rows]
