# Supplementary material for: Coupling of autism genes to tissue-wide expression and dysfunction of synapse, calcium signalling and transcriptional regulation
Source: PLoS One. 2020 Dec 18;15(12):e0242773. doi: 10.1371/journal.pone.0242773 (PMC7748153; doi:10.1371/journal.pone.0242773)
Supplement: S4 Table — (XLSX) [file pone.0242773.s023.xlsx]

## Sheet: Duda (S4)
Rank	Gene	PredictionScore
1	RUNX1T1	0.752
2	MAGI2	0.725
3	ANK3	0.705
4	STRBP	0.703
5	KCND2	0.697
6	GRIA3	0.694
7	DCX	0.687
8	CELF2	0.682
9	ASH1L	0.675
10	MLLT3	0.672
11	RBFOX2	0.662
12	MYCBP2	0.661
13	MAP2	0.66
14	RIMS1	0.652
15	ANKRD12	0.651
16	SCAI	0.648
18	GRIK2	0.646
17	ZCCHC14	0.646
19	CAMSAP1	0.637
20	RSF1	0.637
21	CDH8	0.635
22	FAM115A	0.632
23	CELF1	0.631
24	AKAP6	0.628
26	GABRA2	0.627
25	SBNO1	0.627
28	CELF4	0.625
27	TNRC6B	0.625
29	KLF7	0.622
32	GRIA4	0.62
30	HCN1	0.62
31	WAC	0.62
33	BPTF	0.614
35	TANC2	0.613
34	ZMYND11	0.613
36	MEF2A	0.612
37	PCLO	0.61
38	PTPRD	0.608
39	PUM2	0.607
40	PDE4DIP	0.606
42	MBD5	0.605
41	RFX7	0.605
43	UBE3A	0.605
44	SYNJ1	0.603
46	NALCN	0.6
45	NRXN1	0.6
48	CAMSAP2	0.598
49	NCOA2	0.598
47	TMCC1	0.598
51	GPATCH8	0.596
50	PPM1L	0.596
53	FMN2	0.595
52	PCDH10	0.595
55	CSRNP3	0.594
54	SRGAP3	0.594
56	CPEB4	0.592
57	PPP1R9A	0.592
58	CLASP1	0.591
59	AUTS2	0.59
60	MDGA2	0.589
61	UBR3	0.588
63	CACNA1C	0.585
62	ZNF318	0.585
64	STOX2	0.584
65	ZNF445	0.584
66	PPP1R12A	0.583
68	MGEA5	0.581
67	RBFOX1	0.581
69	ARHGEF12	0.58
70	CCDC88A	0.58
71	PANK3	0.579
72	R3HDM1	0.578
73	ATP2B1	0.577
75	MMP16	0.577
76	NCOA1	0.577
74	SATB1	0.577
79	ANK2	0.575
78	KIF1B	0.575
77	MED13L	0.575
80	MYO9A	0.574
81	SCN3A	0.573
82	TMOD2	0.573
83	PUM1	0.572
86	SCAPER	0.572
85	USP34	0.572
84	YLPM1	0.572
87	GRIA2	0.571
88	KIF5C	0.571
89	AFF4	0.57
90	CPEB3	0.57
92	CTNNA2	0.57
91	GABRG2	0.57
93	RALGAPA1	0.568
94	ABI2	0.567
96	ARHGAP32	0.566
95	LRP8	0.566
97	MYT1L	0.565
98	SCN1A	0.565
99	SS18L1	0.564
101	CACNA2D1	0.563
100	KIDINS220	0.563
106	CDH10	0.562
103	CMIP	0.562
105	KIF2A	0.562
102	PLXNA2	0.562
104	SLC4A10	0.562
107	ZFR	0.56
109	BSN	0.559
108	NEUROD6	0.559
110	FUT9	0.558
111	ZNF451	0.558
112	MARCHF5	0.556
115	DZIP1	0.554
114	KAT6B	0.554
113	NRXN2	0.554
116	ATRX	0.553
118	DDHD1	0.553
117	NR2C2	0.553
120	CCNT2	0.552
121	FAM84A	0.552
119	NLGN1	0.552
122	GRM5	0.551
126	EPM2AIP1	0.55
125	GRM7	0.55
123	IDS	0.55
124	TBR1	0.55
127	SPIRE1	0.548
128	DAAM1	0.547
129	RASAL2	0.547
130	SNAP91	0.547
131	PCNX	0.546
134	ATP2C1	0.545
133	HOOK1	0.545
132	SEZ6L	0.545
135	SPAG9	0.543
136	ZC3H13	0.543
137	NOL4	0.542
140	ATP8A1	0.54
139	KDM5B	0.54
138	PDE10A	0.54
142	PRRC2B	0.539
141	SLC4A7	0.539
143	DLG2	0.538
145	ADAM22	0.537
146	SGIP1	0.537
144	ZMYM2	0.537
147	SCN2A	0.535
149	BHLHE22	0.534
148	NAV3	0.534
151	SCAF8	0.532
150	ZSWIM6	0.532
152	PRKAB2	0.531
157	DOPEY1	0.53
154	GRIP1	0.53
155	SORCS3	0.53
153	TAOK1	0.53
156	ZC2HC1A	0.53
159	PPFIA2	0.529
158	VPS13A	0.529
160	KIAA1109	0.528
161	PLXNC1	0.528
162	XPR1	0.528
167	EHBP1	0.527
163	LPHN3	0.527
165	MACF1	0.527
164	NRIP1	0.527
166	PLCB4	0.527
168	MAP1B	0.526
173	ATXN2	0.525
174	DOCK3	0.525
171	FGF14	0.525
170	KIAA0408	0.525
169	NETO1	0.525
172	RELN	0.525
175	SNX27	0.524
177	TMEFF2	0.523
176	TNKS2	0.523
178	DENND5B	0.522
179	GPM6A	0.522
180	HDGFRP3	0.521
181	SMPD3	0.521
182	MN1	0.52
186	FAM65B	0.519
183	HECTD2	0.519
185	PNISR	0.519
184	ZNF638	0.519
188	NFIB	0.518
187	NRG3	0.518
189	CPLX2	0.517
190	HECTD1	0.517
191	RAB11FIP2	0.517
195	CLSTN2	0.516
196	DAB1	0.516
193	GABRA4	0.516
194	LMO3	0.516
192	TBC1D24	0.516
198	PCM1	0.515
199	RYR2	0.515
197	SBF2	0.515
201	NRXN3	0.514
200	RC3H2	0.514
203	EP400	0.513
202	GRIK1	0.513
207	CLASP2	0.512
205	FAM171B	0.512
204	MAPRE2	0.512
206	PEG3	0.512
208	SLC38A1	0.511
211	CNTNAP2	0.51
209	GDAP1	0.51
210	UNC13A	0.51
212	ZNF292	0.51
213	KCNK2	0.508
214	HERC1	0.506
215	GATAD2B	0.505
216	GUCY1A3	0.505
219	INTS6	0.505
217	SHANK2	0.505
218	UBP1	0.505
221	GRIA1	0.504
223	KCNQ5	0.504
220	KIAA0232	0.504
224	NELL1	0.504
222	PGM2L1	0.504
227	ETV1	0.503
225	MAGI1	0.503
226	UBQLN2	0.503
228	ADCY1	0.502
230	JMJD1C	0.502
229	RABGAP1	0.502
231	AP1AR	0.501
232	CEP170	0.5
233	HDAC4	0.5
234	PDE8B	0.5
235	RYR3	0.5
236	ARGLU1	0.499
239	KIAA1549L	0.498
238	RAPGEF4	0.498
237	RTF1	0.498
240	APBB2	0.497
242	DNAJC6	0.497
241	SLC25A27	0.497
244	KCNMA1	0.496
243	LRRTM2	0.496
246	CAMTA1	0.495
245	LEMD3	0.495
247	NR2F1	0.495
248	PCDH17	0.494
250	FCHSD2	0.493
249	KIAA2022	0.493
252	FAT3	0.492
251	RBM25	0.492
253	ZC3H11A	0.492
255	C20ORF194	0.491
254	TOP1	0.491
260	CTTNBP2	0.49
256	FAM155A	0.49
259	NR4A2	0.49
257	R3HDM2	0.49
258	ZMYM4	0.49
261	RBBP6	0.489
262	UBE2W	0.489
263	PPM1E	0.487
265	PURG	0.487
264	TCERG1	0.487
266	AKAP5	0.486
269	NAV1	0.486
267	NOVA1	0.486
268	PDP1	0.486
270	SEZ6	0.486
276	DDX17	0.485
273	ELAVL2	0.485
275	MAP9	0.485
279	MSL1	0.485
271	PTPRR	0.485
272	RAPGEF2	0.485
274	RUFY2	0.485
278	SORCS1	0.485
277	ZBTB20	0.485
281	GABRA5	0.484
280	PTPRO	0.484
284	GABRB2	0.483
285	SLC8A1	0.483
283	SPTBN1	0.483
286	ST8SIA3	0.483
282	SYT4	0.483
289	INPP5F	0.482
288	LUC7L2	0.482
287	TAOK3	0.482
291	CDK5R1	0.481
292	CUX2	0.481
293	INPP4A	0.481
294	LIN7A	0.481
290	ZDHHC17	0.481
296	BRD4	0.48
303	CSRNP2	0.48
299	LCOR	0.48
298	LRP1B	0.48
301	NEUROD1	0.48
302	TCF4	0.48
300	TRIM9	0.48
295	TSC22D2	0.48
297	WHSC1L1	0.48
304	B3GALT2	0.479
305	BAI3	0.479
307	MSL2	0.479
306	NCOR1	0.479
308	NPEPPS	0.478
309	RIMBP2	0.478
310	TMEM170B	0.478
311	PCDHAC2	0.477
312	PLEKHA5	0.477
314	CCDC6	0.476
316	RGMB	0.476
315	RNF38	0.476
313	ZNRF1	0.476
317	CHD9	0.475
318	ELAVL3	0.475
319	OPCML	0.475
320	SACS	0.475
321	SLC6A1	0.475
323	AKAP11	0.474
324	CHL1	0.474
325	ZCCHC7	0.474
322	ZMYND8	0.474
331	ADAM23	0.473
329	DGKB	0.473
330	FAM13B	0.473
328	KLHL24	0.473
326	PCDH9	0.473
332	RNF182	0.473
327	USP31	0.473
334	ATXN7	0.472
333	HMG20A	0.472
336	PPP2R5E	0.471
335	RCOR1	0.471
339	EPC2	0.47
338	GABRB3	0.47
337	GPR85	0.47
341	ATRNL1	0.469
342	DIP2C	0.469
344	FAM168A	0.469
345	KIAA0947	0.469
346	SCN8A	0.469
340	TTC3	0.469
343	ZDHHC21	0.469
347	CEP350	0.468
349	EPC1	0.467
348	NOVA2	0.467
351	LUC7L3	0.466
352	SRSF11	0.466
350	ZYG11B	0.466
356	ARHGAP20	0.465
353	ARPP21	0.465
358	KIAA1468	0.465
355	NLGN3	0.465
359	PHF20L1	0.465
360	RNF111	0.465
357	SLITRK1	0.465
361	SSBP3	0.465
354	TTBK2	0.465
366	CLOCK	0.464
364	GLS	0.464
362	PCDHB16	0.464
365	PPP1R14C	0.464
363	RSBN1	0.464
367	AKIRIN2	0.463
370	NEDD4L	0.463
371	RIMS2	0.463
369	TRO	0.463
368	ZBTB43	0.463
374	ANKRD6	0.462
373	FNBP4	0.462
372	KIAA1107	0.462
378	CACNG4	0.461
376	HNRNPUL2	0.461
377	SH3RF1	0.461
375	ZRANB1	0.461
385	KANSL1	0.46
382	MTMR9	0.46
380	NFIX	0.46
381	NKTR	0.46
384	PPM1K	0.46
383	RBM5	0.46
379	TNKS	0.46
386	BOD1L1	0.459
387	BRWD1	0.459
389	HMGCR	0.459
388	SSBP2	0.459
391	HOMER1	0.458
393	HOOK3	0.458
390	SLC23A2	0.458
392	ST6GAL2	0.458
395	CDH2	0.457
394	CPEB2	0.457
400	DBC1	0.457
397	PIAS1	0.457
398	PIP4K2B	0.457
396	SPRED1	0.457
399	TMEM65	0.457
402	HIVEP1	0.456
403	NXPH1	0.456
401	SNAPC3	0.456
407	HERC3	0.455
408	HOMER2	0.455
406	NLGN2	0.455
409	PAPD5	0.455
405	PCDH19	0.455
404	POGZ	0.455
411	DOCK4	0.454
410	FOXJ3	0.454
412	HUWE1	0.454
413	RGS17	0.454
417	CSMD3	0.453
418	ENAH	0.453
416	FAM13C	0.453
420	RABGAP1L	0.453
421	TNRC6A	0.453
419	TRRAP	0.453
415	TTC14	0.453
414	ZNF462	0.453
422	ATG2B	0.452
426	BACH2	0.452
425	FAM169A	0.452
423	OSBPL8	0.452
424	SYNPR	0.452
428	MARK1	0.451
427	RYBP	0.451
430	SESTD1	0.451
429	TRAK1	0.451
432	AKAP9	0.45
433	ARHGEF9	0.45
431	CHD8	0.45
435	DDX6	0.449
434	DNM3	0.449
437	RALGAPB	0.449
436	TSPAN5	0.449
439	FBXO45	0.448
438	SREK1	0.448
441	CNTN3	0.447
442	ELMOD1	0.447
443	HECA	0.447
440	NMNAT2	0.447
444	SOCS7	0.447
446	MADD	0.446
445	ZDHHC2	0.446
447	ARHGAP21	0.445
453	BCL11B	0.445
451	EDEM3	0.445
449	LPHN2	0.445
450	MED13	0.445
448	NAV2	0.445
454	NTM	0.445
452	VEZT	0.445
459	ETNK1	0.444
461	FJX1	0.444
458	KDM5A	0.444
455	SLC25A36	0.444
457	SYT13	0.444
456	THSD7A	0.444
460	TOX	0.444
462	UBE4B	0.444
463	PCMTD1	0.443
465	RPRD2	0.443
464	THOC2	0.443
469	CACNA1D	0.442
468	CAMKK2	0.442
466	FBXL17	0.442
470	GGNBP2	0.442
472	JAKMIP2	0.442
471	TET2	0.442
467	TSHZ1	0.442
476	CHKA	0.441
475	FRMD4A	0.441
478	GABRB1	0.441
473	KCNAB1	0.441
477	STAU2	0.441
474	ZMYM3	0.441
481	CTNND2	0.44
479	FAM5C	0.44
480	SCN3B	0.44
483	SPIN1	0.44
482	TSC1	0.44
485	ITSN2	0.439
486	PRDM2	0.439
484	SYT1	0.439
487	ZNF827	0.439
488	ARID2	0.438
492	FAM117B	0.438
489	FRYL	0.438
491	PLCB1	0.438
493	TRPC1	0.438
490	USP32	0.438
495	FBXL20	0.437
494	YTHDC2	0.437
496	DLX1	0.436
497	SLC12A5	0.436
498	SPRED2	0.436
499	ST6GALNAC5	0.436
507	KCNN2	0.435
508	OPHN1	0.435
500	PHACTR1	0.435
501	PRKAG2	0.435
503	SLC1A2	0.435
502	SOS1	0.435
506	UNC5D	0.435
504	USP7	0.435
505	ZNF322	0.435
511	BRD1	0.434
510	PTPRT	0.434
514	RORB	0.434
509	SOWAHA	0.434
512	ZCCHC11	0.434
513	ZNF148	0.434
518	ARFGEF1	0.433
520	ESRRG	0.433
515	MCF2L	0.433
517	NPTX1	0.433
519	SENP6	0.433
516	SORBS2	0.433
521	KCNB1	0.432
522	ERC2	0.431
524	GAPVD1	0.431
523	NEK1	0.431
529	ARHGAP39	0.43
532	CBLN2	0.43
531	DDAH1	0.43
528	FAM19A2	0.43
527	GABRA3	0.43
525	GRM3	0.43
530	SAMD12	0.43
526	ZFPM2	0.43
535	HNRNPA3	0.429
537	JPH4	0.429
534	LRP12	0.429
538	MPPED2	0.429
536	NRCAM	0.429
533	ZNF329	0.429
539	ANKS1B	0.428
544	DUSP8	0.428
546	KIF3B	0.428
545	MON2	0.428
541	UHRF1BP1L	0.428
542	UNC80	0.428
540	USP22	0.428
543	USP46	0.428
547	DNAJB14	0.427
550	FNIP1	0.427
554	NKAIN2	0.427
553	PRRC2C	0.427
551	RAPGEF5	0.427
552	RICTOR	0.427
549	SLITRK5	0.427
555	TBC1D9	0.427
548	TLK1	0.427
556	ASTN1	0.426
558	PGAP1	0.426
557	SLC35F1	0.426
560	ATXN1	0.425
562	MYRIP	0.425
559	PHF21A	0.425
561	RUNDC3B	0.425
563	TRIM33	0.425
564	CDK14	0.424
565	ARIH1	0.423
566	CCDC85A	0.423
568	GPR155	0.423
567	PTPRG	0.423
569	SHROOM2	0.423
572	CNKSR2	0.422
571	DNAJC13	0.422
570	RASA2	0.422
574	EPHA7	0.421
575	ISLR2	0.421
573	PCGF6	0.421
576	USP48	0.421
579	ARID1A	0.42
578	CDC42BPA	0.42
577	PCDH20	0.42
582	SFSWAP	0.42
580	SRRM1	0.42
581	TNIK	0.42
585	BICD1	0.419
584	CNR1	0.419
587	GLCCI1	0.419
583	RAPH1	0.419
586	RNF44	0.419
596	BTBD9	0.418
588	CADPS	0.418
589	FAXC	0.418
590	LMO7	0.418
591	MBLAC2	0.418
595	PPP4R2	0.418
593	RANBP9	0.418
592	STXBP5	0.418
594	XKR4	0.418
600	ATAD2B	0.417
599	CHIC1	0.417
605	DYRK2	0.417
598	FAM126B	0.417
602	FRY	0.417
603	GPHN	0.417
601	GRIN3A	0.417
604	KCNQ2	0.417
597	NETO2	0.417
607	ARHGEF7	0.416
608	PLXNA4	0.416
609	SIAH1	0.416
606	TNRC6C	0.416
614	CASC4	0.415
613	CDH9	0.415
612	GRID1	0.415
611	NCAN	0.415
610	PDE7A	0.415
616	SLIT2	0.415
615	SPPL3	0.415
623	ASIC1	0.414
625	DGKI	0.414
622	DLGAP1	0.414
619	EFNA3	0.414
618	NAPB	0.414
621	NCOA6	0.414
626	NREP	0.414
624	ROBO2	0.414
620	SMARCC2	0.414
617	TSHZ3	0.414
627	ANKRD17	0.413
631	BZRAP1	0.413
632	CREBBP	0.413
630	HCFC2	0.413
628	RPRM	0.413
629	SOBP	0.413
634	SUZ12	0.413
633	ZNF711	0.413
636	CLCN6	0.412
635	SATB2	0.412
641	FAM20B	0.411
639	GSK3B	0.411
637	MEIS2	0.411
638	PAK7	0.411
640	TRIM2	0.411
645	BICD2	0.41
648	CACNA2D3	0.41
643	CPSF6	0.41
644	FAM102B	0.41
649	FOXP1	0.41
647	MYEF2	0.41
646	RERE	0.41
642	USP9X	0.41
650	FLRT3	0.409
655	KIF21A	0.409
653	L3MBTL3	0.409
654	LRRC4	0.409
651	SORBS1	0.409
652	USP33	0.409
658	FNBP1L	0.408
657	PAK3	0.408
660	PARP6	0.408
659	PDIK1L	0.408
656	RUFY3	0.408
664	B4GALT6	0.407
663	CACNB4	0.407
665	CAMK1D	0.407
662	MBTD1	0.407
666	PRICKLE2	0.407
661	TBC1D23	0.407
668	CA10	0.406
672	CADM2	0.406
671	DZIP3	0.406
670	ENC1	0.406
667	PLCXD2	0.406
669	RBM26	0.406
675	ARID1B	0.405
680	EFNB3	0.405
679	MLL	0.405
677	NMT2	0.405
678	PRICKLE1	0.405
674	SETX	0.405
681	SPHKAP	0.405
676	WASL	0.405
673	ZMYM5	0.405
682	APBA1	0.404
685	CACNA1B	0.404
688	ELOVL4	0.404
684	MYO5A	0.404
686	PCDH11Y	0.404
689	SLC17A6	0.404
687	SYT16	0.404
683	USP15	0.404
698	CUL5	0.403
695	DYNC1H1	0.403
691	FAM160B1	0.403
696	GOLGA4	0.403
693	KIAA1467	0.403
690	PBX1	0.403
692	RAPGEF6	0.403
697	UGCG	0.403
694	WASF1	0.403
699	ZNF281	0.403
702	HS6ST2	0.402
703	KIAA1549	0.402
701	RB1CC1	0.402
700	SLC39A10	0.402
706	PSD3	0.401
707	SLC7A14	0.401
704	SNX13	0.401
705	VCPIP1	0.401
715	ARNT2	0.4
712	CDK17	0.4
709	NR3C2	0.4
708	PHF3	0.4
711	SFPQ	0.4
710	SLC8A3	0.4
713	TAC1	0.4
714	TOP2B	0.4
718	ARHGAP35	0.399
722	BASP1	0.399
723	DAPK1	0.399
719	FAM5B	0.399
721	FLRT2	0.399
720	MYO16	0.399
717	POU2F1	0.399
716	SRGAP2	0.399
724	SV2B	0.399
731	ENOX1	0.398
728	EPHA5	0.398
730	NCAM2	0.398
729	SLC5A3	0.398
727	SREBF2	0.398
726	STX1B	0.398
725	YY1	0.398
733	CNOT4	0.397
732	FOXN3	0.397
734	UNC13B	0.397
736	AAK1	0.396
738	DMXL2	0.396
737	KIAA0368	0.396
735	U2SURP	0.396
742	ANKRD50	0.395
739	DLGAP3	0.395
746	EIF4G3	0.395
740	HECTD4	0.395
743	KCTD4	0.395
745	MLLT10	0.395
741	NFAT5	0.395
744	YEATS2	0.395
751	CERS6	0.394
748	DTNA	0.394
749	KCNC2	0.394
750	MAP6	0.394
747	NUFIP2	0.394
753	SLAIN1	0.393
752	SRRM2	0.393
754	TBL1XR1	0.393
755	TRPC3	0.393
759	CPNE4	0.392
757	MEGF9	0.392
760	PLEKHA1	0.392
758	PPIG	0.392
756	SLTM	0.392
764	B3GAT1	0.391
763	BAZ2B	0.391
761	PRKAA2	0.391
762	TRHDE	0.391
765	XRN1	0.391
768	AGTPBP1	0.39
769	KIAA0430	0.39
770	NT5DC3	0.39
766	PCDH7	0.39
767	SYBU	0.39
771	TP53BP1	0.39
776	C5ORF30	0.389
774	DGKE	0.389
775	DOPEY2	0.389
773	IMPAD1	0.389
772	PHACTR3	0.389
782	AEBP2	0.388
778	CELF5	0.388
780	EVI5	0.388
781	KCNJ3	0.388
779	PHF14	0.388
783	SEMA6D	0.388
777	SUN1	0.388
784	KCNV1	0.387
788	KIAA1239	0.386
786	LRFN5	0.386
785	SPEN	0.386
787	SRSF12	0.386
794	ATP8A2	0.385
790	CLIP1	0.385
789	CPSF7	0.385
793	EEA1	0.385
791	WHSC1	0.385
792	ZEB2	0.385
795	ZFAND5	0.385
796	ROCK2	0.384
799	DCUN1D1	0.383
797	DZANK1	0.383
801	EML5	0.383
798	LONRF2	0.383
800	ZNF236	0.383
804	CAMK2N1	0.382
803	CSPG5	0.382
806	PNMAL2	0.382
805	REPS2	0.382
802	ZC3H15	0.382
808	LPPR4	0.381
807	MTF2	0.381
810	SAMD8	0.381
809	STIM2	0.381
811	UBN2	0.381
815	ADRBK2	0.38
816	AGRN	0.38
817	CAMK2D	0.38
813	CREG2	0.38
812	FAM81A	0.38
814	LARP4B	0.38
819	FAM49A	0.379
821	FSTL5	0.379
820	LIMCH1	0.379
818	PDS5B	0.379
822	PRPF38B	0.379
823	QRICH1	0.379
828	FAM160A2	0.378
824	IL1RAPL1	0.378
826	KRIT1	0.378
827	LRRTM4	0.378
825	PCDH8	0.378
829	SLC24A2	0.378
831	BRD3	0.377
832	CLTC	0.377
834	EPHA3	0.377
835	MLLT4	0.377
830	SIPA1L1	0.377
833	TGS1	0.377
836	USP47	0.377
840	CACNG2	0.376
837	CCNI	0.376
838	GSE1	0.376
842	LDB2	0.376
841	NCOA7	0.376
839	SLC35E2B	0.376
843	ANKRD13B	0.375
847	GNPTAB	0.375
845	MECP2	0.375
844	OCRL	0.375
850	PABPN1	0.375
848	SH3BP5	0.375
849	SYNE1	0.375
846	VGF	0.375
853	FAM171A1	0.374
852	FZD3	0.374
854	HMGCLL1	0.374
855	MAN1A2	0.374
851	SECISBP2L	0.374
857	CEP120	0.373
856	CHST1	0.373
859	CRIM1	0.373
862	EXOC5	0.373
861	GPR123	0.373
860	NEUROD2	0.373
863	PHF20	0.373
864	SYNJ2BP	0.373
858	TRIM46	0.373
865	EPB41L1	0.372
867	LPIN2	0.372
866	SMG1	0.372
871	FEZF2	0.371
876	GAD2	0.371
872	HACE1	0.371
874	HELZ	0.371
868	MYSM1	0.371
873	PTBP2	0.371
875	TBC1D30	0.371
869	TRANK1	0.371
870	TRIM44	0.371
879	ABLIM3	0.37
886	BCL11A	0.37
883	CALB1	0.37
884	DHX57	0.37
878	DNMT3A	0.37
882	GDPD1	0.37
885	OTUD4	0.37
880	RPS6KA6	0.37
881	TMEM131	0.37
877	UNC5A	0.37
889	DDX42	0.369
891	DPP10	0.369
890	PAN3	0.369
887	RNF150	0.369
888	SP4	0.369
892	VPS13D	0.369
893	AFTPH	0.368
899	BTBD3	0.368
897	CCNT1	0.368
895	CRH	0.368
898	EFR3B	0.368
894	PTPRE	0.368
896	ZNF25	0.368
905	BHLHB9	0.367
909	KCNA4	0.367
902	LHX6	0.367
900	LMTK2	0.367
908	LTN1	0.367
901	MAP3K5	0.367
904	NEO1	0.367
907	RNF214	0.367
906	TMEFF1	0.367
903	ZKSCAN1	0.367
911	ADD2	0.366
916	ANKRD10	0.366
917	ARMC8	0.366
913	CNOT6	0.366
912	MTMR4	0.366
914	SHPRH	0.366
910	TMEM169	0.366
915	TTL	0.366
919	C1ORF21	0.365
922	CACNG3	0.365
918	EDIL3	0.365
923	FKTN	0.365
920	GPR22	0.365
924	TAB3	0.365
921	UNC13C	0.365
927	CDH13	0.364
928	GFRA2	0.364
926	MARCKS	0.364
929	RBFOX3	0.364
925	SLITRK4	0.364
934	CNIH3	0.363
930	DAB2IP	0.363
938	DCLK1	0.363
933	GABBR2	0.363
932	LATS1	0.363
937	OGT	0.363
931	PLCXD3	0.363
935	SF3B1	0.363
936	TMEM150C	0.363
939	ULK2	0.363
946	GPR158	0.362
944	JMY	0.362
945	PNPLA8	0.362
940	SEMA3E	0.362
942	SHOC2	0.362
948	SPOCK2	0.362
947	SUGP2	0.362
943	TLK2	0.362
949	TMEM161B	0.362
941	TSPYL5	0.362
951	ANKRD26	0.361
952	ASIC2	0.361
955	CELSR3	0.361
950	EPHA4	0.361
954	MED1	0.361
953	SLMAP	0.361
956	ADCY8	0.36
963	ALDH5A1	0.36
957	CDC42EP3	0.36
961	CLK4	0.36
967	GRM1	0.36
962	KIAA0319	0.36
965	KIF5A	0.36
966	SLC6A15	0.36
959	SMARCA2	0.36
958	SOGA3	0.36
964	SYT17	0.36
960	TGFBRAP1	0.36
971	CBFA2T3	0.359
976	CELF6	0.359
969	DPF1	0.359
975	FEM1B	0.359
970	GTDC1	0.359
974	ITSN1	0.359
968	KCNC1	0.359
972	LMO4	0.359
973	MZT1	0.359
979	ANKIB1	0.358
980	ARID4A	0.358
977	FAM193A	0.358
981	NPAS3	0.358
978	RNF157	0.358
982	TMEM106B	0.358
983	TRAPPC10	0.358
990	CCNG2	0.357
992	JPH3	0.357
987	MAU2	0.357
984	MGA	0.357
989	RBM4	0.357
985	SLC2A13	0.357
986	UBR5	0.357
991	VSTM2A	0.357
988	ZMIZ1	0.357
1000	ALKBH8	0.356
995	CHD5	0.356
998	CSPP1	0.356
994	DLGAP4	0.356
997	PAQR3	0.356
999	PTPN5	0.356
993	SHC3	0.356
996	TULP4	0.356
1001	ZZEF1	0.356
1008	ASXL3	0.355
1006	CNOT6L	0.355
1002	CSNK1G1	0.355
1012	EPHB1	0.355
1004	KLHL29	0.355
1007	LONRF1	0.355
1009	MIB1	0.355
1005	PAPOLG	0.355
1003	PIK3R1	0.355
1010	SUSD4	0.355
1011	WNK1	0.355
1019	BCLAF1	0.354
1021	CHST10	0.354
1020	DHX36	0.354
1018	FNIP2	0.354
1013	SENP7	0.354
1016	TACC1	0.354
1014	TMEM56	0.354
1015	TMEM57	0.354
1017	TRIM8	0.354
1022	YTHDC1	0.354
1023	ARAP2	0.353
1024	CACNB2	0.353
1029	KCND3	0.353
1026	KIRREL3	0.353
1028	KLHDC10	0.353
1025	SH3KBP1	0.353
1027	TIAM1	0.353
1031	USP24	0.353
1030	ZNF385B	0.353
1033	B3GALT1	0.352
1035	DOCK9	0.352
1037	FAM110B	0.352
1034	LHX2	0.352
1040	MEX3C	0.352
1036	NSG2	0.352
1039	RIC8B	0.352
1038	SKI	0.352
1032	STRN3	0.352
1049	FAM179B	0.351
1045	FUBP1	0.351
1044	HLF	0.351
1043	JAKMIP1	0.351
1048	MIA3	0.351
1047	PKIA	0.351
1042	SMARCA1	0.351
1041	TMEM108	0.351
1046	UBE2D1	0.351
1052	ANKRD11	0.35
1050	CBLL1	0.35
1054	HERC2	0.35
1057	LINGO1	0.35
1055	NEFM	0.35
1053	RIMKLB	0.35
1056	SETD5	0.35
1051	WIPF2	0.35
1061	C20ORF112	0.349
1064	CDK19	0.349
1060	CECR6	0.349
1062	KIAA0753	0.349
1063	PELI1	0.349
1059	PRRG3	0.349
1065	SH3GL3	0.349
1058	ZMAT4	0.349
1070	CBLB	0.348
1074	CBLN1	0.348
1066	CHD6	0.348
1073	DDX26B	0.348
1067	DRP2	0.348
1072	KCNT2	0.348
1069	NCALD	0.348
1071	PARP8	0.348
1068	SCMH1	0.348
1078	CDKL2	0.347
1076	CYP4X1	0.347
1077	RBM6	0.347
1080	SERTM1	0.347
1079	TOX3	0.347
1075	ZDBF2	0.347
1082	ACBD5	0.346
1085	CKAP5	0.346
1084	CREBRF	0.346
1081	GDA	0.346
1083	SLC35F3	0.346
1090	DAGLA	0.345
1086	ERC1	0.345
1088	HIVEP2	0.345
1087	JHDM1D	0.345
1091	NUCKS1	0.345
1089	PPP1R26	0.345
1094	FBXO11	0.344
1096	FOXG1	0.344
1093	LPGAT1	0.344
1092	MAPK8IP2	0.344
1095	MPHOSPH9	0.344
1097	UPF2	0.344
1100	C17ORF75	0.343
1098	FGF13	0.343
1099	HECW1	0.343
1101	NFASC	0.343
1102	MARCHF3	0.342
1107	ARHGAP33	0.342
1110	CASK	0.342
1103	CDK12	0.342
1109	DLG4	0.342
1105	FLJ22184	0.342
1112	KIAA2018	0.342
1115	KLHL5	0.342
1113	PDZD8	0.342
1108	PIAS2	0.342
1114	PRPF39	0.342
1106	SEMA5A	0.342
1104	SLC12A6	0.342
1111	TRPC4	0.342
1121	CALN1	0.341
1119	CBL	0.341
1120	DOCK7	0.341
1116	EGR3	0.341
1122	KLHL9	0.341
1118	MAP3K12	0.341
1117	NECAB1	0.341
1131	ACTR2	0.34
1127	ATL1	0.34
1133	FAM131B	0.34
1126	FGF12	0.34
1124	FMR1	0.34
1132	GABRG1	0.34
1125	LMBR1	0.34
1129	NF1	0.34
1130	NIPBL	0.34
1123	RPS6KC1	0.34
1128	SYNRG	0.34
1134	ZFC3H1	0.34
1136	ACVR1B	0.339
1138	AKAP8	0.339
1139	FAM189A1	0.339
1135	FAM19A1	0.339
1140	MICAL3	0.339
1137	NBEA	0.339
1141	TNPO2	0.339
1144	ADCY2	0.338
1143	BCL9	0.338
1148	EZH1	0.338
1145	KCNA2	0.338
1147	KLF9	0.338
1146	NEBL	0.338
1142	SESN3	0.338
1150	BIRC6	0.337
1157	CADM1	0.337
1159	CHGB	0.337
1151	CIC	0.337
1158	CYFIP2	0.337
1153	FLRT1	0.337
1156	ICA1L	0.337
1155	LRRC16A	0.337
1152	PCF11	0.337
1160	RAB3GAP2	0.337
1161	SEMA4F	0.337
1154	ZFP30	0.337
1149	ZFYVE20	0.337
1166	BRSK2	0.336
1167	C1QTNF4	0.336
1169	FAM168B	0.336
1168	ID4	0.336
1165	RGS7	0.336
1162	TLE4	0.336
1164	TTYH1	0.336
1163	UBE2O	0.336
1172	ARHGAP26	0.335
1179	CDK8	0.335
1178	CHM	0.335
1174	COCH	0.335
1180	CSGALNACT1	0.335
1177	GRIK5	0.335
1182	HNRNPU	0.335
1181	INO80D	0.335
1184	KCNQ3	0.335
1170	KLHL28	0.335
1171	LANCL3	0.335
1175	MGAT5B	0.335
1173	NIPA1	0.335
1176	PDZRN4	0.335
1183	SETD1B	0.335
1189	CAMK1G	0.334
1187	FAM178A	0.334
1190	MAGI3	0.334
1186	MCTP1	0.334
1185	MPHOSPH8	0.334
1191	MTMR1	0.334
1188	ZBTB41	0.334
1198	APPBP2	0.333
1200	CCAR1	0.333
1193	CDK5R2	0.333
1194	ILDR2	0.333
1199	MPP3	0.333
1201	PDE1A	0.333
1195	PFKP	0.333
1192	POU3F1	0.333
1196	RGS8	0.333
1197	TRPM7	0.333
1212	B4GALNT4	0.332
1206	C10ORF137	0.332
1204	GPRASP1	0.332
1203	JARID2	0.332
1205	KIAA1715	0.332
1211	MTUS2	0.332
1207	NAP1L3	0.332
1208	NPAS4	0.332
1202	RNF112	0.332
1210	SBK1	0.332
1209	TIAL1	0.332
1214	CCDC112	0.331
1223	DISP2	0.331
1227	EXOC6B	0.331
1213	FAM63B	0.331
1228	FBXO21	0.331
1226	FCHO2	0.331
1219	G2E3	0.331
1216	GNG2	0.331
1224	MATR3	0.331
1215	PTPRZ1	0.331
1221	PURA	0.331
1222	RBM39	0.331
1229	RNFT2	0.331
1230	TAF2	0.331
1225	TMEM130	0.331
1218	TUB	0.331
1231	UBE2QL1	0.331
1220	WNK2	0.331
1217	ZER1	0.331
1235	ALS2	0.33
1234	ITPR1	0.33
1238	KCNIP4	0.33
1240	KDM4B	0.33
1241	NELL2	0.33
1239	PBRM1	0.33
1236	PHF6	0.33
1233	REEP1	0.33
1232	SLC7A8	0.33
1242	SOX6	0.33
1237	STK32C	0.33
1243	NAP1L2	0.329
1249	NCAM1	0.329
1248	RSPRY1	0.329
1245	SNX30	0.329
1246	TPP2	0.329
1247	ZBTB4	0.329
1244	ZNF616	0.329
1254	CDK13	0.328
1250	CPEB1	0.328
1260	GMCL1	0.328
1257	NAA30	0.328
1256	NPY	0.328
1255	PHC3	0.328
1251	PPP1R13B	0.328
1258	RMND5A	0.328
1252	SEC24B	0.328
1253	SLC36A4	0.328
1259	TPR	0.328
1265	CCNY	0.327
1262	COL4A3BP	0.327
1261	CPNE5	0.327
1266	CSNK1A1	0.327
1267	DPP6	0.327
1263	NFIA	0.327
1264	PHF17	0.327
1268	TMF1	0.327
1277	KBTBD7	0.326
1273	LRCH2	0.326
1279	LRRTM3	0.326
1275	PKNOX2	0.326
1269	POU3F3	0.326
1274	PPP1R21	0.326
1270	PTN	0.326
1272	PTPN4	0.326
1271	SCYL2	0.326
1278	SRPK2	0.326
1276	TSPYL1	0.326
1286	ATXN7L3B	0.325
1280	CPE	0.325
1281	CSMD1	0.325
1283	KCNA6	0.325
1284	NGEF	0.325
1285	SCG3	0.325
1282	TRIO	0.325
1289	ALCAM	0.324
1292	B4GALNT1	0.324
1287	CLCN4	0.324
1294	FBXW11	0.324
1293	LRRTM1	0.324
1297	PKP4	0.324
1298	POU6F1	0.324
1296	PPFIA3	0.324
1288	SETBP1	0.324
1295	SLCO1C1	0.324
1291	TMEM35	0.324
1290	TSC22D1	0.324
1304	ANKRD28	0.323
1305	ATCAY	0.323
1306	CNNM1	0.323
1300	ICK	0.323
1303	LSM11	0.323
1299	NRSN1	0.323
1302	PLEKHM3	0.323
1301	PRKAR2B	0.323
1307	SLITRK3	0.323
1308	TRAPPC8	0.323
1310	ACVR2A	0.322
1315	ASAP1	0.322
1316	CBX5	0.322
1317	DCAF5	0.322
1314	DDX50	0.322
1309	FGFR1OP2	0.322
1312	OSBPL6	0.322
1311	PNOC	0.322
1313	ZDHHC23	0.322
1333	ABCC5	0.321
1322	ANKRD34A	0.321
1319	CHD3	0.321
1323	DGKG	0.321
1328	GALNT9	0.321
1325	KDM2B	0.321
1320	MAP4K3	0.321
1326	MSANTD2	0.321
1318	NRIP3	0.321
1321	PALM2	0.321
1332	PHF12	0.321
1330	SETD2	0.321
1327	SHISA7	0.321
1334	SOX11	0.321
1329	WDR26	0.321
1331	WDR82	0.321
1324	ZNF180	0.321
1341	BMPR2	0.32
1337	CNRIP1	0.32
1343	FBXL3	0.32
1340	KCNJ9	0.32
1335	MAGEL2	0.32
1339	NEGR1	0.32
1338	RLBP1	0.32
1342	SLC25A23	0.32
1336	SRRM3	0.32
1344	UBN1	0.32
1346	ACAP3	0.319
1349	AMMECR1L	0.319
1352	AP3M2	0.319
1353	DLG5	0.319
1348	DOK4	0.319
1351	EFNB2	0.319
1347	ELMO1	0.319
1356	KCTD1	0.319
1354	PIK3R3	0.319
1355	PNMA2	0.319
1350	RLF	0.319
1357	SLC2A3	0.319
1345	STXBP6	0.319
1362	AP3S1	0.318
1358	CSNK1G3	0.318
1360	DIDO1	0.318
1359	PEX5L	0.318
1361	SLC32A1	0.318
1363	SOX5	0.318
1368	MARCHF6	0.317
1364	ABL2	0.317
1370	BDNF	0.317
1369	FAM73A	0.317
1365	GCC2	0.317
1371	PCDHGA12	0.317
1367	SERPINI1	0.317
1366	ZBTB11	0.317
1375	ATP1B1	0.316
1379	CASD1	0.316
1381	CXXC4	0.316
1374	HECW2	0.316
1372	HS3ST2	0.316
1373	HSPA12A	0.316
1376	MKL2	0.316
1380	NLN	0.316
1378	RAP1GAP2	0.316
1377	TERF2	0.316
1385	ATP11B	0.315
1389	CRTAC1	0.315
1382	EHMT1	0.315
1387	EPB41	0.315
1390	LRRN3	0.315
1384	MTPN	0.315
1383	RABEP1	0.315
1386	SLC22A23	0.315
1388	ZFP37	0.315
1393	GAD1	0.314
1392	PVRL3	0.314
1391	TACC2	0.314
1395	ATXN7L3	0.313
1396	DPYSL5	0.313
1400	GLCE	0.313
1394	KCNH1	0.313
1398	MTMR7	0.313
1399	PPM1B	0.313
1397	SMARCC1	0.313
1406	ELAVL4	0.312
1408	EPN2	0.312
1407	FMNL2	0.312
1403	KIAA0513	0.312
1405	LPPR3	0.312
1401	LRRC7	0.312
1404	RALGPS1	0.312
1402	ST7	0.312
1419	CDC5L	0.311
1414	EIF4ENIF1	0.311
1411	KATNAL1	0.311
1418	LHFPL4	0.311
1413	LSM14B	0.311
1416	MTSS1L	0.311
1412	PIANP	0.311
1417	PRMT8	0.311
1409	RASGEF1A	0.311
1410	TEF	0.311
1415	TNPO3	0.311
1424	BAIAP2	0.31
1422	CSNK1E	0.31
1433	DSCAM	0.31
1431	KDM4C	0.31
1426	LRRN1	0.31
1430	MAGEE1	0.31
1434	MEGF11	0.31
1436	NRBP2	0.31
1429	PAIP1	0.31
1438	PCMTD2	0.31
1439	PDS5A	0.31
1437	PDZD4	0.31
1428	PHF2	0.31
1421	RAB15	0.31
1420	RAI1	0.31
1427	SPTBN2	0.31
1435	SPTBN4	0.31
1432	STX16	0.31
1425	UBR1	0.31
1423	WDFY3	0.31
1448	ANO3	0.309
1440	BRD8	0.309
1446	DENND4A	0.309
1445	ELOVL6	0.309
1442	GLRA2	0.309
1443	IPO7	0.309
1450	LINGO2	0.309
1441	POGK	0.309
1444	RGS7BP	0.309
1449	SLC1A6	0.309
1447	TMEM74	0.309
1456	AGAP1	0.308
1451	GRIN2A	0.308
1452	HES5	0.308
1455	LYPD1	0.308
1453	MFSD6	0.308
1454	PAK6	0.308
1457	YPEL1	0.308
1463	BAI2	0.307
1461	LCORL	0.307
1459	LDOC1L	0.307
1465	MAST2	0.307
1464	NFYB	0.307
1460	NUP153	0.307
1462	PBX3	0.307
1458	SRCIN1	0.307
1473	MARCHF1	0.306
1476	CBLN4	0.306
1475	CLVS2	0.306
1466	DLGAP2	0.306
1477	ESCO1	0.306
1467	GNG4	0.306
1471	KCNIP1	0.306
1479	LNPEP	0.306
1478	NPAS2	0.306
1469	PCYT1B	0.306
1468	RSRC2	0.306
1472	SLC4A4	0.306
1474	THRAP3	0.306
1470	ZNF280C	0.306
1493	ACAP2	0.305
1480	ANO4	0.305
1483	ARID4B	0.305
1490	BCOR	0.305
1485	CHST15	0.305
1491	CNTN6	0.305
1488	DDX3X	0.305
1487	GPC5	0.305
1486	KCNJ10	0.305
1489	MAPK6	0.305
1484	NUDT11	0.305
1482	SYT7	0.305
1492	TIA1	0.305
1481	ZMIZ2	0.305
1499	CRHBP	0.304
1496	DNAJC5	0.304
1501	GOLGA1	0.304
1502	GREM2	0.304
1494	KDM3B	0.304
1498	PRPF4B	0.304
1495	RAB3GAP1	0.304
1497	SH2D5	0.304
1500	SSTR2	0.304
1503	TBC1D14	0.304
1506	BAG4	0.303
1514	BTBD10	0.303
1516	CNIH2	0.303
1504	DCLK2	0.303
1509	HS2ST1	0.303
1505	MYT1	0.303
1515	NAB1	0.303
1512	PGBD5	0.303
1508	PPM1H	0.303
1510	SLC1A4	0.303
1507	SLC24A3	0.303
1513	TAPT1	0.303
1511	TNR	0.303
1520	AP2B1	0.302
1523	APBA2	0.302
1525	BTBD11	0.302
1521	C1ORF95	0.302
1524	CDH22	0.302
1517	HPCAL4	0.302
1522	KHDRBS2	0.302
1518	MEF2D	0.302
1527	MLXIP	0.302
1528	NAA25	0.302
1529	PISD	0.302
1519	PTPN3	0.302
1526	RBM24	0.302
1536	ADCYAP1	0.301
1538	AFF3	0.301
1534	CHD4	0.301
1541	CNTNAP1	0.301
1543	CTIF	0.301
1533	HCFC1	0.301
1540	HP1BP3	0.301
1542	IGSF21	0.301
1535	JAKMIP3	0.301
1531	KLF12	0.301
1545	KLHL8	0.301
1539	MAP4	0.301
1544	PRKX	0.301
1537	RNF152	0.301
1530	SEMA6B	0.301
1532	SMARCAD1	0.301
1557	APC2	0.3
1551	CACNB1	0.3
1546	DCLK3	0.3
1552	HCN3	0.3
1555	KIAA1551	0.3
1558	KIF1A	0.3
1548	NPTX2	0.3
1556	PNMA1	0.3
1547	RFX3	0.3
1549	SHANK3	0.3
1553	SMCHD1	0.3
1554	SNCA	0.3
1550	SPAST	0.3
1563	AP3B2	0.299
1567	AVL9	0.299
1568	BDP1	0.299
1570	BEND6	0.299
1571	FAM8A1	0.299
1569	FRMPD4	0.299
1565	GRM8	0.299
1561	KDM6A	0.299
1560	KIAA1045	0.299
1562	LSAMP	0.299
1566	SPOCK3	0.299
1559	TTLL7	0.299
1564	XPO7	0.299
1579	AHCTF1	0.298
1581	CACNA2D2	0.298
1582	CTDSPL2	0.298
1573	KLHL2	0.298
1572	KRR1	0.298
1577	MTSS1	0.298
1578	NDFIP2	0.298
1575	NISCH	0.298
1580	NOS1AP	0.298
1576	PLEKHA6	0.298
1574	REV3L	0.298
1587	AMPH	0.297
1585	CCRN4L	0.297
1595	GFOD1	0.297
1583	MYO1B	0.297
1589	PIK3CB	0.297
1588	SCN2B	0.297
1590	SNPH	0.297
1592	SSH2	0.297
1591	STXBP5L	0.297
1586	TAF4	0.297
1594	TROVE2	0.297
1593	USP37	0.297
1584	VAT1L	0.297
1596	ZNF260	0.297
1603	EPHX4	0.296
1600	EVL	0.296
1598	FAM172A	0.296
1604	FAM219A	0.296
1597	KCNMB4	0.296
1599	KPNA3	0.296
1605	SON	0.296
1602	UBE2H	0.296
1601	XIAP	0.296
1607	ANKRD13C	0.295
1611	AP4E1	0.295
1610	ATP1A3	0.295
1608	BAALC	0.295
1614	GPD2	0.295
1612	KDM6B	0.295
1609	NTS	0.295
1606	SFXN3	0.295
1613	TTBK1	0.295
1615	CLVS1	0.294
1618	IGSF3	0.294
1620	PHYHIPL	0.294
1623	PITPNC1	0.294
1621	SLK	0.294
1622	SPECC1L	0.294
1616	TRPM3	0.294
1617	UBTD2	0.294
1619	ZNF326	0.294
1628	IRGQ	0.293
1624	MCF2	0.293
1629	PDE2A	0.293
1627	PSD	0.293
1630	RPRD1A	0.293
1625	SEZ6L2	0.293
1626	YPEL2	0.293
1645	HNRNPR	0.292
1637	INA	0.292
1638	IRF2BP2	0.292
1636	L1CAM	0.292
1643	MAPK4	0.292
1631	MAPKBP1	0.292
1649	PCNXL2	0.292
1648	PPARGC1A	0.292
1634	PTPRN2	0.292
1651	RGAG4	0.292
1644	RNF165	0.292
1632	SIDT1	0.292
1639	SLC8A2	0.292
1642	SORCS2	0.292
1647	SRPK1	0.292
1650	TRA2A	0.292
1633	TSHZ2	0.292
1635	TSPAN13	0.292
1641	VPS37A	0.292
1646	XKR6	0.292
1640	ZCCHC12	0.292
1661	CNOT7	0.291
1660	CSDC2	0.291
1652	DBN1	0.291
1659	DNER	0.291
1656	FUT8	0.291
1657	KHSRP	0.291
1662	PCSK2	0.291
1658	PSD2	0.291
1653	SIPA1L3	0.291
1654	SRRM4	0.291
1655	TSPYL4	0.291
1670	ATN1	0.29
1674	CACNG8	0.29
1669	CNOT2	0.29
1665	DPYSL4	0.29
1675	GRAMD1B	0.29
1664	KHDRBS3	0.29
1668	KIAA1644	0.29
1677	MED23	0.29
1673	PNPLA6	0.29
1663	RCOR3	0.29
1666	RPGR	0.29
1676	SPTAN1	0.29
1667	TMEM8B	0.29
1672	TRIP11	0.29
1671	ZFP2	0.29
1686	AMN1	0.289
1684	CBX4	0.289
1685	CDH4	0.289
1687	ELFN1	0.289
1688	MBOAT7	0.289
1689	NR2F2	0.289
1682	PPP6R3	0.289
1679	PRKACB	0.289
1681	RANBP2	0.289
1680	RANBP6	0.289
1683	RTN4	0.289
1678	ZZZ3	0.289
1701	AKAP10	0.288
1702	ANGEL2	0.288
1694	CEP70	0.288
1695	CREBZF	0.288
1699	EPT1	0.288
1703	ETV5	0.288
1690	GPRIN1	0.288
1691	HIPK1	0.288
1692	JAZF1	0.288
1698	LYPD6B	0.288
1697	PHLPP2	0.288
1693	RASGEF1C	0.288
1700	RGMA	0.288
1696	RPS6KL1	0.288
1709	ARHGAP44	0.287
1715	ASPHD2	0.287
1707	FAM57B	0.287
1713	FBRSL1	0.287
1716	HMGCS1	0.287
1708	LANCL2	0.287
1711	MAFG	0.287
1710	MLLT11	0.287
1714	PLAA	0.287
1705	RNF170	0.287
1704	RNGTT	0.287
1712	SYN1	0.287
1717	UBASH3B	0.287
1706	UBR2	0.287
1718	BAHCC1	0.286
1720	DPYSL3	0.286
1719	GPSM1	0.286
1722	KDM2A	0.286
1721	PRR18	0.286
1734	BBS7	0.285
1733	CIT	0.285
1731	CPT1C	0.285
1739	DYRK1A	0.285
1725	FAM49B	0.285
1729	GRAMD4	0.285
1723	KHDRBS1	0.285
1724	NANOS1	0.285
1732	NSD1	0.285
1735	PPP2R3A	0.285
1727	SHISA6	0.285
1738	SLC25A22	0.285
1737	STYK1	0.285
1726	SVOP	0.285
1736	TRIP12	0.285
1740	UHRF2	0.285
1728	WDR48	0.285
1730	ZC4H2	0.285
1741	CAB39	0.284
1755	CHRNA7	0.284
1748	EXT1	0.284
1744	FBXL19	0.284
1750	FBXO41	0.284
1745	FOXJ2	0.284
1749	GALNT13	0.284
1752	GAS7	0.284
1753	KALRN	0.284
1747	NBEAL1	0.284
1742	RBM27	0.284
1751	SHISA9	0.284
1746	SLC17A7	0.284
1743	SNAP25	0.284
1754	ZBTB6	0.284
1762	AK5	0.283
1763	ATRN	0.283
1765	DIP2B	0.283
1759	DLX2	0.283
1756	DPYSL2	0.283
1758	KCNIP3	0.283
1764	LGI1	0.283
1757	MANEAL	0.283
1761	OPRL1	0.283
1766	OR10K2	0.283
1760	YWHAG	0.283
1776	ABCA5	0.282
1767	ATAT1	0.282
1773	FAM214A	0.282
1775	MPPED1	0.282
1768	NCS1	0.282
1769	OLFM3	0.282
1770	OLIG2	0.282
1772	PNMAL1	0.282
1771	PPP2R2C	0.282
1774	UBE2K	0.282
1780	CELF3	0.281
1777	CHN2	0.281
1779	EMX2	0.281
1778	ZNF624	0.281
1782	ATP6V0A1	0.28
1781	BCR	0.28
1783	FAM135A	0.28
1789	PIK3CA	0.28
1785	PRDM8	0.28
1790	RASGRF2	0.28
1787	SORL1	0.28
1784	STK38L	0.28
1786	ZC3H6	0.28
1788	ZNF423	0.28
1799	ACSL6	0.279
1792	AJAP1	0.279
1796	DDHD2	0.279
1795	DDX46	0.279
1801	FBXL2	0.279
1794	OSBPL1A	0.279
1798	PPP4R4	0.279
1800	SALL2	0.279
1793	SLC7A6	0.279
1797	SRSF7	0.279
1791	VIP	0.279
1807	ANKHD1-EIF4EBP3	0.278
1818	CCNL2	0.278
1806	CNST	0.278
1803	EPB41L2	0.278
1815	FAM69A	0.278
1802	GAP43	0.278
1814	LAMP5	0.278
1819	MFHAS1	0.278
1805	NECAB2	0.278
1820	NIN	0.278
1812	QKI	0.278
1813	SF1	0.278
1811	SGTB	0.278
1817	SNX32	0.278
1808	SPOPL	0.278
1816	STYX	0.278
1809	UBQLN4	0.278
1804	ZFP1	0.278
1810	ZNF362	0.278
1822	MARCHF10	0.277
1827	C1QL3	0.277
1832	CD99L2	0.277
1829	DNAJB5	0.277
1833	FNDC3A	0.277
1826	FOXP2	0.277
1835	GARNL3	0.277
1830	GIGYF2	0.277
1831	GON4L	0.277
1823	GRASP	0.277
1834	KPNA4	0.277
1825	LIN7C	0.277
1836	REEP2	0.277
1821	SEC61A2	0.277
1828	SMG7	0.277
1824	UBXN7	0.277
1837	AKAP17A	0.276
1838	ATP9A	0.276
1843	DDX5	0.276
1847	DLX5	0.276
1849	ELFN2	0.276
1844	FAM222B	0.276
1846	GPR88	0.276
1840	HIPK3	0.276
1845	OLFM2	0.276
1842	OR2M3	0.276
1841	PARG	0.276
1839	WDFY1	0.276
1848	ZIC1	0.276
1859	AHSA2	0.275
1866	ATF7IP	0.275
1858	BAI1	0.275
1861	CAMTA2	0.275
1857	CELSR2	0.275
1863	DUSP7	0.275
1850	FAM134B	0.275
1865	FGD4	0.275
1860	FOXK2	0.275
1867	GATSL2	0.275
1864	LRP6	0.275
1862	POLR3F	0.275
1853	RAB6A	0.275
1852	RIMS3	0.275
1854	SGSM2	0.275
1856	SHD	0.275
1851	TMEM132D	0.275
1855	WWP1	0.275
1871	ARHGEF2	0.274
1877	BTAF1	0.274
1875	DKK3	0.274
1876	FAM13A	0.274
1881	GTF2A1	0.274
1880	KANSL1L	0.274
1873	MYH10	0.274
1872	NEMF	0.274
1874	SLC16A7	0.274
1882	SPATS2	0.274
1868	STX6	0.274
1879	TAOK2	0.274
1870	TLE1	0.274
1869	WSCD2	0.274
1878	ZNF160	0.274
1891	ACTL6B	0.273
1884	ADCY9	0.273
1888	BAZ2A	0.273
1897	DIXDC1	0.273
1883	EEF2K	0.273
1898	GPR176	0.273
1899	KIF21B	0.273
1895	LRTM2	0.273
1892	PPP1R16B	0.273
1887	PPP2R2A	0.273
1890	PRR3	0.273
1885	RIMS4	0.273
1889	SCAF4	0.273
1901	SYN3	0.273
1900	TMEM151B	0.273
1896	TMEM68	0.273
1894	TTC7B	0.273
1886	WDR17	0.273
1893	ZDHHC22	0.273
1913	ASXL2	0.272
1920	BTBD7	0.272
1908	CSTF2T	0.272
1906	DLG3	0.272
1916	EIF3A	0.272
1915	EIF5B	0.272
1902	FBXL16	0.272
1904	GGA3	0.272
1903	KBTBD11	0.272
1914	KBTBD2	0.272
1911	MORC3	0.272
1909	OR10G9	0.272
1912	PDE4D	0.272
1905	PIKFYVE	0.272
1917	RAB11FIP4	0.272
1918	RNF24	0.272
1919	TRIB2	0.272
1910	TSPAN7	0.272
1907	VAMP2	0.272
1922	APPL1	0.271
1928	DST	0.271
1931	KLHL1	0.271
1929	ORAI2	0.271
1927	PRRT2	0.271
1925	SCYL3	0.271
1923	SLC25A16	0.271
1926	SLC30A3	0.271
1921	SYNDIG1	0.271
1924	TMEM245	0.271
1930	UBXN2B	0.271
1934	CEP104	0.27
1941	CRTC1	0.27
1936	DIAPH2	0.27
1944	GOPC	0.27
1932	IRS1	0.27
1933	LRRC4C	0.27
1939	NDP	0.27
1946	NPY5R	0.27
1937	PRKCG	0.27
1943	RALYL	0.27
1940	RPS6KA5	0.27
1942	SRSF5	0.27
1938	TTC17	0.27
1935	TTC28	0.27
1945	ZFYVE9	0.27
1951	BRSK1	0.269
1955	CNTN2	0.269
1953	FRMD5	0.269
1948	KCNIP2	0.269
1954	RPH3A	0.269
1950	SENP5	0.269
1952	TRAM1L1	0.269
1947	UNC5C	0.269
1949	ZFP62	0.269
1956	APC	0.268
1957	CLMP	0.268
1962	DUSP4	0.268
1965	EXOC8	0.268
1961	GRM2	0.268
1964	OR1L8	0.268
1963	QPCT	0.268
1960	SLC24A4	0.268
1959	SNN	0.268
1958	TMCC2	0.268
1973	CCDC41	0.267
1967	CDC42BPB	0.267
1970	FAM199X	0.267
1969	FBXO28	0.267
1974	IBTK	0.267
1966	PTPRA	0.267
1971	RIOK1	0.267
1968	SBF1	0.267
1972	UHMK1	0.267
1990	ASXL1	0.266
1979	CABLES2	0.266
1984	CAMK2B	0.266
1988	CCNL1	0.266
1981	CDKL1	0.266
1987	DGKD	0.266
1977	LCLAT1	0.266
1975	MAST4	0.266
1980	MDN1	0.266
1985	OR10P1	0.266
1989	OR2A5	0.266
1983	SLIT1	0.266
1976	SMC5	0.266
1986	STMN4	0.266
1982	TAF15	0.266
1978	WIPF3	0.266
2008	BRPF1	0.265
1996	CACNA1G	0.265
2003	CASKIN1	0.265
1995	CCP110	0.265
1997	CLIP4	0.265
1999	DICER1	0.265
2004	GABBR1	0.265
1992	GLG1	0.265
1994	ING3	0.265
[truncated: 112 more rows]
