# Supplementary material for: Coupling of autism genes to tissue-wide expression and dysfunction of synapse, calcium signalling and transcriptional regulation
Source: PLoS One. 2020 Dec 18;15(12):e0242773. doi: 10.1371/journal.pone.0242773 (PMC7748153; doi:10.1371/journal.pone.0242773)
Supplement: S6 Table — This can be found in the supporting excel file. (XLSX) [file pone.0242773.s025.xlsx]

## Sheet: jvenn overlap data(S6)
Exac	Krishnan	SFARI	Zhang	Duda	Exac|Krishnan	Exac|SFARI	Exac|Zhang	Exac|Duda	Krishnan|SFARI	Krishnan|Zhang	Krishnan|Duda	SFARI|Zhang	SFARI|Duda	Zhang|Duda	Exac|Krishnan|SFARI	Exac|Krishnan|Zhang	Exac|Krishnan|Duda	Exac|SFARI|Zhang	Exac|SFARI|Duda	Exac|Zhang|Duda	Krishnan|SFARI|Zhang	Krishnan|SFARI|Duda	Krishnan|Zhang|Duda	SFARI|Zhang|Duda	Exac|Krishnan|SFARI|Zhang	Exac|Krishnan|SFARI|Duda	Exac|Krishnan|Zhang|Duda	Exac|SFARI|Zhang|Duda	Krishnan|SFARI|Zhang|Duda	Exac|Krishnan|SFARI|Zhang|Duda
KMT2D	MARCHF8	ABCA10	PLK5	ZNF318	FBN2	FBN1	LRP1	WNK1	HTR2A	MAPT	CSPG5	ADCY3	CASC4	ZFP1	KMT2A	ACACA	ADCY2	PRKDC	HECTD4	UBR4	SYN2	CDH10	ATXN1	AKAP9	CHD7	DSCAM	PCLO	NIPBL	CNR1	WDFY3
TLN1	SEPTIN3	ABCA13	IPCEF1	KIF1B	MUC5B	KMT2C	HTT	CKAP5	PAX6	HTR2C	DTNA	ADORA3	CD99L2	ZNF148	CACNA1E	ANK1	LRP1B	SMARCA4	SETD5	MACF1	NEFL	APBA2	SEZ6L	ALDH5A1	CACNA1A	NF1	FRY	UBR5	SHANK2	RELN
COL1A1	SEPTIN4	ABCA7	C1orf96	MARCHF5	PLCG2	EP300	SNRNP200	USP24	PCDHA2	MPP2	PNMA2	ADSL	CDH22	GATSL2	LRP2	GCN1L1	LRP6	SMC3	MDGA2	USP34	MEF2C	KCNJ10	MMP16	ATXN7	KAT6A	LRRC7	RICTOR	DYNC1H1	GAP43	NBEA
ANKHD1	DELEC1	ACE	PCDHB8	C20ORF194	ZCCHC6	UNC79	COL5A1	ITSN1	FOLH1	RGS4	ADCYAP1	AGBL4	CELF6	BAG4	GRID2	FAT4	TULP4	CHD1	NFIA	TRRAP	NTNG1	CBLN1	ACTL6B	BAIAP2	GRIN2B	MAP2	BSN	HERC2	CACNB2	ANK2
COL5A2	SOX2	AGMO	PMPCA	INPP5F	PTCH1	KMT2E	CNOT1	SOS1	SHOX	FAIM2	KIAA1549L	ALDH1A3	MIB1	PPM1K	NTRK2	HEATR1	MTSS1	SRCAP	UBE3A	MYCBP2	SLC1A1	TSPAN7	INA	CNTN3	ERBB4	GABBR2	ARID1A	HUWE1	BCL11A	ANK3
ZFHX3	TAGLN3	AMPD1	ESF1	RGMB	MAP4K4	SHANK1	PRRC2A	SPAG9	FABP7	KRAS	ATP8A2	ANXA1	STYK1	ZBTB43	FGFR2	LPHN1	PPARGC1A	MED12	TBL1XR1	HERC1	RIT2	CDH13	VAMP2	CTTNBP2	KIT	SETBP1	PTPRD	BIRC6	NRCAM	TRIO
ESPL1	SFRP1	ARHGEF10	EDC3	FAM13B	TENM1	AGO1	INO80	DLG5	PCDH11X	ABCC8	EFNB3	AP1S2	UNC80	ZBTB11	MEGF10	DCC	CPEB1	CHD2	SH3KBP1	SMG1	THRA	NXPH1	SOX11	DIXDC1	EPHB2	GRIN2A	SLIT2	DST	SLC30A3	ITPR1
COL3A1	ASCL1	ADRB2	DNAL1	RNF182	ADAMTS6	FAM135B	PRPF8	CIT	PCDHA12	SLCO1A2	GNG4	APH1A		SHPRH	AGAP2	XPO4	SOX6	NCKAP1	JAKMIP1	SPEN	PRKD1	PCDH10	NEUROD2	DNMT3A	PRKCB	DPYSL3	SCN3A	CREBBP	SLC1A2	CACNA1D
KMT2B	CDH18	ALOX5AP	RTN4RL1	PPP1R14C	CNTN1	SYNGAP1	EIF4G1	PTPN4	DISC1	DYNC1I1	GABBR1	ARHGAP15		SETX	EBF3	ZFHX4	IQSEC3	TSC2	ST7	SPTAN1	POU3F2	PCDHAC2	PKNOX2	EXOC6B	ATP2B2	FRMPD4	CSMD3	ASH1L	GAD1	SCN1A
BAZ1A	FGF9	ARHGAP11B	ZNF295	AKIRIN2	TENM4	WNK3	MYH9	RBM26	PCDHA3	MAPK10	BASP1	ARX		APPL1	ACHE	ATAD2	SEMA6D	DEPDC5	UBE2H	REV3L	DRD1	DNER	PEG3	FAM19A2	NOS1	DAB1	RYR2	TRIP12	NELL1	DMD
COL11A2	POU4F1	ASMT	HIRIP3	SH3RF1	ZNF521	CACNA1I	SUPT6H	EPC1	CHRNB3	CALM3	TRPM3	ABAT		SRRM2	BRINP1	XPO5	MAGI1	SIN3A		ZC3H13	CAMK4	CSMD1	NPTX1	FMR1	STXBP1	ELAVL2	NAV1	CHD8	CNTNAP2	CLASP1
FLNA	C1orf61	ASPM	C5orf24	TMEM65	SLC4A8	CUX1	RIF1	PTPRA	ELOVL2	KCNJ4	FAM155A	ADAMTS18		LUC7L2	SLC30A5	COPB2	TTYH1	PREX1		HECTD1	RPS6KA2	SLC25A27	CHST1	GPD2	SLIT3	GABRB1	HECW1	EP400	RIMS3	CHD5
COL2A1	PPP2R2B	ASS1	NHSL2	SLC25A36	ZNF609	PTPRC	DNMT1	TAOK3	EN2	MEG3	OLIG2	ADORA2A		SLK	NR1D1	DSCAML1	DPYSL5	STAG1		CHD6	VLDLR		HPCAL4	KDM5B	AFF2	KHDRBS3	RALGAPB	GIGYF2	SYNJ1	SCN2A
KIF23	GPM6B	ATP6V0A2	ZNF808	FJX1	RFX4	PACS2	PSME4	PAPOLA	PCDHA1	ARHGEF4	DIO2	ALG6		BRD8	CHRM3	FBXW7	ZNF423	ZC3H4		BPTF	PTGER3		AMPH	KDM4C	PTPRB		BAI3	JMJD1C	NOS1AP	ATRX
DOCK2	GPLD1	AVP	TRAK2	FAM5C	FLNC	KAT2B	COPA	RANBP9	AGTR2	ATP6V1G2	EDIL3	APP		MPP3	NRG1	DNM1	FMN2	TAF1		MDN1	GRIK3		CADPS	KRR1	CAMK2A		NAV3	MED13	MECP2	CTNND2
ZSWIM8	H3F3B	AVPR1A	RHOT1	DDAH1	TENM2	PAFAH1B1	BRWD3	LARP1	PCDHA7	SYT5	ACSL6	ATP10A		CCNI	NLGN4X	PDGFRA	CTIF	XPO1		USP9X	ST8SIA2		OPCML	MBOAT7	CLSTN3		DOCK9	BTAF1	MAGEL2	CAMTA1
MED12L	LINC00599	AVPR1B	ZBTB34	CBLN2	RET	GNAS	NUP98	ANKRD13C	HTR7	SLC4A3	TMEM35	AZGP1		RABGAP1L		ARHGEF11	GRIA4	DHX30		HELZ	PDE1C		RYBP	MSANTD2	ASTN2		LPHN2	NSD1	SLITRK5	TNRC6B
ABCA2	RGS6	BCKDK	PIP5K1A	CCDC85A	C3	STK39	COL4A1	ATN1	TRPM1	CRHR1	RPS6KA6	BBS4		CHST15		ABR	NPAS3	UBE3C		SPTBN1	ICA1		NEUROD1	NIPA1	GABRG3		RYR3	CDC42BPB	PCDH8	DIP2C
TENM3	NNAT	BRCA2	ZNF341	PTPRG	TM9SF3	FLT1	NOTCH1	OSBPL6	PCDHA13	SV2A	MCF2	BCL2		TBC1D24		NCBP1	CDH2	MYO9B		ANKHD1-EIF4EBP3	ADARB1		NCAN	NLGN3	SAE1		ARHGEF12	MED13L	STX1A	PTPRT
F8	NHLH2	BST1	FUK	CHIC1	SEMA6A	DVL3	NOTCH2	ENAH	PCDHA6	KCNA1	RAP2A	C3orf58		DDHD2		PRKCE	ADAM23	HDLBP		MGA	AHI1		SCN3B	NUAK1	APBB1		CELSR2	ZNF462	FOXG1	SCN8A
COL27A1	PAX3	C15orf62	C11orf41	SPPL3	LCK	ADNP	FNDC3B	RABEP1	PCDHAC1	SH3GL2	PCDH11Y	CACNA1H		NFYB		PDZD2	SLC24A3	ZNF407		CHD4	ZNF804A		TOX	PPP1R1B	IL1RAPL2		FAT3	USP7	RIMS1	CACNA1C
JAG1	HTR1E	C4B	MLL5	CLCN6	NHS	CCNK	RNF17	PAIP1	PCDHA11	GLRB	NEBL	CAPN12		SMG7		ACTN2	ASIC2	TCF20		AHCTF1	GUCY1A2		KCNAB1	SBF1	OFD1		TLN2	DMXL2	SYN1	SRGAP3
LAMC1	PFN2	CA6	PRDM15	FAM20B	BRINP2	PSMD12	DHX9	SLMAP	KCNJ12	ADAM11	GPC5	CAPRIN1		GPRIN1		PRKG1	NETO1	SETDB1		ANKRD17	PCDHA10		SEMA4F	SEMA5A	NTRK3		SIPA1L1	NCOR1	FEZF2	ATP1A3
MARCHF6	DCBLD2	BICDL1	EGR1	BICD2	ESRP1	CDKL5	RPTOR	TIAL1	PRUNE2	PPP3R1	NCAM2	CC2D1A		TBCK		ITGB8	GABRA2	STAT1		RANBP2	WNT2		FGF12	SETD1B	FGD1		HIVEP2	APC	GRID1	RERE
AGO3	SPAM1	CACNA1F	TMEM136	SORBS1	TNFSF12-TNFSF13	SLC6A3	WDR7	ESCO1	PCDHA9	APLP1	SCG3	CCDC88C		PDE7A		UTP14A	KCNN2	ATP1A1		ZFC3H1	ROBO1		RALYL	SLC16A7	PDE4A		PPFIA3	SMARCC2	SYNE1	ROBO2
TNPO1	PAX2	CCDC91	ZNF48	FOXN3	DAAM2	KLC2	ARFGEF2	ZBTB4	VASH1	CACNB3	NRIP3	CD276		RNF112		CDC16	MTSS1L	ACTN4		EIF3A	TRPC6		SSTR2	TBC1D23	GABRA1		RIMS2	CHD3	SEZ6L2	CACNA1G
RASA1	CALCA	CD38	ENSA	C5ORF30	MSI1	MSN	MAPK8IP3	SRSF7	IL17A	CD200	ZIC1	CNR2		ABL2		AKT3	CACNG2	SMC1A		KDM3B	CNGB3		RIMBP2	TERF2	GRIN1		DOCK3	RB1CC1	KCND3	CACNA2D1
DCHS1	TLL2	CD44	VOPP1	EVI5	METTL16	MAOA	TJP1	PPP2R5C	CTNNA3	INSM1	TMCC1	CRHR2		ALKBH8		MYO18A	QKI	BRAF		ZCCHC11	CYLC2		DNM3	TET2			ARID2	TANC2	SRRM4	MYH10
COL12A1	PLP1	BCAS1	KIAA1147	GSE1	PPP1R9B	SLC6A8	RB1	PDZD8	RAB39B	BCL7A	ATAT1	CUL7		RNGTT		PTPRK	PTPRO	PRR12		DNAJC13	DNAH17		CACNB4	TSHZ3			ATP2B1	RBM27	GRM8	HDAC4
CELSR1	DRD5	BIN1	HSPA4L	GPR123	TKTL1	PAX5	ATAD5	KLHDC10	NLGN4Y	CPNE6	PTN	CX3CR1		SCYL3		DLC1	SHC3	CNOT3		CLTC	CNTNAP4		LMO3	ZNF292			ZNF236	EHMT1	WASF1	CTNNA2
DNM2	NTSR2	CBS	ZNF697	TMEM169	HHIP	TCF7L2	TOPBP1	SENP5	PVALB	LPPR1	CNTNAP1	DEAF1		WIPF3		MAP1A	CDH4	AMBRA1		VPS13D	DLX6		GRIK1	ZNF385B			SLC4A4	PHIP	NR2F1	DPP10
KPNB1	ADORA1	CCNG1	CIAPIN1	C1ORF21	PCBP3	EIF4E	FASN	PLEKHA6	TECTA	FRAS1	KCNIP1	DIP2A		HOOK1		RARB	PCYT1B	HDAC6		SMCHD1	TUBGCP5		SLC8A2	ZSWIM6			KIF1A	TLK2	DLX2	SLC12A5
AGO2	NSG1	CDKN1B	NOL10	FKTN	CENPI	TBX1	POLR2A	SESN3	CNTN5	MYCN	TRPC3	DNM1L		PPP1R12B		CUL4A	EMX2	RPS6KA3		USP32	TTI2		TRO				ARID4B	ANKRD11	SYN3	ATP8A1
ACAN	WSCD1	CECR2	DTX1	MZT1	CDH20	EIF3G	IGF2R	SLAIN1	PCDHA5	CDH7	SYNDIG1	DOCK10		EPM2AIP1		SEMA4C	REEP1	AHDC1		CHD9	USP45		SLITRK3				KALRN	UPF2	KHDRBS2	GRIA1
XRCC5	OMG	CEP135	KIAA1967	RNF157	GNB1	RAB2A	SPTB	SHOC2	DRD3	KCNA5	KIAA1644	DPP4		SFXN3		ANAPC7	LSAMP	CARD11		MYO9A	GSTM1		NEFM				LPHN3	PLXNA4	ELAVL3	NRXN2
VAV1	SCRG1	CEP290	PPIL4	TMEM106B	SRGAP1	SLC7A3	CTR9	ZNF280C	ARHGAP24	DIRAS2	NKAIN2	DDX11		DDX17		RASGRF1	ESRRG	SMG6		FRYL	MOCOS		ST6GALNAC5				CDK12	TOP1	VIP	ZMYND11
STAT3	POU4F2	CEP41	BBS1	PAQR3	EIF2B5	MAOB	UBAP2L	BTBD11	SCN7A	PHLPP1	DZIP1	DPYD		CCDC112		NCKAP1L	TRIB2	PTPN11		TRAPPC8	MTR		MAGI2				FRMD4A	YTHDC2	SYT17	UNC13A
CLUH	PEG10	CGNL1	APLF	CHST10	KCNH2	GRIK4	PPRC1	TLE1	LAMA1	BEX1	ID4	DVL1		ZC3H6		MAPK8IP1	SEC61A2	SND1		ROCK2	PCCB		NCAM1				MAP3K12	POGZ	CNTN6	CAMSAP2
CASKIN2	RGS11	CHKB	ZNF280D	NSG2	THRB	RBM8A	NUP205	CNOT7	ATG7	RAB3A	NDP	EFR3A		CSTF2T		SMU1	SLC1A6	CTNNB1		KAT6B	ZWILCH		SPOCK3				ADCY1	BRD4	CLSTN2	MYT1L
ST5	PCSK1	CHMP1A	ZNF90	UBE2D1	NRG2	GATM	SMARCA5	ALCAM	TMEM231	CCKBR	CACNG4	EGR2		PNPLA8		ABCB7	MAGI3	SSRP1		PBRM1			TMEM151B				APC2	TRIM33	LRRC4	RFX3
ANKRD52	KCNMB2	CHST5	EIF2C4	WIPF2	SALL1	UBA6	CAD	TMEM108	SNX14	PHLDB1	PSD2	EIF4EBP2		TRIM44		NLK	TSPAN5	SCN5A		ZMYM4			UNC5C				L1CAM	HECW2	GPR85	CNKSR2
MYH14	PARK2	CIB2	TMEM132A	RIMKLB	COL4A6	RHEB	NEURL4	FAM171A1	MPP6	VSNL1	BAALC	EPHA6		TMED8		RUVBL1		LEO1		SCAF8			TRIM2				MAP1B	AFF4	CHRNA7	NRXN1
KCNH4	FSHR	CLN8	JPH1	C20ORF112	CNOT11	PTK7	STAG2	ANO4	ELP4	GUCY1B3	VSTM2A	EPHB6		ZNF329		TRIP13		RAD21		SBNO1			KIAA1045				AKAP6	INTS6	NR3C2	KIF5C
COL11A1	SV2C	CLTCL1	PURB	PARP8	IGSF1	POT1	IREB2	ELOVL6	ADA	PAPPA2	ATP1A2	F13A1		HIPK3		WDR5		ILF2		GAPVD1			CRH				TIAM1	SMARCA2	SLC24A2	RNF38
FLT4	CLDN10	CNTNAP5	KIFC2	ACBD5	STT3A	PLXNA3	SUPT5H	SNX13	RNF135	KCNJ6	ZNRF1	FABP3		RAB11FIP2		ARNT		DLG1		SF3B1			ENC1				SLIT1	HCFC1	NAV2	CACNA2D3
USP8	SNTG1	COL28A1	SF3A2	C17ORF75	MDGA1	HDAC3	IQGAP1	HMGCS1	C12orf57	SOX4	PHYHIPL	FAM47A		CBFA2T3		ATP2B3		CDH11		ATRN			FUT9				MYT1	ASXL3	LRFN5	TCF4
ATP8B2	BRINP3	CNTNAP3	ASCC3	2019-03-03	PROX1	MBD3	SUPT16H	OLFM2	ITGB7	GPR6	LYPD1	FAT1		FAM117B		IPO11		GTF2I		RSF1			CDK14				KIF5A	KDM6B	GABRA3	MYO16
TM9SF4	PIP5K1B	CXCR3	VPRBP	KLHL5	TRPC5		PLXNA1	LCORL	NUDCD2	GNG3	ADCY8	FRK		MED23		SYK		DGKZ		RBM25			ARPP21				ZFPM2	STXBP5	GLRA2	NRXN3
NCOA3	ZIC3	CYP11B1	ZNF354C	LMBR1	TFAP2B		XPO6	PITPNC1	DCTN5	NR4A3	CRTAC1	EXOC6		MBLAC2		ST18		CADPS2		RBM6			EPHA3				PDS5B	ARID1B	ARHGAP33	DLG4
TMEM63B	RHO	CYP27A1	YOD1	GABRG1	MEIS1		PTPRF	UBE2W	TBC1D31	NPY2R	TSHZ2	GADD45B		CBL		NOL6		CCT4		KDM2A			LRRN2				PPFIA2	KDM6A	SLC4A10	KCNMA1
TEX11	PCSK6	DAPP1	ZIK1	LRRC16A	NR2E1		BAZ1B	SIAH1	DUSP22	MAPRE3	VAT1L	GIGYF1		LMO7		PPP3CA		EML1		RALGAPA1			SLC6A15				NEDD4L	PACS1	MEGF11	SATB2
PAXBP1	DPF3	DDX53	KLHL22	LANCL3	RAD51		POLA1	SS18L1	AMT	GNAZ	GPR176	H2AFZ		NTM		TRPS1		SLC9A6		BRWD1			SNN				CELSR3	GPHN		DYRK1A
ELMSAN1	ZIM2	DENR	TAF1B	MGAT5B	ST14		MED14	SPIN1	PEX7	TUBB4A	IGSF21	HIVEP3		SRPK1		MAP2K4		TBL1X		WHSC1L1			SORCS3				TLE4	ASAP2		NPAS2
KIF4A	CDH12	DHCR7	SOWAHB	CDK8	ZNF133		NCOR2	FAM199X	POLA2	IGF1R	STXBP6	HNRNPH2		PDE4DIP		FBL		MET		BAZ2A			HLF				NFASC	FBXO11		CUX2
DOCK11	KCNK10	DIAPH3	MLL2	CSGALNACT1	CREB5		PSMD1	FBXO28	ADK	EGR4	FAM13C	HYDIN		NETO2		CAMKV		THBS1		CCDC88A			NEUROD6				THSD7A	TSC1		DAPK1
SLC4A2	GUCA1A	DMPK	2011-09-01	ZBTB41	ATG4A		INTS3		DNAJC19	ABCG4	BEND6	IL17RA		DBC1		NCDN		NAA15		KIAA1468			SNCA				JAKMIP2	SETD2		SLC6A1
KSR2	COL9A1	DNAH10	C1orf63	TRPM7	PSD4		WDR33		CPT2	CHRD	TMOD2	INPP1		AKAP11		SEMA3A		MCM6		YTHDC1			PCDH7				STXBP5L	YEATS2		KCNQ2
FURIN	NKX2-2	DNAH3	OSBP2	KIAA1715	GNAO1		RAD54L2		ETFB	CALM1	ANKRD6	KATNAL2		ATG2B		RUNX2		RFWD2		THOC2			CDK5R1				ETV5	EPC2		SOX5
MARK4	HOXD3	DOCK1	PCNT	C10ORF137	UST		DMXL1		P4HA2	C1orf21	TMEFF2	KCNJ2		MADD		DACH1		PHF8		SON			RAB6A				SNX27	OGT		GRM7
ZDHHC5	TRIL	DOCK8	DDX19B	ICK	PAPPA		PRPF3		ACY1	RASL11B	PRRT2	KCNT1		HACE1		CABP1		CYFIP1		TNRC6A			LRRN3				PLXNA2	BAZ2B		AGAP1
NF2	KCNK3	DDC	C16orf70	FGFR1OP2	PTPN9		KDM4A		SLC33A1	GPR12	POU3F3	KCTD13		GLCCI1		LTBP4		PPP2R5D		RLF			GAS7				CACNA2D2	MKL2		CNTN4
GLTSCR1L	SLC6A2	DGKK	ProSAPiP1	PNOC	BMP7		COL6A1		SLC38A10	OPRK1	GRIN3A	KIF13B		TRPC1		PPAT		ADCY5		PCF11			SUSD4				RALGPS1	KDM4B		CDH9
SORT1	DLL3	DOLK	GLT25D1	CBX5	BRIX1		CUL2			DDX25	GNPTAB	IL16		ANGEL2		SKP2		KDM5C		USP47			PTPRR				SPTBN2	GGNBP2		PHF2
ABCD3	DCT	DRD2	SNTB2	RLBP1	PRLR		TEK			TMEM59L	ZDHHC2	ITGA4		MPHOSPH9		FHOD3		PTEN		EIF4G3			ULK2				EPHA4	WAC		MAPK8IP2
MOV10	HPCAL1	DUSP15	MPV17L	AP3S1	ATP11A		IPO5			FSD1	CCDC41	KLF16		ZNF624		MAK16		GRM4		PLEKHA5			CAMK1G				ASTN1	OCRL		KIF21B
BNC2	CNGA3	DYDC1	PEX26	MARCHF6	IL13RA1		UBTF			C1orf95	EEF2K	KPTN		SLC25A22		ABCF2		AR		RABGAP1			KCNIP2				NELL2	HNRNPU		GRM1
TRERF1	ENTPD3	DYDC2	FOXO3	PCDHGA12	XYLT1		USP19			GRP	SMC6	LAMB1		SYT7		CAMK2G		PER2		ARFGEF1			B4GALNT1				RPS6KA5	CMIP		RGS7
VCAN	NEURL1	EPPK1	C14orf118	SLC22A23	PPEF1		HIRA			MMD		LAMC3		PCMTD2		MRC2		SIK1		PUM1			SNAP91				CLOCK	CIC		GABRB3
COL1A2	SNCAIP	EPS8	ZNF790	EPB41	TMEM39A		LYST			SCG5		LAT		ZNF180		TBC1D22A		SMAD4		KIAA0368			SCN2B				DLG3	EXT1		CDH8
CLIP2	FXYD7	EMSY	ACVR1C	PPM1B	SYCP1		SYCP2			PENK		LEP		ASXL1		TGFB2		CSNK1D		ATAD2B			NREP				SGIP1	CASK		IL1RAPL1
STAT5A	MOG	ERBIN	ANKRD33B	PIANP	MKX		WAPAL			SCG2		LIN7B		KBTBD7		TRIM3		RLIM		TAOK1			CNTN2				RAPGEF5	ZNF827		CPEB4
C18orf8	CHRNA3	ERMN	CEBPZ	NRBP2	CPT1A		GTF3C1			ADRB1		LPL		LDOC1L		EYA1		MBD1		SCAF4			PTPRN2				MYEF2	MBD5		KCNQ3
PHF19	ECEL1	ESR2	LARP7	POGK	LPCAT3		BAG6			SST		LRBA		BDP1		AMOT		ESR1		ZFR			PURA				PTPRZ1	SHANK3		CADM1
FERMT2	GPRC5B	ESRRB	HNRNPA0	PBX3	UCHL1		ACIN1			NRN1		LRFN2		HERC3		GNAL		FBXO33		UBR2			HS3ST2				PLXNC1	SRSF11		TBR1
CUL4B	ADRA1A	FABP5	NUPL1	MAST2	IRF6		AQR			ABCC9		LRP2BP		ANKRD26		C10orf2		MAPK1		U2SURP			NPY				RUNX1T1	JARID2		GALNT13
IGSF9B	GNRHR	FAM19A3	SPATA2L	2019-02-28	ZBTB18		DHX15			RS1		LZTR1		NANOS1		WDR70		SLC25A14		CAMTA2			SH3GL3				AAK1	PHF3		AUTS2
CALD1	NPTXR	FAM92B	MLL4	CLVS2	DEF6		PSMD2			ADAMTS3		MBD4		MYO1B		FTSJ3		MAGED1		CEP350			STMN4				ACVR1B	DOCK4		ARHGAP32
MECOM	PACRG	FAN1	TBC1D25	GOLGA1	CDH6		ILF3			DOK5		MCPH1		MAP4K3		GNAQ		ARHGAP5		RC3H2			KCNC1				ADD2	WDR26		GRIK2
MYRF	PCDHGC3	FBXO40	ADAR	PPM1H	RPS8		C11orf30			PCP4		LRPPRC		LRRTM3		TFAP2D		ZBTB16		SMARCC1			PCNXL2				TMEM132D	FOXP1		NFIB
GAB2	LDOC1	FCRL6	ZNF830	SLC1A4	PIEZO2		PLXND1			CHGA		MTF1		SIDT1		UTP15		IQSEC2		DOPEY1			PLCB4				CELF2	UBN2		DLGAP1
COL4A5	MARCKSL1	FGA	ZNF238	TAPT1	NOP56		KIF11			MEOX2		MTHFR		ZNF451		PPIE		OTUD7A		DDX46			SLC17A6				DNAJC6	DLGAP3		NFIX
RDX	PMP2	FGFBP3	EXD2	NAB1	KCNH7		MINK1			KCNAB2		MTOR		ZBTB6		CADM4		NACC1		KIAA0430			SV2B				PCSK2	CTCF		CAMK2B
AHCYL1	PRL	FHIT	C14orf169	C1ORF95	HAUS7		NAA35			ST8SIA5		MYO1A		KLHL24		CCNYL1		YWHAE		MICAL3			MAP3K9				CACNB1	NEO1		PLCB1
RAF1	LZTS3	GABRQ	SERAC1	PRKX	IL2RG		SETD1A			SYNJ2		MYO5C		ACAP3		AIFM1		EEF1A2		RBM5			POU3F1				CLIP3	OPHN1		DLGAP2
GRIN2D	FGF1	GALNT14	AP1S3	HCN3	WASF3		RRM1			THY1		MYOZ1		IRGQ		SYNPO		ERG		WHSC1			NPY5R				RORB	EXOC5		MYO5A
MAPKAP1	RHAG	GAN	NPHP4	KIAA1551	CYP26B1		PKN2			KAZN		NAALADL2		CCNL2		MLH1		MNT		XPO7			FGF14				ADAM22	PRPF39		ATRNL1
GLI2	LDLRAD4	GAS2	TRIM32	FAM172A	NFATC1		GLI3			NPY1R		NUP133		RBFOX3		CCDC132		CUL3		ARID4A			PEX5L				NOL4	MEIS2		ANKS1B
IGF2BP3	SYT11	FBXO15	MIOS	FAM219A	CCPG1		ZNFX1			RASL10A		OPRM1		LCOR		IWS1		RNPS1		TMEM131			APBA1				GATAD2B	DDX3X		RBFOX1
CFLAR	SEMA4G	GALNT8	PPP1R7	NTS	NFS1		TNRC18			AKAP7		OXTR		MSL2		SMAD7		PTCHD1		TRAPPC10			TAC1				CPEB2	RAI1		CADM2
DNAJC14	WNT10B	GLIS1	SHCBP1L	RPRD1A	DMTN		RNF40			KLHL4		PCCA		C1QTNF4		KIF3C		MBD6		NUP153			GFRA2				PAK7	GDA		ARHGEF9
FXR2	MAB21L1	GLO1	ZNF251	TSPAN13	CD79A		ATG2A			HRK		PER1		FBXO45		ODF2		TSN		SRRM1			SYT13				FAM169A	GSK3B		CACNA1B
PRKCQ	HIF3A	GNA14	CA12	CSDC2	TPT1		PITPNM2			DBP		PHRF1		CBX4		RAB14		GPC4		MAST1			MARCKS				HECTD2	PRICKLE1		KCNB1
VCL	RCAN2	GNB1L	LRRC47	RCOR3	TNS1		FXR1			PHYHIP		PIK3R2		RAB3GAP1		CA11		FER		CDC5L			CELF3				GRIA3	TAOK2		GRM5
PIK3AP1	COLGALT2	GPC6	PSIP1	PNPLA6	DHX37		VCP			PRKCZ		PINX1		KBTBD11		CADM3		TRAF7		RBBP6			PRKCA				ZDHHC17	USP15		GABRA4
HIPK2	CDC42	GPR139	SKIL	CACNG8	KCNB2		TCEB3			HEY1		PLCD1		FAM179B		SULT4A1		EXOC3		PCNX			HPCA				TNIK	SPAST		MARK1
DROSHA	LGR5	GPR37	MEX3B	AMN1	YWHAB		SEC24C			ZNF287		PLN		AXIN2		LEF1		RORA		CYFIP2			SPRED2				EPHB1	HOMER1		PDE4B
COPS2	DGCR5	GPX1	MXD1	ELFN1	VANGL2		HSPA4			TSPYL2		PPM1D		PDP1		TAZ				IPO7			FLRT1				NCOA1	DPYSL2		KCND2
PHF1	HCRTR2	GRPR	ARFGAP1	CREBZF	STMN2		ROCK1			GLS2		PPP1R3F		AVL9		CX3CL1				HOOK3			BTBD3				BAI2	QRICH1		PCDH19
INPP4B	ODF1	HDC	CYP11A1	LYPD6B	SLC25A19		EZH2			PTH2R		PAK2		SRRM3		MAMLD1				DICER1			GABRD				AFF3	NLGN2		GRIK5
FMNL1	STK32B	HEPACAM	C5orf25	RGMA	GPR64		EFTUD2			PRKAR1B		PIK3CG		PCDHB16		FSTL4				GON4L			NUDT11				PDE10A	FOXP2		RAPGEF4
BTK	WNT2B	HLA-A	KIFAP3	FAM57B	ZFYVE21		DDB1			GNB5		PLAUR		KIAA0753		UCK2				PIK3CA			NCALD				LGI1	NR4A2		DCX
OPA1	HOXD4	HLA-B	ZNF498	FBRSL1	HMBS		IPO9			CCNA1		POMGNT1		EML5		RUNDC3A				KDM5A			GPR22				LNPEP	DCUN1D1		CELF4
NRBP1	ADCYAP1R1	HLA-G	EXPH5	GPSM1	MAP3K13		UBA1			ZNF821		PPFIA1		PPIP5K1		KCTD16				TNRC6C			AK5				ETV1	PTBP2		KIRREL3
CSK	CALB2	HMGN1	LINGO3	PRR18	KCNN1		CHERP			OCA2		RAB11FIP5		MLLT4		ZNF330				NFAT5			CSRNP3				GRM3	DAGLA		PCDH9
SALL4	GDF10	HOXA1	ATXN7L1	PPP2R3A	EDA		PTK2			ZNF365		RAB43		SACS		SCHIP1				PRRC2B			BICD1				USP22	ZBTB20		SNAP25
ABHD16A	OR7A5	HOXB1	PTPN1	CAB39	RXRG		SF3B3			CAP2		RAC1		CDC42EP3		RAP1GAP				NCOA2			SHROOM2				PSD	PRICKLE2		SYT1
GGA1	SOX1	HRAS	IFT88	MANEAL	C1GALT1		PKD1			SNCB		PTGS2		SLC2A3		ZNF536				ZNF638			PKP4				SRPK2	IRF2BPL		BDNF
ARHGAP31	AMER2	HS3ST5	RRN3	OR10K2			ITCH			HRH3		PXDN		RAB3C		LPPR5				RBM39			CHGB				SLC17A7	YY1		GABRA5
FGFR1	KAL1	HSD11B1	ZNF546	SPOPL			EIF4B			PTPRN		SETDB2		DDX50		CCND2				KIAA0947			TACC2				MLLT3	CDK13		NEGR1
WWC3	DYNLT3P1	HTR1B	C9orf172	FAM69A			SMURF2			MAPK11		SGSM3		RASGEF1A		HIC2				ZMYND8			B3GAT1				B4GALT6	CSNK1E		PSD3
SVIL	ANKRD34C	HTR3A	DUSP14	MARCHF10			TEX10			STC1		SLC45A1		WDR82		SLC30A4				USP48			FLRT2				PDE2A	GRIP1		DPP6
SIM1	CARTPT	HTR3C	POLDIP3	AKAP17A			KIF26B			RAB33A		SLC25A12		PRRG3		INTS7				THRAP3			ZMAT4				PRKAR2B	KATNAL1		ARNT2
CRTC3	TEX15	GRID2IP	ZNF655	WDFY1			DOT1L			LRP4		SLC22A3		EZH1		CEPT1				DIDO1			NAP1L3				LDB2	HCN1		DLX1
PSMD3	ABCB9	GSN	ZNF878	OR2M3			ZC3H7A			KCNF1		SNRPN		EPHX4		CRMP1				SMARCAD1			DUSP8				CA10	PDZD4		NLGN1
MTM1	HCN4	HDAC8	VPS13C	FAM134B			ABCE1			SPON1		SNTG2		SCMH1		NR5A2				DDX42			MTMR9				CNOT4
C7orf55-LUC7L2	C14orf132	HLA-DRB1	COL19A1	WWP1			NCSTN			FOXF2		SNX19		PCM1		TOR1B				TLK1			SALL2				TOX3
WDTC1	CNTFR	IFNG	NUMB	SHD			GANAB			SOGA2		SOD1		UBXN2B		CORO2B				TRIM24			DGKI				LPPR4
CRTC2	CYP2E1	IL1R2	NEURL	AHSA2			ACTN1			NDRG4		TAF1C		GLCE		RCL1				RAPGEF2			CERS6				ERC2
RNF220	NOX1	IMMP2L	FAM212B	DKK3			PIK3CD			HMP19		TBC1D5		CCRN4L		YIPF5				BCR			REEP2				GRIA2
REPS1	C16orf45	IQGAP3	C14orf43	KANSL1L			MAP3K4			MMP24		TGM3		DENND4A		IGBP1				SLTM			EPB41L1				SRCIN1
SLC44A1	C1QL1	ITGB3	TMEM201	PRR3			DENND4B			PALM		TM4SF20		VPS13A		C19orf66				FNBP4			LAMP5				ACVR2A
RUVBL2	FIGN	KANK1	SYNE2	ZDHHC22			ARHGAP29			FAM184A		TOP3B		G2E3		EFHC2				CASKIN1			SLC23A2				RBFOX2
DDX23	GREB1	KCNK7	SERTAD4	OR10G9			SCUBE3			PDYN		TRAPPC9		UBTD2		LARGE				YLPM1			CHL1				HCFC2
TFCP2L1	SPINT3	KIAA1586	PFKFB2	RNF24			CSE1L			BAIAP3		SYNCRIP		TMEM161B		HTR1A				ARHGAP35			PGAP1				KBTBD2
UBXN4	OGDHL	IFNGR1	GTF3C4	TTC28			DNAJC11			GPR17		TOMM20		CCNG2		NSUN2				PAN3			TMEFF1				KCNJ3
NFATC2	FAM155B	IL6	PLCH2	CLMP			EIF3B			COL8A1		TYR		DZIP3		CYP46A1				ARHGEF2			GPRASP1				LHX6
SOX30	IFNA14	KCNJ15	CWC22	QPCT			DPP8			NMBR		UBE3B		ALS2		SLC30A10				MED1			CNNM1				CRHBP
GATAD2A	OTX2	KIF14	FAM40B	OR1L8			ZNF608			PTCH2		UBR7		ZDHHC23		ERLIN1				MAP3K5			RUNDC3B				PIP4K2B
ATR	COL9A2	KRT26	C6orf211	CABLES2			FUS			DTNB		UCN3		PRPF4B		PTHLH				HIPK1			SPOCK2				ZNF711
ITPKB	DGCR9	KMT5B	KIAA1704	OR10P1			RBM33			TTC9		UPF3B		PGM2L1		DTX3				DAAM1			ERC1				FLRT3
LCP1	CDO1	KMO	APAF1	OR2A5			PCIF1			ONECUT2		VPS13B		LTN1		NCAPD3				LRP8			SLCO1C1				CLCN4
HELLS	SAMD14	LILRB2	FIP1L1	OR2D2			PTK2B			NOV		UTRN		PLCXD2		PDE7B				FAM160B1			DPYSL4				CACNG3
EBF2	EDNRB	LMX1B	NUDCD3	OR10V1			KAT7			SPOCK1		XPC		RNF44		ADARB2				NAA25			CAMKK2				KIAA2022
CMTR1	PHOX2B	MACROD2	CBX6	FAM188A			CDC73			TSHB		ZNF18		PRKAA2						UBE2O			CPLX2				JPH4
TNS3	VIPR2	MAPK3	IQGAP2	CRKL			MTA1			HTR5A		ZNF8		ZMYM5						NPEPPS			PKIA				DPF1
ANGPT1	CNGB1	LNPK	KLF13	TUBGCP4			HDAC5			SOX10		ZSWIM5		MLL						DOCK7			GPR88				SLITRK1
BECN1	GPR98	MCM4	SOLH	OR6F1			MORC2			C1orf173				KIAA1109						MLLT10			SORBS2				DCLK1
LLGL1	LZTS1	MFRP	PAF1	RNPC3			SPEG			FEZ1				ARHGAP39						NCOA6			FAM49A				JPH3
DGKA	SLC26A10	LRRC1	FAM118A	GPR119			HNRNPM			HAO1				SOWAHA						RPRD2			MYRIP				TRIM9
SMC1B	MGAT4C	LZTS2	SRP72	OR2AT4			MAST3			CA4				DHX57						LUC7L3			LY6H				ELMO1
RBM17	MOBP	MAPK12	FAM190A	OR8U1			STAT5B			PCDHB11				PPP1R21						HIVEP1			MTMR7				ASIC1
JAK3	DCHS2	MCC	BTRC	BMPER			CLK2			FGF5				SH2D5						FUBP1			KCNJ9				SLC8A1
SRPR	RIMKLA	MSR1	TUBA4A	SLAIN2			CSDE1			DOC2A				GTDC1						MORC3			APBB2				PAK3
PRPF19	RFPL2	MUC12	SNRPD3	OR5B21			CUL1			TYRO3				ILDR2						RUSC2			IRS1				KLF12
NBEAL2	OR2B2	MUC4	EXTL2	OR6C75			TET3			CABYR				SEC14L1						ANKRD12			KCNK2				SORCS1
ZC3H12C	ATP1B2	MYH4	STAM	UBXN2A			ATP13A3			PPP1R1A				TRANK1						ASAP1			LRRTM2				GRM2
NPLOC4	KCNJ1	MIR137	RGS14	OR2A2			CAMSAP3			PROL1				DCLK3						DCAF5			TUB				AP3B2
TRAF3	PPP1R17	MAL	ZFP112	OR5K4			FBXO38			SIX3				PRDM8						ARHGAP21			RPH3A				LRCH2
BMPR1B	NDST4	MC4R	RUNDC1	TDRD3			SUV420H1			RAPGEFL1				PCMTD1						ATP9A			DGKB				NOVA1
ACLY	MSX2	MSNP1AS	AKAP1	CDKL3			SNW1			ITPKA				FAM168B						HMGCR			SCAPER				AJAP1
SAMD4B	NKAIN1	MTX2	GPRIN3	OR51G2			RBPJ			SLCO5A1				TROVE2						AP1G1			FAM131B				ZFYVE9
FGD5	CAMK2N2	MYO1E	ZNF12	VSTM2B			TDRD1			SPAG6				BTBD10						PIK3CB			RAB15				ELAVL4
SCML2	ISL1	NCKAP5	CDYL2				WBP11			EMX1				NECAB1						ZMYM3			DRP2				GRAMD1B
MYBL2	MLANA	NCKAP5L	CDK7				TM9SF2			SLC26A4				GOPC						DIP2B			SATB1				PDE8B
IGF2BP1	CA1	NINL	SSTR3				LIN9			DNAH7				KLF9						WDR48			TBC1D30				CALB1
MYBL1	CRYBA2	NIPA2	IER5				ATXN2L			FAM19A5				KIAA1239						PHF12			NOVA2				KCNA2
EEF1G	SGCD	NEXMIF	COG7				EPB41L4B			KCNS1				CLIP1						CUL5			SPTBN4				EPHA7
MAML2	GLRA3	NOS2	WSB1				NFKB2			NRSN2				SAMD12						PHC3			MPPED1				MCF2L
ISY1	FAM182B	NRP2	CASP8AP2				PAXIP1			SYNGR3				CASD1						CDC42BPA			VGF				PDE4D
ELL2	NEFH	NTRK1	ZNF483				AP2A2			PI15				PWWP2A						ATP2C1			SNPH				HSPA12A
TOP2A	MASP1	ODF3L2	STK11IP				ITGA5			CALY				FGD4						BCOR			ANO3				TNKS
LIMK1	NDST3	OR1C1	DCUN1D3				CAND1			CHRDL1				RNF150						SIPA1L2			BZRAP1				MPPED2
TNFSF12	RFPL1S	NSMCE3	INTS12				TAF5			FBXL14				NEURL1B						DENND5B			PVRL3				PPM1E
NKD1	GPR50	NDUFA5	MAT2B				TLE3			MCHR1				WNK2						ZYG11B			MAPK4				BACH2
HPN	IFNA5	NOTCH2NL	C14orf102				MGAT5			CHRNA9				DZANK1						TCERG1			PPP2R2C				KCNIP4
PIAS3	EDN3	NR1H2	EPG5				PTPN6			TPPP				PPM1L						KIAA2018			PDZRN4				GAD2
DBF4	KCNC3	NXF5	VIPR1				BRD2			SLC22A17				KLHL28						SMARCA1			EGR3				RNF165
ASUN	DPY19L2P2	OR2M4	ZNF764				SMARCD1			ICAM5				LANCL2						ZMIZ2			EPN2				ST8SIA3
AKT2	TEX41	OR2T10	PCDHB14				SAFB2			RBP4				CNOT6						ANKRD28			SOBP				FGF13
TIPARP	FRMPD1	OR52M1	KLF10				MKLN1			SCN4B				DNAJB5						BRPF1			CBLN4				KCNA6
OSBPL9	ZIC2	OTX1	MSRA				SCAF11			SLITRK2				OSBPL1A						LATS1			LMO4				LRRC4C
COPS4	ADRA2A	OXT	RIN1				RANBP3			LRRC3B				UBR1						STRBP			EPHA5				RTN1
RFX2	SALL3	P2RX4	MLIP				RNF31			NME5				PTPRE						HNRNPUL2			CAMK2N1				GPM6A
RPS6KB1	RAB3B	P2RX5	ZBTB33				TRIM28			SLC22A13				RGS8						L3MBTL3			RPRM				RIMS4
SNX2	RNF41	PAH	FASTKD5				UPF1			PPFIA4				TACC1						PUM2			RGS17				PRMT8
PSEN1	LOC441204	PARD3B	DEPTOR				RBM10			DLL1				NIN						VCPIP1			FAM110B				KCNV1
RORC	CHAD	PCDH15	ASB11				EGFR			GDAP1L1				TNPO3						ACAP2			NAP1L2				PCDH17
CYBB	LRRC8B	PCDHA4	EHMT2				DGCR8			ADAM7				CAMK2D						KIF2A			BRSK2				LHX2
DDR2	TUSC3	PATJ	RNF39				FAM120A			KIAA1456				OGFRL1						RNF111			CXXC4				KCNA4
ERCC6L	OPN1SW	PCDHA8	CCNE2				ARID5B			CYP26A1				COCH						OTUD4			ELOVL4				DLG2
ARHGEF6	NSMF	PCDHGA11	LRRC40				SEMA3F			KLHL35				ISLR2						TTC7B			SYT4				GABRG2
CXXC1	CCDC181	PDCD1	FBXW12				MARK2			RAB9B				TSPYL5						CNOT2			KIAA1107				DBN1
LCP2	NHLH1	PECR	USP2				GLYR1			TMEM163				CBLB						LARP4B			AKAP5				XKR6
RBL2	CSN2	PGLYRP2	RNMT				ZC3H18			RAI2				ORAI2						TNPO2			ELMOD1				SLC2A13
NFATC3	SLC3A1	PITX1	PI4KA				CFH			PCDHB4				TRA2A						PHF20L1			FAM131A				DCLK2
ERBB2	HAPLN1	PLXNB1	UTP23				KCNH3			NTF3				DGKE						FAM160A2			NPTX2				HDGFRP3
HDAC7	LOC284244	PNPLA7	JOSD1				HIP1			TRH				CSPP1						NKTR			KIAA0408				EFNB2
HUNK	CYLC1	POMT1	CDCA4				STIP1			C8orf46				FLJ22184						CLASP2			MAP6				SP4
EPAS1	KLHDC8A	PPP2R1B	RBAK				RAPGEF1			KRT35				CEP104						GPATCH8			FBXL2				NMNAT2
GPR116	RRH	PRODH	MB21D2				PTPRM			PLCL1				UBQLN2						ANKIB1			WSCD2				PURG
PRKCD	PLCH1	PSMD10	C1orf51				ABL1			FEV				CNIH2						ARMC8			FAM189A1				LRRTM4
IL6ST	TAS2R16	PRKN	QSOX2				SERBP1			NEUROG2				BTBD9						ZRANB1			PIK3R3				KLF7
HMBOX1	FKBP1B	PHB	C5orf22				GRHL2			CYP2C8				KIAA0513						DDX26B			DGKG				OLFM1
TRAF2	TMEM257	PON1	PROSC				AHR			MFSD4				BRD3						WDR44			CCK				ZCCHC14
ERBB2IP	NACAD	PRSS38	FAM76A				ARCN1			GPR137C				FBXL3						MATR3			SLC35F1				GABRB2
RBMS1	POU6F2	PLPPR4	RAMP3				GTPBP4			RSPO3				SEMA3E						SREBF2			B3GALT2				SERPINI1
DCTN2	IFNA16	PYHIN1	ZNF518B				RBM15			ZHX3				TTC14						ZEB2			ENOX1				CPNE4
ALG13	GNG13	RAD21L1	DNAJC16				CS			SYP				ICA1L						BAI1			PDE1A				ARHGEF7
SREBF1	NR0B1	RANBP17	CTDP1				KIF13A			GPR135				GCC2						UBP1			OLFM3				BCL11B
HIAT1	PPP1R10	RBMS3	SPECC1				AP2A1			PRRT1				AP3M2						PRKCG			TMCC2				PDE1B
MAPKAPK2	TRIM36	REEP3	C2orf47				ADAM10			KLHL14				ATCAY						ATXN2			GUCY1A3
SRP54	ALK	RPL10	EIF4E3				SIK3			CA7				PHF14						FBXL20			PPP1R9A
PRDM1	SSTR1	SCFD2	TTC39B				NUP155			PCDHB3				SYT16						RSPRY1			SMPD3
ZNF106	VN1R1	RP11-1407O15.2	NCK2				CNOT10			ABCB1				FAM115A						PNISR			TRHDE
ADAM17	PCSK1N	RAB19	TYW3				LRRC41			ZNF667				BHLHB9						SEC24B			SLC24A4
STAU1	LRRC49	RASD1	UBE2V2				PELP1			PARD6B				SEMA6B						FNDC3A			KIAA0319
ZEB1	SCTR	RASSF5	ZCCHC8				PRDM16			ABCD2				PNMA1						GRAMD4			SLC32A1
PSMC1	HS6ST3	RHOXF1	CSTF3				MFN2			STMN3				STIM2						SSBP3			EFNA3
EBF1	OR1A1	RPP25	ABCG1				EFEMP1			JDP2				RBM24						PPP6R3			PLCXD3
ZNF24	WIF1	SAMD11	USP36				HNRNPK			FZD10				LIN7A						SENP6			ADRBK2
WTAP	TUBB2B	SASH1	NBN				MYH11			DPY19L2				ZDHHC21						LMTK2			RNFT2
PCGF5	TRIM48	SCN4A	HLA-DRA				COG3			SYT12				MN1						TPP2			CDKL2
CDC25A	LOC100130373	SCN9A	ZSWIM1				HNRNPUL1			MMP17				GPR155						CSNK1G1			PAK6
TRAM2	MADCAM1	SCP2	RASAL1				TAB2			KCNA3				SH3BP5						ZC3H14			NPAS4
CDK16	MVB12B	SDC2	ZC3HAV1L				PSMD11			HTR1F				NALCN						KHSRP			CNIH3
FBLN5	TRPC7	SDK1	MED24				LEPR			PGR				GFOD1						PDS5A			SPATA2
NAP1L4	SLC17A1	SGSH	HDAC11				ECE1			COLEC10				SPATA7						FNIP1			PHLPP2
CHAF1A	FOXA2	SLC16A3	TECPR1				DCAF8			TIGD3				PRRC2C						MAU2			PNMAL1
CCZ1B	LECT1	SLC22A9	KIAA0319L				JAK1			CABP5				FZD3						ZZZ3			HMGCLL1
PLXNB2	ABCA3	SLC25A24	PRKCI				DNAJC7			EPHA8				FAM171B						RFX7			KLHL1
GRHL3	RCVRN	SLC25A39	AIMP1				MSH2			APCS				ZFYVE20						PHF21A			LRRN1
LYN	C21orf62	SLC27A4	FAM123C				NUP85			HAS1				EIF5B						ARIH1			UGT8
ZNF217	CITED1	SLC29A4	MED16				PPP3CB			HABP4				ZNF260						ZMIZ1			ST6GAL2
CCNA2	FETUB	SLC6A4	ST3GAL5				NXF1			BEND5				TSPYL4						ATF7IP			ARHGAP20
CCZ1	TEX33	SLC22A15	SGTA				IPO13			UTY				SNX16						DAB2IP			ZCCHC12
CBX8	TTPA	SLC35A3	ZNF175				UBA2			CRYM				SYBU						INO80D			SLITRK4
GNB2L1	CA14	SLC35B1	NFRKB				TNFAIP3			ABI3BP				FAXC						KANSL1			ST8SIA1
AGPAT3	PARM1	SLC7A5	IFT122				CHUK			SYT6				SAMD8						SSH2			PGBD5
RASIP1	RAB6B	SLC7A7	KRT12				INTS2			ZFR2				AGTPBP1						KDM2B			CECR6
SEMA4D	SCAMP5	SLC9A9	FBXO3				ATG16L1			KITLG				RPS6KL1						AP2B1			CHN2
ASH2L	KCNN3	SLCO1B3	TRAFD1				PRKD2			NRIP2				KPNA3						KIAA1549			GARNL3
COPS5	LHX1	SERPINE1	PIK3R4				PABPC1			FRRS1L				FAM65B						UHRF2			PALM2
HAS2	CGA	SLC39A11	ACTR10				DDX1			KIF17				CDC27						DDX5			MTUS2
PTPRU	GPR52	SPARCL1	RASGRP1				SUGP1			DLK2				UBE4B						TP53BP1			TTLL7
FYN	GPR162	SPP2	SIK2				COPB1			NTSR1				ABLIM3						SFPQ			DLX5
SP2	CRABP1	SRD5A2	C12orf51				NFKBIZ			SLC14A2				TMEM170B						EIF4ENIF1			NRSN1
STT3B	CEND1	SSPO	ADNP2				EIF4A1			SLC22A2				DUSP7						TTC17			SERTM1
IRAK1	FNDC4	SUCLG2	SOD2				COPG1			TTC21B				CEP170						PPP2R5E			RASAL2
TRPM6	HOXC11	SYAP1	MLL3				HYOU1			PDC				TMEM245						TAF4			LINGO2
CYTH1	LINC00966	TAF1L	JUP				LONP1			IL13RA2				BCLAF1						EHBP1			SEZ6
PLK1	MYBPC1	TAF6	NUP62				CSNK2A1			ZNF471				MTPN						MAPKBP1			SYNPR
CNNM2	SLC6A5	TERT	ZNF585A				PRPF4			GREB1L				SLC7A8						UBN1			GREM2
HNF1A	LEFTY1	TM4SF19	NOC4L				SAFB			DEFB1				STK32C						SIPA1L3			KCNH1
NRP1	HOXB8	TMLHE	PCSK9				STRN4			TTC26				SNAPC3						RASGRF2			BHLHE22
ALDH1A1	MT3	TERB2	KIAA0182				DAZAP1			ATF7IP2				RPS6KC1						TTBK1			MAP7D2
CLCN5	OR2F2	TNIP2	MSH3				PPP4R1			N6AMT1				HS2ST1						UBR3			SRSF12
NTN4	HOXD1	TPH2	SPTY2D1				MAP3K2			WDR55				KIF3B						KCNQ5			FAM19A1
ILKAP	TRPA1	TRAPPC6B	ATPBD4				GTF3C2			VILL				MGEA5						PHF17			BCL9
LMNA	SCN11A	SYT3	HEATR3				DNMT3B			ITFG2				CEP70						LIMCH1			PPP4R4
RP11-1055B8.7	FGF7	TBC1D7	MAS1				PHEX			FBXO6				BAHCC1						FAM135A			KLHL29
2007-09-01	OR2W1	TDO2	ERCC6L2				CCT2			DHX35				RASGEF1C						SFSWAP			JAKMIP3
PABPC1L	POU3F4	TH	ZNF263				FAM208A			NDOR1				NBEAL1						MIER3			TMEM74
CTD-2116N17.1	NAA11	THAP8	WDR35				ATP11C			ORM1				PELI1						SUGP2			YPEL4
MOSPD2	CFHR4	TNN	PLA2G4E				API5			C19orf44				PRKACB						SUZ12			B3GALT1
ADAMTS10	CDKN2D	TPO	RASSF1				ZNF131			MSLN				SBF2						HNRNPH1			LONRF2
KIAA0355	EPB41L3	TSPAN17	PPME1				ARHGEF17			ACTR5				KCNIP3						SCAI			FSTL5
TCF12	MFAP3L	TTC25	CDON				ATP7A			C10orf76				DOPEY2						R3HDM2			ZFP37
SRSF6	ACSS3	TTN	RNF2				POLR1A			ACAD9				UNC5D						TTBK2			SOGA3
TBX5	RHBDL1	UBL7	MPHOSPH10				ZNF512B			PLCXD1				HECA						HNRNPR			PHACTR1
PTDSS1	MAGEA10	UPB1	ZNF239				RPS6KA4			STAP2				ANKRD10						GLS			BBS7
RBM47	PAX7	TSPOAP1	ZNF207				HDAC2			RNASEL				NRG3						ARHGAP44			POLR3F
AZIN1	OR52A1	USH2A	KIAA0528				SMG5			C21orf59				WDR17						BMPR2			TMEM68
PDHA1	SOX3	USP9Y	OTUD1				MAP3K3			SNRNP35				UBE2QL1						DDX6			PCGF6
PHF23	NKX3-2	VIL1	CLEC16A				PHC1			NUB1				SLC16A14						CPSF6			TGS1
RPL7	EYA4	VRK3	ANKRD32				CARM1			KRI1				ZNF25						SOCS7			ZCCHC7
WAS	DOK6	VSIG4	TARDBP				CBFA2T2			ZNF226				RNF214						ZZEF1			IMPAD1
ARHGAP30	NLRP3P	WDR93	TRPC2				CACTIN			SLC16A5				POU6F1						APPBP2			EPT1
BACE2	NXPE4	WNT1	CISH				LIN54			SNHG3				JMY						FCHO2			GMCL1
AKAP13	TAAR2	WWOX	PMS2				MAP3K1			B3GALT4				FAM84A						SF1			RNF170
TDRD5	PRSS12	VDR	IER5L				PITPNM3			GGT5				MCTP1						TESK1			ETNK1
MORC4	SIX6	XIRP1	C12orf35				NNT			SLC25A51				GGA3						TOP2B
PSMA3	DKK2	ZNF517	VPS54				OSBP			COQ6				SLC25A16						PIKFYVE
REC8	TMSB15A	ZNF548	RBM41				INTS5			CARS2				FOXK2						PLK2
COLEC12	SOX21	ZNF559	FBXO25				HNF1B			GTF2IRD2				SLC7A6						CELF1
ODC1	PCDHB6	ZNF626	RNF19A				XPOT			LMAN2L				CLK4						ZER1
DKFZP761J1410	KCNV2	ZNF713	ATG14				TRPC4AP			ZBTB3				MFHAS1						MEF2D
SLC2A14	OR3A1	ZNF774	INSR				RPL4			VPS8				AP1AR						PPP1R16B
NFKB1	TYRP1		SSTR4				PTPN12			WDR73				LPIN2						PPP1R12A
CLCN3	BCHE		DGKH				CLSPN			HPS3				RC3H1						PAPD5
MBD2	PCDHB17		GNL2				PRKAR1A			CWF19L1				MIA3						BOD1L1
ARHGAP36	CLUL1		RFWD3				PSMC2			RNF169				FAM5B						INPP4A
MAGED2	KLHL3		LUC7L				SMC2			MTERFD2				TRAK1						MAP4
SARNP	NRK		SAMM50				PHF15			NUDT18				SORL1						TRIM46
F9	GLRA1		JUNB				CDC23			ERI2				SLC35E2B						KIAA0232
ZNF219	SHC2		BLMH				MEN1			HDHD3				USP46						LEMD3
FGD6	SHOX2		MIB2				SUFU			SMPDL3B				ZFP30						CREBRF
FADS2	EDDM3A		EIF2C2				SAMD4A			BDH1				TPR						DIAPH2
ITFG1	CRISP1		POLD1				CSNK2A2			BET1L				LIN7C						PAPD7
GCM1	PAX4		C6orf170				NUP214			TCHP				UNC13B						KLHL2
RPL6	FNDC5		RAB40B				PLCL2			RRNAD1				ASPHD2						PRDM2
CTC-432M15.3	RIC3		NANP				PPP5C			DHX32				USP31						ATL1
LGALS9C	STARD13		VPS45				ETV6			PIGO				RANBP6						EPB41L2
BTBD2	WFDC1		MAK				GIT1			HSPBAP1				DOC2B						FOXJ2
HGF	CDK20		PKIG				DCAF15			PLA2G4B				CDKL1						ARHGAP26
ANO8	IFNA10		NBR1				SF3B2			KCNK6				EFR3B						KPNA4
GPC3	ZIC4		PTPRJ				SARS			USP30				C1QL3						SLC39A10
PCGF1	LALBA		FAM160B2				SRRT			PM20D2				CPT1C						CPE
ITPK1	TAS2R14		FRMD6				EIF4A3			ALG10				FAM102B						ASXL2
DNAJC3	AQP4		WDR19				TET1			AASDH				KCTD4						TAF2
MAP2K6	ADAM18		GSPT2				WIZ			C16orf87				PFKP						CBLL1
U2AF1	ADCY10		LRIG2				ETF1			FAM207A				FAM13A						SLC12A6
FNTA	CHRM2		TIMM44				ATP5A1			COMMD5				MAGEE1						CDK19
TCF7L1	KCNS3		IGFBP4				SLC12A2			ESRP2				SLC25A23						JHDM1D
ENG	LOC145678		ZNF707				DPP9			GTF3C5				SRGAP2						CHM
C16orf72	MUSK		AZI1				NCL			APOPT1				FAM178A						PIAS2
SMAD5	CALCR		USP4				DKC1			SMUG1				ABCC5						UBQLN4
EDNRA	BEAN1		TFIP11				ACE2			FAM175A				SGSM2						RIC8B
TRABD	TGM4		GLT8D2				CCT5			APOM				HS6ST2						SPECC1L
FBXO30	HAND2-AS1		ATE1				WDR43			SLC39A3				ZKSCAN1						RPGR
EVI5L	FOXD3		GAR1				UBQLN1			C17orf97				YPEL1						MON2
TNFRSF1A	KCNC4		REXO1				PTBP1			METTL2A				CPNE5						XPR1
EXOC3L2	MYOD1		STXBP2				ISY1-RAB43			FBLN2				RIOK1						DDN
IL2RB	ADAM29		PNMT				TRIM71			RARS2				CCP110						PIK3R1
SLC35B2	GP5		COIL				SNRNP70			PIGG				TMF1						FAM49B
PSMD4	SH3TC2		PNN				CCT6A			MEGF6				NISCH						FUT8
SMAD2	ASB4		KIAA1199				GMPS			TPST2				NMT2						ACTR2
GLA	FHL5		TRAPPC11				CYLD			L3MBTL2				ZFP62						FAM193A
EZR	GALNT16		ZSWIM3				SOS2			CCDC127				ZNF616						FNIP2
ZBTB21	LUZP2		PEAK1				SCAF1			SRBD1				GALNTL6						PIAS1
CDK4	ATXN8OS		RNF144B				INF2			PET112				CEP120						USP37
CCNJ	GABRR1		CCDC120				SLC6A17			KLHL12				TMEM56						AFTPH
MLF2	ETNPPL		MKL1				MDM4			SYTL1				SPHKAP						CELF5
SNX1	KIAA0509		GAPDH				SEL1L3			SLC35B3				ZC4H2						FBXW11
RAB11A	KCNK12		GPR26				YAP1			TRMU				PTPN3						FBXL19
ELF2	ZNF385D		CITED2				CCT3			C7orf25				ATXN7L3B						XRN1
CAPZA1	ADAM3A		SEMA7A				PARD3			TMEM159				FEM1C						CCAR1
MMP14	TMEM132B		SEPTIN3				CRY2			DNAJC1				ZNF160						PARP6
CALCRL	PLD5		GTF2H1				MALT1			EML2				PLEKHA1						SCYL2
E2F2	SLC45A2		GZF1				SGSM1			GMPR				SLC5A3						CSNK1G3
TMEM63C	CETN1		CNOT8				AGPS			KIAA0586				RIOK3						MCM3AP
ANKRD13D	CDH19		ODZ1				MAML1			TIGD2				SORCS2						ZC3H11A
ACRC	LHCGR		LURAP1				SMEK1			ZXDC				GPR158						AMMECR1L
SLC9A3	MAB21L2		SGK223				MLLT6			AQP3				CCNY						ATP1B1
ATG5	AMBN		DIEXF				ACTR3			CALHM2				GDPD1						IGSF3
MID2	FAM133A		ARNTL2				RFX1			ANG				SLC36A4						POU2F1
RGAG1	PCDHGA3		ZNF565				KIAA0922			MTG1				MAST4						CTDSPL2
KLF4	SLC17A3		SPICE1				YME1L1			SNUPN				UNC13C						RAB3GAP2
ZNF496	ULBP1		CCDC164				NMT1			NVL				DUSP4						ZNF445
ATF7	ZKSCAN3		NAA38				KIAA1244			ASCC2				STX16						CCNT1
ARIH2	TMSB15B		PCDHB7				ZRSR2			TMTC3				ARAP2						MAN1A2
NFATC4	OR11A1		LOC100129924				USP42			FAM210A				SECISBP2L						UNC5A
CBFB	C1orf105		ZNF212				KIAA1429			GPRC5C				TAF15						MTMR4
PIK3C2B	PART1		POLQ				FCHO1			LYSMD3				HES5						MBTD1
FUT7	CRYGC		UNKL				SMARCE1			POP1				KCNT2						ATP6V0A1
STS	C6orf10		ZBTB45				HSPA14			RHOF				RTN4						FOXJ3
KCNQ4	PIPOX		TTF1				CHTOP			XPNPEP3				TTC3						TNKS2
TAGAP	PREX2		MAP3K10				ATP13A1			FBXO22				NEK1						CPEB3
GATA2	CASQ1		EIF2C1				CSF1R			IPP				SRSF5						COL4A3BP
AGO4	THPO		PWP1				PI4KB			C10orf10				EDEM3						FMNL2
RAVER1	SLC18A1		USP27X				IQSEC1			UNC93B1				RNF152						CAMK1D
MAP4K1	ACSBG1		AP3D1				PA2G4			NMRAL1				FAM73A						RAPGEF6
CHSY1	ART3		FAM76B				TOMM70A			APEX2				KLHL8						CSNK1A1
LYPLA2	UCP1		ATF6				FZR1			LONP2				LSM11						NR2C2
RPL7A	HR44		ZNF746				GGT7			MARS2				DNAJC5						RCOR1
SQLE	NKX2-1		MAN2A1				HSPA8			ALKBH1				KIDINS220						REV1
TP53	LOC100131613		ATM				TCP1			EMC1				LPPR3						MTF2
CYC1	WNT8B		TSSC1				ZBTB17			PWP2				TGFBRAP1						RAB11FIP4
LAMP1	GABRA6		VAMP4				ADRBK1			OBFC1				PDIK1L						CCDC6
RPN1	IL1RL1		TTC37				C2CD2L			ARHGAP25				GPCPD1						HNRNPA3
MBNL1	MRPS16P3		ACSL1				NFE2L1			TSFM				TRIP11						TNR
FKBP8	ATXN3L		FAM163B				OGDH			C1orf123				TMEM8B						CRIM1
MARCHF5	ESYT3		ETV3				EWSR1			CTC1				ZDBF2						NUFIP2
RPLP0	FABP6		C10orf137				MAP3K7			KLHDC4				TSPYL1						LRP12
HSP90B1	TACR3		SPSB3				FAF2			RMND1				CALN1						TRIM8
THOC7	NAT2		ARL5B				DDX39B			SNAP29				AGRN						USP33
FAM98A	DIRAS3		CDC7				PREP			COG4				NHLRC1						FCHSD2
ALB	LAMB4		RBM48				SIN3B			CD3EAP				MAP9						AP4E1
PODXL2	IMPG2		PJA1				TPX2			CPSF2				RAB22A						SGTB
GLUL	PCDHGA9		SMEK2				SP1			TP53RK				NT5DC3						GLG1
NYAP2	SCGN		LRRC6				PLRG1			MRE11A				ARMCX5						PHF20
ANTXR1	SOSTDC1		DEK				ZNF777			ARV1				ITSN2						ING3
NPR2	T		XRCC1				MCMBP			CDK5RAP1				ENPP5						EVL
DLL4	OLIG1		ANKRD63				RXRB			SLC38A9				SVOP						PACSIN1
ZDHHC15	LOC100131825		RADIL				ACTR3B			PDLIM1				PARG						ARGLU1
ANP32E	CDX2		RNF216				MEST			ZNF185				STRN3						BRSK1
MYOCD	N4BP3		CEP164				BCL9L			SMARCAL1				KIAA1467						PPP1R13B
LOX	FREM1		PRPF6				IKBKB			DUS4L				NEK4						RSRC2
FBXW2	MAGEB4		PIGL				BAP1			ICAM2				MYSM1						LARP4
ARHGAP4	GAGE1		INHA				MITF			THADA				TEF						ZNF281
ACBD3	ZPBP		SPINT2				PCBP2			AFG3L2				ELFN2						HP1BP3
IRF9	MMP26		HTR4				MAPK14			MFSD8				PABPN1						BRD1
ATG3	IMPG1		CEP89				SAP130			EMILIN1				FEM1B						RTF1
CERS2	PRPH2		MAP6D1				USP11			GTF2H4				PCDH20						TMEM57
WNT5A	HTR3B		ZNF574				GSK3A			BCL2L13				ZFP2						CPSF7
RPL19	KCNJ16		TRIM66				ARRB1			GPR68				SLC8A3						NRIP1
PSMA5	GREM1		NUP107				UFD1L			SPINT1				NLN						CNOT6L
METAP2	TAS2R10		RNF219				SENP2			ELP3				LCLAT1						SMC5
TNFSF13	SLC5A7		MOB1B				DDX4			PPAPDC2				GNG2						ZC3H15
AKT1	CHODL		RFC5				MED15			QTRTD1				RUFY2						TBC1D9
C10orf12	FXYD6		CYB561D1				ADAMTS2			SERINC5				CDK5R2						DLGAP4
NTN1	MYF6		CROCC				EED			FAM45A				MPHOSPH8						UBXN7
DNAJC2	ZNF221		RPUSD1				CORO1C			STAM2				RASA2						FRMD5
PRR5	SMR3B		POLK				BCAS3			UEVLD				ANKRD50						NAPB
SERPING1	HCG4B		WRAP73				PPP1CB			EOGT				TMEM130						TRPC4
TFE3	PCDHB10		TIAM2				PDGFRB			WDR34				SPIRE1						KLHL9
PSMB2	LUZP4		CPNE9				U2AF2			SELPLG				IRF2BP2						PPP4R2
KANK2	ACSBG2		KEAP1				LENG8			CINP				LRTM2						FBXO21
FCGR1A	GFRA1		ENO4				ANAPC2			METTL8				KIF21A						NEMF
WASF2	ENHO		ZBTB24				ARHGAP17			TOE1				MAFG						FAM214A
UBAP2	KIAA1661		C18orf25				NDST1			PSRC1				VPS37A						NGEF
ARID5A	IL12B		HM13				GLTSCR1			KIAA0391				MLLT11						SPATS2
ZNF652	DMRT2		GLMN				PPP6R1			ZNF7				ZFAND5						DGKD
VDAC3	LINC00461		BRF1				EIF4A2			TSEN2				SHISA9						EXOC8
CDK1	TMPRSS5		RTN4R				NDUFS2			SH3BP1				FAM81A						CCNL1
TP63	HOXC8		OXCT1				DDX21			TYW1				FAM63B						TTL
UBE4A	NIM1		ARPP19				NRF1			DBR1				CREG2						SREK1
TERF1	SARM1		MTIF2				TRAF6			SURF6				SYNJ2BP						MSL1
ADAMTS19	BEGAIN		MMS19				KDM1A			TMEM87B				KCNMB4						HMG20A
FAM105B	ALX3		DCAF13				ATP2A2			RDH13				GOLGA4						NCOA7
RELB	TAS2R9		ZBTB48				SMAP1			PIGN				NECAB2						PRPF38B
RER1	KRTAP1-1		C5orf34				SMARCB1			LAS1L				MFSD6						PLEKHM3
ALAS2	ZNF132		CEP97				ZC3H7B			LLGL2				PNMAL2						CDK17
SNRPA1	COL24A1		RAB40C				ARNTL			HAGH				BTBD7						UBASH3B
PASD1	GNAT3		ACPL2				SHROOM4			RBMS2				PANK3						SKI
FARSB	NR1H4		GBA2				CAPN6			IFIH1				PTPN5						PPP1R26
CRLF3	MSH4		DUS3L				MTMR12			NUP210				GDAP1						SESTD1
MAPRE1	SLC17A4		ZNF597				PRKAR2A			DDB2				ZNF248						TAB3
ZNF304	TMPRSS15		BANK1				WEE1			SIL1				LHFPL4						UGCG
YKT6	TNNI3K		CRNKL1				HDAC9			MIIP				SHISA7						ZDHHC14
DACH2	RXFP1		NEU2				MFAP1			NOB1				CYP4X1						DYRK2
BMP4	KIR2DS2		URB1				JAG2			PDSS2				NDFIP2						PAPOLG
ETAA1	NOX4		SLC25A42				ZNF800			DCLRE1B				CLVS1						NUCKS1
CBWD2	FGF23		C17orf96				XRCC6			IL1RN				PISD						CAMSAP1
SLC4A1	GPR19		SLX4				PTPN14			TRMT6				TBC1D14						AKAP10
ZNF750	TAS2R7		ANKMY2				C17orf75			ZC3H8				KRIT1						RGS7BP
PPARD	ZNF208		KIAA1462				WDR37			LEPRE1				CNRIP1						PBX1
ADAD1	MYOZ2		VPS39				SOGA1			SIDT2				CNST						XIAP
HSPA9	ALX1		BRCC3				CHMP7			ZDHHC16				HS3ST4						IDS
ZC3H12B	GSX1		NOC2L				CLK3			NBAS				KIF5B						LONRF1
FAR1	DMP1		ERCC4				KIAA0907			AEBP1				SBK1						FBXL17
SPATS2L	OR1E1		RNF126				STAT4			ACO1				R3HDM1						ATP11B
PSMA7	SHC4		PLCG1				SYVN1			RPUSD2				SLC7A14						AKAP8
RARG	ASIC3		FPGT				XRN2			NOL9				FAM222B						UHRF1BP1L
KRT1	HPSE2		FOS				LRP5			SLC35E1				SHISA6						ANKRD34A
MARCHF7	TLL1		TXNDC11				ARAP3			PDCD6IP				OPRL1						XKR4
FOXN1	TMEM255A		TMEM88				SLC6A6			RUFY1				SLC35F3						MTMR1
RIBC1	INTS4L1		FOSB				FAF1			MTRR				DOK4						CRTC1
PRDM14	PMS2P4		KIAA1841				RBM22			TWISTNB				TSC22D2						NAA30
REST	LINC01102		TADA2A				PSMC3			SEC22C				ZNF322						FAM126B
GDF11	DIO3		CDK9				TXLNA			WDR76				UHMK1						OSBPL8
P4HB	TSHR		NAE1				PRPF38A			DDX52				TMEM150C						PPIG
TOMM40	CDY1		TMOD3				HNRNPH3			TRAIP				VEZT						DHX36
RPL18A	PIK3C2G		MATK				ZNF644			AHNAK				MEGF9						SSBP2
RRM2	GPR143		MAN2A2				BZW2			GLE1				RGAG4						STYX
PRPF31	TAS2R13		NDUFS1				NCOA5			MATN2				HOMER2						MLXIP
CD86	DPYS		ARF3				MAP7			NOP58				ABCA5						SLC38A1
SLC18A2	SCGB1D2		CLDN12				RAB11FIP3			COPZ1				PRKAB2						RUFY3
SEC62	SPIN2A		ZNF569				SUGT1			ATP5G2				NRARP						ZNF326
RAB8A	LRRC37BP1		ACTR6				GRHL1			CIR1				GALNT9						SNX30
AC005358.1	SERHL2		TMEM198				GTPBP1			TARS2				STX6						PHF6
RPS18	HTN3		PRPF18				DAB2			UTP20				PLAA						PRKAG2
ZFAND3	NPHS2		MOXD1				GOLGA3			ZW10				LPCAT1						MAPRE2
GID8	DEFB126		TBC1D8B				LBR			WDR4				TRAM1L1						MAPK6
GPR89A	OR2F1		TATDN2				PPM1G			NUP88				KCNC2						SPRED1
SYT14	PRPS1L1		ZNF646				PRDM10			C12orf45				FAM8A1						LPGAT1
ABHD17B	SPACA1		TTC13				SENP3			F11R				SNX32						UBE2K
MTA2	TAS2R8		CEP68				INTS8			HEBP1				DISP2						LSM14B
RABL6	CD5L		MYO5B				GRIPAP1			TTC4				CLIP4						ANKRD13B
TUBB3	FOXE3		IP6K1				RNF8			MTFMT										SENP7
ELAVL1	TTTY2		CMYA5				INTS10			C1orf109										RMND5A
REL	RFTN2		C17orf28				NKAP			RINT1										JAZF1
TRAF4	PDHA2		TMEM214				PHF16			RWDD2B										STOX2
SLC38A2	PDE6H		NRGN				ZNRF3			UBFD1										SLC4A7
DHCR24	OR2J2		MPRIP				DYNC1LI1			ALDH3A2										PHACTR3
RAB30	PRR4		DIAPH1				LPCAT4			ELAC2										ADCY9
SLC29A1	CSN1S1		MBNL2				PTPN2			TRMT61A										STK38L
TBX2	FGF20		PDZRN3				FBXL5			ZC3HC1										FNBP1L
ARID3B	NR2F1-AS1		QTRT1				IKZF3			ZMYM1										REPS2
G6PD	PRKACG		GNE				SEC61A1			RPL7L1										CCNT2
MSI2	ANKRD55		DUT				LMNB2			PARN										LINGO1
MTA3	SULT1C2		KCNS2				MIER2			UGGT1										FAM168A
DSG1	OR7A17		CDKL4				CCDC22			C19orf52										FBXL16
PICALM	MGC2889		SREK1IP1				PORCN			WDR36										LRRTM1
ORC2	GNRHR2		INPP5B				PSMC6			GMPPA										ZC2HC1A
FRMPD3	MROH7		DCAF12L1				XAB2			C9orf114										GTF2A1
NABP2	GPX5		SERTAD1				RPL5			TNFSF10										WASL
PYGO1	CDR1		DTL				MDM2			GRWD1										NCS1
SNED1	KRT222		EPRS				WARS			DHX33										PPP2R2A
MYB	LOC441601		PROSER1				LRCH1			C12orf4										MEX3C
DAZL	SUSD5		EIF3E				ZNF704			HSPG2										RBM4
ZBTB8OS	IL21		TARSL2				ACSL4			SLC17A5										AEBP2
MGAT2	HSD3B2		CCDC59				FBXO32			TRNT1										TIA1
RAB18	UTS2		SNX15				HSP90AB1			NUDCD1										CSRNP2
TNFSF13B	LOC79015		POLRMT				RASGRP2			TFB2M										PCGF3
CANX	PCDHGA10		SZT2				GPBP1			PRSS22										DNAJB14
HNRNPAB	ADAM2		ZNF653				MAP2K1			ZCCHC9										GIT2
RENBP	STATH		SERPINB8				DHX40			PDSS1										ATXN7L3
GPR125	TRPM8		RALY				SYMPK			ALDH1B1										KHDRBS1
NAF1	ZNF835		EXOSC10				PIAS4			PCK2										ABI2
VIM	ZDHHC8P1		TMEM209				SMURF1			ADCK3										YWHAG
FSTL1	MKRN3		AGK				RPL3			MRPS14										RBMX
GLIS2	PKDREJ		PEX1				SNRK			TEAD4										DDHD1
UBAP1	KL		MTHFD1L				INCENP			TWSG1										SYNRG
NPM1	SLC27A6		WDR47				KLHDC3			DCAF17										IBTK
SOX13	SLC7A10		WASH1				WDR1			C16orf91										FBXO41
CDK2	MSTN		ARL4A				POLR2B			WRN										STX1B
MAX	CHRNB4		CD47				SKIV2L2			FECH										EEA1
TMEM178A	C7orf69		TDG				PRMT1			CLCC1										CHKA
CEP170B	GNAT2		KBTBD8				NONO			FAM206A										STAU2
AJUBA	LOC100130741		ESAM				TAF3			OGFOD2										KCTD1
RPS6	KRTAP1-3		RRP1B				USP5			RRP1										TSHZ1
FLT3LG	SMNP		TTLL11				RBBP5			CCDC25										YPEL2
CD81	RNU7-65P		ZSCAN22				EYA3			RAD54B										SUN1
RALA	UBBP2		KIAA1033				ETS2			ANAPC4										MEF2A
UBE2F	OSGIN1		CAPN7				PKM			DDX56										RSBN1
FRS3	UGT1A3		EID1				ASB7			NIT1										RAP1GAP2
CD79B	RNF121		PFKL				SS18			INTS9										TSC22D1
INO80B	DGCR6L		DDX51				DENND1A			ACOX1										PRPF40A
TXNL1	VSIG10		TMEM2				AGFG1			TMEM186										ZMYM2
PGM5	IL18		DNMBP				C17orf85			PML										CRAMP1L
WNT3A	LOC100131262		KCTD12				ZNF618			PERP										GRASP
SNX6	PRORSD1P		KIAA0240				AP2M1			IQCB1										B4GALNT4
TMEM55B	ANKEF1		KIAA0913				NAP1L1			PDCD2L										ZNF362
NR5A1	SAA2		BOP1				PATZ1			LTV1										RAPH1
2008-09-01	RPL10L		CRISPLD1				EEF2			SELRC1										NR2F2
CAPN15	LOC100287590		JSRP1				KANSL3			TEX261
LAMP2	DENND2D		AATF				SFMBT1			WDR46
CCDC12	ACSL5		ZNF282				DCAF6			STAB1
RSL24D1	FITM2		SMG8				GTF2IRD1			ARMC10
ACTC1	IGLL3P		NIF3L1				SFMBT2			POLR1B
SRPX2	LOC283508		FTSJD2				USF2			RABEPK
RPS10	RPL22P22		USP14				SPOP			DNPEP
CCND3	KLC3		DDX47				PSMD13			GUF1
SCML1	LOC729353		PLEKHG5				ZNF629			LARS
FOXP3	KCNK5		PGAM2				MEGF8			IVD
SNTA1	SLC29A3		AKAP8L				EIF3D			EXOSC7
WNT3	GTSF1L		PRSS2				USP1			GTF3C3
CD2	CHCHD5		SPATA5				ZBTB44			BRAP
MMS22L	CCL14		PDCD7				ACVR2B			MIPEP
UBE2D2	CYP4F2		IDH3A				SRSF1			ACAA1
OTUB1	KIAA1984		DSG2				PRMT5			DDX20
KDR	LOC100128501		PIK3C3				BCAR1			MED20
CHMP6	NKG7		TMEM215				PRKACA			RNASE4
SLC25A28	RPS10P9		C3orf23				COPS3			C1R
DENND2A	LINC01000		FAM198B				STK40			DDX19A
ANGPT2	TTC38		LMLN				TXLNG			TIMM9
PSMA6	LOC339352		RRAGD				B4GALT5			ZNF259
CSNK2B	CYP4F3		NFYC				ATP5B			GOLGB1
TMEM165	CDA		SEC14L3				MCM5			RAD50
LRRC25	LOC654342		GIMAP8				PSPC1			ERLIN2
IFT46	SCARNA15		FAM123B				MLLT1			DDX28
UBA3	SAYSD1		PPP2R5A				GNL3L			DTWD1
CACYBP	C17orf53		NR3C1				TBK1			RPF2
SNX5	CFD		DNTTIP2				UNK			LARS2
ERP44	IFI27L1		BTG2				YTHDF2			OXSM
GCH1	GOLGA8I		MFAP3				NR6A1			OGFOD1
C12orf66	SNORD104		KCTD20				SP3			NCAPD2
GAREM	GGT2		IFFO1				GFPT1			SEC31A
RWDD1	ST3GAL4-AS1		SECISBP2				ACTL6A			EIF2B3
PLEKHO1	AKR1B10		CDK11B				ARPC2			COQ3
KLK13	NUS1P2		MUC13				LGR4			PCID2
TBX3	RPS12		KIAA1324				SF3A1			BORA
OPN5	BCDIN3D		UXS1				C7orf60			IGFBP6
PSMB7	HCP5		CHRNA4				BRPF3			CCDC9
RND3	C2orf74		PIP4K2C				KPNA1			MYBBP1A
RABL2A	ATP5G2P1		HECTD3				YBX1			CHCHD4
RBX1	ELMO3		RNPEP				GMEB2			NLRX1
RAB4B	C6orf47		CNTROB				SENP1			SEC23IP
CDK5	LOC202025		RASL10B				ZRANB2			DNA2
KIRREL	GABPB1-AS1		SESN1				FLCN			FKBP9
NSDHL	SLC35C2		STRAP				PKD2			COX15
SEPTIN6	CES3		SERGEF				CCNC			WDR11
ARPC4	CROT		EFTUD1				PRKCH			URB2
SETD8	FABP5P2		KIAA0284				GAB3			PTCRA
GID4	POLR3D		FAM193B				PABPC4			THUMPD3
PIM3	PRRX2		WDR81				TASP1			LSG1
FAM60A	C19orf55		SLC26A8				AATK			CIRH1A
RPL14	MGC2752		GFM1				RAE1			RAD51AP1
WIPF1	CD3D		UBOX5				ARHGAP6			SEC23B
FAM192A	GTPBP3		KRBA1				CTNNA1			TTC27
TANK	ZNF165		ERI1				DIS3L2			GGCX
RXRA	RPAP2		TFCP2				IP6K2			NAT10
AMER1	GYPC		TADA1				BAHD1			TRIT1
VEZF1	PTGS1		FCGR2B				STRN			ANAPC1
RDH10	ECHDC3		IFT172				CUL9			DDX27
RAP1A	AMIGO3		OSBPL3				IPO8			OCIAD2
SLC9A7	PTCD1		THUMPD1				AP3B1			MYL4
BABAM1	C6orf132		CWC25				NPTN			PFAS
LHX9	TIMM50		MYH3				VPS35			SPCS3
FAM50A	SETD9		TRIM37				PPP6C			SCO1
TMEM183A	SPON2		CCDC113				ZNF710			GEMIN5
TGFBR1	LOC100287525		SEC23A				POLD3			DNASE2
RPL8	PLEKHF1		ABTB1				DLST			C21orf33
TGIF2-C20orf24	LOC646808		VPS16				ATG4B			ALAD
HOXA3	IRAK4		ZNF444				ARHGEF3			DPH2
SAV1	CSNK2A3		SEPTIN1				KIF3A			PKP3
LSM12	LYL1		PAK1				RNF144A			TDP1
RPL23	ZNF696		ABRACL				CCT7			METTL13
AUP1	MBLAC1		CPNE8				RBBP4			RBM28
ARF4	IL9R		BUD13				SEC16A			PGM3
KLHL36	SAT2		PGAM5				ATP6V0D1			IPO4
LSM1	IL27RA		CSRNP1				CFP			MTPAP
SLC2A1	OPLAH		SLC9A5				PSME3			LYAR
CSF1	LGALS7B		SH2B3				MTMR3			PPAN
ZNF473	NUDT6		BRMS1L				ZBED4			KIAA0020
SYDE1	MBOAT1		ATP6V1D				RBM14			DNAJA3
DCTN4	NUDT19		BTBD19				GOLGA2			HEATR2
ROR2	C9orf69		KLHDC1				F2			ACAT1
TUBB4B	LINC00667		ZXDB				CIZ1			MIS18A
PIK3R5	LOC100310756		IKBKAP				SPRYD3			GEMIN4
PSMA2	SMPD2		NOL11				FANCB			PRMT3
HSF5	LOC100132999		KLHL7				PATL1			NUP160
IL27	ACBD4		C2CD3				POFUT1			PKMYT1
UBE2Z	ARMC7		IFT80				AHSA1			NMD3
ATP6V0B	COMTD1		CSMD2				NAB2			DHODH
FGF8	MALL		INHBA				GAK			EXOSC2
BACE1	CTSV		C11orf46				CDKN2AIP			TSR1
CDC37L1	MAPK13		IFT81				SRC			NOP2
USF1	LOC100287163		IFRD1				ANKFY1			WDR74
NPDC1	NIPAL1		AIF1L				MBTPS2			UMPS
FCF1	CBWD6		ANKLE2				BMS1			TRAP1
PTAR1	TUBA3C		SLC5A2				GDI1			QARS
RARA	BFAR		MRPL19				OSGIN2			RRS1
UBE2E2	TBC1D2		USP13				ZNF628			IDE
XKR7	MYL12A		KLF5				ATP6V1B2			NIP7
PDLIM4	CDCP1		EXOC4				KBTBD6			PUS7
RPS19	ZSCAN5A		NUMBL				BEND4			BYSL
TECR	ZNF600		ZSWIM4				SART1			CCDC51
PSMB3	C6orf226		RCCD1				TRA2B			ALG8
DERL2	ADIRF		ZCCHC2				CAPZA2			BLM
BTG3	DYRK4		LRRK2				ZNF592			COL4A2
KIF18A	PI4K2B		TBCC				RUSC1			CTPS1
CXorf56	RPL39L		AMN				ZNF384			PDCD11
SEC11C	PYCRL		MANSC1				NRD1			CSTF2
PTPLB	STBD1		ANKRD34B				HNRNPC			TCTN3
RAB7A	NOD1		FMO2				RQCD1			DARS2
CCAR2	APOBEC3F		RGS9				CLASRP			NOP14
MPZ	C12orf73		VPS18				IKZF1			RNF14
KLHL10	MTIF3		USP29				PDCD10			POLR1C
LRRFIP1	LYRM5		ANKDD1B				MAP2K7			WDR77
FZD4	NADSYN1		C14orf93				GXYLT1			TMEM59
GOLGA8M	FLJ44342		C14orf129				PPP2CA			MYO1C
NELFB	FAM83G		DDX10				PPM1A			WDR3
RPL21	PTPN7		TMEM232				ZDHHC8			WDR12
NDFIP1	FAM72A		TMUB2				ZFX			USO1
PHKA1	RHBDD1		IFT140				CHAMP1			GART
AP2S1	ENTPD5		CCDC106				GDI2
UBA5	TMEM181		KBTBD4				AP1B1
RBM14-RBM4	METTL22		ZMAT1				HERC4
FTH1	FAM200B		ITGBL1				EDC4
KRT31	AIFM2		PRIC285				AGAP3
STK35	CCT6P1		FILIP1				PLS3
M6PR	ELL3		TBC1D8				ELF3
TLR8	SYNC		CCDC151				PDXK
LAMTOR3	HIST1H1C		HAP1				BLNK
SLC35G1	A2M		UROC1				G3BP1
IL15	ST6GALNAC4		PPP1R16A				DMTF1
CHRM4	ADAT2		COMMD3-BMI1				PKNOX1
INHBB	LGMN		PKP2				EEF1A1
	DHTKD1		EXTL1				SCUBE1
	RPL29P17		HLTF				PPP2R4
	STX18		AACS				PEX5
	MTHFS		DCTN1				YTHDF1
	PRSS8		OTOF				TAF5L
	SMPDL3A		TIMELESS				SOX9
	ACOT11		GRB7				AKAP4
	TMEM53		CRBN				OXSR1
	PDZK1IP1		KATNB1				DNAJA2
	SUMF1		LRRC3				GNAI1
	TRIM6-TRIM34		MYL3				CLK1
	CBWD7		ANKRD37				HSPD1
	CLEC11A		C17orf39				USP10
	CROCCP2		MARCHF6				SMS
	GSG2		ATP5G1				KPNA6
	DMBT1		TTLL4				PRR14L
	KRT8P11		RAB8B				SCFD1
	TOPORS-AS1		EEPD1				GARS
	PTPRCAP		STK10				MDH1
	RAB28		WDR60				SLC6A14
	SYS1		CHN1				SRSF4
	LOC728769		ATXN3				GPS1
	CEP250		NAPEPLD				RBBP7
	UBE2D4		MTO1				SGK1
	MMACHC		FBXL6				ADRM1
	LINC00467		C5orf30				KLHL18
	TRPV2		LARP6				FBRS
	RASA4CP		LGALSL				SH3RF3
	RPL7AP11		TARS				ABCD1
	TMEM184C		REM2				MAPK8
	ZBED5-AS1		SMCR8				SART3
	LOC100129361		HIP1R				ABLIM1
	ZNF322P1		THNSL1				STIM1
	ANPEP		YWHAZ				SEPHS1
	FKBP14		GDPD5				ZBTB2
	MFSD12		REXO4				OTC
	MTCP1		GRPEL2				NAMPT
	SLC29A2		SH3PXD2A				RAB35
	POLR3GL		EML4				CTBP1
	COQ9		PITPNM1				FBXO5
	C1orf106		CCDC79				NFKBIA
	GPR89B		TBP				ATP6V1A
	S100P		RBM12				USP3
	LRP5L		DSTYK				TBC1D10B
	RMDN3		ZNF286A				ATG13
	EMC3		TRIM39				TECPR2
	RPL23AP7		DYNC1LI2				C17orf104
	TMCO4		ZNF563				SPRTN
	LOC441259		DDIT4L				TFAP4
	B3GNT3		SEPTIN6				PRRT3
	ANAPC10P1		RNF123				GPKOW
	FOLR1		TBL2				STK11
	JMJD8		CXADR				NDRG3
	THEM4		DHX38				MCU
	EIF3J-AS1		LANCL1				G3BP2
	NT5C		PPWD1				DENND5A
	ACTG2		AK7				SSH1
	ZNF688		C5orf42				PI4K2A
	ERAP1		IK				CCT8
	HLA-F-AS1		GRK6				BCL6
	C11orf54		CRY1				TTYH3
	C4orf48		EIF2S3				PPARGC1B
	SMPD1		ACTA2				MKRN1
	EPHA1		ZCCHC18				SRSF3
	ZNF721		MED17				NIPSNAP1
	ELP6		PUS10				NDEL1
	EHHADH		RNF6				FRS2
	C19orf54		C9orf86				MRC1
	HIST2H2AA4		THOP1				RTN4RL2
	TCTEX1D2		PER3				ITGAV
	LOC286052		PAPD4				H2AFY2
	TINF2		MUM1				GRK5
	TMEM261		HNRPLL				YTHDF3
	EIF1AXP1		C10orf35				VDAC1
	GCFC2		ANXA3				ARRDC3
	P2RY2		FBXL18				OTUD5
	RPSAP20		THOC5				SLC38A5
	PLA2G16		ENKUR				FAM208B
	RPUSD3		EXOSC8				ZBTB47
	CASP7		EPN1				ALAS1
	MAGOHB		ISYNA1				IRF2BP1
	EEF1A1P29		ZNF142				TSKS
	IGLJ3		CCDC93				PITPNB
	LOC93622		SNIP1				ROR1
	RPA3-AS1		CHSY3				TUBGCP3
	PARP10		KIAA1279				ANP32A
	TPCN2		DUSP11				CENPB
	FUT2		FAM124A				TBX22
	RTP4		E2F5				ZNF296
	ASCC1		FAM126A				KCTD3
	REEP4		CANT1				PRPF40B
	SLC25A43		RPS15A				KLHL11
	SETP4		C8orf34				C20orf112
	RPL10P10		ZNF280B				HINFP
	GLTPD1		FAR2				ZBTB38
	HMGB1P37		PCDHB12				NR2C1
	QPRT		UQCRC2				CTDNEP1
	PLGRKT		OXA1L				TUBG1
	C16orf62		ELL				GET4
	FAM120AOS		ZNF799				TSNAX
	ALG14		HMGXB3				DCUN1D5
	SMN2		SIRT7				ZMAT2
	FAM174A		SETD4				PAN2
	TLCD1		TRAF3IP1				NAPA
	OMA1		TUFM				VPS26B
	C15orf61		TAB1				PC
	SERPINF1		TRMT44				SMARCD2
	DOK1		ZSCAN18				SLC40A1
	C17orf58		C2orf29				CLPTM1
	TM7SF3		WIPI2				HDGFRP2
	LINC01003		TBC1D20				SRF
	JMJD4		PCSK5				TBX15
	MIS18BP1		TBC1D17				ATL2
	PCTP		MLH3				POU2F2
	ZNF57		BLZF1				COBL
	RAB7L1		RPL41				ZBTB1
	SPCS2P4		EIF1AX				PGK1
	THBS3		GABARAPL2				RAD23B
	C16orf59		MRPS31				SLC25A25
	FAM156B		RBM19				USP25
	GALNT12		TMEM158				PDGFC
	LAT2		FAM175B				ZFYVE28
	FBXO46		PTPN23				ERN1
	KRT18		ZNF157				ZNF687
	ZMYM6		ORC3				TP73
	HCG18		C12orf53				KIAA1432
	ARHGAP27		NCBP2				ZNF182
	LOC150776		MCM7				OSBPL11
	IMMP1L		TTC19				TBC1D10A
	LINS		RASGEF1B				PTBP3
	KIF9		KBTBD5				TBCEL
	HSD17B7		IL6R				HTATSF1
	SLC27A5		FIGF				TFDP2
	NAT1		GDAP2				CLCN7
	IGHD		CBX7				FOXO1
	PIGW		RNF20				ARHGEF18
	OST4		ARMC1				PDGFB
	LAMTOR4		TMEM164				CAP1
	B3GNTL1		CPSF1				IDH3G
	UBAC2		HEXDC				GNA11
	GALNT6		ZRSR1				HIF1A
	RHNO1		INPP5D				TMEM135
	GPN2		RALGPS2				RND1
	TCAIM		EIF5				HSPH1
	C4orf3		SNHG5				HNRNPA2B1
	TMEM99		COL6A2				CREB1
	OXNAD1		EPHA10				ARG2
	TOMM6		PIGK				GABPA
	RPS26P25		CYP4B1				IPPK
	VAMP5		N4BP2L2				ADD1
	TMEM141		ADCK5				PSMC5
	PTMAP7		CCBP2				KSR1
	TMX3		MARCHF10				TWF2
	C11orf83		ARFGAP2				TFEB
	ALOX15B		ERGIC2				WDR45
	KRT8P12		TCOF1				BCORL1
	IFT43		GAS8				FST
	STEAP3		ENOPH1				IL10RA
	SLPI		ASNS				FBXO42
	MYL6		SPN				SET
	PLCB3		BOC				ZNF507
	APOL2		GPR182				PAFAH1B2
	SLC25A15		RNF185				PPAP2B
	C6orf48		OTUB2				HNRNPA1
	TRUB2		TUT1				CLTA
	CD7		ABCA8				COPS6
	NEK9		PES1				ZNF605
	TIMM10B		ME3				CYTH2
	LOC100093631		SFXN2				RPS13
	RSC1A1		PDXP				TRMT5
	MOSPD1		HK1				EI24
	EFCAB11		SLC30A1				MAP7D1
	ATPAF2		LTK				ZNF319
	TCTN1		CRLF1				FTSJ1
	CDK5RAP2		POLG				MTCH1
	RPL35P8		TMEM191C				UBE2Q1
	LOC642361		NOLC1				ICMT
	GPX3		CLDN1				PRKRIR
	MIEN1		PARS2				CDC40
	OGFOD3		SLC25A3				GPR126
	EMP2		VWA3A				YBX2
	USP18		ANKRD16				DCP2
	NPR1		RRAGA				DNAJB6
	VANGL1		C2orf81				TOPORS
	RPL17P7		RBMXL1				CEP57
	CRADD		KLHL25				TBX21
	SLC35D2		ZDHHC13				TFDP1
	GCHFR		MRPS27				ANP32B
	GALT		TMOD1				RPS3
	IER3IP1		DUSP3				FOXK1
	S100A11P1		TCEANC2				CDC37
	DECR2		DMWD				DCAF10
	EIF1AD		APBB1IP				REPIN1
	ACAA2		MKNK2				PSMD6
	SMIM20		SUPT7L				RPL15
	RPP25L		URI1				ZNF770
	MAP3K6		PROKR2				RAN
	MAN2B2		ZNF192				ALDH1A2
	TINAGL1		AKR1C3				E2F1
	TMEM183B		DHX16				TAF4B
	RBKS		DMAP1				CBX2
	NUDT22		SMOC2				GMEB1
	FAM21D		ADAMTS20				TRIM41
	POLR2J3		MED18				DAXX
	APOBEC3C		FTSJD1				FAM120C
	CASP6		CD2BP2				NKRF
	NDUFAF6		FAM129C				PPP1R8
	APOC4		CALM2				MAZ
	SULT1A4		DYNC1I2				PIP5K1C
	CCS		MRAS				NR4A1
	CTSH		ZNF91				ZNF398
	NOM1		LETM1				HAT1
	PP7080		EPOR				ZC3H3
	SLC43A3		E2F3				H2AFY
	LOC442497		KLHDC5				KLHL15
	NUBP1		CUEDC2				DHX8
	NFE2L3		C15orf44				TCFL5
	C15orf40		DACT1				SCRIB
	TNNI2		SLC4A1AP				PSMD14
	SLC46A3		PLCD3				MINPP1
	H2BFS		ERF				PRDM4
	ENDOD1		NUP50				HNRNPD
	XRCC6BP1		SLC25A37				BCL2L11
	KRT8		NHSL1				CD72
	ANO10		DARC				MCL1
	DDX55		DAZ2				CBX1
	GFER		INTS1				SSBP4
	DSCR3		IGSF8				METTL14
	ACAD10		GPR61				NFIL3
	TXNDC15		EXOSC9				WWP2
	WDR41		CPD				HCCS
	COQ5		KCNH5				RHOBTB2
	C14orf159		SMG9				CORO1A
	IL11RA		ATF2				ZNF654
	SLC15A4		CD34				NODAL
	HMGN1P38		ZKSCAN4				NUDT21
	PNPLA4		SMAD3				IKZF4
	TOM1L1		RABGGTA				PLEKHM1
	PLBD1		ATP6V1C1				PJA2
	BAIAP2L1		ANKH				PHKA2
	LOC728554		ZFYVE26				DRG1
	FOPNL		ASPHD1				PDIA3
	RHBDF1		PDCD4				ARID3A
	BOLA1		FARSA				BANP
	CLDN7		AK4				PDPK1
	KCTD11		COPG2				N4BP2L1
	SYF2		KAT2A				HEXIM1
	SH2D3A		ZNF551				RAB10
	AK1		PMS1				GJC1
	DHRS4L2		FBXO34				TOX4
	AFG3L1P		URGCP				UBE2I
	DRAM2		CRYZL1				SH2B1
	RAB32		ACTR1B				ACVR1
	PRIMPOL		PEX10				RNF25
	DUS2		HMGXB4				LRFN4
	RNPEPL1		CLUAP1				FAM65A
	RAB25		MTDH				BHLHE40
	C4orf46		LZTFL1				MIER1
	METTL5		FEN1				MED26
	BLOC1S5		TERF2IP				KRT6A
	MACROD1		ZBTB10				PELI2
	HOOK2		CTSB				PSMA1
	CYB561A3		RBM12B				NUP54
	SERINC2		SLA				ST3GAL2
	SLC25A38		CHRNB2				S100PBP
	GSTM4		WDHD1				FAM98B
	RPL7AP36		GRAMD1A				BMP2
	MUS81		UFL1				LMNB1
	HIST1H2BD		SLC35F4				WDR13
	NPEPL1		WDR18				XPNPEP1
	TIMM23B		MRPS26				PCNA
	MSTO1		FAM133B				PPP1CC
	ACP2		C20orf43				SVEP1
	PIGM		KPNA2				RAP1B
	DHRS7B		BUB3				SIRT1
	PARP4		ZFP3				GSPT1
	FOLR2		LIG4				KDM3A
	INPP5K		SNRPB				AHCY
	FHOD1		C6orf222				ACTB
	ABCC10		ENO2				EMC7
	CDC26P1		MRFAP1				NCAPG2
	PDCD2		SAP30BP				VPS29
	C19orf48		ZNF143				ARFIP2
	LOXL1		ATF4				SUV39H1
	DPH5		L2HGDH				TRMT12
	TRIM26		MST4				PSAP
	TMEM230		ZFAT				TULP1
	CHAC2		ACOT1				PRDM11
	VWA1		SF3B4				MSL3
	TMEM179B		RAB11B				PPP1CA
	CCHCR1		FAP				DAG1
	CIDEB		TMCO5A				MAN1A1
	BLOC1S4		MGAT4B				ZNF513
	MSTO2P		MAP4K5				MAP2K5
	KCNN4		LASP1				SLC16A2
	CEACAM5		EGLN1				CLSTN1
	LOC729020		WHSC2				CHRM1
	CNN2		TTC30B				ARPC3
	FSTL3		HSPB3				TFAP2C
	C17orf62		LACTB				PHF13
	DIRC2		DUSP1				EPS15L1
	MTFR2		PANK4				WDR20
	IFT74		TRMT13				SPRY2
	GBA		CPLX3				ZFYVE1
	TOR3A		ZFP106				CALR
	KRT14		MAP1S				SHB
	MRPL2		CLCNKB				CSTF1
	OCEL1		NCEH1				CLP1
	NR2C2AP		ANXA11				CACNG7
	C9orf3		RRP12				IGSF9
	TJP3		HSPA13				SLC9A1
	TRIOBP		C2CD4C				HNRNPL
	COLGALT1		SMAP2				GCLC
	DTX2P1-UPK3BP1-PMS2P11		GMPPB				RANBP10
	TCN2		GFPT2				MPP1
	VWA8		C9orf174				DCP1A
	LINC00116		SCRN1				SIX1
	SUOX		SDF4				USP49
	SDCCAG3		R3HDM4				RCC2
	MED8		NASP				FOSL2
	CENPK		NARF				KLF6
	SMIM19		DACT2				TFG
	FANCE		C1QB				NCF1
	SPA17		CAPN5				TBRG4
	RPL21P16		MYLK3				PYGO2
	PIGU		GPI				DDI2
	FLVCR1		BRAT1				C12orf5
	TBCCD1		DKKL1				P4HA1
	PAFAH2		C1orf31				ARC
	LYRM2		ZNF76				CNBP
	CCDC69		CIRBP				NUP188
	PTPMT1		NSF				PRPS2
	MLYCD		GOT1				ATXN10
	ADAT1		CDADC1				ULK1
	TMEM41A		LCE3C				ANKRD46
	MRPL37		RAB3IP				RPL9
	CLIC3		HELB				ADD3
	DIS3L		POU5F2				STARD7
	FAM86B1		PBX2				BBX
	NAGA		MSH6				VPS37B
	LZIC		UVRAG
	POLH		ERO1LB
	ACP5		ODZ2
	MPPE1		LRRC45
	NR1H3		KIAA1737
	GM2A		DGAT2
	RPL18P11		ACBD6
	IRF7		SLC37A3
	ZAK		CCDC166
	LOC642502		GSG1L
	NCBP2-AS2		EFHA2
	CKAP2		DUSP5
	PTAFR		PRUNE
	DHRS4		GABPB1
	HSCB		KIAA0664
	RPS10P5		SRPK3
	C7orf49		CCDC19
	SLC37A4		DYRK1B
	CBY1		EFNB1
	NME1-NME2		ZBTB46
	PARL		HNRPDL
	PROM2		ZBTB40
	FAM195A		TMEM178
	NLE1		FAM105A
	BTD		DDX41
	VRK2		ATP6AP2
	TMEM38B		RBM42
	CTAGE4		ADO
	MRRF		RAP2B
	TP53TG1		NPRL2
	TMEM218		CEP57L1
	TSEN15		COL22A1
	C6orf203		C16orf7
	SPATA5L1		PLAGL1
	UBE2T		CTU1
	GOLPH3L		RASD2
	RPS7P11		DHX34
	TMEM69		TTLL6
	C1RL		ZBTB8A
	SRP9P1		RARS
	METTL21A		ZNF672
	PLIN2		TTC9B
	OSTC		PPP2R1A
	STOM		SYNGR1
	TMEM185B		SETD7
	FKBP5		TRIM11
	RNFT1		EXOC2
	GTF2H2D		RNF113A
	RPL27AP6		PDPR
	TMEM42		TCEAL7
	HPS1		SLC7A4
	DUS1L		USP28
	GLRX3		CWH43
	KRT19		NTN5
	WARS2		ZFPM1
	MAPKAPK5-AS1		NT5C3
	AKR7A3		ARHGAP1
	COX16		YEATS4
	NUDT9		LDB1
	NQO1		TUBGCP2
	TICAM2		AARS
	TRIP10		ABCF3
	FGFR1OP		EIF2AK4
	CLU		SLC30A7
	C1GALT1C1		TELO2
	H2AFJ		N4BP1
	TRIM39-RPP21		HS3ST1
	CRYAB		ABCA9
	CYP20A1		MLST8
	GPR89C		ATG9A
	MFSD1		PEX19
	SLC50A1		SHE
	ENO3		CREB3L3
	GALE		PLCB2
	THAP4		DYNLL1
	EFHC1		ATG4C
	DNASE1L1		NUS1
	LINC00339		SLC6A7
	PGAP2		RGS16
	TNFRSF14		MTMR2
	ARSA		KIF27
	EPS8L2		WDR24
	BIVM		CIAO1
	ELP5		WDR61
	C12orf52		LIPT1
	TARBP2		SRP68
	GALNT10		IMPDH1
	RASA4DP		CCDC66
	SDHAF1		TNFAIP8L1
	RPL26P37		ING5
	GCAT		NAALADL1
	LRRC37A16P		HKDC1
	ISCA2		HARBI1
	MITD1		PLIN5
	MRPL41		MID1
	C11orf82		ADAMTS8
	TGDS		HEATR7A
	GNPNAT1		DIMT1
	YAE1D1		RIMBP3
	TMEM254		ZNF598
	PPAPDC1B		RAB26
	POLR3C		SUB1
	PHLDA3		TRIM23
	HYI		ALDH3B2
	NUPL2		SDK2
	TMEM187		MPDZ
	RPP38		MRPL1
	MAGT1		SLMO1
	MLEC		AFAP1L1
	PPIL1		GNL1
	PPAP2A		FAM184B
	PCBD1		ZNF354A
	MGMT		FARP2
	PYCR2		PICK1
	TOMM5		SERINC1
	SLC31A1		LAMC2
	PDIA5		PRKG2
	TATDN1		ARHGAP23
	TMEM40		SETMAR
	KNSTRN		IGFBP5
	NSUN4		DENND4C
	SEC22A		DOM3Z
	MPI		C3orf80
	NTPCR		YARS
	MUTYH		WNT4
	HACL1		ZFP82
	SLC5A6		CCDC39
	RRP36		COL25A1
	RPL14P1		MGRN1
	MANEA		MMP7
	MXRA8		CALCOCO1
	PSMG3		HMGB1
	NDUFB7		SLC16A4
	TMEM161A		ELAC1
	CD40		IRS2
	GAS6		PIM2
	NOL3		PLEKHM2
	RPS14P3		TUG1
	SPR		SDCCAG8
	C1orf50		PUS3
	NEAT1		ELMO2
	CYBRD1		FYTTD1
	GALK2		GCNT2
	OPTN		BTBD6
	RTN4IP1		CAMKK1
	MRPS18A		ITPA
	DHRS3		FAM116B
	YARS2		LEFTY2
	YIPF2		KLHL26
	LIAS		DCLRE1C
	DPH3		SLC45A4
	PNP		GPD1L
	EVPL		LMAN1
	IFT20		NUMA1
	AAMDC		SPEM1
	RPS28P6		CCDC71L
	SPRYD4		VPS4B
	RPL3P7		R3HCC1L
	WIBG		EIF2B2
	TMEM134		ARPC1A
	TEFM		NAA40
	BOLA3		KLF14
	FUNDC1		STK4
	NME6		SH3GL1
	MTFR1		NFYA
	RPL29P11		GRB10
	ACSF2		TRAPPC12
	NAA20		TTC34
	DCAF12		PFKM
	ABHD11		RG9MTD3
	RPLP0P6		NFATC2IP
	FBXL4		BBS5
	MPC1		PAG1
	ALDH3B1		TNNT2
	RWDD4		NPRL3
	MRPL30		FBXO10
	TMEM177		SCRN3
	MALSU1		ODZ3
	RPS4XP17		COX10
	MCCC2		NES
	PNPLA2		BIRC2
	PREB		ADAMTSL2
	ADCY7		ZNF579
	PRF1		HELQ
	PRRC1		TXNDC8
	CLN6		ELK1
	TAP2		ARSB
	TPCN1		THTPA
	TXNDC17		C12orf63
	TFB1M		CPSF3
	LCN2		BBC3
	PIGV		KLK3
	YIPF1		MXI1
	TMED4		APBB3
	MICALL2		GOT2
	FAHD2A		LRRC48
	PPCS		UNG
	CMC1		DLD
	RPL29P4		KIAA1217
	ACADS		CNPPD1
	CLPTM1L		DUSP6
	DDX31		MICU1
	TMEM80		ARSJ
	RPL15P22		CRB3
	CUTC		ZFP161
	TMC6		CITED4
	APITD1		ABCC12
	SRRD		ZBED6
	LAD1		CD68
	RPL18AP3		POLR2C
	S100A14		ATMIN
	ORAI3		DYNC2H1
	MRPS9		TBX18
	TPSAB1		TAF10
	SYS1-DBNDD2		ATP7B
	LOC653354		ZBED5
	PDRG1		GOLGA7B
	CCDC90B		CLPX
	PXMP4		TFRC
	CMTR2		AGFG2
	SERPINH1		C22orf13
	EARS2		TANC1
	STYXL1		IQCK
	YIPF4		SUDS3
	ABCB10		CLMN
	ZNF83		ZMYND19
	BCKDHA		POLR3A
	VWA9		RECK
	SLC38A6		ECM1
	AUNIP		GKN2
	LDLRAP1		ASB1
	AP3S2		COG2
	C1orf131		ELMOD2
	MRPL54		TCP11L2
	TSPAN4		UPF3A
	WBSCR16		POLI
	B4GALT4		UGT3A2
	PLA2G12A		CCDC43
	RPL36AP51		SLC52A3
	SSR3		CDAN1
	RHOD		TYK2
	IL10RB		VRK1
	TK2		ITGA8
	RRP7A		ARL15
	CAT		KBTBD13
	HEMK1		C4orf32
	TRMT10C		SRR
	MAVS		IGHG3
	SSH3		SDAD1
	C11orf73		SCRT2
	EPHB4		RANGAP1
	DHRS1		C1orf55
	OARD1		GPATCH1
	HYPK		ZFYVE16
	AP5S1		UAP1
	B4GALT7		TTC22
	SELENBP1		NYAP1
	FXN		SLC26A2
	TRIP4		EIF4H
	ENOSF1		BRF2
	POLR3E		SOCS6
	GPNMB		C4orf29
	CPQ		CASP2
	COL18A1		MEX3A
	GSTZ1		BRI3BP
	OXLD1		CNPY2
	HIST1H2AC		SSX2IP
	ACAP1		ARHGEF15
	HDDC3		H6PD
	RPSAP19		C15orf41
	ARFGAP3		ZNF689
	NAGLU		USP43
	ECI2		SPG11
	MCEE		SIRPA
	E2F8		FHL2
	COG8		SKIV2L
	KRT7		LRFN3
	POLR1E		ZBTB5
	TMEM138		ZMAT3
	CREG1		FBXO31
	ACOT13		VPS33A
	CHPT1		RASA3
	RCC1		LIMD2
	PAM16		E4F1
	SFN		RNF32
	MRPS11		ZNF335
	HEXB		TGFBR3
	VPS25		DHX29
	APTX		DSC2
	IL17RC		AXIN1
	FTSJ2		LOC388630
	ATP5S		PLEC
	HAUS6		MTERFD3
	TRADD		NHLRC2
	RAB13		RPGRIP1
	BAG2		DMKN
	POLDIP2		ATP6V1H
	TTLL12		VPS33B
	ANAPC16		GTF2F1
	CYB5A		STAT6
	KNTC1		TMEM132C
	PGPEP1		CCDC149
	TMX2		FN3K
	RTCA		KIAA0226
	FAM83D		BCL7C
	ANXA8L2		LRRC28
	SLC25A20		YWHAQ
	SDHAP1		CDT1
	NPM3		HIC1
	PCYT1A		IVNS1ABP
	FAM114A2		LCMT1
	TMEM5		MARS
	CDK5RAP3		PODXL
	TRIM29		EEFSEC
	ECHDC2		UTP3
	CRTAP		NKX2-5
	ARAP1		CEP152
	ATRAID		C11orf58
	RNMTL1		HPRT1
	SLC25A10		IARS
	EHD2		SLC25A5
	MYL5		ARF6
	HTATIP2		KIAA1324L
	REXO2		CRYL1
	IGFBP7		SFTPC
	EXOSC5		NIPAL3
	SFXN4		TUBG2
	RETSAT		PITPNA
	TNXB		DYM
	ALG9		VPS26A
	MYO19		ADAMTS4
	MGST2		MTFP1
	TPM2		FAAH
	PTRF		TWIST2
	MRPL50		ANKRA2
	NUPR1		HYLS1
	PAK1IP1		PSKH1
	PFDN6		SNRPA
	PIGY		SCRT1
	TTF2		CMTM4
	UBXN8		MMRN2
	NIFK		KNDC1
	C14orf142		IQCA1
	PROS1		METTL15
	ETFDH		POM121
	GTF2H2		MYLIP
	PIGB		KAT8
	DSN1		IMMT
	PIGF		MAPK9
	RAD54L		PRPS1
	SCPEP1		C1orf172
	MRS2		C3orf17
	MRPL46		CTGF
	YIPF6		PNCK
	MRPL44		CISD2
	EIF2D		DDX3Y
	MRPL36		FUT11
	SHMT1		ERCC5
	CES2		UBE2J2
	EPS8L1		PREPL
	FXYD3		PLEK
	GALK1		AARSD1
	SLC35C1		KDM1B
	BCAT2		ACOT9
	C1S		RELL1
	DLEU1		KIAA0556
	FAM114A1		EIF2C3
	TMEM50B		P2RY13
	EXOSC3		NME7
	NMRK1		ATL3
	STX8		ZMYND10
	TAGLN		CDC20
	HSD17B8		FBXO18
	TMED7		TNNC1
	COASY		DACT3
	PLSCR3		PLA2G15
	PNO1		SEH1L
	MPLKIP		PTCD3
	ORC1		ZNF566
	PHYH		WDR6
	NARS2		RSAD1
	TMCO1		OR51B2
	FANCG		NNMT
	GSTK1		TBC1D22B
	TRIM14		ASPH
	WIPI1		SYT9
	HADHB		ALG11
	DPAGT1		H2AFX
	DFFA		RGP1
	KIF15		SPNS1
	PUS1		FAM59A
	GNS		AP5M1
	GGT1		CTNND1
	PNPO		LIG3
	SRPRB		DNAH1
	MR1		ARMC9
	CEACAM1		BBS2
	ALDH18A1		FOCAD
	SOAT1		THBD
	TMA16		MTMR6
	PIGP		PWWP2B
	MYL9		FAM185A
	FYCO1		ING2
	IDH1		FAM53A
	PIGC		ACADSB
	FAH		NKX2-6
	COPZ2		QSER1
	COA4		CAPN3
	FUCA1		SBNO2
	FANCI		C1orf216
	CYB5R1		KDM5D
	FAM136A		GORASP1
	DNAJC4		CHFR
	FANCA		HN1
	MINA		ACTR1A
	CTBS		IMPA1
	TSPAN31		ERRFI1
	AGA		HNRNPF
	MRPL24		HGSNAT
	RECQL4		CORO1B
	METTL1		AASDHPPT
	CDCA3		DNAJC18
	TROAP		ODZ4
	LACTB2		PTPN21
	CD59		TPBG
	CCDC86		SDHA
	PPIC		TUBGCP6
	LAMB2		FAM53C
	OIP5		DIRAS1
	TM2D1		STXBP4
	CENPE		GPR150
	NCAPH		RNF166
	GLT8D1		PARP2
	GCDH		SLC9A2
	CLN5		LMAN2
	RPP40		SHISA3
	MRPS18B		SERPINA9
	FAM203A		CXCL12
	DNAJC10		POLR2G
	ALS2CL		NUAK2
	ANXA4		UBQLNL
	POLE2		BCCIP
	CHEK1		FLNB
	HMGCL		C14orf101
	EFEMP2		CC2D2A
	IFRD2		DNAJA1
	NDC1		LUZP1
	BCS1L		ADSS
			MGLL
			ZNF275
			PARD6G
			C2orf49
			CYP3A5
			GOT1L1
			CCDC110
			NOSIP
			HEATR5B
			FH
			LRWD1
			RELT
			ATXN1L
			RNF187
			SLCO2A1
			LTA4H
			MAD2L1
			VAPB
			ELP2
			ZNF623
			STK24
			CCNF
			ALKBH5
			EOMES
			DAP3
			RGS13
			MIRLET7D
			ARF1
			ALDOA
			ARHGEF25
			SLC26A7
			MYNN
			ASB6
			MAT2A
			PAMR1
			RAB23
			CKB
			RNF19B
			THSD7B
			ARSI
			PSMB11
			CTTNBP2NL
			VPS52
			GTF2E1
			SNRPC
			COG5
			CLINT1
			BACH1
			MYO7A
			GRB2
			KCTD10
			RBMX2
			MYH7
			ANKRD44
			SLC6A20
			WNT10A
			FANK1
			ADPRH
			MAL2
			ABI1
			MAPK1IP1L
			WISP1
			CSNK1G2
			SHF
			CYP2S1
			OTUD3
			ARMCX4
			METTL4
			IGF1
			EFNA5
			PEAR1
			CTPS2
			WDR38
			RBCK1
			ACOT4
			SF3A3
			BIK
			C3orf70
			CENPT
			CCBE1
			PUS7L
			C3orf37
			ADAP1
			ATP6AP1
			FBXO27
			NUP35
			FLYWCH1
			ABCC1
			TRIM40
			SLC38A7
			C1orf194
			ADRA2C
			SEPHS2
			NME1
			RGNEF
			TMEM206
			MKNK1
			DIS3
			DSP
			ABCF1
			MAF1
			CCDC82
			NCKIPSD
			NFKBID
			STAT2
			C19orf42
			IARS2
			HAND1
			IGLL1
			CBR1
			GBF1
			IMPACT
			YWHAH
			PSMD9
			TLE2
			EIF3L
			SH2D3C
			CCDC47
			RIN3
			INPP5J
			KLHL21
			C5orf51
			BEND3
			CAPN8
			CCDC71
			ULK3
			SWT1
			MAP2K2
			HIF1AN
			DCUN1D4
			MRP63
			NFXL1
			TOMM34
			MGAT4A
			GDPGP1
			SCARB1
			LIME1
			RECQL
			ABLIM2
			TSPAN9
			HSPA2
			ZFPL1
			IKZF5
			DFFB
			CLDN22
			NDUFV1
			POLB
			LY6E
			PPP1R15B
			ZNF512
			FIG4
			MYO1F
			VTN
			BEX4
			MICAL2
			TRIM35
			PQBP1
			CCR5
			DNAJC27
			WBP1L
			USP20
			APLP2
			PRPSAP2
			CPSF3L
			RPRML
			PMAIP1
			MOCS3
			KRTAP4-9
			SELO
			NHLRC3
			CDKN2AIPNL
			ZNF692
			DCK
			LOC646851
			TOB1
			ELTD1
			SHMT2
			ZNF575
			ZNF189
			EDAR
			FKRP
			SH3D21
			GSR
			AAGAB
			ALOXE3
			CLEC18A
			AP1M1
			IGHMBP2
			NTNG2
			RFXAP
			C3orf62
			PPP6R2
			TRIM27
			RMND5B
			WFS1
			LAMA5
			KANK3
			DEDD2
			CLDN5
			PLAT
			BAG5
			C1D
			THOC1
			PVRL1
			RAG2
			TBCE
			GGA2
			SLC7A1
			FOXRED2
			CDC42SE2
			DSC3
			SAG
			ARMC6
			AP1S1
			PPP1R42
			LRRC20
			IFT57
			TFR2
			WDR75
			VAPA
			CCNH
			NT5C2
			STRADB
			AKR1B1
			SLCO4C1
			SNX25
			2001-03-01
			GOLT1A
			CHORDC1
			PKD1L2
			IGF2BP2
			CARS
			KLHDC2
			NOMO3
			THOC3
			TIPRL
			SLC22A16
			MS4A2
			AAAS
			C11orf20
			ZNF703
			PDX1
			EIF2B4
			GTPBP10
			SMPD4
			FAM98C
			MORF4L2
			KIF6
			C2orf50
			MOCS1
			QRFPR
			ACO2
			MELK
			APH1B
			DGCR14
			C1QA
			GNG7
			DPM1
			GABPB2
			CD3E
			TRMT1L
			CCDC115
			GRIP2
			ZBTB7C
			C20orf94
			COQ10A
			KRT80
			KCTD8
			USP39
			ATXN7L2
			PSMD7
			PHF21B
			TBRG1
			KIAA0196
			SUCLA2
			ENO1
			ABCB4
			REEP6
			PGAM1
			TTC5
			RHOBTB1
			TAF1A
			IST1
			SUPV3L1
			DZIP1L
			SLC25A46
			TRAPPC5
			MIDN
			DNASE1L2
			MKI67IP
			NT5E
			LRRC31
			ATP6V0C
			IMPDH2
			GALNT2
			MCRS1
			COX7C
			NOC3L
			LIPH
			UBE2G1
			DDX49
			SAP18
			FANCD2
			CCDC7
			DLAT
			ATP9B
			MALAT1
			FCRL1
			CTNS
			CEP78
			FOXN2
			UPK1B
			DDX39A
			ARHGDIB
			C1orf9
			CXorf23
			AMOTL2
			IFFO2
			SLC17A2
			SULF1
			CPOX
			MAN2C1
			CCDC30
			LIPG
			CTSS
			SH3D19
			PCOLCE
			MAP3K8
			C16orf78
			REP15
			SCN1B
			HBS1L
			PRCP
			PARVG
			ST3GAL3
			SLC5A9
			ITGAL
			NXPH3
			NUCB2
			AMMECR1
			PTPRS
			UHRF1BP1
			ZNF397
			VGLL2
			ZNF622
			CLPB
			TFPI
			SFI1
			FBXW4
			ARL13B
			FAM125B
			GSTA5
			ZNF467
			UBE2N
			TSGA10
			CLTB
			CXCL2
			HARS2
			ASIC4
			AMPD2
			2007-03-01
			CABIN1
			RAB1A
			NOL8
			LDHA
			KLHL32
			FAM78A
			IL1B
			RTKN
			IRF8
			NOSTRIN
			WBP5
			DDX54
			PRR15
			KRT73
			SACM1L
			HLCS
			ETS1
			SP8
			2009-03-01
			PRMT10
			HARS
			TBCA
			TTC30A
			ATP2B4
			CASP14
			CLRN3
			CTTN
			DUS2L
			ZNF266
			CASP9
			PAQR5
			LSS
			UBE3D
			C2orf68
			SULT2B1
			EPB49
			GPR75
			ZFP28
			HERC6
			SERPINA11
			MYCT1
			SH3GLB2
			SGK494
			CDYL
			EPSTI1
			RAI14
			ACTR8
			LRRC19
			WDR16
			SKA3
			C10orf118
			COG1
			TMX4
			MIAT
			OLFML3
			UPK1A
			DCUN1D2
			FCGR2A
			C3orf75
			ADCY6
			ZC3H10
			MED22
			MEI1
			GORASP2
			FTO
			RYR1
			SERTAD2
			GALNT7
			CLCN1
			PKN1
			LRPAP1
			ZNF436
			MYLK2
			AP4B1
			GUCY2C
			BHLHA9
			PIK3C2A
			PDP2
			ARL4D
			ACTA1
			TBC1D2B
			RPAP1
			CPPED1
			LNX2
			RRAS2
			EIF2A
			FIZ1
			FBLL1
			KIAA0317
			ROGDI
			SLC22A12
			HTRA4
			SLC44A4
			TBL3
			DOK2
			PLEKHB2
			USPL1
			SMYD3
			TOM1L2
			FIBCD1
			NICN1
			CYP7A1
			C6orf228
			SLC43A2
			TMEM119
			SOX17
			EIF3H
			GCNT1
			ZG16
			NAT14
			CHIA
			GUCA1B
			DNAL4
			CLDN23
			OBSCN
			RILPL1
			AFF1
			PNRC1
			ING1
			PPA1
			CASR
			TDP2
			C12orf44
			EPHB3
			NECAB3
			C4orf21
			ZNF518A
			KCNG1
			ABHD8
			SPATA16
			MYO18B
			ARL6IP5
			USP38
			RMI1
			C2orf61
			C12orf70
			LRIF1
			BLVRA
			FANCM
			ELK4
			LETMD1
			ALOX12B
			ANXA7
			PRSS3
			PCBP1
			NPNT
			HIATL1
			WBP2NL
			HHEX
			QRICH2
			RPIA
			CPNE7
			SNRNP48
			CCM2
			FEM1A
			CDK6
			PLXDC1
			LCE1D
			ATF1
			TSR3
			MPHOSPH6
			RBM20
			WDR54
			BAAT
			ZFP14
			DCDC2
			PAM
			GPD1
			ZNF23
			VAC14
			AIM2
			SUV39H2
			MEPCE
			FUNDC2
			BCL2L1
			FAM115C
			KRT72
			LEMD2
			FOXQ1
			CD163
			SLU7
			ARHGEF1
			DHDH
			FANCF
			PRELID1
			GATC
			ATPAF1
			PTGER4
			ZNF850
			BMP1
			RAB12
			PHTF2
			ARL1
			NSMCE4A
			GPR83
			FAM78B
			CORO2A
			LRCH3
			CCR6
			PDK1
			CDK18
[truncated: 1,380 more rows]
