# Supplementary material for: Coupling of autism genes to tissue-wide expression and dysfunction of synapse, calcium signalling and transcriptional regulation
Source: PLoS One. 2020 Dec 18;15(12):e0242773. doi: 10.1371/journal.pone.0242773 (PMC7748153; doi:10.1371/journal.pone.0242773)
Supplement: S7 Table — This can be found in supporting excel file. (XLSX) [file pone.0242773.s026.xlsx]

## Sheet: HPA data (S7)
normal_tissue.ensembl	normal_tissue.gene	normal_tissue.tissue	normal_tissue.cell_type	normal_tissue.level	normal_tissue.reliability	category
ENSG00000157985	AGAP1	cerebellum/cells in granular layer	cells in granular layer	0	Uncertain	Brain		0	Not Detected
ENSG00000145362	ANK2	cerebellum/cells in granular layer	cells in granular layer	2	Enhanced	Brain		1	Low
ENSG00000151150	ANK3	cerebellum/cells in granular layer	cells in granular layer	3	Enhanced	Brain		2	Medium
ENSG00000167522	ANKRD11	cerebellum/cells in granular layer	cells in granular layer	2	Approved	Brain		3	High
ENSG00000166313	APBB1	cerebellum/cells in granular layer	cells in granular layer	2	Approved	Brain
ENSG00000134982	APC	cerebellum/cells in granular layer	cells in granular layer	0	Supported	Brain
ENSG00000134909	ARHGAP32	cerebellum/cells in granular layer	cells in granular layer	1	Approved	Brain		red	CNS only
ENSG00000004777	ARHGAP33	cerebellum/cells in granular layer	cells in granular layer	0	Supported	Brain		green	CNS+PT
ENSG00000131089	ARHGEF9	cerebellum/cells in granular layer	cells in granular layer	1	Approved	Brain
ENSG00000049618	ARID1B	cerebellum/cells in granular layer	cells in granular layer	2	Approved	Brain
ENSG00000172379	ARNT2	cerebellum/cells in granular layer	cells in granular layer	1	Enhanced	Brain
ENSG00000151693	ASAP2	cerebellum/cells in granular layer	cells in granular layer	2	Approved	Brain
ENSG00000116539	ASH1L	cerebellum/cells in granular layer	cells in granular layer	0	Approved	Brain
ENSG00000105409	ATP1A3	cerebellum/cells in granular layer	cells in granular layer	3	Enhanced	Brain
ENSG00000124406	ATP8A1	cerebellum/cells in granular layer	cells in granular layer	0	Enhanced	Brain
ENSG00000085224	ATRX	cerebellum/cells in granular layer	cells in granular layer	1	Supported	Brain
ENSG00000158321	AUTS2	cerebellum/cells in granular layer	cells in granular layer	0	Approved	Brain
ENSG00000123636	BAZ2B	cerebellum/cells in granular layer	cells in granular layer	1	Uncertain	Brain
ENSG00000141867	BRD4	cerebellum/cells in granular layer	cells in granular layer	3	Supported	Brain
ENSG00000151067	CACNA1C	cerebellum/cells in granular layer	cells in granular layer	0	Enhanced	Brain
ENSG00000153956	CACNA2D1	cerebellum/cells in granular layer	cells in granular layer	0	Enhanced	Brain
ENSG00000165995	CACNB2	cerebellum/cells in granular layer	cells in granular layer	0	Enhanced	Brain
ENSG00000182985	CADM1	cerebellum/cells in granular layer	cells in granular layer	0	Enhanced	Brain
ENSG00000058404	CAMK2B	cerebellum/cells in granular layer	cells in granular layer	3	Enhanced	Brain
ENSG00000118200	CAMSAP2	cerebellum/cells in granular layer	cells in granular layer	3	Enhanced	Brain
ENSG00000171735	CAMTA1	cerebellum/cells in granular layer	cells in granular layer	0	Approved	Brain
ENSG00000147044	CASK	cerebellum/cells in granular layer	cells in granular layer	2	Enhanced	Brain
ENSG00000198752	CDC42BPB	cerebellum/cells in granular layer	cells in granular layer	1	Approved	Brain
ENSG00000065883	CDK13	cerebellum/cells in granular layer	cells in granular layer	0	Uncertain	Brain
ENSG00000170004	CHD3	cerebellum/cells in granular layer	cells in granular layer	0	Supported	Brain
ENSG00000079432	CIC	cerebellum/cells in granular layer	cells in granular layer	2	Approved	Brain
ENSG00000074054	CLASP1	cerebellum/cells in granular layer	cells in granular layer	2	Uncertain	Brain
ENSG00000158258	CLSTN2	cerebellum/cells in granular layer	cells in granular layer	0	Approved	Brain
ENSG00000153815	CMIP	cerebellum/cells in granular layer	cells in granular layer	1	Approved	Brain
ENSG00000118432	CNR1	cerebellum/cells in granular layer	cells in granular layer	0	Enhanced	Brain
ENSG00000005339	CREBBP	cerebellum/cells in granular layer	cells in granular layer	3	Supported	Brain
ENSG00000213923	CSNK1E	cerebellum/cells in granular layer	cells in granular layer	1	Approved	Brain
ENSG00000102974	CTCF	cerebellum/cells in granular layer	cells in granular layer	3	Supported	Brain
ENSG00000134780	DAGLA	cerebellum/cells in granular layer	cells in granular layer	1	Approved	Brain
ENSG00000196730	DAPK1	cerebellum/cells in granular layer	cells in granular layer	2	Approved	Brain
ENSG00000043093	DCUN1D1	cerebellum/cells in granular layer	cells in granular layer	0	Uncertain	Brain
ENSG00000215301	DDX3X	cerebellum/cells in granular layer	cells in granular layer	2	Supported	Brain
ENSG00000151240	DIP2C	cerebellum/cells in granular layer	cells in granular layer	3	Enhanced	Brain
ENSG00000132535	DLG4	cerebellum/cells in granular layer	cells in granular layer	2	Enhanced	Brain
ENSG00000198947	DMD	cerebellum/cells in granular layer	cells in granular layer	0	Enhanced	Brain
ENSG00000104093	DMXL2	cerebellum/cells in granular layer	cells in granular layer	2	Approved	Brain
ENSG00000130226	DPP6	cerebellum/cells in granular layer	cells in granular layer	0	Enhanced	Brain
ENSG00000092964	DPYSL2	cerebellum/cells in granular layer	cells in granular layer	3	Supported	Brain
ENSG00000113657	DPYSL3	cerebellum/cells in granular layer	cells in granular layer	0	Approved	Brain
ENSG00000151914	DST	cerebellum/cells in granular layer	cells in granular layer	0	Uncertain	Brain
ENSG00000197102	DYNC1H1	cerebellum/cells in granular layer	cells in granular layer	1	Enhanced	Brain
ENSG00000157540	DYRK1A	cerebellum/cells in granular layer	cells in granular layer	2	Approved	Brain
ENSG00000183495	EP400	cerebellum/cells in granular layer	cells in granular layer	2	Supported	Brain
ENSG00000135999	EPC2	cerebellum/cells in granular layer	cells in granular layer	2	Uncertain	Brain
ENSG00000133216	EPHB2	cerebellum/cells in granular layer	cells in granular layer	2	Approved	Brain
ENSG00000070367	EXOC5	cerebellum/cells in granular layer	cells in granular layer	2	Approved	Brain
ENSG00000182197	EXT1	cerebellum/cells in granular layer	cells in granular layer	2	Uncertain	Brain
ENSG00000114861	FOXP1	cerebellum/cells in granular layer	cells in granular layer	2	Supported	Brain
ENSG00000278311	GGNBP2	cerebellum/cells in granular layer	cells in granular layer	1	Approved	Brain
ENSG00000204120	GIGYF2	cerebellum/cells in granular layer	cells in granular layer	1	Approved	Brain
ENSG00000171723	GPHN	cerebellum/cells in granular layer	cells in granular layer	2	Enhanced	Brain
ENSG00000082701	GSK3B	cerebellum/cells in granular layer	cells in granular layer	2	Approved	Brain
ENSG00000068024	HDAC4	cerebellum/cells in granular layer	cells in granular layer	2	Approved	Brain
ENSG00000128731	HERC2	cerebellum/cells in granular layer	cells in granular layer	1	Approved	Brain
ENSG00000153187	HNRNPU	cerebellum/cells in granular layer	cells in granular layer	2	Supported	Brain
ENSG00000086758	HUWE1	cerebellum/cells in granular layer	cells in granular layer	2	Approved	Brain
ENSG00000102786	INTS6	cerebellum/cells in granular layer	cells in granular layer	1	Supported	Brain
ENSG00000119669	IRF2BPL	cerebellum/cells in granular layer	cells in granular layer	2	Approved	Brain
ENSG00000150995	ITPR1	cerebellum/cells in granular layer	cells in granular layer	0	Approved	Brain
ENSG00000008083	JARID2	cerebellum/cells in granular layer	cells in granular layer	2	Approved	Brain
ENSG00000171988	JMJD1C	cerebellum/cells in granular layer	cells in granular layer	1	Approved	Brain
ENSG00000083168	KAT6A	cerebellum/cells in granular layer	cells in granular layer	1	Supported	Brain
ENSG00000158445	KCNB1	cerebellum/cells in granular layer	cells in granular layer	0	Enhanced	Brain
ENSG00000171385	KCND3	cerebellum/cells in granular layer	cells in granular layer	2	Approved	Brain
ENSG00000156113	KCNMA1	cerebellum/cells in granular layer	cells in granular layer	0	Approved	Brain
ENSG00000147050	KDM6A	cerebellum/cells in granular layer	cells in granular layer	0	Enhanced	Brain
ENSG00000132510	KDM6B	cerebellum/cells in granular layer	cells in granular layer	1	Supported	Brain
ENSG00000131773	KHDRBS3	cerebellum/cells in granular layer	cells in granular layer	3	Enhanced	Brain
ENSG00000116852	KIF21B	cerebellum/cells in granular layer	cells in granular layer	1	Approved	Brain
ENSG00000168280	KIF5C	cerebellum/cells in granular layer	cells in granular layer	1	Enhanced	Brain
ENSG00000157404	KIT	cerebellum/cells in granular layer	cells in granular layer	0	Enhanced	Brain
ENSG00000078018	MAP2	cerebellum/cells in granular layer	cells in granular layer	3	Enhanced	Brain
ENSG00000169057	MECP2	cerebellum/cells in granular layer	cells in granular layer	3	Enhanced	Brain
ENSG00000123066	MED13L	cerebellum/cells in granular layer	cells in granular layer	0	Uncertain	Brain
ENSG00000186260	MKL2	cerebellum/cells in granular layer	cells in granular layer	3	Enhanced	Brain
ENSG00000133026	MYH10	cerebellum/cells in granular layer	cells in granular layer	0	Enhanced	Brain
ENSG00000197535	MYO5A	cerebellum/cells in granular layer	cells in granular layer	3	Enhanced	Brain
ENSG00000166833	NAV2	cerebellum/cells in granular layer	cells in granular layer	1	Approved	Brain
ENSG00000172915	NBEA	cerebellum/cells in granular layer	cells in granular layer	0	Enhanced	Brain
ENSG00000141027	NCOR1	cerebellum/cells in granular layer	cells in granular layer	1	Supported	Brain
ENSG00000172260	NEGR1	cerebellum/cells in granular layer	cells in granular layer	1	Uncertain	Brain
ENSG00000067141	NEO1	cerebellum/cells in granular layer	cells in granular layer	1	Uncertain	Brain
ENSG00000196712	NF1	cerebellum/cells in granular layer	cells in granular layer	2	Uncertain	Brain
ENSG00000147862	NFIB	cerebellum/cells in granular layer	cells in granular layer	2	Supported	Brain
ENSG00000008441	NFIX	cerebellum/cells in granular layer	cells in granular layer	3	Supported	Brain
ENSG00000164190	NIPBL	cerebellum/cells in granular layer	cells in granular layer	1	Approved	Brain
ENSG00000169992	NLGN2	cerebellum/cells in granular layer	cells in granular layer	1	Enhanced	Brain
ENSG00000170485	NPAS2	cerebellum/cells in granular layer	cells in granular layer	1	Uncertain	Brain
ENSG00000151623	NR3C2	cerebellum/cells in granular layer	cells in granular layer	2	Enhanced	Brain
ENSG00000153234	NR4A2	cerebellum/cells in granular layer	cells in granular layer	2	Uncertain	Brain
ENSG00000091129	NRCAM	cerebellum/cells in granular layer	cells in granular layer	1	Approved	Brain
ENSG00000021645	NRXN3	cerebellum/cells in granular layer	cells in granular layer	1	Approved	Brain
ENSG00000165671	NSD1	cerebellum/cells in granular layer	cells in granular layer	2	Supported	Brain
ENSG00000140538	NTRK3	cerebellum/cells in granular layer	cells in granular layer	2	Approved	Brain
ENSG00000122126	OCRL	cerebellum/cells in granular layer	cells in granular layer	3	Approved	Brain
ENSG00000046651	OFD1	cerebellum/cells in granular layer	cells in granular layer	0	Approved	Brain
ENSG00000147162	OGT	cerebellum/cells in granular layer	cells in granular layer	2	Approved	Brain
ENSG00000079482	OPHN1	cerebellum/cells in granular layer	cells in granular layer	0	Approved	Brain
ENSG00000175115	PACS1	cerebellum/cells in granular layer	cells in granular layer	3	Approved	Brain
ENSG00000184588	PDE4B	cerebellum/cells in granular layer	cells in granular layer	0	Uncertain	Brain
ENSG00000067840	PDZD4	cerebellum/cells in granular layer	cells in granular layer	0	Enhanced	Brain
ENSG00000197724	PHF2	cerebellum/cells in granular layer	cells in granular layer	3	Approved	Brain
ENSG00000118482	PHF3	cerebellum/cells in granular layer	cells in granular layer	1	Approved	Brain
ENSG00000146247	PHIP	cerebellum/cells in granular layer	cells in granular layer	1	Approved	Brain
ENSG00000182621	PLCB1	cerebellum/cells in granular layer	cells in granular layer	0	Enhanced	Brain
ENSG00000143442	POGZ	cerebellum/cells in granular layer	cells in granular layer	3	Enhanced	Brain
ENSG00000139174	PRICKLE1	cerebellum/cells in granular layer	cells in granular layer	0	Approved	Brain
ENSG00000166501	PRKCB	cerebellum/cells in granular layer	cells in granular layer	2	Approved	Brain
ENSG00000185246	PRPF39	cerebellum/cells in granular layer	cells in granular layer	2	Approved	Brain
ENSG00000156011	PSD3	cerebellum/cells in granular layer	cells in granular layer	3	Enhanced	Brain
ENSG00000117569	PTBP2	cerebellum/cells in granular layer	cells in granular layer	0	Uncertain	Brain
ENSG00000127329	PTPRB	cerebellum/cells in granular layer	cells in granular layer	1	Uncertain	Brain
ENSG00000198218	QRICH1	cerebellum/cells in granular layer	cells in granular layer	2	Approved	Brain
ENSG00000108557	RAI1	cerebellum/cells in granular layer	cells in granular layer	0	Approved	Brain
ENSG00000091428	RAPGEF4	cerebellum/cells in granular layer	cells in granular layer	1	Approved	Brain
ENSG00000023287	RB1CC1	cerebellum/cells in granular layer	cells in granular layer	0	Approved	Brain
ENSG00000091009	RBM27	cerebellum/cells in granular layer	cells in granular layer	0	Approved	Brain
ENSG00000142599	RERE	cerebellum/cells in granular layer	cells in granular layer	2	Uncertain	Brain
ENSG00000080298	RFX3	cerebellum/cells in granular layer	cells in granular layer	0	Enhanced	Brain
ENSG00000137075	RNF38	cerebellum/cells in granular layer	cells in granular layer	0	Approved	Brain
ENSG00000142230	SAE1	cerebellum/cells in granular layer	cells in granular layer	2	Supported	Brain
ENSG00000119042	SATB2	cerebellum/cells in granular layer	cells in granular layer	0	Enhanced	Brain
ENSG00000152217	SETBP1	cerebellum/cells in granular layer	cells in granular layer	2	Uncertain	Brain
ENSG00000181555	SETD2	cerebellum/cells in granular layer	cells in granular layer	0	Approved	Brain
ENSG00000174938	SEZ6L2	cerebellum/cells in granular layer	cells in granular layer	3	Enhanced	Brain
ENSG00000251322	SHANK3	cerebellum/cells in granular layer	cells in granular layer	0	Enhanced	Brain
ENSG00000157103	SLC6A1	cerebellum/cells in granular layer	cells in granular layer	2	Enhanced	Brain
ENSG00000184347	SLIT3	cerebellum/cells in granular layer	cells in granular layer	0	Approved	Brain
ENSG00000080503	SMARCA2	cerebellum/cells in granular layer	cells in granular layer	3	Enhanced	Brain
ENSG00000139613	SMARCC2	cerebellum/cells in granular layer	cells in granular layer	3	Supported	Brain
ENSG00000132639	SNAP25	cerebellum/cells in granular layer	cells in granular layer	0	Enhanced	Brain
ENSG00000021574	SPAST	cerebellum/cells in granular layer	cells in granular layer	2	Approved	Brain
ENSG00000116754	SRSF11	cerebellum/cells in granular layer	cells in granular layer	3	Supported	Brain
ENSG00000106089	STX1A	cerebellum/cells in granular layer	cells in granular layer	2	Enhanced	Brain
ENSG00000136854	STXBP1	cerebellum/cells in granular layer	cells in granular layer	2	Enhanced	Brain
ENSG00000164506	STXBP5	cerebellum/cells in granular layer	cells in granular layer	1	Enhanced	Brain
ENSG00000008056	SYN1	cerebellum/cells in granular layer	cells in granular layer	1	Enhanced	Brain
ENSG00000131018	SYNE1	cerebellum/cells in granular layer	cells in granular layer	3	Approved	Brain
ENSG00000159082	SYNJ1	cerebellum/cells in granular layer	cells in granular layer	3	Enhanced	Brain
ENSG00000170921	TANC2	cerebellum/cells in granular layer	cells in granular layer	3	Uncertain	Brain
ENSG00000149930	TAOK2	cerebellum/cells in granular layer	cells in granular layer	0	Approved	Brain
ENSG00000196628	TCF4	cerebellum/cells in granular layer	cells in granular layer	0	Approved	Brain
ENSG00000100354	TNRC6B	cerebellum/cells in granular layer	cells in granular layer	2	Approved	Brain
ENSG00000198900	TOP1	cerebellum/cells in granular layer	cells in granular layer	3	Supported	Brain
ENSG00000197323	TRIM33	cerebellum/cells in granular layer	cells in granular layer	3	Supported	Brain
ENSG00000038382	TRIO	cerebellum/cells in granular layer	cells in granular layer	2	Supported	Brain
ENSG00000153827	TRIP12	cerebellum/cells in granular layer	cells in granular layer	0	Enhanced	Brain
ENSG00000165699	TSC1	cerebellum/cells in granular layer	cells in granular layer	2	Supported	Brain
ENSG00000157741	UBN2	cerebellum/cells in granular layer	cells in granular layer	1	Uncertain	Brain
ENSG00000135655	USP15	cerebellum/cells in granular layer	cells in granular layer	1	Approved	Brain
ENSG00000187555	USP7	cerebellum/cells in granular layer	cells in granular layer	1	Approved	Brain
ENSG00000146469	VIP	cerebellum/cells in granular layer	cells in granular layer	2	Supported	Brain
ENSG00000095787	WAC	cerebellum/cells in granular layer	cells in granular layer	3	Approved	Brain
ENSG00000112290	WASF1	cerebellum/cells in granular layer	cells in granular layer	0	Approved	Brain
ENSG00000163625	WDFY3	cerebellum/cells in granular layer	cells in granular layer	1	Approved	Brain
ENSG00000162923	WDR26	cerebellum/cells in granular layer	cells in granular layer	1	Enhanced	Brain
ENSG00000047188	YTHDC2	cerebellum/cells in granular layer	cells in granular layer	0	Approved	Brain
ENSG00000100811	YY1	cerebellum/cells in granular layer	cells in granular layer	0	Supported	Brain
ENSG00000151612	ZNF827	cerebellum/cells in granular layer	cells in granular layer	0	Uncertain	Brain
ENSG00000157985	AGAP1	cerebellum/cells in molecular layer	cells in molecular layer	0	Uncertain	Brain
ENSG00000145362	ANK2	cerebellum/cells in molecular layer	cells in molecular layer	1	Enhanced	Brain
ENSG00000151150	ANK3	cerebellum/cells in molecular layer	cells in molecular layer	0	Enhanced	Brain
ENSG00000167522	ANKRD11	cerebellum/cells in molecular layer	cells in molecular layer	3	Approved	Brain
ENSG00000166313	APBB1	cerebellum/cells in molecular layer	cells in molecular layer	0	Approved	Brain
ENSG00000134982	APC	cerebellum/cells in molecular layer	cells in molecular layer	0	Supported	Brain
ENSG00000134909	ARHGAP32	cerebellum/cells in molecular layer	cells in molecular layer	0	Approved	Brain
ENSG00000004777	ARHGAP33	cerebellum/cells in molecular layer	cells in molecular layer	0	Supported	Brain
ENSG00000131089	ARHGEF9	cerebellum/cells in molecular layer	cells in molecular layer	0	Approved	Brain
ENSG00000049618	ARID1B	cerebellum/cells in molecular layer	cells in molecular layer	3	Approved	Brain
ENSG00000172379	ARNT2	cerebellum/cells in molecular layer	cells in molecular layer	2	Enhanced	Brain
ENSG00000151693	ASAP2	cerebellum/cells in molecular layer	cells in molecular layer	2	Approved	Brain
ENSG00000116539	ASH1L	cerebellum/cells in molecular layer	cells in molecular layer	0	Approved	Brain
ENSG00000105409	ATP1A3	cerebellum/cells in molecular layer	cells in molecular layer	2	Enhanced	Brain
ENSG00000124406	ATP8A1	cerebellum/cells in molecular layer	cells in molecular layer	0	Enhanced	Brain
ENSG00000085224	ATRX	cerebellum/cells in molecular layer	cells in molecular layer	3	Supported	Brain
ENSG00000158321	AUTS2	cerebellum/cells in molecular layer	cells in molecular layer	0	Approved	Brain
ENSG00000123636	BAZ2B	cerebellum/cells in molecular layer	cells in molecular layer	0	Uncertain	Brain
ENSG00000141867	BRD4	cerebellum/cells in molecular layer	cells in molecular layer	3	Supported	Brain
ENSG00000151067	CACNA1C	cerebellum/cells in molecular layer	cells in molecular layer	0	Enhanced	Brain
ENSG00000153956	CACNA2D1	cerebellum/cells in molecular layer	cells in molecular layer	0	Enhanced	Brain
ENSG00000165995	CACNB2	cerebellum/cells in molecular layer	cells in molecular layer	0	Enhanced	Brain
ENSG00000182985	CADM1	cerebellum/cells in molecular layer	cells in molecular layer	0	Enhanced	Brain
ENSG00000058404	CAMK2B	cerebellum/cells in molecular layer	cells in molecular layer	2	Enhanced	Brain
ENSG00000118200	CAMSAP2	cerebellum/cells in molecular layer	cells in molecular layer	2	Enhanced	Brain
ENSG00000171735	CAMTA1	cerebellum/cells in molecular layer	cells in molecular layer	1	Approved	Brain
ENSG00000147044	CASK	cerebellum/cells in molecular layer	cells in molecular layer	1	Enhanced	Brain
ENSG00000198752	CDC42BPB	cerebellum/cells in molecular layer	cells in molecular layer	1	Approved	Brain
ENSG00000065883	CDK13	cerebellum/cells in molecular layer	cells in molecular layer	0	Uncertain	Brain
ENSG00000170004	CHD3	cerebellum/cells in molecular layer	cells in molecular layer	0	Supported	Brain
ENSG00000079432	CIC	cerebellum/cells in molecular layer	cells in molecular layer	2	Approved	Brain
ENSG00000074054	CLASP1	cerebellum/cells in molecular layer	cells in molecular layer	2	Uncertain	Brain
ENSG00000158258	CLSTN2	cerebellum/cells in molecular layer	cells in molecular layer	0	Approved	Brain
ENSG00000153815	CMIP	cerebellum/cells in molecular layer	cells in molecular layer	0	Approved	Brain
ENSG00000118432	CNR1	cerebellum/cells in molecular layer	cells in molecular layer	0	Enhanced	Brain
ENSG00000005339	CREBBP	cerebellum/cells in molecular layer	cells in molecular layer	3	Supported	Brain
ENSG00000213923	CSNK1E	cerebellum/cells in molecular layer	cells in molecular layer	2	Approved	Brain
ENSG00000102974	CTCF	cerebellum/cells in molecular layer	cells in molecular layer	3	Supported	Brain
ENSG00000134780	DAGLA	cerebellum/cells in molecular layer	cells in molecular layer	0	Approved	Brain
ENSG00000196730	DAPK1	cerebellum/cells in molecular layer	cells in molecular layer	0	Approved	Brain
ENSG00000043093	DCUN1D1	cerebellum/cells in molecular layer	cells in molecular layer	0	Uncertain	Brain
ENSG00000215301	DDX3X	cerebellum/cells in molecular layer	cells in molecular layer	3	Supported	Brain
ENSG00000151240	DIP2C	cerebellum/cells in molecular layer	cells in molecular layer	2	Enhanced	Brain
ENSG00000132535	DLG4	cerebellum/cells in molecular layer	cells in molecular layer	3	Enhanced	Brain
ENSG00000198947	DMD	cerebellum/cells in molecular layer	cells in molecular layer	0	Enhanced	Brain
ENSG00000104093	DMXL2	cerebellum/cells in molecular layer	cells in molecular layer	1	Approved	Brain
ENSG00000130226	DPP6	cerebellum/cells in molecular layer	cells in molecular layer	0	Enhanced	Brain
ENSG00000092964	DPYSL2	cerebellum/cells in molecular layer	cells in molecular layer	2	Supported	Brain
ENSG00000113657	DPYSL3	cerebellum/cells in molecular layer	cells in molecular layer	1	Approved	Brain
ENSG00000151914	DST	cerebellum/cells in molecular layer	cells in molecular layer	0	Uncertain	Brain
ENSG00000197102	DYNC1H1	cerebellum/cells in molecular layer	cells in molecular layer	1	Enhanced	Brain
ENSG00000157540	DYRK1A	cerebellum/cells in molecular layer	cells in molecular layer	0	Approved	Brain
ENSG00000183495	EP400	cerebellum/cells in molecular layer	cells in molecular layer	3	Supported	Brain
ENSG00000135999	EPC2	cerebellum/cells in molecular layer	cells in molecular layer	2	Uncertain	Brain
ENSG00000133216	EPHB2	cerebellum/cells in molecular layer	cells in molecular layer	2	Approved	Brain
ENSG00000070367	EXOC5	cerebellum/cells in molecular layer	cells in molecular layer	2	Approved	Brain
ENSG00000182197	EXT1	cerebellum/cells in molecular layer	cells in molecular layer	0	Uncertain	Brain
ENSG00000114861	FOXP1	cerebellum/cells in molecular layer	cells in molecular layer	0	Supported	Brain
ENSG00000278311	GGNBP2	cerebellum/cells in molecular layer	cells in molecular layer	2	Approved	Brain
ENSG00000204120	GIGYF2	cerebellum/cells in molecular layer	cells in molecular layer	0	Approved	Brain
ENSG00000171723	GPHN	cerebellum/cells in molecular layer	cells in molecular layer	2	Enhanced	Brain
ENSG00000082701	GSK3B	cerebellum/cells in molecular layer	cells in molecular layer	3	Approved	Brain
ENSG00000068024	HDAC4	cerebellum/cells in molecular layer	cells in molecular layer	2	Approved	Brain
ENSG00000128731	HERC2	cerebellum/cells in molecular layer	cells in molecular layer	2	Approved	Brain
ENSG00000153187	HNRNPU	cerebellum/cells in molecular layer	cells in molecular layer	3	Supported	Brain
ENSG00000086758	HUWE1	cerebellum/cells in molecular layer	cells in molecular layer	1	Approved	Brain
ENSG00000102786	INTS6	cerebellum/cells in molecular layer	cells in molecular layer	1	Supported	Brain
ENSG00000119669	IRF2BPL	cerebellum/cells in molecular layer	cells in molecular layer	2	Approved	Brain
ENSG00000150995	ITPR1	cerebellum/cells in molecular layer	cells in molecular layer	0	Approved	Brain
ENSG00000008083	JARID2	cerebellum/cells in molecular layer	cells in molecular layer	2	Approved	Brain
ENSG00000171988	JMJD1C	cerebellum/cells in molecular layer	cells in molecular layer	2	Approved	Brain
ENSG00000083168	KAT6A	cerebellum/cells in molecular layer	cells in molecular layer	3	Supported	Brain
ENSG00000158445	KCNB1	cerebellum/cells in molecular layer	cells in molecular layer	2	Enhanced	Brain
ENSG00000171385	KCND3	cerebellum/cells in molecular layer	cells in molecular layer	1	Approved	Brain
ENSG00000156113	KCNMA1	cerebellum/cells in molecular layer	cells in molecular layer	0	Approved	Brain
ENSG00000147050	KDM6A	cerebellum/cells in molecular layer	cells in molecular layer	0	Enhanced	Brain
ENSG00000132510	KDM6B	cerebellum/cells in molecular layer	cells in molecular layer	1	Supported	Brain
ENSG00000131773	KHDRBS3	cerebellum/cells in molecular layer	cells in molecular layer	2	Enhanced	Brain
ENSG00000116852	KIF21B	cerebellum/cells in molecular layer	cells in molecular layer	2	Approved	Brain
ENSG00000168280	KIF5C	cerebellum/cells in molecular layer	cells in molecular layer	1	Enhanced	Brain
ENSG00000157404	KIT	cerebellum/cells in molecular layer	cells in molecular layer	2	Enhanced	Brain
ENSG00000078018	MAP2	cerebellum/cells in molecular layer	cells in molecular layer	3	Enhanced	Brain
ENSG00000169057	MECP2	cerebellum/cells in molecular layer	cells in molecular layer	3	Enhanced	Brain
ENSG00000123066	MED13L	cerebellum/cells in molecular layer	cells in molecular layer	0	Uncertain	Brain
ENSG00000134138	MEIS2	cerebellum/cells in molecular layer	cells in molecular layer	0	Enhanced	Brain
ENSG00000186260	MKL2	cerebellum/cells in molecular layer	cells in molecular layer	3	Enhanced	Brain
ENSG00000133026	MYH10	cerebellum/cells in molecular layer	cells in molecular layer	0	Enhanced	Brain
ENSG00000197535	MYO5A	cerebellum/cells in molecular layer	cells in molecular layer	2	Enhanced	Brain
ENSG00000166833	NAV2	cerebellum/cells in molecular layer	cells in molecular layer	0	Approved	Brain
ENSG00000172915	NBEA	cerebellum/cells in molecular layer	cells in molecular layer	1	Enhanced	Brain
ENSG00000141027	NCOR1	cerebellum/cells in molecular layer	cells in molecular layer	1	Supported	Brain
ENSG00000172260	NEGR1	cerebellum/cells in molecular layer	cells in molecular layer	2	Uncertain	Brain
ENSG00000067141	NEO1	cerebellum/cells in molecular layer	cells in molecular layer	1	Uncertain	Brain
ENSG00000196712	NF1	cerebellum/cells in molecular layer	cells in molecular layer	2	Uncertain	Brain
ENSG00000147862	NFIB	cerebellum/cells in molecular layer	cells in molecular layer	2	Supported	Brain
ENSG00000008441	NFIX	cerebellum/cells in molecular layer	cells in molecular layer	2	Supported	Brain
ENSG00000164190	NIPBL	cerebellum/cells in molecular layer	cells in molecular layer	1	Approved	Brain
ENSG00000169992	NLGN2	cerebellum/cells in molecular layer	cells in molecular layer	2	Enhanced	Brain
ENSG00000170485	NPAS2	cerebellum/cells in molecular layer	cells in molecular layer	2	Uncertain	Brain
ENSG00000151623	NR3C2	cerebellum/cells in molecular layer	cells in molecular layer	3	Enhanced	Brain
ENSG00000153234	NR4A2	cerebellum/cells in molecular layer	cells in molecular layer	3	Uncertain	Brain
ENSG00000091129	NRCAM	cerebellum/cells in molecular layer	cells in molecular layer	0	Approved	Brain
ENSG00000021645	NRXN3	cerebellum/cells in molecular layer	cells in molecular layer	1	Approved	Brain
ENSG00000165671	NSD1	cerebellum/cells in molecular layer	cells in molecular layer	2	Supported	Brain
ENSG00000140538	NTRK3	cerebellum/cells in molecular layer	cells in molecular layer	2	Approved	Brain
ENSG00000122126	OCRL	cerebellum/cells in molecular layer	cells in molecular layer	3	Approved	Brain
ENSG00000046651	OFD1	cerebellum/cells in molecular layer	cells in molecular layer	0	Approved	Brain
ENSG00000147162	OGT	cerebellum/cells in molecular layer	cells in molecular layer	2	Approved	Brain
ENSG00000079482	OPHN1	cerebellum/cells in molecular layer	cells in molecular layer	0	Approved	Brain
ENSG00000175115	PACS1	cerebellum/cells in molecular layer	cells in molecular layer	1	Approved	Brain
ENSG00000184588	PDE4B	cerebellum/cells in molecular layer	cells in molecular layer	0	Uncertain	Brain
ENSG00000067840	PDZD4	cerebellum/cells in molecular layer	cells in molecular layer	3	Enhanced	Brain
ENSG00000197724	PHF2	cerebellum/cells in molecular layer	cells in molecular layer	3	Approved	Brain
ENSG00000118482	PHF3	cerebellum/cells in molecular layer	cells in molecular layer	1	Approved	Brain
ENSG00000146247	PHIP	cerebellum/cells in molecular layer	cells in molecular layer	1	Approved	Brain
ENSG00000182621	PLCB1	cerebellum/cells in molecular layer	cells in molecular layer	0	Enhanced	Brain
ENSG00000143442	POGZ	cerebellum/cells in molecular layer	cells in molecular layer	3	Enhanced	Brain
ENSG00000139174	PRICKLE1	cerebellum/cells in molecular layer	cells in molecular layer	1	Approved	Brain
ENSG00000166501	PRKCB	cerebellum/cells in molecular layer	cells in molecular layer	1	Approved	Brain
ENSG00000185246	PRPF39	cerebellum/cells in molecular layer	cells in molecular layer	2	Approved	Brain
ENSG00000156011	PSD3	cerebellum/cells in molecular layer	cells in molecular layer	3	Enhanced	Brain
ENSG00000117569	PTBP2	cerebellum/cells in molecular layer	cells in molecular layer	0	Uncertain	Brain
ENSG00000127329	PTPRB	cerebellum/cells in molecular layer	cells in molecular layer	1	Uncertain	Brain
ENSG00000198218	QRICH1	cerebellum/cells in molecular layer	cells in molecular layer	3	Approved	Brain
ENSG00000108557	RAI1	cerebellum/cells in molecular layer	cells in molecular layer	3	Approved	Brain
ENSG00000091428	RAPGEF4	cerebellum/cells in molecular layer	cells in molecular layer	2	Approved	Brain
ENSG00000023287	RB1CC1	cerebellum/cells in molecular layer	cells in molecular layer	0	Approved	Brain
ENSG00000091009	RBM27	cerebellum/cells in molecular layer	cells in molecular layer	0	Approved	Brain
ENSG00000142599	RERE	cerebellum/cells in molecular layer	cells in molecular layer	2	Uncertain	Brain
ENSG00000080298	RFX3	cerebellum/cells in molecular layer	cells in molecular layer	0	Enhanced	Brain
ENSG00000137075	RNF38	cerebellum/cells in molecular layer	cells in molecular layer	1	Approved	Brain
ENSG00000142230	SAE1	cerebellum/cells in molecular layer	cells in molecular layer	0	Supported	Brain
ENSG00000119042	SATB2	cerebellum/cells in molecular layer	cells in molecular layer	0	Enhanced	Brain
ENSG00000152217	SETBP1	cerebellum/cells in molecular layer	cells in molecular layer	2	Uncertain	Brain
ENSG00000181555	SETD2	cerebellum/cells in molecular layer	cells in molecular layer	1	Approved	Brain
ENSG00000174938	SEZ6L2	cerebellum/cells in molecular layer	cells in molecular layer	2	Enhanced	Brain
ENSG00000251322	SHANK3	cerebellum/cells in molecular layer	cells in molecular layer	3	Enhanced	Brain
ENSG00000157103	SLC6A1	cerebellum/cells in molecular layer	cells in molecular layer	0	Enhanced	Brain
ENSG00000184347	SLIT3	cerebellum/cells in molecular layer	cells in molecular layer	0	Approved	Brain
ENSG00000080503	SMARCA2	cerebellum/cells in molecular layer	cells in molecular layer	2	Enhanced	Brain
ENSG00000139613	SMARCC2	cerebellum/cells in molecular layer	cells in molecular layer	3	Supported	Brain
ENSG00000132639	SNAP25	cerebellum/cells in molecular layer	cells in molecular layer	0	Enhanced	Brain
ENSG00000021574	SPAST	cerebellum/cells in molecular layer	cells in molecular layer	2	Approved	Brain
ENSG00000116754	SRSF11	cerebellum/cells in molecular layer	cells in molecular layer	3	Supported	Brain
ENSG00000106089	STX1A	cerebellum/cells in molecular layer	cells in molecular layer	1	Enhanced	Brain
ENSG00000136854	STXBP1	cerebellum/cells in molecular layer	cells in molecular layer	2	Enhanced	Brain
ENSG00000164506	STXBP5	cerebellum/cells in molecular layer	cells in molecular layer	1	Enhanced	Brain
ENSG00000008056	SYN1	cerebellum/cells in molecular layer	cells in molecular layer	1	Enhanced	Brain
ENSG00000131018	SYNE1	cerebellum/cells in molecular layer	cells in molecular layer	2	Approved	Brain
ENSG00000159082	SYNJ1	cerebellum/cells in molecular layer	cells in molecular layer	2	Enhanced	Brain
ENSG00000170921	TANC2	cerebellum/cells in molecular layer	cells in molecular layer	3	Uncertain	Brain
ENSG00000149930	TAOK2	cerebellum/cells in molecular layer	cells in molecular layer	0	Approved	Brain
ENSG00000196628	TCF4	cerebellum/cells in molecular layer	cells in molecular layer	2	Approved	Brain
ENSG00000100354	TNRC6B	cerebellum/cells in molecular layer	cells in molecular layer	3	Approved	Brain
ENSG00000198900	TOP1	cerebellum/cells in molecular layer	cells in molecular layer	3	Supported	Brain
ENSG00000197323	TRIM33	cerebellum/cells in molecular layer	cells in molecular layer	2	Supported	Brain
ENSG00000038382	TRIO	cerebellum/cells in molecular layer	cells in molecular layer	3	Supported	Brain
ENSG00000153827	TRIP12	cerebellum/cells in molecular layer	cells in molecular layer	1	Enhanced	Brain
ENSG00000165699	TSC1	cerebellum/cells in molecular layer	cells in molecular layer	3	Supported	Brain
ENSG00000157741	UBN2	cerebellum/cells in molecular layer	cells in molecular layer	2	Uncertain	Brain
ENSG00000135655	USP15	cerebellum/cells in molecular layer	cells in molecular layer	0	Approved	Brain
ENSG00000187555	USP7	cerebellum/cells in molecular layer	cells in molecular layer	2	Approved	Brain
ENSG00000146469	VIP	cerebellum/cells in molecular layer	cells in molecular layer	1	Supported	Brain
ENSG00000095787	WAC	cerebellum/cells in molecular layer	cells in molecular layer	3	Approved	Brain
ENSG00000112290	WASF1	cerebellum/cells in molecular layer	cells in molecular layer	2	Approved	Brain
ENSG00000163625	WDFY3	cerebellum/cells in molecular layer	cells in molecular layer	1	Approved	Brain
ENSG00000162923	WDR26	cerebellum/cells in molecular layer	cells in molecular layer	0	Enhanced	Brain
ENSG00000047188	YTHDC2	cerebellum/cells in molecular layer	cells in molecular layer	0	Approved	Brain
ENSG00000100811	YY1	cerebellum/cells in molecular layer	cells in molecular layer	1	Supported	Brain
ENSG00000151612	ZNF827	cerebellum/cells in molecular layer	cells in molecular layer	0	Uncertain	Brain
ENSG00000157985	AGAP1	cerebellum/Purkinje cells	Purkinje cells	0	Uncertain	Brain
ENSG00000145362	ANK2	cerebellum/Purkinje cells	Purkinje cells	3	Enhanced	Brain
ENSG00000151150	ANK3	cerebellum/Purkinje cells	Purkinje cells	0	Enhanced	Brain
ENSG00000167522	ANKRD11	cerebellum/Purkinje cells	Purkinje cells	3	Approved	Brain
ENSG00000166313	APBB1	cerebellum/Purkinje cells	Purkinje cells	2	Approved	Brain
ENSG00000134982	APC	cerebellum/Purkinje cells	Purkinje cells	1	Supported	Brain
ENSG00000134909	ARHGAP32	cerebellum/Purkinje cells	Purkinje cells	0	Approved	Brain
ENSG00000004777	ARHGAP33	cerebellum/Purkinje cells	Purkinje cells	0	Supported	Brain
ENSG00000131089	ARHGEF9	cerebellum/Purkinje cells	Purkinje cells	2	Approved	Brain
ENSG00000049618	ARID1B	cerebellum/Purkinje cells	Purkinje cells	3	Approved	Brain
ENSG00000172379	ARNT2	cerebellum/Purkinje cells	Purkinje cells	0	Enhanced	Brain
ENSG00000151693	ASAP2	cerebellum/Purkinje cells	Purkinje cells	2	Approved	Brain
ENSG00000116539	ASH1L	cerebellum/Purkinje cells	Purkinje cells	0	Approved	Brain
ENSG00000105409	ATP1A3	cerebellum/Purkinje cells	Purkinje cells	0	Enhanced	Brain
ENSG00000124406	ATP8A1	cerebellum/Purkinje cells	Purkinje cells	1	Enhanced	Brain
ENSG00000085224	ATRX	cerebellum/Purkinje cells	Purkinje cells	2	Supported	Brain
ENSG00000158321	AUTS2	cerebellum/Purkinje cells	Purkinje cells	1	Approved	Brain
ENSG00000123636	BAZ2B	cerebellum/Purkinje cells	Purkinje cells	1	Uncertain	Brain
ENSG00000141867	BRD4	cerebellum/Purkinje cells	Purkinje cells	3	Supported	Brain
ENSG00000151067	CACNA1C	cerebellum/Purkinje cells	Purkinje cells	1	Enhanced	Brain
ENSG00000153956	CACNA2D1	cerebellum/Purkinje cells	Purkinje cells	0	Enhanced	Brain
ENSG00000165995	CACNB2	cerebellum/Purkinje cells	Purkinje cells	2	Enhanced	Brain
ENSG00000182985	CADM1	cerebellum/Purkinje cells	Purkinje cells	0	Enhanced	Brain
ENSG00000058404	CAMK2B	cerebellum/Purkinje cells	Purkinje cells	3	Enhanced	Brain
ENSG00000118200	CAMSAP2	cerebellum/Purkinje cells	Purkinje cells	3	Enhanced	Brain
ENSG00000171735	CAMTA1	cerebellum/Purkinje cells	Purkinje cells	1	Approved	Brain
ENSG00000147044	CASK	cerebellum/Purkinje cells	Purkinje cells	2	Enhanced	Brain
ENSG00000198752	CDC42BPB	cerebellum/Purkinje cells	Purkinje cells	2	Approved	Brain
ENSG00000065883	CDK13	cerebellum/Purkinje cells	Purkinje cells	0	Uncertain	Brain
ENSG00000170004	CHD3	cerebellum/Purkinje cells	Purkinje cells	0	Supported	Brain
ENSG00000079432	CIC	cerebellum/Purkinje cells	Purkinje cells	2	Approved	Brain
ENSG00000074054	CLASP1	cerebellum/Purkinje cells	Purkinje cells	2	Uncertain	Brain
ENSG00000158258	CLSTN2	cerebellum/Purkinje cells	Purkinje cells	3	Approved	Brain
ENSG00000153815	CMIP	cerebellum/Purkinje cells	Purkinje cells	2	Approved	Brain
ENSG00000118432	CNR1	cerebellum/Purkinje cells	Purkinje cells	0	Enhanced	Brain
ENSG00000005339	CREBBP	cerebellum/Purkinje cells	Purkinje cells	3	Supported	Brain
ENSG00000213923	CSNK1E	cerebellum/Purkinje cells	Purkinje cells	2	Approved	Brain
ENSG00000102974	CTCF	cerebellum/Purkinje cells	Purkinje cells	2	Supported	Brain
ENSG00000134780	DAGLA	cerebellum/Purkinje cells	Purkinje cells	2	Approved	Brain
ENSG00000196730	DAPK1	cerebellum/Purkinje cells	Purkinje cells	0	Approved	Brain
ENSG00000043093	DCUN1D1	cerebellum/Purkinje cells	Purkinje cells	2	Uncertain	Brain
ENSG00000215301	DDX3X	cerebellum/Purkinje cells	Purkinje cells	2	Supported	Brain
ENSG00000151240	DIP2C	cerebellum/Purkinje cells	Purkinje cells	3	Enhanced	Brain
ENSG00000132535	DLG4	cerebellum/Purkinje cells	Purkinje cells	2	Enhanced	Brain
ENSG00000198947	DMD	cerebellum/Purkinje cells	Purkinje cells	0	Enhanced	Brain
ENSG00000104093	DMXL2	cerebellum/Purkinje cells	Purkinje cells	2	Approved	Brain
ENSG00000130226	DPP6	cerebellum/Purkinje cells	Purkinje cells	0	Enhanced	Brain
ENSG00000092964	DPYSL2	cerebellum/Purkinje cells	Purkinje cells	2	Supported	Brain
ENSG00000113657	DPYSL3	cerebellum/Purkinje cells	Purkinje cells	0	Approved	Brain
ENSG00000151914	DST	cerebellum/Purkinje cells	Purkinje cells	1	Uncertain	Brain
ENSG00000197102	DYNC1H1	cerebellum/Purkinje cells	Purkinje cells	1	Enhanced	Brain
ENSG00000157540	DYRK1A	cerebellum/Purkinje cells	Purkinje cells	2	Approved	Brain
ENSG00000183495	EP400	cerebellum/Purkinje cells	Purkinje cells	3	Supported	Brain
ENSG00000135999	EPC2	cerebellum/Purkinje cells	Purkinje cells	2	Uncertain	Brain
ENSG00000133216	EPHB2	cerebellum/Purkinje cells	Purkinje cells	3	Approved	Brain
ENSG00000070367	EXOC5	cerebellum/Purkinje cells	Purkinje cells	2	Approved	Brain
ENSG00000182197	EXT1	cerebellum/Purkinje cells	Purkinje cells	0	Uncertain	Brain
ENSG00000114861	FOXP1	cerebellum/Purkinje cells	Purkinje cells	0	Supported	Brain
ENSG00000278311	GGNBP2	cerebellum/Purkinje cells	Purkinje cells	3	Approved	Brain
ENSG00000204120	GIGYF2	cerebellum/Purkinje cells	Purkinje cells	0	Approved	Brain
ENSG00000171723	GPHN	cerebellum/Purkinje cells	Purkinje cells	2	Enhanced	Brain
ENSG00000082701	GSK3B	cerebellum/Purkinje cells	Purkinje cells	2	Approved	Brain
ENSG00000068024	HDAC4	cerebellum/Purkinje cells	Purkinje cells	2	Approved	Brain
ENSG00000128731	HERC2	cerebellum/Purkinje cells	Purkinje cells	2	Approved	Brain
ENSG00000153187	HNRNPU	cerebellum/Purkinje cells	Purkinje cells	3	Supported	Brain
ENSG00000086758	HUWE1	cerebellum/Purkinje cells	Purkinje cells	1	Approved	Brain
ENSG00000102786	INTS6	cerebellum/Purkinje cells	Purkinje cells	1	Supported	Brain
ENSG00000119669	IRF2BPL	cerebellum/Purkinje cells	Purkinje cells	2	Approved	Brain
ENSG00000150995	ITPR1	cerebellum/Purkinje cells	Purkinje cells	2	Approved	Brain
ENSG00000008083	JARID2	cerebellum/Purkinje cells	Purkinje cells	2	Approved	Brain
ENSG00000171988	JMJD1C	cerebellum/Purkinje cells	Purkinje cells	2	Approved	Brain
ENSG00000083168	KAT6A	cerebellum/Purkinje cells	Purkinje cells	2	Supported	Brain
ENSG00000158445	KCNB1	cerebellum/Purkinje cells	Purkinje cells	1	Enhanced	Brain
ENSG00000171385	KCND3	cerebellum/Purkinje cells	Purkinje cells	2	Approved	Brain
ENSG00000156113	KCNMA1	cerebellum/Purkinje cells	Purkinje cells	2	Approved	Brain
ENSG00000147050	KDM6A	cerebellum/Purkinje cells	Purkinje cells	2	Enhanced	Brain
ENSG00000132510	KDM6B	cerebellum/Purkinje cells	Purkinje cells	3	Supported	Brain
ENSG00000131773	KHDRBS3	cerebellum/Purkinje cells	Purkinje cells	3	Enhanced	Brain
ENSG00000116852	KIF21B	cerebellum/Purkinje cells	Purkinje cells	2	Approved	Brain
ENSG00000168280	KIF5C	cerebellum/Purkinje cells	Purkinje cells	2	Enhanced	Brain
ENSG00000157404	KIT	cerebellum/Purkinje cells	Purkinje cells	0	Enhanced	Brain
ENSG00000078018	MAP2	cerebellum/Purkinje cells	Purkinje cells	3	Enhanced	Brain
ENSG00000169057	MECP2	cerebellum/Purkinje cells	Purkinje cells	3	Enhanced	Brain
ENSG00000123066	MED13L	cerebellum/Purkinje cells	Purkinje cells	0	Uncertain	Brain
ENSG00000186260	MKL2	cerebellum/Purkinje cells	Purkinje cells	3	Enhanced	Brain
ENSG00000133026	MYH10	cerebellum/Purkinje cells	Purkinje cells	3	Enhanced	Brain
ENSG00000197535	MYO5A	cerebellum/Purkinje cells	Purkinje cells	3	Enhanced	Brain
ENSG00000166833	NAV2	cerebellum/Purkinje cells	Purkinje cells	2	Approved	Brain
ENSG00000172915	NBEA	cerebellum/Purkinje cells	Purkinje cells	3	Enhanced	Brain
ENSG00000141027	NCOR1	cerebellum/Purkinje cells	Purkinje cells	2	Supported	Brain
ENSG00000172260	NEGR1	cerebellum/Purkinje cells	Purkinje cells	0	Uncertain	Brain
ENSG00000067141	NEO1	cerebellum/Purkinje cells	Purkinje cells	2	Uncertain	Brain
ENSG00000196712	NF1	cerebellum/Purkinje cells	Purkinje cells	2	Uncertain	Brain
ENSG00000147862	NFIB	cerebellum/Purkinje cells	Purkinje cells	1	Supported	Brain
ENSG00000008441	NFIX	cerebellum/Purkinje cells	Purkinje cells	0	Supported	Brain
ENSG00000164190	NIPBL	cerebellum/Purkinje cells	Purkinje cells	2	Approved	Brain
ENSG00000169992	NLGN2	cerebellum/Purkinje cells	Purkinje cells	0	Enhanced	Brain
ENSG00000170485	NPAS2	cerebellum/Purkinje cells	Purkinje cells	2	Uncertain	Brain
ENSG00000151623	NR3C2	cerebellum/Purkinje cells	Purkinje cells	2	Enhanced	Brain
ENSG00000153234	NR4A2	cerebellum/Purkinje cells	Purkinje cells	2	Uncertain	Brain
ENSG00000091129	NRCAM	cerebellum/Purkinje cells	Purkinje cells	1	Approved	Brain
ENSG00000021645	NRXN3	cerebellum/Purkinje cells	Purkinje cells	0	Approved	Brain
ENSG00000165671	NSD1	cerebellum/Purkinje cells	Purkinje cells	2	Supported	Brain
ENSG00000140538	NTRK3	cerebellum/Purkinje cells	Purkinje cells	2	Approved	Brain
ENSG00000122126	OCRL	cerebellum/Purkinje cells	Purkinje cells	3	Approved	Brain
ENSG00000046651	OFD1	cerebellum/Purkinje cells	Purkinje cells	1	Approved	Brain
ENSG00000147162	OGT	cerebellum/Purkinje cells	Purkinje cells	2	Approved	Brain
ENSG00000079482	OPHN1	cerebellum/Purkinje cells	Purkinje cells	2	Approved	Brain
ENSG00000175115	PACS1	cerebellum/Purkinje cells	Purkinje cells	2	Approved	Brain
ENSG00000184588	PDE4B	cerebellum/Purkinje cells	Purkinje cells	0	Uncertain	Brain
ENSG00000067840	PDZD4	cerebellum/Purkinje cells	Purkinje cells	2	Enhanced	Brain
ENSG00000197724	PHF2	cerebellum/Purkinje cells	Purkinje cells	3	Approved	Brain
ENSG00000118482	PHF3	cerebellum/Purkinje cells	Purkinje cells	2	Approved	Brain
ENSG00000146247	PHIP	cerebellum/Purkinje cells	Purkinje cells	1	Approved	Brain
ENSG00000182621	PLCB1	cerebellum/Purkinje cells	Purkinje cells	0	Enhanced	Brain
ENSG00000143442	POGZ	cerebellum/Purkinje cells	Purkinje cells	3	Enhanced	Brain
ENSG00000139174	PRICKLE1	cerebellum/Purkinje cells	Purkinje cells	1	Approved	Brain
ENSG00000166501	PRKCB	cerebellum/Purkinje cells	Purkinje cells	1	Approved	Brain
ENSG00000185246	PRPF39	cerebellum/Purkinje cells	Purkinje cells	2	Approved	Brain
ENSG00000156011	PSD3	cerebellum/Purkinje cells	Purkinje cells	0	Enhanced	Brain
ENSG00000117569	PTBP2	cerebellum/Purkinje cells	Purkinje cells	0	Uncertain	Brain
ENSG00000127329	PTPRB	cerebellum/Purkinje cells	Purkinje cells	1	Uncertain	Brain
ENSG00000198218	QRICH1	cerebellum/Purkinje cells	Purkinje cells	2	Approved	Brain
ENSG00000108557	RAI1	cerebellum/Purkinje cells	Purkinje cells	3	Approved	Brain
ENSG00000091428	RAPGEF4	cerebellum/Purkinje cells	Purkinje cells	2	Approved	Brain
ENSG00000023287	RB1CC1	cerebellum/Purkinje cells	Purkinje cells	1	Approved	Brain
ENSG00000091009	RBM27	cerebellum/Purkinje cells	Purkinje cells	1	Approved	Brain
ENSG00000142599	RERE	cerebellum/Purkinje cells	Purkinje cells	2	Uncertain	Brain
ENSG00000080298	RFX3	cerebellum/Purkinje cells	Purkinje cells	0	Enhanced	Brain
ENSG00000137075	RNF38	cerebellum/Purkinje cells	Purkinje cells	2	Approved	Brain
ENSG00000142230	SAE1	cerebellum/Purkinje cells	Purkinje cells	0	Supported	Brain
ENSG00000119042	SATB2	cerebellum/Purkinje cells	Purkinje cells	0	Enhanced	Brain
ENSG00000152217	SETBP1	cerebellum/Purkinje cells	Purkinje cells	2	Uncertain	Brain
ENSG00000181555	SETD2	cerebellum/Purkinje cells	Purkinje cells	0	Approved	Brain
ENSG00000174938	SEZ6L2	cerebellum/Purkinje cells	Purkinje cells	3	Enhanced	Brain
ENSG00000251322	SHANK3	cerebellum/Purkinje cells	Purkinje cells	3	Enhanced	Brain
ENSG00000157103	SLC6A1	cerebellum/Purkinje cells	Purkinje cells	3	Enhanced	Brain
ENSG00000184347	SLIT3	cerebellum/Purkinje cells	Purkinje cells	1	Approved	Brain
ENSG00000080503	SMARCA2	cerebellum/Purkinje cells	Purkinje cells	3	Enhanced	Brain
ENSG00000139613	SMARCC2	cerebellum/Purkinje cells	Purkinje cells	3	Supported	Brain
ENSG00000132639	SNAP25	cerebellum/Purkinje cells	Purkinje cells	0	Enhanced	Brain
ENSG00000021574	SPAST	cerebellum/Purkinje cells	Purkinje cells	3	Approved	Brain
ENSG00000116754	SRSF11	cerebellum/Purkinje cells	Purkinje cells	3	Supported	Brain
ENSG00000106089	STX1A	cerebellum/Purkinje cells	Purkinje cells	2	Enhanced	Brain
ENSG00000136854	STXBP1	cerebellum/Purkinje cells	Purkinje cells	2	Enhanced	Brain
ENSG00000164506	STXBP5	cerebellum/Purkinje cells	Purkinje cells	0	Enhanced	Brain
ENSG00000008056	SYN1	cerebellum/Purkinje cells	Purkinje cells	0	Enhanced	Brain
ENSG00000131018	SYNE1	cerebellum/Purkinje cells	Purkinje cells	3	Approved	Brain
ENSG00000159082	SYNJ1	cerebellum/Purkinje cells	Purkinje cells	2	Enhanced	Brain
ENSG00000170921	TANC2	cerebellum/Purkinje cells	Purkinje cells	3	Uncertain	Brain
ENSG00000149930	TAOK2	cerebellum/Purkinje cells	Purkinje cells	0	Approved	Brain
ENSG00000196628	TCF4	cerebellum/Purkinje cells	Purkinje cells	2	Approved	Brain
ENSG00000100354	TNRC6B	cerebellum/Purkinje cells	Purkinje cells	3	Approved	Brain
ENSG00000198900	TOP1	cerebellum/Purkinje cells	Purkinje cells	2	Supported	Brain
ENSG00000197323	TRIM33	cerebellum/Purkinje cells	Purkinje cells	3	Supported	Brain
ENSG00000038382	TRIO	cerebellum/Purkinje cells	Purkinje cells	2	Supported	Brain
ENSG00000153827	TRIP12	cerebellum/Purkinje cells	Purkinje cells	1	Enhanced	Brain
ENSG00000165699	TSC1	cerebellum/Purkinje cells	Purkinje cells	3	Supported	Brain
ENSG00000157741	UBN2	cerebellum/Purkinje cells	Purkinje cells	2	Uncertain	Brain
ENSG00000135655	USP15	cerebellum/Purkinje cells	Purkinje cells	1	Approved	Brain
ENSG00000187555	USP7	cerebellum/Purkinje cells	Purkinje cells	2	Approved	Brain
ENSG00000146469	VIP	cerebellum/Purkinje cells	Purkinje cells	1	Supported	Brain
ENSG00000095787	WAC	cerebellum/Purkinje cells	Purkinje cells	3	Approved	Brain
ENSG00000112290	WASF1	cerebellum/Purkinje cells	Purkinje cells	0	Approved	Brain
ENSG00000163625	WDFY3	cerebellum/Purkinje cells	Purkinje cells	1	Approved	Brain
ENSG00000162923	WDR26	cerebellum/Purkinje cells	Purkinje cells	2	Enhanced	Brain
ENSG00000047188	YTHDC2	cerebellum/Purkinje cells	Purkinje cells	0	Approved	Brain
ENSG00000100811	YY1	cerebellum/Purkinje cells	Purkinje cells	1	Supported	Brain
ENSG00000151612	ZNF827	cerebellum/Purkinje cells	Purkinje cells	2	Uncertain	Brain
ENSG00000157985	AGAP1	cerebral cortex/endothelial cells	endothelial cells	2	Uncertain	Brain
ENSG00000145362	ANK2	cerebral cortex/endothelial cells	endothelial cells	0	Enhanced	Brain
ENSG00000151150	ANK3	cerebral cortex/endothelial cells	endothelial cells	0	Enhanced	Brain
ENSG00000167522	ANKRD11	cerebral cortex/endothelial cells	endothelial cells	2	Approved	Brain
ENSG00000166313	APBB1	cerebral cortex/endothelial cells	endothelial cells	1	Approved	Brain
ENSG00000134982	APC	cerebral cortex/endothelial cells	endothelial cells	0	Supported	Brain
ENSG00000134909	ARHGAP32	cerebral cortex/endothelial cells	endothelial cells	0	Approved	Brain
ENSG00000004777	ARHGAP33	cerebral cortex/endothelial cells	endothelial cells	2	Supported	Brain
ENSG00000131089	ARHGEF9	cerebral cortex/endothelial cells	endothelial cells	0	Approved	Brain
ENSG00000049618	ARID1B	cerebral cortex/endothelial cells	endothelial cells	2	Approved	Brain
ENSG00000172379	ARNT2	cerebral cortex/endothelial cells	endothelial cells	0	Enhanced	Brain
ENSG00000151693	ASAP2	cerebral cortex/endothelial cells	endothelial cells	0	Approved	Brain
ENSG00000116539	ASH1L	cerebral cortex/endothelial cells	endothelial cells	0	Approved	Brain
ENSG00000105409	ATP1A3	cerebral cortex/endothelial cells	endothelial cells	0	Enhanced	Brain
ENSG00000124406	ATP8A1	cerebral cortex/endothelial cells	endothelial cells	0	Enhanced	Brain
ENSG00000085224	ATRX	cerebral cortex/endothelial cells	endothelial cells	0	Supported	Brain
ENSG00000158321	AUTS2	cerebral cortex/endothelial cells	endothelial cells	0	Approved	Brain
ENSG00000123636	BAZ2B	cerebral cortex/endothelial cells	endothelial cells	0	Uncertain	Brain
ENSG00000141867	BRD4	cerebral cortex/endothelial cells	endothelial cells	3	Supported	Brain
ENSG00000151067	CACNA1C	cerebral cortex/endothelial cells	endothelial cells	3	Enhanced	Brain
ENSG00000153956	CACNA2D1	cerebral cortex/endothelial cells	endothelial cells	1	Enhanced	Brain
ENSG00000165995	CACNB2	cerebral cortex/endothelial cells	endothelial cells	0	Enhanced	Brain
ENSG00000182985	CADM1	cerebral cortex/endothelial cells	endothelial cells	0	Enhanced	Brain
ENSG00000058404	CAMK2B	cerebral cortex/endothelial cells	endothelial cells	0	Enhanced	Brain
ENSG00000118200	CAMSAP2	cerebral cortex/endothelial cells	endothelial cells	1	Enhanced	Brain
ENSG00000171735	CAMTA1	cerebral cortex/endothelial cells	endothelial cells	0	Approved	Brain
ENSG00000147044	CASK	cerebral cortex/endothelial cells	endothelial cells	2	Enhanced	Brain
ENSG00000198752	CDC42BPB	cerebral cortex/endothelial cells	endothelial cells	1	Approved	Brain
ENSG00000065883	CDK13	cerebral cortex/endothelial cells	endothelial cells	0	Uncertain	Brain
ENSG00000170004	CHD3	cerebral cortex/endothelial cells	endothelial cells	1	Supported	Brain
ENSG00000079432	CIC	cerebral cortex/endothelial cells	endothelial cells	1	Approved	Brain
ENSG00000074054	CLASP1	cerebral cortex/endothelial cells	endothelial cells	0	Uncertain	Brain
ENSG00000158258	CLSTN2	cerebral cortex/endothelial cells	endothelial cells	0	Approved	Brain
ENSG00000153815	CMIP	cerebral cortex/endothelial cells	endothelial cells	0	Approved	Brain
ENSG00000118432	CNR1	cerebral cortex/endothelial cells	endothelial cells	0	Enhanced	Brain
ENSG00000005339	CREBBP	cerebral cortex/endothelial cells	endothelial cells	1	Supported	Brain
ENSG00000213923	CSNK1E	cerebral cortex/endothelial cells	endothelial cells	1	Approved	Brain
ENSG00000102974	CTCF	cerebral cortex/endothelial cells	endothelial cells	2	Supported	Brain
ENSG00000134780	DAGLA	cerebral cortex/endothelial cells	endothelial cells	0	Approved	Brain
ENSG00000196730	DAPK1	cerebral cortex/endothelial cells	endothelial cells	2	Approved	Brain
ENSG00000043093	DCUN1D1	cerebral cortex/endothelial cells	endothelial cells	0	Uncertain	Brain
ENSG00000215301	DDX3X	cerebral cortex/endothelial cells	endothelial cells	2	Supported	Brain
ENSG00000151240	DIP2C	cerebral cortex/endothelial cells	endothelial cells	2	Enhanced	Brain
ENSG00000132535	DLG4	cerebral cortex/endothelial cells	endothelial cells	0	Enhanced	Brain
ENSG00000198947	DMD	cerebral cortex/endothelial cells	endothelial cells	0	Enhanced	Brain
ENSG00000104093	DMXL2	cerebral cortex/endothelial cells	endothelial cells	1	Approved	Brain
ENSG00000130226	DPP6	cerebral cortex/endothelial cells	endothelial cells	0	Enhanced	Brain
ENSG00000092964	DPYSL2	cerebral cortex/endothelial cells	endothelial cells	1	Supported	Brain
ENSG00000113657	DPYSL3	cerebral cortex/endothelial cells	endothelial cells	1	Approved	Brain
ENSG00000151914	DST	cerebral cortex/endothelial cells	endothelial cells	0	Uncertain	Brain
ENSG00000197102	DYNC1H1	cerebral cortex/endothelial cells	endothelial cells	1	Enhanced	Brain
ENSG00000157540	DYRK1A	cerebral cortex/endothelial cells	endothelial cells	0	Approved	Brain
ENSG00000183495	EP400	cerebral cortex/endothelial cells	endothelial cells	2	Supported	Brain
ENSG00000135999	EPC2	cerebral cortex/endothelial cells	endothelial cells	1	Uncertain	Brain
ENSG00000133216	EPHB2	cerebral cortex/endothelial cells	endothelial cells	2	Approved	Brain
ENSG00000070367	EXOC5	cerebral cortex/endothelial cells	endothelial cells	0	Approved	Brain
ENSG00000182197	EXT1	cerebral cortex/endothelial cells	endothelial cells	2	Uncertain	Brain
ENSG00000114861	FOXP1	cerebral cortex/endothelial cells	endothelial cells	2	Supported	Brain
ENSG00000278311	GGNBP2	cerebral cortex/endothelial cells	endothelial cells	1	Approved	Brain
ENSG00000204120	GIGYF2	cerebral cortex/endothelial cells	endothelial cells	1	Approved	Brain
ENSG00000171723	GPHN	cerebral cortex/endothelial cells	endothelial cells	0	Enhanced	Brain
ENSG00000082701	GSK3B	cerebral cortex/endothelial cells	endothelial cells	1	Approved	Brain
ENSG00000068024	HDAC4	cerebral cortex/endothelial cells	endothelial cells	1	Approved	Brain
ENSG00000128731	HERC2	cerebral cortex/endothelial cells	endothelial cells	1	Approved	Brain
ENSG00000153187	HNRNPU	cerebral cortex/endothelial cells	endothelial cells	3	Supported	Brain
ENSG00000086758	HUWE1	cerebral cortex/endothelial cells	endothelial cells	1	Approved	Brain
ENSG00000102786	INTS6	cerebral cortex/endothelial cells	endothelial cells	1	Supported	Brain
ENSG00000119669	IRF2BPL	cerebral cortex/endothelial cells	endothelial cells	2	Approved	Brain
ENSG00000150995	ITPR1	cerebral cortex/endothelial cells	endothelial cells	0	Approved	Brain
ENSG00000008083	JARID2	cerebral cortex/endothelial cells	endothelial cells	2	Approved	Brain
ENSG00000171988	JMJD1C	cerebral cortex/endothelial cells	endothelial cells	0	Approved	Brain
ENSG00000083168	KAT6A	cerebral cortex/endothelial cells	endothelial cells	0	Supported	Brain
ENSG00000158445	KCNB1	cerebral cortex/endothelial cells	endothelial cells	0	Enhanced	Brain
ENSG00000171385	KCND3	cerebral cortex/endothelial cells	endothelial cells	2	Approved	Brain
ENSG00000156113	KCNMA1	cerebral cortex/endothelial cells	endothelial cells	0	Approved	Brain
ENSG00000147050	KDM6A	cerebral cortex/endothelial cells	endothelial cells	1	Enhanced	Brain
ENSG00000132510	KDM6B	cerebral cortex/endothelial cells	endothelial cells	0	Supported	Brain
ENSG00000131773	KHDRBS3	cerebral cortex/endothelial cells	endothelial cells	0	Enhanced	Brain
ENSG00000116852	KIF21B	cerebral cortex/endothelial cells	endothelial cells	1	Approved	Brain
ENSG00000168280	KIF5C	cerebral cortex/endothelial cells	endothelial cells	0	Enhanced	Brain
ENSG00000157404	KIT	cerebral cortex/endothelial cells	endothelial cells	0	Enhanced	Brain
ENSG00000078018	MAP2	cerebral cortex/endothelial cells	endothelial cells	0	Enhanced	Brain
ENSG00000169057	MECP2	cerebral cortex/endothelial cells	endothelial cells	2	Enhanced	Brain
ENSG00000123066	MED13L	cerebral cortex/endothelial cells	endothelial cells	2	Uncertain	Brain
ENSG00000134138	MEIS2	cerebral cortex/endothelial cells	endothelial cells	0	Enhanced	Brain
ENSG00000186260	MKL2	cerebral cortex/endothelial cells	endothelial cells	1	Enhanced	Brain
ENSG00000133026	MYH10	cerebral cortex/endothelial cells	endothelial cells	0	Enhanced	Brain
ENSG00000197535	MYO5A	cerebral cortex/endothelial cells	endothelial cells	0	Enhanced	Brain
ENSG00000166833	NAV2	cerebral cortex/endothelial cells	endothelial cells	1	Approved	Brain
ENSG00000172915	NBEA	cerebral cortex/endothelial cells	endothelial cells	1	Enhanced	Brain
ENSG00000141027	NCOR1	cerebral cortex/endothelial cells	endothelial cells	1	Supported	Brain
ENSG00000172260	NEGR1	cerebral cortex/endothelial cells	endothelial cells	0	Uncertain	Brain
ENSG00000067141	NEO1	cerebral cortex/endothelial cells	endothelial cells	0	Uncertain	Brain
ENSG00000196712	NF1	cerebral cortex/endothelial cells	endothelial cells	2	Uncertain	Brain
ENSG00000147862	NFIB	cerebral cortex/endothelial cells	endothelial cells	2	Supported	Brain
ENSG00000008441	NFIX	cerebral cortex/endothelial cells	endothelial cells	0	Supported	Brain
ENSG00000164190	NIPBL	cerebral cortex/endothelial cells	endothelial cells	1	Approved	Brain
ENSG00000169992	NLGN2	cerebral cortex/endothelial cells	endothelial cells	0	Enhanced	Brain
ENSG00000170485	NPAS2	cerebral cortex/endothelial cells	endothelial cells	1	Uncertain	Brain
ENSG00000151623	NR3C2	cerebral cortex/endothelial cells	endothelial cells	0	Enhanced	Brain
ENSG00000153234	NR4A2	cerebral cortex/endothelial cells	endothelial cells	2	Uncertain	Brain
ENSG00000091129	NRCAM	cerebral cortex/endothelial cells	endothelial cells	0	Approved	Brain
ENSG00000021645	NRXN3	cerebral cortex/endothelial cells	endothelial cells	0	Approved	Brain
ENSG00000165671	NSD1	cerebral cortex/endothelial cells	endothelial cells	2	Supported	Brain
ENSG00000140538	NTRK3	cerebral cortex/endothelial cells	endothelial cells	0	Approved	Brain
ENSG00000122126	OCRL	cerebral cortex/endothelial cells	endothelial cells	2	Approved	Brain
ENSG00000046651	OFD1	cerebral cortex/endothelial cells	endothelial cells	0	Approved	Brain
ENSG00000147162	OGT	cerebral cortex/endothelial cells	endothelial cells	1	Approved	Brain
ENSG00000079482	OPHN1	cerebral cortex/endothelial cells	endothelial cells	0	Approved	Brain
ENSG00000175115	PACS1	cerebral cortex/endothelial cells	endothelial cells	1	Approved	Brain
ENSG00000184588	PDE4B	cerebral cortex/endothelial cells	endothelial cells	0	Uncertain	Brain
ENSG00000067840	PDZD4	cerebral cortex/endothelial cells	endothelial cells	0	Enhanced	Brain
ENSG00000197724	PHF2	cerebral cortex/endothelial cells	endothelial cells	3	Approved	Brain
ENSG00000118482	PHF3	cerebral cortex/endothelial cells	endothelial cells	1	Approved	Brain
ENSG00000146247	PHIP	cerebral cortex/endothelial cells	endothelial cells	1	Approved	Brain
ENSG00000182621	PLCB1	cerebral cortex/endothelial cells	endothelial cells	0	Enhanced	Brain
ENSG00000143442	POGZ	cerebral cortex/endothelial cells	endothelial cells	1	Enhanced	Brain
ENSG00000139174	PRICKLE1	cerebral cortex/endothelial cells	endothelial cells	0	Approved	Brain
ENSG00000166501	PRKCB	cerebral cortex/endothelial cells	endothelial cells	0	Approved	Brain
ENSG00000185246	PRPF39	cerebral cortex/endothelial cells	endothelial cells	2	Approved	Brain
ENSG00000156011	PSD3	cerebral cortex/endothelial cells	endothelial cells	0	Enhanced	Brain
ENSG00000117569	PTBP2	cerebral cortex/endothelial cells	endothelial cells	0	Uncertain	Brain
ENSG00000127329	PTPRB	cerebral cortex/endothelial cells	endothelial cells	0	Uncertain	Brain
ENSG00000198218	QRICH1	cerebral cortex/endothelial cells	endothelial cells	3	Approved	Brain
ENSG00000108557	RAI1	cerebral cortex/endothelial cells	endothelial cells	0	Approved	Brain
ENSG00000091428	RAPGEF4	cerebral cortex/endothelial cells	endothelial cells	1	Approved	Brain
ENSG00000023287	RB1CC1	cerebral cortex/endothelial cells	endothelial cells	0	Approved	Brain
ENSG00000091009	RBM27	cerebral cortex/endothelial cells	endothelial cells	0	Approved	Brain
ENSG00000142599	RERE	cerebral cortex/endothelial cells	endothelial cells	1	Uncertain	Brain
ENSG00000080298	RFX3	cerebral cortex/endothelial cells	endothelial cells	0	Enhanced	Brain
ENSG00000137075	RNF38	cerebral cortex/endothelial cells	endothelial cells	1	Approved	Brain
ENSG00000142230	SAE1	cerebral cortex/endothelial cells	endothelial cells	1	Supported	Brain
ENSG00000119042	SATB2	cerebral cortex/endothelial cells	endothelial cells	0	Enhanced	Brain
ENSG00000152217	SETBP1	cerebral cortex/endothelial cells	endothelial cells	1	Uncertain	Brain
ENSG00000181555	SETD2	cerebral cortex/endothelial cells	endothelial cells	0	Approved	Brain
ENSG00000174938	SEZ6L2	cerebral cortex/endothelial cells	endothelial cells	0	Enhanced	Brain
ENSG00000251322	SHANK3	cerebral cortex/endothelial cells	endothelial cells	1	Enhanced	Brain
ENSG00000157103	SLC6A1	cerebral cortex/endothelial cells	endothelial cells	0	Enhanced	Brain
ENSG00000184347	SLIT3	cerebral cortex/endothelial cells	endothelial cells	0	Approved	Brain
ENSG00000080503	SMARCA2	cerebral cortex/endothelial cells	endothelial cells	2	Enhanced	Brain
ENSG00000139613	SMARCC2	cerebral cortex/endothelial cells	endothelial cells	2	Supported	Brain
ENSG00000132639	SNAP25	cerebral cortex/endothelial cells	endothelial cells	0	Enhanced	Brain
ENSG00000021574	SPAST	cerebral cortex/endothelial cells	endothelial cells	3	Approved	Brain
ENSG00000116754	SRSF11	cerebral cortex/endothelial cells	endothelial cells	3	Supported	Brain
ENSG00000106089	STX1A	cerebral cortex/endothelial cells	endothelial cells	0	Enhanced	Brain
ENSG00000136854	STXBP1	cerebral cortex/endothelial cells	endothelial cells	0	Enhanced	Brain
ENSG00000164506	STXBP5	cerebral cortex/endothelial cells	endothelial cells	0	Enhanced	Brain
ENSG00000008056	SYN1	cerebral cortex/endothelial cells	endothelial cells	0	Enhanced	Brain
ENSG00000131018	SYNE1	cerebral cortex/endothelial cells	endothelial cells	2	Approved	Brain
ENSG00000159082	SYNJ1	cerebral cortex/endothelial cells	endothelial cells	0	Enhanced	Brain
ENSG00000170921	TANC2	cerebral cortex/endothelial cells	endothelial cells	2	Uncertain	Brain
ENSG00000149930	TAOK2	cerebral cortex/endothelial cells	endothelial cells	2	Approved	Brain
ENSG00000196628	TCF4	cerebral cortex/endothelial cells	endothelial cells	2	Approved	Brain
ENSG00000100354	TNRC6B	cerebral cortex/endothelial cells	endothelial cells	0	Approved	Brain
ENSG00000198900	TOP1	cerebral cortex/endothelial cells	endothelial cells	1	Supported	Brain
ENSG00000197323	TRIM33	cerebral cortex/endothelial cells	endothelial cells	2	Supported	Brain
ENSG00000038382	TRIO	cerebral cortex/endothelial cells	endothelial cells	1	Supported	Brain
ENSG00000153827	TRIP12	cerebral cortex/endothelial cells	endothelial cells	0	Enhanced	Brain
ENSG00000165699	TSC1	cerebral cortex/endothelial cells	endothelial cells	2	Supported	Brain
ENSG00000157741	UBN2	cerebral cortex/endothelial cells	endothelial cells	0	Uncertain	Brain
ENSG00000135655	USP15	cerebral cortex/endothelial cells	endothelial cells	0	Approved	Brain
ENSG00000187555	USP7	cerebral cortex/endothelial cells	endothelial cells	0	Approved	Brain
ENSG00000146469	VIP	cerebral cortex/endothelial cells	endothelial cells	0	Supported	Brain
ENSG00000095787	WAC	cerebral cortex/endothelial cells	endothelial cells	0	Approved	Brain
ENSG00000112290	WASF1	cerebral cortex/endothelial cells	endothelial cells	0	Approved	Brain
ENSG00000163625	WDFY3	cerebral cortex/endothelial cells	endothelial cells	1	Approved	Brain
ENSG00000162923	WDR26	cerebral cortex/endothelial cells	endothelial cells	2	Enhanced	Brain
ENSG00000047188	YTHDC2	cerebral cortex/endothelial cells	endothelial cells	0	Approved	Brain
ENSG00000100811	YY1	cerebral cortex/endothelial cells	endothelial cells	0	Supported	Brain
ENSG00000151612	ZNF827	cerebral cortex/endothelial cells	endothelial cells	2	Uncertain	Brain
ENSG00000157985	AGAP1	cerebral cortex/glial cells	glial cells	0	Uncertain	Brain
ENSG00000145362	ANK2	cerebral cortex/glial cells	glial cells	2	Enhanced	Brain
ENSG00000151150	ANK3	cerebral cortex/glial cells	glial cells	0	Enhanced	Brain
ENSG00000167522	ANKRD11	cerebral cortex/glial cells	glial cells	2	Approved	Brain
ENSG00000166313	APBB1	cerebral cortex/glial cells	glial cells	1	Approved	Brain
ENSG00000134982	APC	cerebral cortex/glial cells	glial cells	0	Supported	Brain
ENSG00000134909	ARHGAP32	cerebral cortex/glial cells	glial cells	0	Approved	Brain
ENSG00000004777	ARHGAP33	cerebral cortex/glial cells	glial cells	1	Supported	Brain
ENSG00000131089	ARHGEF9	cerebral cortex/glial cells	glial cells	1	Approved	Brain
ENSG00000049618	ARID1B	cerebral cortex/glial cells	glial cells	1	Approved	Brain
ENSG00000172379	ARNT2	cerebral cortex/glial cells	glial cells	2	Enhanced	Brain
ENSG00000151693	ASAP2	cerebral cortex/glial cells	glial cells	2	Approved	Brain
ENSG00000116539	ASH1L	cerebral cortex/glial cells	glial cells	0	Approved	Brain
ENSG00000105409	ATP1A3	cerebral cortex/glial cells	glial cells	0	Enhanced	Brain
ENSG00000124406	ATP8A1	cerebral cortex/glial cells	glial cells	0	Enhanced	Brain
ENSG00000085224	ATRX	cerebral cortex/glial cells	glial cells	3	Supported	Brain
ENSG00000158321	AUTS2	cerebral cortex/glial cells	glial cells	0	Approved	Brain
ENSG00000123636	BAZ2B	cerebral cortex/glial cells	glial cells	1	Uncertain	Brain
ENSG00000141867	BRD4	cerebral cortex/glial cells	glial cells	3	Supported	Brain
ENSG00000151067	CACNA1C	cerebral cortex/glial cells	glial cells	0	Enhanced	Brain
ENSG00000153956	CACNA2D1	cerebral cortex/glial cells	glial cells	1	Enhanced	Brain
ENSG00000165995	CACNB2	cerebral cortex/glial cells	glial cells	0	Enhanced	Brain
ENSG00000182985	CADM1	cerebral cortex/glial cells	glial cells	0	Enhanced	Brain
ENSG00000058404	CAMK2B	cerebral cortex/glial cells	glial cells	0	Enhanced	Brain
ENSG00000118200	CAMSAP2	cerebral cortex/glial cells	glial cells	3	Enhanced	Brain
ENSG00000171735	CAMTA1	cerebral cortex/glial cells	glial cells	0	Approved	Brain
ENSG00000147044	CASK	cerebral cortex/glial cells	glial cells	1	Enhanced	Brain
ENSG00000198752	CDC42BPB	cerebral cortex/glial cells	glial cells	2	Approved	Brain
ENSG00000065883	CDK13	cerebral cortex/glial cells	glial cells	0	Uncertain	Brain
ENSG00000170004	CHD3	cerebral cortex/glial cells	glial cells	0	Supported	Brain
ENSG00000079432	CIC	cerebral cortex/glial cells	glial cells	3	Approved	Brain
ENSG00000074054	CLASP1	cerebral cortex/glial cells	glial cells	0	Uncertain	Brain
ENSG00000158258	CLSTN2	cerebral cortex/glial cells	glial cells	0	Approved	Brain
ENSG00000153815	CMIP	cerebral cortex/glial cells	glial cells	0	Approved	Brain
ENSG00000118432	CNR1	cerebral cortex/glial cells	glial cells	0	Enhanced	Brain
ENSG00000005339	CREBBP	cerebral cortex/glial cells	glial cells	1	Supported	Brain
ENSG00000213923	CSNK1E	cerebral cortex/glial cells	glial cells	2	Approved	Brain
ENSG00000102974	CTCF	cerebral cortex/glial cells	glial cells	3	Supported	Brain
ENSG00000134780	DAGLA	cerebral cortex/glial cells	glial cells	0	Approved	Brain
ENSG00000196730	DAPK1	cerebral cortex/glial cells	glial cells	0	Approved	Brain
ENSG00000043093	DCUN1D1	cerebral cortex/glial cells	glial cells	1	Uncertain	Brain
ENSG00000215301	DDX3X	cerebral cortex/glial cells	glial cells	2	Supported	Brain
ENSG00000151240	DIP2C	cerebral cortex/glial cells	glial cells	1	Enhanced	Brain
ENSG00000132535	DLG4	cerebral cortex/glial cells	glial cells	0	Enhanced	Brain
ENSG00000198947	DMD	cerebral cortex/glial cells	glial cells	0	Enhanced	Brain
ENSG00000104093	DMXL2	cerebral cortex/glial cells	glial cells	1	Approved	Brain
ENSG00000130226	DPP6	cerebral cortex/glial cells	glial cells	0	Enhanced	Brain
ENSG00000092964	DPYSL2	cerebral cortex/glial cells	glial cells	0	Supported	Brain
ENSG00000113657	DPYSL3	cerebral cortex/glial cells	glial cells	0	Approved	Brain
ENSG00000151914	DST	cerebral cortex/glial cells	glial cells	0	Uncertain	Brain
ENSG00000197102	DYNC1H1	cerebral cortex/glial cells	glial cells	1	Enhanced	Brain
ENSG00000157540	DYRK1A	cerebral cortex/glial cells	glial cells	0	Approved	Brain
ENSG00000183495	EP400	cerebral cortex/glial cells	glial cells	2	Supported	Brain
ENSG00000135999	EPC2	cerebral cortex/glial cells	glial cells	2	Uncertain	Brain
ENSG00000133216	EPHB2	cerebral cortex/glial cells	glial cells	2	Approved	Brain
ENSG00000070367	EXOC5	cerebral cortex/glial cells	glial cells	1	Approved	Brain
ENSG00000182197	EXT1	cerebral cortex/glial cells	glial cells	0	Uncertain	Brain
ENSG00000114861	FOXP1	cerebral cortex/glial cells	glial cells	0	Supported	Brain
ENSG00000278311	GGNBP2	cerebral cortex/glial cells	glial cells	0	Approved	Brain
ENSG00000204120	GIGYF2	cerebral cortex/glial cells	glial cells	1	Approved	Brain
ENSG00000171723	GPHN	cerebral cortex/glial cells	glial cells	2	Enhanced	Brain
ENSG00000082701	GSK3B	cerebral cortex/glial cells	glial cells	2	Approved	Brain
ENSG00000068024	HDAC4	cerebral cortex/glial cells	glial cells	3	Approved	Brain
ENSG00000128731	HERC2	cerebral cortex/glial cells	glial cells	1	Approved	Brain
ENSG00000153187	HNRNPU	cerebral cortex/glial cells	glial cells	3	Supported	Brain
ENSG00000086758	HUWE1	cerebral cortex/glial cells	glial cells	1	Approved	Brain
ENSG00000102786	INTS6	cerebral cortex/glial cells	glial cells	1	Supported	Brain
ENSG00000119669	IRF2BPL	cerebral cortex/glial cells	glial cells	2	Approved	Brain
ENSG00000150995	ITPR1	cerebral cortex/glial cells	glial cells	0	Approved	Brain
ENSG00000008083	JARID2	cerebral cortex/glial cells	glial cells	2	Approved	Brain
ENSG00000171988	JMJD1C	cerebral cortex/glial cells	glial cells	1	Approved	Brain
ENSG00000083168	KAT6A	cerebral cortex/glial cells	glial cells	2	Supported	Brain
ENSG00000158445	KCNB1	cerebral cortex/glial cells	glial cells	0	Enhanced	Brain
ENSG00000171385	KCND3	cerebral cortex/glial cells	glial cells	0	Approved	Brain
ENSG00000156113	KCNMA1	cerebral cortex/glial cells	glial cells	0	Approved	Brain
ENSG00000147050	KDM6A	cerebral cortex/glial cells	glial cells	0	Enhanced	Brain
ENSG00000132510	KDM6B	cerebral cortex/glial cells	glial cells	2	Supported	Brain
ENSG00000131773	KHDRBS3	cerebral cortex/glial cells	glial cells	0	Enhanced	Brain
ENSG00000116852	KIF21B	cerebral cortex/glial cells	glial cells	1	Approved	Brain
ENSG00000168280	KIF5C	cerebral cortex/glial cells	glial cells	0	Enhanced	Brain
ENSG00000157404	KIT	cerebral cortex/glial cells	glial cells	0	Enhanced	Brain
ENSG00000078018	MAP2	cerebral cortex/glial cells	glial cells	0	Enhanced	Brain
ENSG00000169057	MECP2	cerebral cortex/glial cells	glial cells	3	Enhanced	Brain
ENSG00000123066	MED13L	cerebral cortex/glial cells	glial cells	0	Uncertain	Brain
ENSG00000134138	MEIS2	cerebral cortex/glial cells	glial cells	0	Enhanced	Brain
ENSG00000186260	MKL2	cerebral cortex/glial cells	glial cells	3	Enhanced	Brain
ENSG00000133026	MYH10	cerebral cortex/glial cells	glial cells	0	Enhanced	Brain
ENSG00000197535	MYO5A	cerebral cortex/glial cells	glial cells	1	Enhanced	Brain
ENSG00000166833	NAV2	cerebral cortex/glial cells	glial cells	0	Approved	Brain
ENSG00000172915	NBEA	cerebral cortex/glial cells	glial cells	2	Enhanced	Brain
ENSG00000141027	NCOR1	cerebral cortex/glial cells	glial cells	1	Supported	Brain
ENSG00000172260	NEGR1	cerebral cortex/glial cells	glial cells	0	Uncertain	Brain
ENSG00000067141	NEO1	cerebral cortex/glial cells	glial cells	1	Uncertain	Brain
ENSG00000196712	NF1	cerebral cortex/glial cells	glial cells	0	Uncertain	Brain
ENSG00000147862	NFIB	cerebral cortex/glial cells	glial cells	2	Supported	Brain
ENSG00000008441	NFIX	cerebral cortex/glial cells	glial cells	1	Supported	Brain
ENSG00000164190	NIPBL	cerebral cortex/glial cells	glial cells	0	Approved	Brain
ENSG00000169992	NLGN2	cerebral cortex/glial cells	glial cells	1	Enhanced	Brain
ENSG00000170485	NPAS2	cerebral cortex/glial cells	glial cells	1	Uncertain	Brain
ENSG00000151623	NR3C2	cerebral cortex/glial cells	glial cells	2	Enhanced	Brain
ENSG00000153234	NR4A2	cerebral cortex/glial cells	glial cells	3	Uncertain	Brain
ENSG00000091129	NRCAM	cerebral cortex/glial cells	glial cells	1	Approved	Brain
ENSG00000021645	NRXN3	cerebral cortex/glial cells	glial cells	0	Approved	Brain
ENSG00000165671	NSD1	cerebral cortex/glial cells	glial cells	3	Supported	Brain
ENSG00000140538	NTRK3	cerebral cortex/glial cells	glial cells	1	Approved	Brain
ENSG00000122126	OCRL	cerebral cortex/glial cells	glial cells	2	Approved	Brain
ENSG00000046651	OFD1	cerebral cortex/glial cells	glial cells	1	Approved	Brain
ENSG00000147162	OGT	cerebral cortex/glial cells	glial cells	1	Approved	Brain
ENSG00000079482	OPHN1	cerebral cortex/glial cells	glial cells	0	Approved	Brain
ENSG00000175115	PACS1	cerebral cortex/glial cells	glial cells	2	Approved	Brain
ENSG00000184588	PDE4B	cerebral cortex/glial cells	glial cells	0	Uncertain	Brain
ENSG00000067840	PDZD4	cerebral cortex/glial cells	glial cells	3	Enhanced	Brain
ENSG00000197724	PHF2	cerebral cortex/glial cells	glial cells	3	Approved	Brain
ENSG00000118482	PHF3	cerebral cortex/glial cells	glial cells	1	Approved	Brain
ENSG00000146247	PHIP	cerebral cortex/glial cells	glial cells	1	Approved	Brain
ENSG00000182621	PLCB1	cerebral cortex/glial cells	glial cells	0	Enhanced	Brain
ENSG00000143442	POGZ	cerebral cortex/glial cells	glial cells	3	Enhanced	Brain
ENSG00000139174	PRICKLE1	cerebral cortex/glial cells	glial cells	0	Approved	Brain
ENSG00000166501	PRKCB	cerebral cortex/glial cells	glial cells	0	Approved	Brain
ENSG00000185246	PRPF39	cerebral cortex/glial cells	glial cells	2	Approved	Brain
ENSG00000156011	PSD3	cerebral cortex/glial cells	glial cells	0	Enhanced	Brain
ENSG00000117569	PTBP2	cerebral cortex/glial cells	glial cells	0	Uncertain	Brain
ENSG00000127329	PTPRB	cerebral cortex/glial cells	glial cells	1	Uncertain	Brain
ENSG00000198218	QRICH1	cerebral cortex/glial cells	glial cells	3	Approved	Brain
ENSG00000108557	RAI1	cerebral cortex/glial cells	glial cells	2	Approved	Brain
ENSG00000091428	RAPGEF4	cerebral cortex/glial cells	glial cells	2	Approved	Brain
ENSG00000023287	RB1CC1	cerebral cortex/glial cells	glial cells	0	Approved	Brain
ENSG00000091009	RBM27	cerebral cortex/glial cells	glial cells	2	Approved	Brain
ENSG00000142599	RERE	cerebral cortex/glial cells	glial cells	2	Uncertain	Brain
ENSG00000080298	RFX3	cerebral cortex/glial cells	glial cells	0	Enhanced	Brain
ENSG00000137075	RNF38	cerebral cortex/glial cells	glial cells	1	Approved	Brain
ENSG00000142230	SAE1	cerebral cortex/glial cells	glial cells	1	Supported	Brain
ENSG00000119042	SATB2	cerebral cortex/glial cells	glial cells	0	Enhanced	Brain
ENSG00000152217	SETBP1	cerebral cortex/glial cells	glial cells	1	Uncertain	Brain
ENSG00000181555	SETD2	cerebral cortex/glial cells	glial cells	0	Approved	Brain
ENSG00000174938	SEZ6L2	cerebral cortex/glial cells	glial cells	2	Enhanced	Brain
ENSG00000251322	SHANK3	cerebral cortex/glial cells	glial cells	0	Enhanced	Brain
ENSG00000157103	SLC6A1	cerebral cortex/glial cells	glial cells	0	Enhanced	Brain
ENSG00000184347	SLIT3	cerebral cortex/glial cells	glial cells	0	Approved	Brain
ENSG00000080503	SMARCA2	cerebral cortex/glial cells	glial cells	3	Enhanced	Brain
ENSG00000139613	SMARCC2	cerebral cortex/glial cells	glial cells	3	Supported	Brain
ENSG00000132639	SNAP25	cerebral cortex/glial cells	glial cells	1	Enhanced	Brain
ENSG00000021574	SPAST	cerebral cortex/glial cells	glial cells	0	Approved	Brain
ENSG00000116754	SRSF11	cerebral cortex/glial cells	glial cells	3	Supported	Brain
ENSG00000106089	STX1A	cerebral cortex/glial cells	glial cells	1	Enhanced	Brain
ENSG00000136854	STXBP1	cerebral cortex/glial cells	glial cells	2	Enhanced	Brain
ENSG00000164506	STXBP5	cerebral cortex/glial cells	glial cells	0	Enhanced	Brain
ENSG00000008056	SYN1	cerebral cortex/glial cells	glial cells	0	Enhanced	Brain
ENSG00000131018	SYNE1	cerebral cortex/glial cells	glial cells	2	Approved	Brain
ENSG00000159082	SYNJ1	cerebral cortex/glial cells	glial cells	0	Enhanced	Brain
ENSG00000170921	TANC2	cerebral cortex/glial cells	glial cells	2	Uncertain	Brain
ENSG00000149930	TAOK2	cerebral cortex/glial cells	glial cells	1	Approved	Brain
ENSG00000196628	TCF4	cerebral cortex/glial cells	glial cells	2	Approved	Brain
ENSG00000100354	TNRC6B	cerebral cortex/glial cells	glial cells	2	Approved	Brain
ENSG00000198900	TOP1	cerebral cortex/glial cells	glial cells	3	Supported	Brain
ENSG00000197323	TRIM33	cerebral cortex/glial cells	glial cells	2	Supported	Brain
ENSG00000038382	TRIO	cerebral cortex/glial cells	glial cells	1	Supported	Brain
ENSG00000153827	TRIP12	cerebral cortex/glial cells	glial cells	0	Enhanced	Brain
ENSG00000165699	TSC1	cerebral cortex/glial cells	glial cells	2	Supported	Brain
ENSG00000157741	UBN2	cerebral cortex/glial cells	glial cells	1	Uncertain	Brain
ENSG00000135655	USP15	cerebral cortex/glial cells	glial cells	0	Approved	Brain
ENSG00000187555	USP7	cerebral cortex/glial cells	glial cells	2	Approved	Brain
ENSG00000146469	VIP	cerebral cortex/glial cells	glial cells	0	Supported	Brain
ENSG00000095787	WAC	cerebral cortex/glial cells	glial cells	2	Approved	Brain
ENSG00000112290	WASF1	cerebral cortex/glial cells	glial cells	0	Approved	Brain
ENSG00000163625	WDFY3	cerebral cortex/glial cells	glial cells	1	Approved	Brain
ENSG00000162923	WDR26	cerebral cortex/glial cells	glial cells	0	Enhanced	Brain
ENSG00000047188	YTHDC2	cerebral cortex/glial cells	glial cells	0	Approved	Brain
ENSG00000100811	YY1	cerebral cortex/glial cells	glial cells	0	Supported	Brain
ENSG00000151612	ZNF827	cerebral cortex/glial cells	glial cells	0	Uncertain	Brain
ENSG00000157985	AGAP1	cerebral cortex/neuronal cells	neuronal cells	0	Uncertain	Brain
ENSG00000145362	ANK2	cerebral cortex/neuronal cells	neuronal cells	1	Enhanced	Brain
ENSG00000151150	ANK3	cerebral cortex/neuronal cells	neuronal cells	1	Enhanced	Brain
ENSG00000167522	ANKRD11	cerebral cortex/neuronal cells	neuronal cells	3	Approved	Brain
ENSG00000166313	APBB1	cerebral cortex/neuronal cells	neuronal cells	2	Approved	Brain
ENSG00000134982	APC	cerebral cortex/neuronal cells	neuronal cells	0	Supported	Brain
ENSG00000134909	ARHGAP32	cerebral cortex/neuronal cells	neuronal cells	1	Approved	Brain
ENSG00000004777	ARHGAP33	cerebral cortex/neuronal cells	neuronal cells	2	Supported	Brain
ENSG00000131089	ARHGEF9	cerebral cortex/neuronal cells	neuronal cells	0	Approved	Brain
ENSG00000049618	ARID1B	cerebral cortex/neuronal cells	neuronal cells	3	Approved	Brain
ENSG00000172379	ARNT2	cerebral cortex/neuronal cells	neuronal cells	2	Enhanced	Brain
ENSG00000151693	ASAP2	cerebral cortex/neuronal cells	neuronal cells	2	Approved	Brain
ENSG00000116539	ASH1L	cerebral cortex/neuronal cells	neuronal cells	1	Approved	Brain
ENSG00000105409	ATP1A3	cerebral cortex/neuronal cells	neuronal cells	0	Enhanced	Brain
ENSG00000124406	ATP8A1	cerebral cortex/neuronal cells	neuronal cells	2	Enhanced	Brain
ENSG00000085224	ATRX	cerebral cortex/neuronal cells	neuronal cells	2	Supported	Brain
ENSG00000158321	AUTS2	cerebral cortex/neuronal cells	neuronal cells	2	Approved	Brain
ENSG00000123636	BAZ2B	cerebral cortex/neuronal cells	neuronal cells	2	Uncertain	Brain
ENSG00000141867	BRD4	cerebral cortex/neuronal cells	neuronal cells	3	Supported	Brain
ENSG00000151067	CACNA1C	cerebral cortex/neuronal cells	neuronal cells	0	Enhanced	Brain
ENSG00000153956	CACNA2D1	cerebral cortex/neuronal cells	neuronal cells	1	Enhanced	Brain
ENSG00000165995	CACNB2	cerebral cortex/neuronal cells	neuronal cells	2	Enhanced	Brain
ENSG00000182985	CADM1	cerebral cortex/neuronal cells	neuronal cells	0	Enhanced	Brain
ENSG00000058404	CAMK2B	cerebral cortex/neuronal cells	neuronal cells	3	Enhanced	Brain
ENSG00000118200	CAMSAP2	cerebral cortex/neuronal cells	neuronal cells	3	Enhanced	Brain
ENSG00000171735	CAMTA1	cerebral cortex/neuronal cells	neuronal cells	1	Approved	Brain
ENSG00000147044	CASK	cerebral cortex/neuronal cells	neuronal cells	2	Enhanced	Brain
ENSG00000198752	CDC42BPB	cerebral cortex/neuronal cells	neuronal cells	2	Approved	Brain
ENSG00000065883	CDK13	cerebral cortex/neuronal cells	neuronal cells	0	Uncertain	Brain
ENSG00000170004	CHD3	cerebral cortex/neuronal cells	neuronal cells	3	Supported	Brain
ENSG00000079432	CIC	cerebral cortex/neuronal cells	neuronal cells	2	Approved	Brain
ENSG00000074054	CLASP1	cerebral cortex/neuronal cells	neuronal cells	2	Uncertain	Brain
ENSG00000158258	CLSTN2	cerebral cortex/neuronal cells	neuronal cells	0	Approved	Brain
ENSG00000153815	CMIP	cerebral cortex/neuronal cells	neuronal cells	1	Approved	Brain
ENSG00000118432	CNR1	cerebral cortex/neuronal cells	neuronal cells	0	Enhanced	Brain
ENSG00000005339	CREBBP	cerebral cortex/neuronal cells	neuronal cells	2	Supported	Brain
ENSG00000213923	CSNK1E	cerebral cortex/neuronal cells	neuronal cells	2	Approved	Brain
ENSG00000102974	CTCF	cerebral cortex/neuronal cells	neuronal cells	1	Supported	Brain
ENSG00000134780	DAGLA	cerebral cortex/neuronal cells	neuronal cells	0	Approved	Brain
ENSG00000196730	DAPK1	cerebral cortex/neuronal cells	neuronal cells	1	Approved	Brain
ENSG00000043093	DCUN1D1	cerebral cortex/neuronal cells	neuronal cells	1	Uncertain	Brain
ENSG00000215301	DDX3X	cerebral cortex/neuronal cells	neuronal cells	3	Supported	Brain
ENSG00000151240	DIP2C	cerebral cortex/neuronal cells	neuronal cells	3	Enhanced	Brain
ENSG00000132535	DLG4	cerebral cortex/neuronal cells	neuronal cells	1	Enhanced	Brain
ENSG00000198947	DMD	cerebral cortex/neuronal cells	neuronal cells	0	Enhanced	Brain
ENSG00000104093	DMXL2	cerebral cortex/neuronal cells	neuronal cells	2	Approved	Brain
ENSG00000130226	DPP6	cerebral cortex/neuronal cells	neuronal cells	0	Enhanced	Brain
ENSG00000092964	DPYSL2	cerebral cortex/neuronal cells	neuronal cells	2	Supported	Brain
ENSG00000113657	DPYSL3	cerebral cortex/neuronal cells	neuronal cells	2	Approved	Brain
ENSG00000151914	DST	cerebral cortex/neuronal cells	neuronal cells	1	Uncertain	Brain
ENSG00000197102	DYNC1H1	cerebral cortex/neuronal cells	neuronal cells	2	Enhanced	Brain
ENSG00000157540	DYRK1A	cerebral cortex/neuronal cells	neuronal cells	0	Approved	Brain
ENSG00000183495	EP400	cerebral cortex/neuronal cells	neuronal cells	3	Supported	Brain
ENSG00000135999	EPC2	cerebral cortex/neuronal cells	neuronal cells	2	Uncertain	Brain
ENSG00000133216	EPHB2	cerebral cortex/neuronal cells	neuronal cells	3	Approved	Brain
ENSG00000070367	EXOC5	cerebral cortex/neuronal cells	neuronal cells	3	Approved	Brain
ENSG00000182197	EXT1	cerebral cortex/neuronal cells	neuronal cells	0	Uncertain	Brain
ENSG00000114861	FOXP1	cerebral cortex/neuronal cells	neuronal cells	3	Supported	Brain
ENSG00000278311	GGNBP2	cerebral cortex/neuronal cells	neuronal cells	2	Approved	Brain
ENSG00000204120	GIGYF2	cerebral cortex/neuronal cells	neuronal cells	2	Approved	Brain
ENSG00000171723	GPHN	cerebral cortex/neuronal cells	neuronal cells	3	Enhanced	Brain
ENSG00000082701	GSK3B	cerebral cortex/neuronal cells	neuronal cells	3	Approved	Brain
ENSG00000068024	HDAC4	cerebral cortex/neuronal cells	neuronal cells	2	Approved	Brain
ENSG00000128731	HERC2	cerebral cortex/neuronal cells	neuronal cells	3	Approved	Brain
ENSG00000153187	HNRNPU	cerebral cortex/neuronal cells	neuronal cells	3	Supported	Brain
ENSG00000086758	HUWE1	cerebral cortex/neuronal cells	neuronal cells	2	Approved	Brain
ENSG00000102786	INTS6	cerebral cortex/neuronal cells	neuronal cells	2	Supported	Brain
ENSG00000119669	IRF2BPL	cerebral cortex/neuronal cells	neuronal cells	3	Approved	Brain
ENSG00000150995	ITPR1	cerebral cortex/neuronal cells	neuronal cells	2	Approved	Brain
ENSG00000008083	JARID2	cerebral cortex/neuronal cells	neuronal cells	3	Approved	Brain
ENSG00000171988	JMJD1C	cerebral cortex/neuronal cells	neuronal cells	2	Approved	Brain
ENSG00000083168	KAT6A	cerebral cortex/neuronal cells	neuronal cells	3	Supported	Brain
ENSG00000158445	KCNB1	cerebral cortex/neuronal cells	neuronal cells	3	Enhanced	Brain
ENSG00000171385	KCND3	cerebral cortex/neuronal cells	neuronal cells	2	Approved	Brain
ENSG00000156113	KCNMA1	cerebral cortex/neuronal cells	neuronal cells	0	Approved	Brain
ENSG00000147050	KDM6A	cerebral cortex/neuronal cells	neuronal cells	2	Enhanced	Brain
ENSG00000132510	KDM6B	cerebral cortex/neuronal cells	neuronal cells	2	Supported	Brain
ENSG00000131773	KHDRBS3	cerebral cortex/neuronal cells	neuronal cells	3	Enhanced	Brain
ENSG00000116852	KIF21B	cerebral cortex/neuronal cells	neuronal cells	2	Approved	Brain
ENSG00000168280	KIF5C	cerebral cortex/neuronal cells	neuronal cells	1	Enhanced	Brain
ENSG00000157404	KIT	cerebral cortex/neuronal cells	neuronal cells	0	Enhanced	Brain
ENSG00000078018	MAP2	cerebral cortex/neuronal cells	neuronal cells	3	Enhanced	Brain
ENSG00000169057	MECP2	cerebral cortex/neuronal cells	neuronal cells	3	Enhanced	Brain
ENSG00000123066	MED13L	cerebral cortex/neuronal cells	neuronal cells	0	Uncertain	Brain
ENSG00000134138	MEIS2	cerebral cortex/neuronal cells	neuronal cells	2	Enhanced	Brain
ENSG00000186260	MKL2	cerebral cortex/neuronal cells	neuronal cells	3	Enhanced	Brain
ENSG00000133026	MYH10	cerebral cortex/neuronal cells	neuronal cells	1	Enhanced	Brain
ENSG00000197535	MYO5A	cerebral cortex/neuronal cells	neuronal cells	1	Enhanced	Brain
ENSG00000166833	NAV2	cerebral cortex/neuronal cells	neuronal cells	1	Approved	Brain
ENSG00000172915	NBEA	cerebral cortex/neuronal cells	neuronal cells	3	Enhanced	Brain
ENSG00000141027	NCOR1	cerebral cortex/neuronal cells	neuronal cells	2	Supported	Brain
ENSG00000172260	NEGR1	cerebral cortex/neuronal cells	neuronal cells	1	Uncertain	Brain
ENSG00000067141	NEO1	cerebral cortex/neuronal cells	neuronal cells	2	Uncertain	Brain
ENSG00000196712	NF1	cerebral cortex/neuronal cells	neuronal cells	0	Uncertain	Brain
ENSG00000147862	NFIB	cerebral cortex/neuronal cells	neuronal cells	2	Supported	Brain
ENSG00000008441	NFIX	cerebral cortex/neuronal cells	neuronal cells	2	Supported	Brain
ENSG00000164190	NIPBL	cerebral cortex/neuronal cells	neuronal cells	1	Approved	Brain
ENSG00000169992	NLGN2	cerebral cortex/neuronal cells	neuronal cells	1	Enhanced	Brain
ENSG00000170485	NPAS2	cerebral cortex/neuronal cells	neuronal cells	2	Uncertain	Brain
ENSG00000151623	NR3C2	cerebral cortex/neuronal cells	neuronal cells	2	Enhanced	Brain
ENSG00000153234	NR4A2	cerebral cortex/neuronal cells	neuronal cells	3	Uncertain	Brain
ENSG00000091129	NRCAM	cerebral cortex/neuronal cells	neuronal cells	0	Approved	Brain
ENSG00000021645	NRXN3	cerebral cortex/neuronal cells	neuronal cells	1	Approved	Brain
ENSG00000165671	NSD1	cerebral cortex/neuronal cells	neuronal cells	3	Supported	Brain
ENSG00000140538	NTRK3	cerebral cortex/neuronal cells	neuronal cells	3	Approved	Brain
ENSG00000122126	OCRL	cerebral cortex/neuronal cells	neuronal cells	3	Approved	Brain
ENSG00000046651	OFD1	cerebral cortex/neuronal cells	neuronal cells	2	Approved	Brain
ENSG00000147162	OGT	cerebral cortex/neuronal cells	neuronal cells	2	Approved	Brain
ENSG00000079482	OPHN1	cerebral cortex/neuronal cells	neuronal cells	2	Approved	Brain
ENSG00000175115	PACS1	cerebral cortex/neuronal cells	neuronal cells	3	Approved	Brain
ENSG00000184588	PDE4B	cerebral cortex/neuronal cells	neuronal cells	2	Uncertain	Brain
ENSG00000067840	PDZD4	cerebral cortex/neuronal cells	neuronal cells	3	Enhanced	Brain
ENSG00000197724	PHF2	cerebral cortex/neuronal cells	neuronal cells	3	Approved	Brain
ENSG00000118482	PHF3	cerebral cortex/neuronal cells	neuronal cells	1	Approved	Brain
ENSG00000146247	PHIP	cerebral cortex/neuronal cells	neuronal cells	1	Approved	Brain
ENSG00000182621	PLCB1	cerebral cortex/neuronal cells	neuronal cells	2	Enhanced	Brain
ENSG00000143442	POGZ	cerebral cortex/neuronal cells	neuronal cells	3	Enhanced	Brain
ENSG00000139174	PRICKLE1	cerebral cortex/neuronal cells	neuronal cells	2	Approved	Brain
ENSG00000166501	PRKCB	cerebral cortex/neuronal cells	neuronal cells	2	Approved	Brain
ENSG00000185246	PRPF39	cerebral cortex/neuronal cells	neuronal cells	2	Approved	Brain
ENSG00000156011	PSD3	cerebral cortex/neuronal cells	neuronal cells	3	Enhanced	Brain
ENSG00000117569	PTBP2	cerebral cortex/neuronal cells	neuronal cells	0	Uncertain	Brain
ENSG00000127329	PTPRB	cerebral cortex/neuronal cells	neuronal cells	2	Uncertain	Brain
ENSG00000198218	QRICH1	cerebral cortex/neuronal cells	neuronal cells	2	Approved	Brain
ENSG00000108557	RAI1	cerebral cortex/neuronal cells	neuronal cells	2	Approved	Brain
ENSG00000091428	RAPGEF4	cerebral cortex/neuronal cells	neuronal cells	3	Approved	Brain
ENSG00000023287	RB1CC1	cerebral cortex/neuronal cells	neuronal cells	0	Approved	Brain
ENSG00000091009	RBM27	cerebral cortex/neuronal cells	neuronal cells	2	Approved	Brain
ENSG00000142599	RERE	cerebral cortex/neuronal cells	neuronal cells	2	Uncertain	Brain
ENSG00000080298	RFX3	cerebral cortex/neuronal cells	neuronal cells	1	Enhanced	Brain
ENSG00000137075	RNF38	cerebral cortex/neuronal cells	neuronal cells	3	Approved	Brain
ENSG00000142230	SAE1	cerebral cortex/neuronal cells	neuronal cells	2	Supported	Brain
ENSG00000119042	SATB2	cerebral cortex/neuronal cells	neuronal cells	3	Enhanced	Brain
ENSG00000152217	SETBP1	cerebral cortex/neuronal cells	neuronal cells	2	Uncertain	Brain
ENSG00000181555	SETD2	cerebral cortex/neuronal cells	neuronal cells	2	Approved	Brain
ENSG00000174938	SEZ6L2	cerebral cortex/neuronal cells	neuronal cells	3	Enhanced	Brain
ENSG00000251322	SHANK3	cerebral cortex/neuronal cells	neuronal cells	1	Enhanced	Brain
ENSG00000157103	SLC6A1	cerebral cortex/neuronal cells	neuronal cells	0	Enhanced	Brain
ENSG00000184347	SLIT3	cerebral cortex/neuronal cells	neuronal cells	1	Approved	Brain
ENSG00000080503	SMARCA2	cerebral cortex/neuronal cells	neuronal cells	3	Enhanced	Brain
ENSG00000139613	SMARCC2	cerebral cortex/neuronal cells	neuronal cells	3	Supported	Brain
ENSG00000132639	SNAP25	cerebral cortex/neuronal cells	neuronal cells	1	Enhanced	Brain
ENSG00000021574	SPAST	cerebral cortex/neuronal cells	neuronal cells	2	Approved	Brain
ENSG00000116754	SRSF11	cerebral cortex/neuronal cells	neuronal cells	3	Supported	Brain
ENSG00000106089	STX1A	cerebral cortex/neuronal cells	neuronal cells	1	Enhanced	Brain
ENSG00000136854	STXBP1	cerebral cortex/neuronal cells	neuronal cells	2	Enhanced	Brain
ENSG00000164506	STXBP5	cerebral cortex/neuronal cells	neuronal cells	2	Enhanced	Brain
ENSG00000008056	SYN1	cerebral cortex/neuronal cells	neuronal cells	0	Enhanced	Brain
ENSG00000131018	SYNE1	cerebral cortex/neuronal cells	neuronal cells	3	Approved	Brain
ENSG00000159082	SYNJ1	cerebral cortex/neuronal cells	neuronal cells	2	Enhanced	Brain
ENSG00000170921	TANC2	cerebral cortex/neuronal cells	neuronal cells	2	Uncertain	Brain
ENSG00000149930	TAOK2	cerebral cortex/neuronal cells	neuronal cells	2	Approved	Brain
ENSG00000196628	TCF4	cerebral cortex/neuronal cells	neuronal cells	2	Approved	Brain
ENSG00000100354	TNRC6B	cerebral cortex/neuronal cells	neuronal cells	3	Approved	Brain
ENSG00000198900	TOP1	cerebral cortex/neuronal cells	neuronal cells	3	Supported	Brain
ENSG00000197323	TRIM33	cerebral cortex/neuronal cells	neuronal cells	3	Supported	Brain
ENSG00000038382	TRIO	cerebral cortex/neuronal cells	neuronal cells	3	Supported	Brain
ENSG00000153827	TRIP12	cerebral cortex/neuronal cells	neuronal cells	2	Enhanced	Brain
ENSG00000165699	TSC1	cerebral cortex/neuronal cells	neuronal cells	2	Supported	Brain
ENSG00000157741	UBN2	cerebral cortex/neuronal cells	neuronal cells	2	Uncertain	Brain
ENSG00000135655	USP15	cerebral cortex/neuronal cells	neuronal cells	1	Approved	Brain
ENSG00000187555	USP7	cerebral cortex/neuronal cells	neuronal cells	2	Approved	Brain
ENSG00000146469	VIP	cerebral cortex/neuronal cells	neuronal cells	0	Supported	Brain
ENSG00000095787	WAC	cerebral cortex/neuronal cells	neuronal cells	3	Approved	Brain
ENSG00000112290	WASF1	cerebral cortex/neuronal cells	neuronal cells	3	Approved	Brain
ENSG00000163625	WDFY3	cerebral cortex/neuronal cells	neuronal cells	1	Approved	Brain
ENSG00000162923	WDR26	cerebral cortex/neuronal cells	neuronal cells	1	Enhanced	Brain
ENSG00000047188	YTHDC2	cerebral cortex/neuronal cells	neuronal cells	0	Approved	Brain
ENSG00000100811	YY1	cerebral cortex/neuronal cells	neuronal cells	1	Supported	Brain
ENSG00000151612	ZNF827	cerebral cortex/neuronal cells	neuronal cells	1	Uncertain	Brain
ENSG00000157985	AGAP1	cerebral cortex/neuropil	neuropil	0	Uncertain	Brain
ENSG00000145362	ANK2	cerebral cortex/neuropil	neuropil	3	Enhanced	Brain
ENSG00000151150	ANK3	cerebral cortex/neuropil	neuropil	2	Enhanced	Brain
ENSG00000167522	ANKRD11	cerebral cortex/neuropil	neuropil	2	Approved	Brain
ENSG00000166313	APBB1	cerebral cortex/neuropil	neuropil	2	Approved	Brain
ENSG00000134982	APC	cerebral cortex/neuropil	neuropil	3	Supported	Brain
ENSG00000134909	ARHGAP32	cerebral cortex/neuropil	neuropil	2	Approved	Brain
ENSG00000004777	ARHGAP33	cerebral cortex/neuropil	neuropil	1	Supported	Brain
ENSG00000131089	ARHGEF9	cerebral cortex/neuropil	neuropil	2	Approved	Brain
ENSG00000049618	ARID1B	cerebral cortex/neuropil	neuropil	2	Approved	Brain
ENSG00000172379	ARNT2	cerebral cortex/neuropil	neuropil	0	Enhanced	Brain
ENSG00000151693	ASAP2	cerebral cortex/neuropil	neuropil	1	Approved	Brain
ENSG00000116539	ASH1L	cerebral cortex/neuropil	neuropil	0	Approved	Brain
ENSG00000105409	ATP1A3	cerebral cortex/neuropil	neuropil	3	Enhanced	Brain
ENSG00000124406	ATP8A1	cerebral cortex/neuropil	neuropil	2	Enhanced	Brain
ENSG00000085224	ATRX	cerebral cortex/neuropil	neuropil	0	Supported	Brain
ENSG00000158321	AUTS2	cerebral cortex/neuropil	neuropil	2	Approved	Brain
ENSG00000123636	BAZ2B	cerebral cortex/neuropil	neuropil	1	Uncertain	Brain
ENSG00000141867	BRD4	cerebral cortex/neuropil	neuropil	0	Supported	Brain
ENSG00000151067	CACNA1C	cerebral cortex/neuropil	neuropil	2	Enhanced	Brain
ENSG00000153956	CACNA2D1	cerebral cortex/neuropil	neuropil	1	Enhanced	Brain
ENSG00000165995	CACNB2	cerebral cortex/neuropil	neuropil	2	Enhanced	Brain
ENSG00000182985	CADM1	cerebral cortex/neuropil	neuropil	3	Enhanced	Brain
ENSG00000058404	CAMK2B	cerebral cortex/neuropil	neuropil	2	Enhanced	Brain
ENSG00000118200	CAMSAP2	cerebral cortex/neuropil	neuropil	3	Enhanced	Brain
ENSG00000171735	CAMTA1	cerebral cortex/neuropil	neuropil	0	Approved	Brain
ENSG00000147044	CASK	cerebral cortex/neuropil	neuropil	2	Enhanced	Brain
ENSG00000198752	CDC42BPB	cerebral cortex/neuropil	neuropil	2	Approved	Brain
ENSG00000065883	CDK13	cerebral cortex/neuropil	neuropil	0	Uncertain	Brain
ENSG00000170004	CHD3	cerebral cortex/neuropil	neuropil	0	Supported	Brain
ENSG00000079432	CIC	cerebral cortex/neuropil	neuropil	2	Approved	Brain
ENSG00000074054	CLASP1	cerebral cortex/neuropil	neuropil	1	Uncertain	Brain
ENSG00000158258	CLSTN2	cerebral cortex/neuropil	neuropil	0	Approved	Brain
ENSG00000153815	CMIP	cerebral cortex/neuropil	neuropil	2	Approved	Brain
ENSG00000118432	CNR1	cerebral cortex/neuropil	neuropil	2	Enhanced	Brain
ENSG00000005339	CREBBP	cerebral cortex/neuropil	neuropil	2	Supported	Brain
ENSG00000213923	CSNK1E	cerebral cortex/neuropil	neuropil	2	Approved	Brain
ENSG00000102974	CTCF	cerebral cortex/neuropil	neuropil	0	Supported	Brain
ENSG00000134780	DAGLA	cerebral cortex/neuropil	neuropil	0	Approved	Brain
ENSG00000196730	DAPK1	cerebral cortex/neuropil	neuropil	1	Approved	Brain
ENSG00000043093	DCUN1D1	cerebral cortex/neuropil	neuropil	0	Uncertain	Brain
ENSG00000215301	DDX3X	cerebral cortex/neuropil	neuropil	0	Supported	Brain
ENSG00000151240	DIP2C	cerebral cortex/neuropil	neuropil	2	Enhanced	Brain
ENSG00000132535	DLG4	cerebral cortex/neuropil	neuropil	1	Enhanced	Brain
ENSG00000198947	DMD	cerebral cortex/neuropil	neuropil	1	Enhanced	Brain
ENSG00000104093	DMXL2	cerebral cortex/neuropil	neuropil	2	Approved	Brain
ENSG00000130226	DPP6	cerebral cortex/neuropil	neuropil	3	Enhanced	Brain
ENSG00000092964	DPYSL2	cerebral cortex/neuropil	neuropil	2	Supported	Brain
ENSG00000113657	DPYSL3	cerebral cortex/neuropil	neuropil	2	Approved	Brain
ENSG00000151914	DST	cerebral cortex/neuropil	neuropil	1	Uncertain	Brain
ENSG00000197102	DYNC1H1	cerebral cortex/neuropil	neuropil	1	Enhanced	Brain
ENSG00000157540	DYRK1A	cerebral cortex/neuropil	neuropil	1	Approved	Brain
ENSG00000183495	EP400	cerebral cortex/neuropil	neuropil	0	Supported	Brain
ENSG00000135999	EPC2	cerebral cortex/neuropil	neuropil	1	Uncertain	Brain
ENSG00000133216	EPHB2	cerebral cortex/neuropil	neuropil	2	Approved	Brain
ENSG00000070367	EXOC5	cerebral cortex/neuropil	neuropil	1	Approved	Brain
ENSG00000182197	EXT1	cerebral cortex/neuropil	neuropil	1	Uncertain	Brain
ENSG00000114861	FOXP1	cerebral cortex/neuropil	neuropil	0	Supported	Brain
ENSG00000278311	GGNBP2	cerebral cortex/neuropil	neuropil	0	Approved	Brain
ENSG00000204120	GIGYF2	cerebral cortex/neuropil	neuropil	2	Approved	Brain
ENSG00000171723	GPHN	cerebral cortex/neuropil	neuropil	2	Enhanced	Brain
ENSG00000082701	GSK3B	cerebral cortex/neuropil	neuropil	3	Approved	Brain
ENSG00000068024	HDAC4	cerebral cortex/neuropil	neuropil	1	Approved	Brain
ENSG00000128731	HERC2	cerebral cortex/neuropil	neuropil	1	Approved	Brain
ENSG00000153187	HNRNPU	cerebral cortex/neuropil	neuropil	0	Supported	Brain
ENSG00000086758	HUWE1	cerebral cortex/neuropil	neuropil	1	Approved	Brain
ENSG00000102786	INTS6	cerebral cortex/neuropil	neuropil	0	Supported	Brain
ENSG00000119669	IRF2BPL	cerebral cortex/neuropil	neuropil	1	Approved	Brain
ENSG00000150995	ITPR1	cerebral cortex/neuropil	neuropil	0	Approved	Brain
ENSG00000008083	JARID2	cerebral cortex/neuropil	neuropil	0	Approved	Brain
ENSG00000171988	JMJD1C	cerebral cortex/neuropil	neuropil	0	Approved	Brain
ENSG00000083168	KAT6A	cerebral cortex/neuropil	neuropil	0	Supported	Brain
ENSG00000158445	KCNB1	cerebral cortex/neuropil	neuropil	0	Enhanced	Brain
ENSG00000171385	KCND3	cerebral cortex/neuropil	neuropil	1	Approved	Brain
ENSG00000156113	KCNMA1	cerebral cortex/neuropil	neuropil	2	Approved	Brain
ENSG00000147050	KDM6A	cerebral cortex/neuropil	neuropil	1	Enhanced	Brain
ENSG00000132510	KDM6B	cerebral cortex/neuropil	neuropil	0	Supported	Brain
ENSG00000131773	KHDRBS3	cerebral cortex/neuropil	neuropil	0	Enhanced	Brain
ENSG00000116852	KIF21B	cerebral cortex/neuropil	neuropil	2	Approved	Brain
ENSG00000168280	KIF5C	cerebral cortex/neuropil	neuropil	1	Enhanced	Brain
ENSG00000157404	KIT	cerebral cortex/neuropil	neuropil	0	Enhanced	Brain
ENSG00000078018	MAP2	cerebral cortex/neuropil	neuropil	3	Enhanced	Brain
ENSG00000169057	MECP2	cerebral cortex/neuropil	neuropil	0	Enhanced	Brain
ENSG00000123066	MED13L	cerebral cortex/neuropil	neuropil	1	Uncertain	Brain
ENSG00000134138	MEIS2	cerebral cortex/neuropil	neuropil	0	Enhanced	Brain
ENSG00000186260	MKL2	cerebral cortex/neuropil	neuropil	1	Enhanced	Brain
ENSG00000133026	MYH10	cerebral cortex/neuropil	neuropil	1	Enhanced	Brain
ENSG00000197535	MYO5A	cerebral cortex/neuropil	neuropil	3	Enhanced	Brain
ENSG00000166833	NAV2	cerebral cortex/neuropil	neuropil	1	Approved	Brain
ENSG00000172915	NBEA	cerebral cortex/neuropil	neuropil	2	Enhanced	Brain
ENSG00000141027	NCOR1	cerebral cortex/neuropil	neuropil	0	Supported	Brain
ENSG00000172260	NEGR1	cerebral cortex/neuropil	neuropil	1	Uncertain	Brain
ENSG00000067141	NEO1	cerebral cortex/neuropil	neuropil	0	Uncertain	Brain
ENSG00000196712	NF1	cerebral cortex/neuropil	neuropil	1	Uncertain	Brain
ENSG00000147862	NFIB	cerebral cortex/neuropil	neuropil	1	Supported	Brain
ENSG00000008441	NFIX	cerebral cortex/neuropil	neuropil	0	Supported	Brain
ENSG00000164190	NIPBL	cerebral cortex/neuropil	neuropil	0	Approved	Brain
ENSG00000169992	NLGN2	cerebral cortex/neuropil	neuropil	2	Enhanced	Brain
ENSG00000170485	NPAS2	cerebral cortex/neuropil	neuropil	1	Uncertain	Brain
ENSG00000151623	NR3C2	cerebral cortex/neuropil	neuropil	1	Enhanced	Brain
ENSG00000153234	NR4A2	cerebral cortex/neuropil	neuropil	0	Uncertain	Brain
ENSG00000091129	NRCAM	cerebral cortex/neuropil	neuropil	3	Approved	Brain
ENSG00000021645	NRXN3	cerebral cortex/neuropil	neuropil	2	Approved	Brain
ENSG00000165671	NSD1	cerebral cortex/neuropil	neuropil	0	Supported	Brain
ENSG00000140538	NTRK3	cerebral cortex/neuropil	neuropil	3	Approved	Brain
ENSG00000122126	OCRL	cerebral cortex/neuropil	neuropil	3	Approved	Brain
ENSG00000046651	OFD1	cerebral cortex/neuropil	neuropil	2	Approved	Brain
ENSG00000147162	OGT	cerebral cortex/neuropil	neuropil	1	Approved	Brain
ENSG00000079482	OPHN1	cerebral cortex/neuropil	neuropil	0	Approved	Brain
ENSG00000175115	PACS1	cerebral cortex/neuropil	neuropil	3	Approved	Brain
ENSG00000184588	PDE4B	cerebral cortex/neuropil	neuropil	2	Uncertain	Brain
ENSG00000067840	PDZD4	cerebral cortex/neuropil	neuropil	2	Enhanced	Brain
ENSG00000197724	PHF2	cerebral cortex/neuropil	neuropil	0	Approved	Brain
ENSG00000118482	PHF3	cerebral cortex/neuropil	neuropil	0	Approved	Brain
ENSG00000146247	PHIP	cerebral cortex/neuropil	neuropil	0	Approved	Brain
ENSG00000182621	PLCB1	cerebral cortex/neuropil	neuropil	2	Enhanced	Brain
ENSG00000143442	POGZ	cerebral cortex/neuropil	neuropil	0	Enhanced	Brain
ENSG00000139174	PRICKLE1	cerebral cortex/neuropil	neuropil	0	Approved	Brain
ENSG00000166501	PRKCB	cerebral cortex/neuropil	neuropil	2	Approved	Brain
ENSG00000185246	PRPF39	cerebral cortex/neuropil	neuropil	0	Approved	Brain
ENSG00000156011	PSD3	cerebral cortex/neuropil	neuropil	2	Enhanced	Brain
ENSG00000117569	PTBP2	cerebral cortex/neuropil	neuropil	0	Uncertain	Brain
ENSG00000127329	PTPRB	cerebral cortex/neuropil	neuropil	3	Uncertain	Brain
ENSG00000198218	QRICH1	cerebral cortex/neuropil	neuropil	0	Approved	Brain
ENSG00000108557	RAI1	cerebral cortex/neuropil	neuropil	0	Approved	Brain
ENSG00000091428	RAPGEF4	cerebral cortex/neuropil	neuropil	1	Approved	Brain
ENSG00000023287	RB1CC1	cerebral cortex/neuropil	neuropil	1	Approved	Brain
ENSG00000091009	RBM27	cerebral cortex/neuropil	neuropil	1	Approved	Brain
ENSG00000142599	RERE	cerebral cortex/neuropil	neuropil	2	Uncertain	Brain
ENSG00000080298	RFX3	cerebral cortex/neuropil	neuropil	0	Enhanced	Brain
ENSG00000137075	RNF38	cerebral cortex/neuropil	neuropil	0	Approved	Brain
ENSG00000142230	SAE1	cerebral cortex/neuropil	neuropil	1	Supported	Brain
ENSG00000119042	SATB2	cerebral cortex/neuropil	neuropil	0	Enhanced	Brain
ENSG00000152217	SETBP1	cerebral cortex/neuropil	neuropil	1	Uncertain	Brain
ENSG00000181555	SETD2	cerebral cortex/neuropil	neuropil	0	Approved	Brain
ENSG00000174938	SEZ6L2	cerebral cortex/neuropil	neuropil	2	Enhanced	Brain
ENSG00000251322	SHANK3	cerebral cortex/neuropil	neuropil	2	Enhanced	Brain
ENSG00000157103	SLC6A1	cerebral cortex/neuropil	neuropil	2	Enhanced	Brain
ENSG00000184347	SLIT3	cerebral cortex/neuropil	neuropil	0	Approved	Brain
ENSG00000080503	SMARCA2	cerebral cortex/neuropil	neuropil	0	Enhanced	Brain
ENSG00000139613	SMARCC2	cerebral cortex/neuropil	neuropil	0	Supported	Brain
ENSG00000132639	SNAP25	cerebral cortex/neuropil	neuropil	3	Enhanced	Brain
ENSG00000021574	SPAST	cerebral cortex/neuropil	neuropil	2	Approved	Brain
ENSG00000116754	SRSF11	cerebral cortex/neuropil	neuropil	0	Supported	Brain
ENSG00000106089	STX1A	cerebral cortex/neuropil	neuropil	3	Enhanced	Brain
ENSG00000136854	STXBP1	cerebral cortex/neuropil	neuropil	3	Enhanced	Brain
ENSG00000164506	STXBP5	cerebral cortex/neuropil	neuropil	2	Enhanced	Brain
ENSG00000008056	SYN1	cerebral cortex/neuropil	neuropil	2	Enhanced	Brain
ENSG00000131018	SYNE1	cerebral cortex/neuropil	neuropil	2	Approved	Brain
ENSG00000159082	SYNJ1	cerebral cortex/neuropil	neuropil	3	Enhanced	Brain
ENSG00000170921	TANC2	cerebral cortex/neuropil	neuropil	1	Uncertain	Brain
ENSG00000149930	TAOK2	cerebral cortex/neuropil	neuropil	0	Approved	Brain
ENSG00000196628	TCF4	cerebral cortex/neuropil	neuropil	0	Approved	Brain
ENSG00000100354	TNRC6B	cerebral cortex/neuropil	neuropil	0	Approved	Brain
ENSG00000198900	TOP1	cerebral cortex/neuropil	neuropil	0	Supported	Brain
ENSG00000197323	TRIM33	cerebral cortex/neuropil	neuropil	0	Supported	Brain
ENSG00000038382	TRIO	cerebral cortex/neuropil	neuropil	2	Supported	Brain
ENSG00000153827	TRIP12	cerebral cortex/neuropil	neuropil	0	Enhanced	Brain
ENSG00000165699	TSC1	cerebral cortex/neuropil	neuropil	2	Supported	Brain
ENSG00000157741	UBN2	cerebral cortex/neuropil	neuropil	0	Uncertain	Brain
ENSG00000135655	USP15	cerebral cortex/neuropil	neuropil	1	Approved	Brain
ENSG00000187555	USP7	cerebral cortex/neuropil	neuropil	0	Approved	Brain
ENSG00000146469	VIP	cerebral cortex/neuropil	neuropil	0	Supported	Brain
ENSG00000095787	WAC	cerebral cortex/neuropil	neuropil	0	Approved	Brain
ENSG00000112290	WASF1	cerebral cortex/neuropil	neuropil	2	Approved	Brain
ENSG00000163625	WDFY3	cerebral cortex/neuropil	neuropil	1	Approved	Brain
ENSG00000162923	WDR26	cerebral cortex/neuropil	neuropil	0	Enhanced	Brain
ENSG00000047188	YTHDC2	cerebral cortex/neuropil	neuropil	0	Approved	Brain
ENSG00000100811	YY1	cerebral cortex/neuropil	neuropil	0	Supported	Brain
ENSG00000151612	ZNF827	cerebral cortex/neuropil	neuropil	0	Uncertain	Brain
ENSG00000157985	AGAP1	caudate/glial cells	glial cells	0	Uncertain	Brain
ENSG00000145362	ANK2	caudate/glial cells	glial cells	1	Enhanced	Brain
ENSG00000151150	ANK3	caudate/glial cells	glial cells	0	Enhanced	Brain
ENSG00000167522	ANKRD11	caudate/glial cells	glial cells	3	Approved	Brain
ENSG00000166313	APBB1	caudate/glial cells	glial cells	1	Approved	Brain
ENSG00000134982	APC	caudate/glial cells	glial cells	0	Supported	Brain
ENSG00000134909	ARHGAP32	caudate/glial cells	glial cells	0	Approved	Brain
ENSG00000004777	ARHGAP33	caudate/glial cells	glial cells	0	Supported	Brain
ENSG00000131089	ARHGEF9	caudate/glial cells	glial cells	0	Approved	Brain
ENSG00000049618	ARID1B	caudate/glial cells	glial cells	2	Approved	Brain
ENSG00000172379	ARNT2	caudate/glial cells	glial cells	2	Enhanced	Brain
ENSG00000151693	ASAP2	caudate/glial cells	glial cells	2	Approved	Brain
ENSG00000116539	ASH1L	caudate/glial cells	glial cells	2	Approved	Brain
ENSG00000105409	ATP1A3	caudate/glial cells	glial cells	0	Enhanced	Brain
ENSG00000124406	ATP8A1	caudate/glial cells	glial cells	1	Enhanced	Brain
ENSG00000085224	ATRX	caudate/glial cells	glial cells	1	Supported	Brain
ENSG00000158321	AUTS2	caudate/glial cells	glial cells	1	Approved	Brain
ENSG00000123636	BAZ2B	caudate/glial cells	glial cells	1	Uncertain	Brain
ENSG00000141867	BRD4	caudate/glial cells	glial cells	3	Supported	Brain
ENSG00000151067	CACNA1C	caudate/glial cells	glial cells	0	Enhanced	Brain
ENSG00000153956	CACNA2D1	caudate/glial cells	glial cells	0	Enhanced	Brain
ENSG00000165995	CACNB2	caudate/glial cells	glial cells	1	Enhanced	Brain
ENSG00000182985	CADM1	caudate/glial cells	glial cells	0	Enhanced	Brain
ENSG00000058404	CAMK2B	caudate/glial cells	glial cells	0	Enhanced	Brain
ENSG00000118200	CAMSAP2	caudate/glial cells	glial cells	3	Enhanced	Brain
ENSG00000171735	CAMTA1	caudate/glial cells	glial cells	0	Approved	Brain
ENSG00000147044	CASK	caudate/glial cells	glial cells	1	Enhanced	Brain
ENSG00000198752	CDC42BPB	caudate/glial cells	glial cells	0	Approved	Brain
ENSG00000065883	CDK13	caudate/glial cells	glial cells	0	Uncertain	Brain
ENSG00000170004	CHD3	caudate/glial cells	glial cells	0	Supported	Brain
ENSG00000079432	CIC	caudate/glial cells	glial cells	2	Approved	Brain
ENSG00000074054	CLASP1	caudate/glial cells	glial cells	0	Uncertain	Brain
ENSG00000158258	CLSTN2	caudate/glial cells	glial cells	0	Approved	Brain
ENSG00000153815	CMIP	caudate/glial cells	glial cells	0	Approved	Brain
ENSG00000118432	CNR1	caudate/glial cells	glial cells	0	Enhanced	Brain
ENSG00000005339	CREBBP	caudate/glial cells	glial cells	2	Supported	Brain
ENSG00000213923	CSNK1E	caudate/glial cells	glial cells	2	Approved	Brain
ENSG00000102974	CTCF	caudate/glial cells	glial cells	2	Supported	Brain
ENSG00000134780	DAGLA	caudate/glial cells	glial cells	0	Approved	Brain
ENSG00000196730	DAPK1	caudate/glial cells	glial cells	0	Approved	Brain
ENSG00000043093	DCUN1D1	caudate/glial cells	glial cells	0	Uncertain	Brain
ENSG00000215301	DDX3X	caudate/glial cells	glial cells	2	Supported	Brain
ENSG00000151240	DIP2C	caudate/glial cells	glial cells	2	Enhanced	Brain
ENSG00000132535	DLG4	caudate/glial cells	glial cells	0	Enhanced	Brain
ENSG00000198947	DMD	caudate/glial cells	glial cells	0	Enhanced	Brain
ENSG00000104093	DMXL2	caudate/glial cells	glial cells	1	Approved	Brain
ENSG00000130226	DPP6	caudate/glial cells	glial cells	0	Enhanced	Brain
ENSG00000092964	DPYSL2	caudate/glial cells	glial cells	2	Supported	Brain
ENSG00000113657	DPYSL3	caudate/glial cells	glial cells	0	Approved	Brain
ENSG00000151914	DST	caudate/glial cells	glial cells	0	Uncertain	Brain
ENSG00000197102	DYNC1H1	caudate/glial cells	glial cells	0	Enhanced	Brain
ENSG00000157540	DYRK1A	caudate/glial cells	glial cells	1	Approved	Brain
ENSG00000183495	EP400	caudate/glial cells	glial cells	2	Supported	Brain
ENSG00000135999	EPC2	caudate/glial cells	glial cells	2	Uncertain	Brain
ENSG00000133216	EPHB2	caudate/glial cells	glial cells	2	Approved	Brain
ENSG00000070367	EXOC5	caudate/glial cells	glial cells	0	Approved	Brain
ENSG00000182197	EXT1	caudate/glial cells	glial cells	0	Uncertain	Brain
ENSG00000114861	FOXP1	caudate/glial cells	glial cells	0	Supported	Brain
ENSG00000278311	GGNBP2	caudate/glial cells	glial cells	2	Approved	Brain
ENSG00000204120	GIGYF2	caudate/glial cells	glial cells	1	Approved	Brain
ENSG00000171723	GPHN	caudate/glial cells	glial cells	2	Enhanced	Brain
ENSG00000082701	GSK3B	caudate/glial cells	glial cells	1	Approved	Brain
ENSG00000068024	HDAC4	caudate/glial cells	glial cells	2	Approved	Brain
ENSG00000128731	HERC2	caudate/glial cells	glial cells	1	Approved	Brain
ENSG00000153187	HNRNPU	caudate/glial cells	glial cells	3	Supported	Brain
ENSG00000086758	HUWE1	caudate/glial cells	glial cells	1	Approved	Brain
ENSG00000102786	INTS6	caudate/glial cells	glial cells	1	Supported	Brain
ENSG00000119669	IRF2BPL	caudate/glial cells	glial cells	1	Approved	Brain
ENSG00000150995	ITPR1	caudate/glial cells	glial cells	0	Approved	Brain
ENSG00000008083	JARID2	caudate/glial cells	glial cells	2	Approved	Brain
ENSG00000171988	JMJD1C	caudate/glial cells	glial cells	0	Approved	Brain
ENSG00000083168	KAT6A	caudate/glial cells	glial cells	2	Supported	Brain
ENSG00000158445	KCNB1	caudate/glial cells	glial cells	0	Enhanced	Brain
ENSG00000171385	KCND3	caudate/glial cells	glial cells	0	Approved	Brain
ENSG00000156113	KCNMA1	caudate/glial cells	glial cells	0	Approved	Brain
ENSG00000147050	KDM6A	caudate/glial cells	glial cells	0	Enhanced	Brain
ENSG00000132510	KDM6B	caudate/glial cells	glial cells	1	Supported	Brain
ENSG00000131773	KHDRBS3	caudate/glial cells	glial cells	2	Enhanced	Brain
ENSG00000116852	KIF21B	caudate/glial cells	glial cells	1	Approved	Brain
ENSG00000168280	KIF5C	caudate/glial cells	glial cells	0	Enhanced	Brain
ENSG00000157404	KIT	caudate/glial cells	glial cells	0	Enhanced	Brain
ENSG00000078018	MAP2	caudate/glial cells	glial cells	0	Enhanced	Brain
ENSG00000169057	MECP2	caudate/glial cells	glial cells	3	Enhanced	Brain
ENSG00000123066	MED13L	caudate/glial cells	glial cells	0	Uncertain	Brain
ENSG00000134138	MEIS2	caudate/glial cells	glial cells	0	Enhanced	Brain
ENSG00000186260	MKL2	caudate/glial cells	glial cells	3	Enhanced	Brain
ENSG00000133026	MYH10	caudate/glial cells	glial cells	0	Enhanced	Brain
ENSG00000197535	MYO5A	caudate/glial cells	glial cells	0	Enhanced	Brain
ENSG00000166833	NAV2	caudate/glial cells	glial cells	0	Approved	Brain
ENSG00000172915	NBEA	caudate/glial cells	glial cells	1	Enhanced	Brain
ENSG00000141027	NCOR1	caudate/glial cells	glial cells	0	Supported	Brain
ENSG00000172260	NEGR1	caudate/glial cells	glial cells	0	Uncertain	Brain
ENSG00000067141	NEO1	caudate/glial cells	glial cells	2	Uncertain	Brain
ENSG00000196712	NF1	caudate/glial cells	glial cells	0	Uncertain	Brain
ENSG00000147862	NFIB	caudate/glial cells	glial cells	2	Supported	Brain
ENSG00000008441	NFIX	caudate/glial cells	glial cells	2	Supported	Brain
ENSG00000164190	NIPBL	caudate/glial cells	glial cells	1	Approved	Brain
ENSG00000169992	NLGN2	caudate/glial cells	glial cells	0	Enhanced	Brain
ENSG00000170485	NPAS2	caudate/glial cells	glial cells	2	Uncertain	Brain
ENSG00000151623	NR3C2	caudate/glial cells	glial cells	2	Enhanced	Brain
ENSG00000153234	NR4A2	caudate/glial cells	glial cells	3	Uncertain	Brain
ENSG00000091129	NRCAM	caudate/glial cells	glial cells	1	Approved	Brain
ENSG00000021645	NRXN3	caudate/glial cells	glial cells	1	Approved	Brain
ENSG00000165671	NSD1	caudate/glial cells	glial cells	2	Supported	Brain
ENSG00000140538	NTRK3	caudate/glial cells	glial cells	1	Approved	Brain
ENSG00000122126	OCRL	caudate/glial cells	glial cells	1	Approved	Brain
ENSG00000046651	OFD1	caudate/glial cells	glial cells	1	Approved	Brain
ENSG00000147162	OGT	caudate/glial cells	glial cells	1	Approved	Brain
ENSG00000079482	OPHN1	caudate/glial cells	glial cells	0	Approved	Brain
ENSG00000175115	PACS1	caudate/glial cells	glial cells	1	Approved	Brain
ENSG00000184588	PDE4B	caudate/glial cells	glial cells	0	Uncertain	Brain
ENSG00000067840	PDZD4	caudate/glial cells	glial cells	3	Enhanced	Brain
ENSG00000197724	PHF2	caudate/glial cells	glial cells	3	Approved	Brain
ENSG00000118482	PHF3	caudate/glial cells	glial cells	1	Approved	Brain
ENSG00000146247	PHIP	caudate/glial cells	glial cells	0	Approved	Brain
ENSG00000182621	PLCB1	caudate/glial cells	glial cells	0	Enhanced	Brain
ENSG00000143442	POGZ	caudate/glial cells	glial cells	3	Enhanced	Brain
ENSG00000139174	PRICKLE1	caudate/glial cells	glial cells	1	Approved	Brain
ENSG00000166501	PRKCB	caudate/glial cells	glial cells	0	Approved	Brain
ENSG00000185246	PRPF39	caudate/glial cells	glial cells	1	Approved	Brain
ENSG00000156011	PSD3	caudate/glial cells	glial cells	0	Enhanced	Brain
ENSG00000117569	PTBP2	caudate/glial cells	glial cells	0	Uncertain	Brain
ENSG00000127329	PTPRB	caudate/glial cells	glial cells	1	Uncertain	Brain
ENSG00000198218	QRICH1	caudate/glial cells	glial cells	2	Approved	Brain
ENSG00000108557	RAI1	caudate/glial cells	glial cells	2	Approved	Brain
ENSG00000091428	RAPGEF4	caudate/glial cells	glial cells	2	Approved	Brain
ENSG00000023287	RB1CC1	caudate/glial cells	glial cells	0	Approved	Brain
ENSG00000091009	RBM27	caudate/glial cells	glial cells	0	Approved	Brain
ENSG00000142599	RERE	caudate/glial cells	glial cells	1	Uncertain	Brain
ENSG00000080298	RFX3	caudate/glial cells	glial cells	1	Enhanced	Brain
ENSG00000137075	RNF38	caudate/glial cells	glial cells	0	Approved	Brain
ENSG00000142230	SAE1	caudate/glial cells	glial cells	0	Supported	Brain
ENSG00000119042	SATB2	caudate/glial cells	glial cells	0	Enhanced	Brain
ENSG00000152217	SETBP1	caudate/glial cells	glial cells	0	Uncertain	Brain
ENSG00000181555	SETD2	caudate/glial cells	glial cells	0	Approved	Brain
ENSG00000174938	SEZ6L2	caudate/glial cells	glial cells	2	Enhanced	Brain
ENSG00000251322	SHANK3	caudate/glial cells	glial cells	0	Enhanced	Brain
ENSG00000157103	SLC6A1	caudate/glial cells	glial cells	1	Enhanced	Brain
ENSG00000184347	SLIT3	caudate/glial cells	glial cells	0	Approved	Brain
ENSG00000080503	SMARCA2	caudate/glial cells	glial cells	2	Enhanced	Brain
ENSG00000139613	SMARCC2	caudate/glial cells	glial cells	3	Supported	Brain
ENSG00000132639	SNAP25	caudate/glial cells	glial cells	0	Enhanced	Brain
ENSG00000021574	SPAST	caudate/glial cells	glial cells	2	Approved	Brain
ENSG00000116754	SRSF11	caudate/glial cells	glial cells	3	Supported	Brain
ENSG00000106089	STX1A	caudate/glial cells	glial cells	1	Enhanced	Brain
ENSG00000136854	STXBP1	caudate/glial cells	glial cells	2	Enhanced	Brain
ENSG00000164506	STXBP5	caudate/glial cells	glial cells	0	Enhanced	Brain
ENSG00000008056	SYN1	caudate/glial cells	glial cells	0	Enhanced	Brain
ENSG00000131018	SYNE1	caudate/glial cells	glial cells	1	Approved	Brain
ENSG00000159082	SYNJ1	caudate/glial cells	glial cells	1	Enhanced	Brain
ENSG00000170921	TANC2	caudate/glial cells	glial cells	2	Uncertain	Brain
ENSG00000149930	TAOK2	caudate/glial cells	glial cells	0	Approved	Brain
ENSG00000196628	TCF4	caudate/glial cells	glial cells	1	Approved	Brain
ENSG00000100354	TNRC6B	caudate/glial cells	glial cells	2	Approved	Brain
ENSG00000198900	TOP1	caudate/glial cells	glial cells	3	Supported	Brain
ENSG00000197323	TRIM33	caudate/glial cells	glial cells	2	Supported	Brain
ENSG00000038382	TRIO	caudate/glial cells	glial cells	1	Supported	Brain
ENSG00000153827	TRIP12	caudate/glial cells	glial cells	0	Enhanced	Brain
ENSG00000165699	TSC1	caudate/glial cells	glial cells	2	Supported	Brain
ENSG00000157741	UBN2	caudate/glial cells	glial cells	2	Uncertain	Brain
ENSG00000135655	USP15	caudate/glial cells	glial cells	0	Approved	Brain
ENSG00000187555	USP7	caudate/glial cells	glial cells	0	Approved	Brain
ENSG00000146469	VIP	caudate/glial cells	glial cells	1	Supported	Brain
ENSG00000095787	WAC	caudate/glial cells	glial cells	2	Approved	Brain
ENSG00000112290	WASF1	caudate/glial cells	glial cells	0	Approved	Brain
ENSG00000163625	WDFY3	caudate/glial cells	glial cells	1	Approved	Brain
ENSG00000162923	WDR26	caudate/glial cells	glial cells	1	Enhanced	Brain
ENSG00000047188	YTHDC2	caudate/glial cells	glial cells	0	Approved	Brain
ENSG00000100811	YY1	caudate/glial cells	glial cells	1	Supported	Brain
ENSG00000151612	ZNF827	caudate/glial cells	glial cells	0	Uncertain	Brain
ENSG00000157985	AGAP1	caudate/neuronal cells	neuronal cells	0	Uncertain	Brain
ENSG00000145362	ANK2	caudate/neuronal cells	neuronal cells	1	Enhanced	Brain
ENSG00000151150	ANK3	caudate/neuronal cells	neuronal cells	2	Enhanced	Brain
ENSG00000167522	ANKRD11	caudate/neuronal cells	neuronal cells	3	Approved	Brain
ENSG00000166313	APBB1	caudate/neuronal cells	neuronal cells	2	Approved	Brain
ENSG00000134982	APC	caudate/neuronal cells	neuronal cells	0	Supported	Brain
ENSG00000134909	ARHGAP32	caudate/neuronal cells	neuronal cells	0	Approved	Brain
ENSG00000004777	ARHGAP33	caudate/neuronal cells	neuronal cells	1	Supported	Brain
ENSG00000131089	ARHGEF9	caudate/neuronal cells	neuronal cells	1	Approved	Brain
ENSG00000049618	ARID1B	caudate/neuronal cells	neuronal cells	2	Approved	Brain
ENSG00000172379	ARNT2	caudate/neuronal cells	neuronal cells	1	Enhanced	Brain
ENSG00000151693	ASAP2	caudate/neuronal cells	neuronal cells	2	Approved	Brain
ENSG00000116539	ASH1L	caudate/neuronal cells	neuronal cells	0	Approved	Brain
ENSG00000105409	ATP1A3	caudate/neuronal cells	neuronal cells	0	Enhanced	Brain
ENSG00000124406	ATP8A1	caudate/neuronal cells	neuronal cells	1	Enhanced	Brain
ENSG00000085224	ATRX	caudate/neuronal cells	neuronal cells	3	Supported	Brain
ENSG00000158321	AUTS2	caudate/neuronal cells	neuronal cells	2	Approved	Brain
ENSG00000123636	BAZ2B	caudate/neuronal cells	neuronal cells	1	Uncertain	Brain
ENSG00000141867	BRD4	caudate/neuronal cells	neuronal cells	3	Supported	Brain
ENSG00000151067	CACNA1C	caudate/neuronal cells	neuronal cells	0	Enhanced	Brain
ENSG00000153956	CACNA2D1	caudate/neuronal cells	neuronal cells	0	Enhanced	Brain
ENSG00000165995	CACNB2	caudate/neuronal cells	neuronal cells	3	Enhanced	Brain
ENSG00000182985	CADM1	caudate/neuronal cells	neuronal cells	0	Enhanced	Brain
ENSG00000058404	CAMK2B	caudate/neuronal cells	neuronal cells	3	Enhanced	Brain
ENSG00000118200	CAMSAP2	caudate/neuronal cells	neuronal cells	2	Enhanced	Brain
ENSG00000171735	CAMTA1	caudate/neuronal cells	neuronal cells	1	Approved	Brain
ENSG00000147044	CASK	caudate/neuronal cells	neuronal cells	0	Enhanced	Brain
ENSG00000198752	CDC42BPB	caudate/neuronal cells	neuronal cells	1	Approved	Brain
ENSG00000065883	CDK13	caudate/neuronal cells	neuronal cells	0	Uncertain	Brain
ENSG00000170004	CHD3	caudate/neuronal cells	neuronal cells	2	Supported	Brain
ENSG00000079432	CIC	caudate/neuronal cells	neuronal cells	2	Approved	Brain
ENSG00000074054	CLASP1	caudate/neuronal cells	neuronal cells	1	Uncertain	Brain
ENSG00000158258	CLSTN2	caudate/neuronal cells	neuronal cells	0	Approved	Brain
ENSG00000153815	CMIP	caudate/neuronal cells	neuronal cells	0	Approved	Brain
ENSG00000118432	CNR1	caudate/neuronal cells	neuronal cells	2	Enhanced	Brain
ENSG00000005339	CREBBP	caudate/neuronal cells	neuronal cells	1	Supported	Brain
ENSG00000213923	CSNK1E	caudate/neuronal cells	neuronal cells	2	Approved	Brain
ENSG00000102974	CTCF	caudate/neuronal cells	neuronal cells	1	Supported	Brain
ENSG00000134780	DAGLA	caudate/neuronal cells	neuronal cells	0	Approved	Brain
ENSG00000196730	DAPK1	caudate/neuronal cells	neuronal cells	2	Approved	Brain
ENSG00000043093	DCUN1D1	caudate/neuronal cells	neuronal cells	1	Uncertain	Brain
ENSG00000215301	DDX3X	caudate/neuronal cells	neuronal cells	2	Supported	Brain
ENSG00000151240	DIP2C	caudate/neuronal cells	neuronal cells	3	Enhanced	Brain
ENSG00000132535	DLG4	caudate/neuronal cells	neuronal cells	2	Enhanced	Brain
ENSG00000198947	DMD	caudate/neuronal cells	neuronal cells	0	Enhanced	Brain
ENSG00000104093	DMXL2	caudate/neuronal cells	neuronal cells	2	Approved	Brain
ENSG00000130226	DPP6	caudate/neuronal cells	neuronal cells	0	Enhanced	Brain
ENSG00000092964	DPYSL2	caudate/neuronal cells	neuronal cells	3	Supported	Brain
ENSG00000113657	DPYSL3	caudate/neuronal cells	neuronal cells	1	Approved	Brain
ENSG00000151914	DST	caudate/neuronal cells	neuronal cells	1	Uncertain	Brain
ENSG00000197102	DYNC1H1	caudate/neuronal cells	neuronal cells	2	Enhanced	Brain
ENSG00000157540	DYRK1A	caudate/neuronal cells	neuronal cells	0	Approved	Brain
ENSG00000183495	EP400	caudate/neuronal cells	neuronal cells	3	Supported	Brain
ENSG00000135999	EPC2	caudate/neuronal cells	neuronal cells	2	Uncertain	Brain
ENSG00000133216	EPHB2	caudate/neuronal cells	neuronal cells	3	Approved	Brain
ENSG00000070367	EXOC5	caudate/neuronal cells	neuronal cells	2	Approved	Brain
ENSG00000182197	EXT1	caudate/neuronal cells	neuronal cells	2	Uncertain	Brain
ENSG00000114861	FOXP1	caudate/neuronal cells	neuronal cells	3	Supported	Brain
ENSG00000278311	GGNBP2	caudate/neuronal cells	neuronal cells	2	Approved	Brain
ENSG00000204120	GIGYF2	caudate/neuronal cells	neuronal cells	2	Approved	Brain
ENSG00000171723	GPHN	caudate/neuronal cells	neuronal cells	3	Enhanced	Brain
ENSG00000082701	GSK3B	caudate/neuronal cells	neuronal cells	3	Approved	Brain
ENSG00000068024	HDAC4	caudate/neuronal cells	neuronal cells	2	Approved	Brain
ENSG00000128731	HERC2	caudate/neuronal cells	neuronal cells	2	Approved	Brain
ENSG00000153187	HNRNPU	caudate/neuronal cells	neuronal cells	3	Supported	Brain
ENSG00000086758	HUWE1	caudate/neuronal cells	neuronal cells	2	Approved	Brain
ENSG00000119669	IRF2BPL	caudate/neuronal cells	neuronal cells	0	Approved	Brain
ENSG00000150995	ITPR1	caudate/neuronal cells	neuronal cells	2	Approved	Brain
ENSG00000008083	JARID2	caudate/neuronal cells	neuronal cells	2	Approved	Brain
ENSG00000171988	JMJD1C	caudate/neuronal cells	neuronal cells	2	Approved	Brain
ENSG00000083168	KAT6A	caudate/neuronal cells	neuronal cells	3	Supported	Brain
ENSG00000158445	KCNB1	caudate/neuronal cells	neuronal cells	3	Enhanced	Brain
ENSG00000171385	KCND3	caudate/neuronal cells	neuronal cells	2	Approved	Brain
ENSG00000156113	KCNMA1	caudate/neuronal cells	neuronal cells	0	Approved	Brain
ENSG00000147050	KDM6A	caudate/neuronal cells	neuronal cells	1	Enhanced	Brain
ENSG00000132510	KDM6B	caudate/neuronal cells	neuronal cells	2	Supported	Brain
ENSG00000131773	KHDRBS3	caudate/neuronal cells	neuronal cells	3	Enhanced	Brain
ENSG00000116852	KIF21B	caudate/neuronal cells	neuronal cells	2	Approved	Brain
ENSG00000168280	KIF5C	caudate/neuronal cells	neuronal cells	1	Enhanced	Brain
ENSG00000157404	KIT	caudate/neuronal cells	neuronal cells	0	Enhanced	Brain
ENSG00000078018	MAP2	caudate/neuronal cells	neuronal cells	3	Enhanced	Brain
ENSG00000169057	MECP2	caudate/neuronal cells	neuronal cells	3	Enhanced	Brain
ENSG00000123066	MED13L	caudate/neuronal cells	neuronal cells	0	Uncertain	Brain
ENSG00000134138	MEIS2	caudate/neuronal cells	neuronal cells	3	Enhanced	Brain
ENSG00000186260	MKL2	caudate/neuronal cells	neuronal cells	3	Enhanced	Brain
ENSG00000133026	MYH10	caudate/neuronal cells	neuronal cells	1	Enhanced	Brain
ENSG00000197535	MYO5A	caudate/neuronal cells	neuronal cells	1	Enhanced	Brain
ENSG00000166833	NAV2	caudate/neuronal cells	neuronal cells	0	Approved	Brain
ENSG00000172915	NBEA	caudate/neuronal cells	neuronal cells	3	Enhanced	Brain
ENSG00000141027	NCOR1	caudate/neuronal cells	neuronal cells	2	Supported	Brain
ENSG00000172260	NEGR1	caudate/neuronal cells	neuronal cells	1	Uncertain	Brain
ENSG00000067141	NEO1	caudate/neuronal cells	neuronal cells	1	Uncertain	Brain
ENSG00000008441	NFIX	caudate/neuronal cells	neuronal cells	1	Supported	Brain
ENSG00000164190	NIPBL	caudate/neuronal cells	neuronal cells	2	Approved	Brain
ENSG00000169992	NLGN2	caudate/neuronal cells	neuronal cells	1	Enhanced	Brain
ENSG00000170485	NPAS2	caudate/neuronal cells	neuronal cells	2	Uncertain	Brain
ENSG00000151623	NR3C2	caudate/neuronal cells	neuronal cells	2	Enhanced	Brain
ENSG00000153234	NR4A2	caudate/neuronal cells	neuronal cells	3	Uncertain	Brain
ENSG00000091129	NRCAM	caudate/neuronal cells	neuronal cells	0	Approved	Brain
ENSG00000021645	NRXN3	caudate/neuronal cells	neuronal cells	0	Approved	Brain
ENSG00000165671	NSD1	caudate/neuronal cells	neuronal cells	3	Supported	Brain
ENSG00000140538	NTRK3	caudate/neuronal cells	neuronal cells	2	Approved	Brain
ENSG00000122126	OCRL	caudate/neuronal cells	neuronal cells	3	Approved	Brain
ENSG00000046651	OFD1	caudate/neuronal cells	neuronal cells	2	Approved	Brain
ENSG00000147162	OGT	caudate/neuronal cells	neuronal cells	2	Approved	Brain
ENSG00000079482	OPHN1	caudate/neuronal cells	neuronal cells	1	Approved	Brain
ENSG00000175115	PACS1	caudate/neuronal cells	neuronal cells	3	Approved	Brain
ENSG00000184588	PDE4B	caudate/neuronal cells	neuronal cells	2	Uncertain	Brain
ENSG00000067840	PDZD4	caudate/neuronal cells	neuronal cells	2	Enhanced	Brain
ENSG00000197724	PHF2	caudate/neuronal cells	neuronal cells	3	Approved	Brain
ENSG00000118482	PHF3	caudate/neuronal cells	neuronal cells	1	Approved	Brain
ENSG00000146247	PHIP	caudate/neuronal cells	neuronal cells	1	Approved	Brain
ENSG00000182621	PLCB1	caudate/neuronal cells	neuronal cells	2	Enhanced	Brain
ENSG00000143442	POGZ	caudate/neuronal cells	neuronal cells	3	Enhanced	Brain
ENSG00000139174	PRICKLE1	caudate/neuronal cells	neuronal cells	0	Approved	Brain
ENSG00000166501	PRKCB	caudate/neuronal cells	neuronal cells	2	Approved	Brain
ENSG00000185246	PRPF39	caudate/neuronal cells	neuronal cells	2	Approved	Brain
ENSG00000156011	PSD3	caudate/neuronal cells	neuronal cells	3	Enhanced	Brain
ENSG00000117569	PTBP2	caudate/neuronal cells	neuronal cells	0	Uncertain	Brain
ENSG00000127329	PTPRB	caudate/neuronal cells	neuronal cells	1	Uncertain	Brain
ENSG00000198218	QRICH1	caudate/neuronal cells	neuronal cells	2	Approved	Brain
ENSG00000108557	RAI1	caudate/neuronal cells	neuronal cells	3	Approved	Brain
ENSG00000023287	RB1CC1	caudate/neuronal cells	neuronal cells	0	Approved	Brain
ENSG00000091009	RBM27	caudate/neuronal cells	neuronal cells	2	Approved	Brain
ENSG00000142599	RERE	caudate/neuronal cells	neuronal cells	2	Uncertain	Brain
ENSG00000080298	RFX3	caudate/neuronal cells	neuronal cells	2	Enhanced	Brain
ENSG00000137075	RNF38	caudate/neuronal cells	neuronal cells	1	Approved	Brain
ENSG00000142230	SAE1	caudate/neuronal cells	neuronal cells	2	Supported	Brain
ENSG00000119042	SATB2	caudate/neuronal cells	neuronal cells	1	Enhanced	Brain
ENSG00000152217	SETBP1	caudate/neuronal cells	neuronal cells	1	Uncertain	Brain
ENSG00000181555	SETD2	caudate/neuronal cells	neuronal cells	1	Approved	Brain
ENSG00000174938	SEZ6L2	caudate/neuronal cells	neuronal cells	3	Enhanced	Brain
ENSG00000251322	SHANK3	caudate/neuronal cells	neuronal cells	3	Enhanced	Brain
ENSG00000157103	SLC6A1	caudate/neuronal cells	neuronal cells	0	Enhanced	Brain
ENSG00000184347	SLIT3	caudate/neuronal cells	neuronal cells	1	Approved	Brain
ENSG00000080503	SMARCA2	caudate/neuronal cells	neuronal cells	3	Enhanced	Brain
ENSG00000139613	SMARCC2	caudate/neuronal cells	neuronal cells	3	Supported	Brain
ENSG00000132639	SNAP25	caudate/neuronal cells	neuronal cells	1	Enhanced	Brain
ENSG00000021574	SPAST	caudate/neuronal cells	neuronal cells	2	Approved	Brain
ENSG00000116754	SRSF11	caudate/neuronal cells	neuronal cells	3	Supported	Brain
ENSG00000106089	STX1A	caudate/neuronal cells	neuronal cells	2	Enhanced	Brain
ENSG00000136854	STXBP1	caudate/neuronal cells	neuronal cells	2	Enhanced	Brain
ENSG00000164506	STXBP5	caudate/neuronal cells	neuronal cells	2	Enhanced	Brain
ENSG00000008056	SYN1	caudate/neuronal cells	neuronal cells	0	Enhanced	Brain
ENSG00000131018	SYNE1	caudate/neuronal cells	neuronal cells	2	Approved	Brain
ENSG00000159082	SYNJ1	caudate/neuronal cells	neuronal cells	1	Enhanced	Brain
ENSG00000170921	TANC2	caudate/neuronal cells	neuronal cells	1	Uncertain	Brain
ENSG00000149930	TAOK2	caudate/neuronal cells	neuronal cells	0	Approved	Brain
ENSG00000196628	TCF4	caudate/neuronal cells	neuronal cells	2	Approved	Brain
ENSG00000100354	TNRC6B	caudate/neuronal cells	neuronal cells	3	Approved	Brain
ENSG00000198900	TOP1	caudate/neuronal cells	neuronal cells	3	Supported	Brain
ENSG00000197323	TRIM33	caudate/neuronal cells	neuronal cells	2	Supported	Brain
ENSG00000038382	TRIO	caudate/neuronal cells	neuronal cells	3	Supported	Brain
ENSG00000153827	TRIP12	caudate/neuronal cells	neuronal cells	2	Enhanced	Brain
ENSG00000165699	TSC1	caudate/neuronal cells	neuronal cells	2	Supported	Brain
ENSG00000157741	UBN2	caudate/neuronal cells	neuronal cells	2	Uncertain	Brain
ENSG00000135655	USP15	caudate/neuronal cells	neuronal cells	1	Approved	Brain
ENSG00000187555	USP7	caudate/neuronal cells	neuronal cells	2	Approved	Brain
ENSG00000146469	VIP	caudate/neuronal cells	neuronal cells	0	Supported	Brain
ENSG00000095787	WAC	caudate/neuronal cells	neuronal cells	3	Approved	Brain
ENSG00000112290	WASF1	caudate/neuronal cells	neuronal cells	3	Approved	Brain
ENSG00000163625	WDFY3	caudate/neuronal cells	neuronal cells	1	Approved	Brain
ENSG00000162923	WDR26	caudate/neuronal cells	neuronal cells	2	Enhanced	Brain
ENSG00000047188	YTHDC2	caudate/neuronal cells	neuronal cells	0	Approved	Brain
ENSG00000100811	YY1	caudate/neuronal cells	neuronal cells	1	Supported	Brain
ENSG00000151612	ZNF827	caudate/neuronal cells	neuronal cells	1	Uncertain	Brain
ENSG00000157985	AGAP1	hippocampus/glial cells	glial cells	0	Uncertain	Brain
ENSG00000145362	ANK2	hippocampus/glial cells	glial cells	1	Enhanced	Brain
ENSG00000151150	ANK3	hippocampus/glial cells	glial cells	0	Enhanced	Brain
ENSG00000167522	ANKRD11	hippocampus/glial cells	glial cells	2	Approved	Brain
ENSG00000166313	APBB1	hippocampus/glial cells	glial cells	2	Approved	Brain
ENSG00000134982	APC	hippocampus/glial cells	glial cells	0	Supported	Brain
ENSG00000134909	ARHGAP32	hippocampus/glial cells	glial cells	0	Approved	Brain
ENSG00000004777	ARHGAP33	hippocampus/glial cells	glial cells	0	Supported	Brain
ENSG00000131089	ARHGEF9	hippocampus/glial cells	glial cells	0	Approved	Brain
ENSG00000049618	ARID1B	hippocampus/glial cells	glial cells	2	Approved	Brain
ENSG00000172379	ARNT2	hippocampus/glial cells	glial cells	2	Enhanced	Brain
ENSG00000151693	ASAP2	hippocampus/glial cells	glial cells	2	Approved	Brain
ENSG00000116539	ASH1L	hippocampus/glial cells	glial cells	0	Approved	Brain
ENSG00000105409	ATP1A3	hippocampus/glial cells	glial cells	0	Enhanced	Brain
ENSG00000124406	ATP8A1	hippocampus/glial cells	glial cells	0	Enhanced	Brain
ENSG00000085224	ATRX	hippocampus/glial cells	glial cells	1	Supported	Brain
ENSG00000158321	AUTS2	hippocampus/glial cells	glial cells	1	Approved	Brain
ENSG00000123636	BAZ2B	hippocampus/glial cells	glial cells	1	Uncertain	Brain
ENSG00000141867	BRD4	hippocampus/glial cells	glial cells	3	Supported	Brain
ENSG00000151067	CACNA1C	hippocampus/glial cells	glial cells	0	Enhanced	Brain
ENSG00000153956	CACNA2D1	hippocampus/glial cells	glial cells	1	Enhanced	Brain
ENSG00000165995	CACNB2	hippocampus/glial cells	glial cells	0	Enhanced	Brain
ENSG00000182985	CADM1	hippocampus/glial cells	glial cells	0	Enhanced	Brain
ENSG00000058404	CAMK2B	hippocampus/glial cells	glial cells	0	Enhanced	Brain
ENSG00000118200	CAMSAP2	hippocampus/glial cells	glial cells	2	Enhanced	Brain
ENSG00000171735	CAMTA1	hippocampus/glial cells	glial cells	0	Approved	Brain
ENSG00000147044	CASK	hippocampus/glial cells	glial cells	0	Enhanced	Brain
ENSG00000198752	CDC42BPB	hippocampus/glial cells	glial cells	0	Approved	Brain
ENSG00000065883	CDK13	hippocampus/glial cells	glial cells	0	Uncertain	Brain
ENSG00000170004	CHD3	hippocampus/glial cells	glial cells	0	Supported	Brain
ENSG00000079432	CIC	hippocampus/glial cells	glial cells	2	Approved	Brain
ENSG00000074054	CLASP1	hippocampus/glial cells	glial cells	0	Uncertain	Brain
ENSG00000158258	CLSTN2	hippocampus/glial cells	glial cells	0	Approved	Brain
ENSG00000153815	CMIP	hippocampus/glial cells	glial cells	0	Approved	Brain
ENSG00000118432	CNR1	hippocampus/glial cells	glial cells	0	Enhanced	Brain
ENSG00000005339	CREBBP	hippocampus/glial cells	glial cells	1	Supported	Brain
ENSG00000213923	CSNK1E	hippocampus/glial cells	glial cells	2	Approved	Brain
ENSG00000102974	CTCF	hippocampus/glial cells	glial cells	2	Supported	Brain
ENSG00000134780	DAGLA	hippocampus/glial cells	glial cells	0	Approved	Brain
ENSG00000196730	DAPK1	hippocampus/glial cells	glial cells	0	Approved	Brain
ENSG00000043093	DCUN1D1	hippocampus/glial cells	glial cells	0	Uncertain	Brain
ENSG00000215301	DDX3X	hippocampus/glial cells	glial cells	2	Supported	Brain
ENSG00000151240	DIP2C	hippocampus/glial cells	glial cells	1	Enhanced	Brain
ENSG00000132535	DLG4	hippocampus/glial cells	glial cells	0	Enhanced	Brain
ENSG00000198947	DMD	hippocampus/glial cells	glial cells	0	Enhanced	Brain
ENSG00000104093	DMXL2	hippocampus/glial cells	glial cells	1	Approved	Brain
ENSG00000130226	DPP6	hippocampus/glial cells	glial cells	0	Enhanced	Brain
ENSG00000092964	DPYSL2	hippocampus/glial cells	glial cells	2	Supported	Brain
ENSG00000113657	DPYSL3	hippocampus/glial cells	glial cells	0	Approved	Brain
ENSG00000151914	DST	hippocampus/glial cells	glial cells	0	Uncertain	Brain
ENSG00000197102	DYNC1H1	hippocampus/glial cells	glial cells	1	Enhanced	Brain
ENSG00000157540	DYRK1A	hippocampus/glial cells	glial cells	1	Approved	Brain
ENSG00000183495	EP400	hippocampus/glial cells	glial cells	2	Supported	Brain
ENSG00000135999	EPC2	hippocampus/glial cells	glial cells	2	Uncertain	Brain
ENSG00000133216	EPHB2	hippocampus/glial cells	glial cells	1	Approved	Brain
ENSG00000070367	EXOC5	hippocampus/glial cells	glial cells	1	Approved	Brain
ENSG00000182197	EXT1	hippocampus/glial cells	glial cells	0	Uncertain	Brain
ENSG00000114861	FOXP1	hippocampus/glial cells	glial cells	0	Supported	Brain
ENSG00000278311	GGNBP2	hippocampus/glial cells	glial cells	2	Approved	Brain
ENSG00000204120	GIGYF2	hippocampus/glial cells	glial cells	0	Approved	Brain
ENSG00000171723	GPHN	hippocampus/glial cells	glial cells	2	Enhanced	Brain
ENSG00000082701	GSK3B	hippocampus/glial cells	glial cells	1	Approved	Brain
ENSG00000068024	HDAC4	hippocampus/glial cells	glial cells	2	Approved	Brain
ENSG00000128731	HERC2	hippocampus/glial cells	glial cells	0	Approved	Brain
ENSG00000153187	HNRNPU	hippocampus/glial cells	glial cells	3	Supported	Brain
ENSG00000086758	HUWE1	hippocampus/glial cells	glial cells	1	Approved	Brain
ENSG00000102786	INTS6	hippocampus/glial cells	glial cells	0	Supported	Brain
ENSG00000119669	IRF2BPL	hippocampus/glial cells	glial cells	0	Approved	Brain
ENSG00000150995	ITPR1	hippocampus/glial cells	glial cells	0	Approved	Brain
ENSG00000008083	JARID2	hippocampus/glial cells	glial cells	2	Approved	Brain
ENSG00000171988	JMJD1C	hippocampus/glial cells	glial cells	0	Approved	Brain
ENSG00000083168	KAT6A	hippocampus/glial cells	glial cells	1	Supported	Brain
ENSG00000158445	KCNB1	hippocampus/glial cells	glial cells	0	Enhanced	Brain
ENSG00000171385	KCND3	hippocampus/glial cells	glial cells	0	Approved	Brain
ENSG00000156113	KCNMA1	hippocampus/glial cells	glial cells	0	Approved	Brain
ENSG00000147050	KDM6A	hippocampus/glial cells	glial cells	0	Enhanced	Brain
ENSG00000132510	KDM6B	hippocampus/glial cells	glial cells	0	Supported	Brain
ENSG00000131773	KHDRBS3	hippocampus/glial cells	glial cells	0	Enhanced	Brain
ENSG00000116852	KIF21B	hippocampus/glial cells	glial cells	1	Approved	Brain
ENSG00000168280	KIF5C	hippocampus/glial cells	glial cells	1	Enhanced	Brain
ENSG00000157404	KIT	hippocampus/glial cells	glial cells	0	Enhanced	Brain
ENSG00000078018	MAP2	hippocampus/glial cells	glial cells	0	Enhanced	Brain
ENSG00000169057	MECP2	hippocampus/glial cells	glial cells	3	Enhanced	Brain
ENSG00000123066	MED13L	hippocampus/glial cells	glial cells	2	Uncertain	Brain
ENSG00000134138	MEIS2	hippocampus/glial cells	glial cells	0	Enhanced	Brain
ENSG00000186260	MKL2	hippocampus/glial cells	glial cells	3	Enhanced	Brain
ENSG00000133026	MYH10	hippocampus/glial cells	glial cells	0	Enhanced	Brain
ENSG00000197535	MYO5A	hippocampus/glial cells	glial cells	0	Enhanced	Brain
ENSG00000166833	NAV2	hippocampus/glial cells	glial cells	0	Approved	Brain
ENSG00000172915	NBEA	hippocampus/glial cells	glial cells	0	Enhanced	Brain
ENSG00000141027	NCOR1	hippocampus/glial cells	glial cells	2	Supported	Brain
ENSG00000172260	NEGR1	hippocampus/glial cells	glial cells	0	Uncertain	Brain
ENSG00000067141	NEO1	hippocampus/glial cells	glial cells	1	Uncertain	Brain
ENSG00000196712	NF1	hippocampus/glial cells	glial cells	0	Uncertain	Brain
ENSG00000147862	NFIB	hippocampus/glial cells	glial cells	2	Supported	Brain
ENSG00000008441	NFIX	hippocampus/glial cells	glial cells	0	Supported	Brain
ENSG00000164190	NIPBL	hippocampus/glial cells	glial cells	0	Approved	Brain
ENSG00000169992	NLGN2	hippocampus/glial cells	glial cells	0	Enhanced	Brain
ENSG00000170485	NPAS2	hippocampus/glial cells	glial cells	1	Uncertain	Brain
ENSG00000151623	NR3C2	hippocampus/glial cells	glial cells	3	Enhanced	Brain
ENSG00000153234	NR4A2	hippocampus/glial cells	glial cells	1	Uncertain	Brain
ENSG00000091129	NRCAM	hippocampus/glial cells	glial cells	1	Approved	Brain
ENSG00000021645	NRXN3	hippocampus/glial cells	glial cells	0	Approved	Brain
ENSG00000165671	NSD1	hippocampus/glial cells	glial cells	2	Supported	Brain
ENSG00000140538	NTRK3	hippocampus/glial cells	glial cells	0	Approved	Brain
ENSG00000122126	OCRL	hippocampus/glial cells	glial cells	1	Approved	Brain
ENSG00000046651	OFD1	hippocampus/glial cells	glial cells	1	Approved	Brain
ENSG00000147162	OGT	hippocampus/glial cells	glial cells	0	Approved	Brain
ENSG00000079482	OPHN1	hippocampus/glial cells	glial cells	0	Approved	Brain
ENSG00000175115	PACS1	hippocampus/glial cells	glial cells	1	Approved	Brain
ENSG00000184588	PDE4B	hippocampus/glial cells	glial cells	0	Uncertain	Brain
ENSG00000067840	PDZD4	hippocampus/glial cells	glial cells	1	Enhanced	Brain
ENSG00000197724	PHF2	hippocampus/glial cells	glial cells	3	Approved	Brain
ENSG00000118482	PHF3	hippocampus/glial cells	glial cells	1	Approved	Brain
ENSG00000146247	PHIP	hippocampus/glial cells	glial cells	1	Approved	Brain
ENSG00000182621	PLCB1	hippocampus/glial cells	glial cells	0	Enhanced	Brain
ENSG00000143442	POGZ	hippocampus/glial cells	glial cells	3	Enhanced	Brain
ENSG00000139174	PRICKLE1	hippocampus/glial cells	glial cells	0	Approved	Brain
ENSG00000166501	PRKCB	hippocampus/glial cells	glial cells	0	Approved	Brain
ENSG00000185246	PRPF39	hippocampus/glial cells	glial cells	2	Approved	Brain
ENSG00000156011	PSD3	hippocampus/glial cells	glial cells	0	Enhanced	Brain
ENSG00000117569	PTBP2	hippocampus/glial cells	glial cells	0	Uncertain	Brain
ENSG00000127329	PTPRB	hippocampus/glial cells	glial cells	2	Uncertain	Brain
ENSG00000198218	QRICH1	hippocampus/glial cells	glial cells	1	Approved	Brain
ENSG00000108557	RAI1	hippocampus/glial cells	glial cells	2	Approved	Brain
ENSG00000091428	RAPGEF4	hippocampus/glial cells	glial cells	1	Approved	Brain
ENSG00000023287	RB1CC1	hippocampus/glial cells	glial cells	0	Approved	Brain
ENSG00000091009	RBM27	hippocampus/glial cells	glial cells	1	Approved	Brain
ENSG00000142599	RERE	hippocampus/glial cells	glial cells	1	Uncertain	Brain
ENSG00000080298	RFX3	hippocampus/glial cells	glial cells	0	Enhanced	Brain
ENSG00000137075	RNF38	hippocampus/glial cells	glial cells	0	Approved	Brain
ENSG00000142230	SAE1	hippocampus/glial cells	glial cells	2	Supported	Brain
ENSG00000119042	SATB2	hippocampus/glial cells	glial cells	0	Enhanced	Brain
ENSG00000152217	SETBP1	hippocampus/glial cells	glial cells	1	Uncertain	Brain
ENSG00000181555	SETD2	hippocampus/glial cells	glial cells	0	Approved	Brain
ENSG00000174938	SEZ6L2	hippocampus/glial cells	glial cells	1	Enhanced	Brain
ENSG00000251322	SHANK3	hippocampus/glial cells	glial cells	0	Enhanced	Brain
ENSG00000157103	SLC6A1	hippocampus/glial cells	glial cells	0	Enhanced	Brain
ENSG00000184347	SLIT3	hippocampus/glial cells	glial cells	0	Approved	Brain
ENSG00000080503	SMARCA2	hippocampus/glial cells	glial cells	2	Enhanced	Brain
ENSG00000139613	SMARCC2	hippocampus/glial cells	glial cells	3	Supported	Brain
ENSG00000132639	SNAP25	hippocampus/glial cells	glial cells	0	Enhanced	Brain
ENSG00000021574	SPAST	hippocampus/glial cells	glial cells	1	Approved	Brain
ENSG00000116754	SRSF11	hippocampus/glial cells	glial cells	3	Supported	Brain
ENSG00000106089	STX1A	hippocampus/glial cells	glial cells	2	Enhanced	Brain
ENSG00000136854	STXBP1	hippocampus/glial cells	glial cells	2	Enhanced	Brain
ENSG00000164506	STXBP5	hippocampus/glial cells	glial cells	0	Enhanced	Brain
ENSG00000008056	SYN1	hippocampus/glial cells	glial cells	0	Enhanced	Brain
ENSG00000131018	SYNE1	hippocampus/glial cells	glial cells	2	Approved	Brain
ENSG00000159082	SYNJ1	hippocampus/glial cells	glial cells	0	Enhanced	Brain
ENSG00000170921	TANC2	hippocampus/glial cells	glial cells	1	Uncertain	Brain
ENSG00000149930	TAOK2	hippocampus/glial cells	glial cells	0	Approved	Brain
ENSG00000196628	TCF4	hippocampus/glial cells	glial cells	1	Approved	Brain
ENSG00000100354	TNRC6B	hippocampus/glial cells	glial cells	2	Approved	Brain
ENSG00000198900	TOP1	hippocampus/glial cells	glial cells	3	Supported	Brain
ENSG00000197323	TRIM33	hippocampus/glial cells	glial cells	1	Supported	Brain
ENSG00000038382	TRIO	hippocampus/glial cells	glial cells	1	Supported	Brain
ENSG00000153827	TRIP12	hippocampus/glial cells	glial cells	1	Enhanced	Brain
ENSG00000165699	TSC1	hippocampus/glial cells	glial cells	2	Supported	Brain
ENSG00000157741	UBN2	hippocampus/glial cells	glial cells	2	Uncertain	Brain
ENSG00000135655	USP15	hippocampus/glial cells	glial cells	0	Approved	Brain
ENSG00000187555	USP7	hippocampus/glial cells	glial cells	0	Approved	Brain
ENSG00000146469	VIP	hippocampus/glial cells	glial cells	0	Supported	Brain
ENSG00000095787	WAC	hippocampus/glial cells	glial cells	1	Approved	Brain
ENSG00000112290	WASF1	hippocampus/glial cells	glial cells	0	Approved	Brain
ENSG00000163625	WDFY3	hippocampus/glial cells	glial cells	1	Approved	Brain
ENSG00000162923	WDR26	hippocampus/glial cells	glial cells	1	Enhanced	Brain
ENSG00000047188	YTHDC2	hippocampus/glial cells	glial cells	0	Approved	Brain
ENSG00000100811	YY1	hippocampus/glial cells	glial cells	0	Supported	Brain
ENSG00000151612	ZNF827	hippocampus/glial cells	glial cells	0	Uncertain	Brain
ENSG00000157985	AGAP1	hippocampus/neuronal cells	neuronal cells	0	Uncertain	Brain
ENSG00000145362	ANK2	hippocampus/neuronal cells	neuronal cells	1	Enhanced	Brain
ENSG00000151150	ANK3	hippocampus/neuronal cells	neuronal cells	2	Enhanced	Brain
ENSG00000167522	ANKRD11	hippocampus/neuronal cells	neuronal cells	3	Approved	Brain
ENSG00000166313	APBB1	hippocampus/neuronal cells	neuronal cells	1	Approved	Brain
ENSG00000134982	APC	hippocampus/neuronal cells	neuronal cells	0	Supported	Brain
ENSG00000134909	ARHGAP32	hippocampus/neuronal cells	neuronal cells	0	Approved	Brain
ENSG00000004777	ARHGAP33	hippocampus/neuronal cells	neuronal cells	1	Supported	Brain
ENSG00000131089	ARHGEF9	hippocampus/neuronal cells	neuronal cells	0	Approved	Brain
ENSG00000049618	ARID1B	hippocampus/neuronal cells	neuronal cells	2	Approved	Brain
ENSG00000172379	ARNT2	hippocampus/neuronal cells	neuronal cells	2	Enhanced	Brain
ENSG00000151693	ASAP2	hippocampus/neuronal cells	neuronal cells	2	Approved	Brain
ENSG00000116539	ASH1L	hippocampus/neuronal cells	neuronal cells	0	Approved	Brain
ENSG00000105409	ATP1A3	hippocampus/neuronal cells	neuronal cells	0	Enhanced	Brain
ENSG00000124406	ATP8A1	hippocampus/neuronal cells	neuronal cells	1	Enhanced	Brain
ENSG00000085224	ATRX	hippocampus/neuronal cells	neuronal cells	3	Supported	Brain
ENSG00000158321	AUTS2	hippocampus/neuronal cells	neuronal cells	0	Approved	Brain
ENSG00000123636	BAZ2B	hippocampus/neuronal cells	neuronal cells	1	Uncertain	Brain
ENSG00000141867	BRD4	hippocampus/neuronal cells	neuronal cells	3	Supported	Brain
ENSG00000151067	CACNA1C	hippocampus/neuronal cells	neuronal cells	0	Enhanced	Brain
ENSG00000153956	CACNA2D1	hippocampus/neuronal cells	neuronal cells	2	Enhanced	Brain
ENSG00000165995	CACNB2	hippocampus/neuronal cells	neuronal cells	2	Enhanced	Brain
ENSG00000182985	CADM1	hippocampus/neuronal cells	neuronal cells	0	Enhanced	Brain
ENSG00000058404	CAMK2B	hippocampus/neuronal cells	neuronal cells	2	Enhanced	Brain
ENSG00000118200	CAMSAP2	hippocampus/neuronal cells	neuronal cells	3	Enhanced	Brain
ENSG00000171735	CAMTA1	hippocampus/neuronal cells	neuronal cells	0	Approved	Brain
ENSG00000147044	CASK	hippocampus/neuronal cells	neuronal cells	1	Enhanced	Brain
ENSG00000198752	CDC42BPB	hippocampus/neuronal cells	neuronal cells	1	Approved	Brain
ENSG00000065883	CDK13	hippocampus/neuronal cells	neuronal cells	0	Uncertain	Brain
ENSG00000170004	CHD3	hippocampus/neuronal cells	neuronal cells	2	Supported	Brain
ENSG00000079432	CIC	hippocampus/neuronal cells	neuronal cells	2	Approved	Brain
ENSG00000074054	CLASP1	hippocampus/neuronal cells	neuronal cells	2	Uncertain	Brain
ENSG00000158258	CLSTN2	hippocampus/neuronal cells	neuronal cells	0	Approved	Brain
ENSG00000153815	CMIP	hippocampus/neuronal cells	neuronal cells	1	Approved	Brain
ENSG00000118432	CNR1	hippocampus/neuronal cells	neuronal cells	0	Enhanced	Brain
ENSG00000005339	CREBBP	hippocampus/neuronal cells	neuronal cells	1	Supported	Brain
ENSG00000213923	CSNK1E	hippocampus/neuronal cells	neuronal cells	2	Approved	Brain
ENSG00000102974	CTCF	hippocampus/neuronal cells	neuronal cells	1	Supported	Brain
ENSG00000134780	DAGLA	hippocampus/neuronal cells	neuronal cells	2	Approved	Brain
ENSG00000196730	DAPK1	hippocampus/neuronal cells	neuronal cells	0	Approved	Brain
ENSG00000043093	DCUN1D1	hippocampus/neuronal cells	neuronal cells	1	Uncertain	Brain
ENSG00000215301	DDX3X	hippocampus/neuronal cells	neuronal cells	2	Supported	Brain
ENSG00000151240	DIP2C	hippocampus/neuronal cells	neuronal cells	2	Enhanced	Brain
ENSG00000132535	DLG4	hippocampus/neuronal cells	neuronal cells	3	Enhanced	Brain
ENSG00000198947	DMD	hippocampus/neuronal cells	neuronal cells	0	Enhanced	Brain
ENSG00000104093	DMXL2	hippocampus/neuronal cells	neuronal cells	2	Approved	Brain
ENSG00000130226	DPP6	hippocampus/neuronal cells	neuronal cells	0	Enhanced	Brain
ENSG00000092964	DPYSL2	hippocampus/neuronal cells	neuronal cells	3	Supported	Brain
ENSG00000113657	DPYSL3	hippocampus/neuronal cells	neuronal cells	1	Approved	Brain
ENSG00000151914	DST	hippocampus/neuronal cells	neuronal cells	0	Uncertain	Brain
ENSG00000197102	DYNC1H1	hippocampus/neuronal cells	neuronal cells	1	Enhanced	Brain
ENSG00000157540	DYRK1A	hippocampus/neuronal cells	neuronal cells	1	Approved	Brain
ENSG00000183495	EP400	hippocampus/neuronal cells	neuronal cells	3	Supported	Brain
ENSG00000135999	EPC2	hippocampus/neuronal cells	neuronal cells	3	Uncertain	Brain
ENSG00000133216	EPHB2	hippocampus/neuronal cells	neuronal cells	3	Approved	Brain
ENSG00000070367	EXOC5	hippocampus/neuronal cells	neuronal cells	0	Approved	Brain
ENSG00000182197	EXT1	hippocampus/neuronal cells	neuronal cells	1	Uncertain	Brain
ENSG00000114861	FOXP1	hippocampus/neuronal cells	neuronal cells	1	Supported	Brain
ENSG00000278311	GGNBP2	hippocampus/neuronal cells	neuronal cells	1	Approved	Brain
ENSG00000204120	GIGYF2	hippocampus/neuronal cells	neuronal cells	2	Approved	Brain
ENSG00000171723	GPHN	hippocampus/neuronal cells	neuronal cells	3	Enhanced	Brain
ENSG00000082701	GSK3B	hippocampus/neuronal cells	neuronal cells	3	Approved	Brain
ENSG00000068024	HDAC4	hippocampus/neuronal cells	neuronal cells	2	Approved	Brain
ENSG00000128731	HERC2	hippocampus/neuronal cells	neuronal cells	2	Approved	Brain
ENSG00000153187	HNRNPU	hippocampus/neuronal cells	neuronal cells	3	Supported	Brain
ENSG00000086758	HUWE1	hippocampus/neuronal cells	neuronal cells	2	Approved	Brain
ENSG00000102786	INTS6	hippocampus/neuronal cells	neuronal cells	0	Supported	Brain
ENSG00000119669	IRF2BPL	hippocampus/neuronal cells	neuronal cells	1	Approved	Brain
ENSG00000150995	ITPR1	hippocampus/neuronal cells	neuronal cells	2	Approved	Brain
ENSG00000008083	JARID2	hippocampus/neuronal cells	neuronal cells	2	Approved	Brain
ENSG00000171988	JMJD1C	hippocampus/neuronal cells	neuronal cells	1	Approved	Brain
ENSG00000083168	KAT6A	hippocampus/neuronal cells	neuronal cells	2	Supported	Brain
ENSG00000158445	KCNB1	hippocampus/neuronal cells	neuronal cells	3	Enhanced	Brain
ENSG00000171385	KCND3	hippocampus/neuronal cells	neuronal cells	2	Approved	Brain
ENSG00000156113	KCNMA1	hippocampus/neuronal cells	neuronal cells	0	Approved	Brain
ENSG00000147050	KDM6A	hippocampus/neuronal cells	neuronal cells	2	Enhanced	Brain
ENSG00000132510	KDM6B	hippocampus/neuronal cells	neuronal cells	1	Supported	Brain
ENSG00000131773	KHDRBS3	hippocampus/neuronal cells	neuronal cells	3	Enhanced	Brain
ENSG00000116852	KIF21B	hippocampus/neuronal cells	neuronal cells	1	Approved	Brain
ENSG00000168280	KIF5C	hippocampus/neuronal cells	neuronal cells	1	Enhanced	Brain
ENSG00000157404	KIT	hippocampus/neuronal cells	neuronal cells	0	Enhanced	Brain
ENSG00000078018	MAP2	hippocampus/neuronal cells	neuronal cells	3	Enhanced	Brain
ENSG00000169057	MECP2	hippocampus/neuronal cells	neuronal cells	3	Enhanced	Brain
ENSG00000123066	MED13L	hippocampus/neuronal cells	neuronal cells	0	Uncertain	Brain
ENSG00000134138	MEIS2	hippocampus/neuronal cells	neuronal cells	2	Enhanced	Brain
ENSG00000186260	MKL2	hippocampus/neuronal cells	neuronal cells	3	Enhanced	Brain
ENSG00000133026	MYH10	hippocampus/neuronal cells	neuronal cells	2	Enhanced	Brain
ENSG00000197535	MYO5A	hippocampus/neuronal cells	neuronal cells	2	Enhanced	Brain
ENSG00000166833	NAV2	hippocampus/neuronal cells	neuronal cells	0	Approved	Brain
ENSG00000172915	NBEA	hippocampus/neuronal cells	neuronal cells	3	Enhanced	Brain
ENSG00000141027	NCOR1	hippocampus/neuronal cells	neuronal cells	2	Supported	Brain
ENSG00000172260	NEGR1	hippocampus/neuronal cells	neuronal cells	1	Uncertain	Brain
ENSG00000067141	NEO1	hippocampus/neuronal cells	neuronal cells	1	Uncertain	Brain
ENSG00000196712	NF1	hippocampus/neuronal cells	neuronal cells	0	Uncertain	Brain
ENSG00000147862	NFIB	hippocampus/neuronal cells	neuronal cells	1	Supported	Brain
ENSG00000008441	NFIX	hippocampus/neuronal cells	neuronal cells	3	Supported	Brain
ENSG00000164190	NIPBL	hippocampus/neuronal cells	neuronal cells	2	Approved	Brain
ENSG00000169992	NLGN2	hippocampus/neuronal cells	neuronal cells	1	Enhanced	Brain
ENSG00000170485	NPAS2	hippocampus/neuronal cells	neuronal cells	2	Uncertain	Brain
ENSG00000151623	NR3C2	hippocampus/neuronal cells	neuronal cells	3	Enhanced	Brain
ENSG00000153234	NR4A2	hippocampus/neuronal cells	neuronal cells	3	Uncertain	Brain
ENSG00000091129	NRCAM	hippocampus/neuronal cells	neuronal cells	0	Approved	Brain
ENSG00000021645	NRXN3	hippocampus/neuronal cells	neuronal cells	0	Approved	Brain
ENSG00000165671	NSD1	hippocampus/neuronal cells	neuronal cells	3	Supported	Brain
ENSG00000140538	NTRK3	hippocampus/neuronal cells	neuronal cells	2	Approved	Brain
ENSG00000122126	OCRL	hippocampus/neuronal cells	neuronal cells	3	Approved	Brain
ENSG00000046651	OFD1	hippocampus/neuronal cells	neuronal cells	2	Approved	Brain
ENSG00000147162	OGT	hippocampus/neuronal cells	neuronal cells	2	Approved	Brain
ENSG00000079482	OPHN1	hippocampus/neuronal cells	neuronal cells	1	Approved	Brain
ENSG00000175115	PACS1	hippocampus/neuronal cells	neuronal cells	2	Approved	Brain
ENSG00000184588	PDE4B	hippocampus/neuronal cells	neuronal cells	1	Uncertain	Brain
ENSG00000067840	PDZD4	hippocampus/neuronal cells	neuronal cells	1	Enhanced	Brain
ENSG00000197724	PHF2	hippocampus/neuronal cells	neuronal cells	3	Approved	Brain
ENSG00000118482	PHF3	hippocampus/neuronal cells	neuronal cells	0	Approved	Brain
ENSG00000146247	PHIP	hippocampus/neuronal cells	neuronal cells	1	Approved	Brain
ENSG00000182621	PLCB1	hippocampus/neuronal cells	neuronal cells	2	Enhanced	Brain
ENSG00000143442	POGZ	hippocampus/neuronal cells	neuronal cells	3	Enhanced	Brain
ENSG00000139174	PRICKLE1	hippocampus/neuronal cells	neuronal cells	1	Approved	Brain
ENSG00000166501	PRKCB	hippocampus/neuronal cells	neuronal cells	2	Approved	Brain
ENSG00000185246	PRPF39	hippocampus/neuronal cells	neuronal cells	1	Approved	Brain
ENSG00000156011	PSD3	hippocampus/neuronal cells	neuronal cells	3	Enhanced	Brain
ENSG00000117569	PTBP2	hippocampus/neuronal cells	neuronal cells	0	Uncertain	Brain
ENSG00000127329	PTPRB	hippocampus/neuronal cells	neuronal cells	2	Uncertain	Brain
ENSG00000198218	QRICH1	hippocampus/neuronal cells	neuronal cells	2	Approved	Brain
ENSG00000108557	RAI1	hippocampus/neuronal cells	neuronal cells	3	Approved	Brain
ENSG00000091428	RAPGEF4	hippocampus/neuronal cells	neuronal cells	2	Approved	Brain
ENSG00000023287	RB1CC1	hippocampus/neuronal cells	neuronal cells	0	Approved	Brain
ENSG00000091009	RBM27	hippocampus/neuronal cells	neuronal cells	2	Approved	Brain
ENSG00000142599	RERE	hippocampus/neuronal cells	neuronal cells	2	Uncertain	Brain
ENSG00000080298	RFX3	hippocampus/neuronal cells	neuronal cells	2	Enhanced	Brain
ENSG00000137075	RNF38	hippocampus/neuronal cells	neuronal cells	2	Approved	Brain
ENSG00000142230	SAE1	hippocampus/neuronal cells	neuronal cells	2	Supported	Brain
ENSG00000119042	SATB2	hippocampus/neuronal cells	neuronal cells	1	Enhanced	Brain
ENSG00000152217	SETBP1	hippocampus/neuronal cells	neuronal cells	1	Uncertain	Brain
ENSG00000181555	SETD2	hippocampus/neuronal cells	neuronal cells	1	Approved	Brain
ENSG00000174938	SEZ6L2	hippocampus/neuronal cells	neuronal cells	2	Enhanced	Brain
ENSG00000251322	SHANK3	hippocampus/neuronal cells	neuronal cells	3	Enhanced	Brain
ENSG00000157103	SLC6A1	hippocampus/neuronal cells	neuronal cells	0	Enhanced	Brain
ENSG00000184347	SLIT3	hippocampus/neuronal cells	neuronal cells	1	Approved	Brain
ENSG00000080503	SMARCA2	hippocampus/neuronal cells	neuronal cells	3	Enhanced	Brain
ENSG00000139613	SMARCC2	hippocampus/neuronal cells	neuronal cells	3	Supported	Brain
ENSG00000132639	SNAP25	hippocampus/neuronal cells	neuronal cells	1	Enhanced	Brain
ENSG00000021574	SPAST	hippocampus/neuronal cells	neuronal cells	0	Approved	Brain
ENSG00000116754	SRSF11	hippocampus/neuronal cells	neuronal cells	3	Supported	Brain
ENSG00000106089	STX1A	hippocampus/neuronal cells	neuronal cells	2	Enhanced	Brain
ENSG00000136854	STXBP1	hippocampus/neuronal cells	neuronal cells	2	Enhanced	Brain
ENSG00000164506	STXBP5	hippocampus/neuronal cells	neuronal cells	2	Enhanced	Brain
ENSG00000008056	SYN1	hippocampus/neuronal cells	neuronal cells	0	Enhanced	Brain
ENSG00000131018	SYNE1	hippocampus/neuronal cells	neuronal cells	3	Approved	Brain
ENSG00000159082	SYNJ1	hippocampus/neuronal cells	neuronal cells	1	Enhanced	Brain
ENSG00000170921	TANC2	hippocampus/neuronal cells	neuronal cells	3	Uncertain	Brain
ENSG00000149930	TAOK2	hippocampus/neuronal cells	neuronal cells	0	Approved	Brain
ENSG00000196628	TCF4	hippocampus/neuronal cells	neuronal cells	2	Approved	Brain
ENSG00000100354	TNRC6B	hippocampus/neuronal cells	neuronal cells	3	Approved	Brain
ENSG00000198900	TOP1	hippocampus/neuronal cells	neuronal cells	3	Supported	Brain
ENSG00000197323	TRIM33	hippocampus/neuronal cells	neuronal cells	3	Supported	Brain
ENSG00000038382	TRIO	hippocampus/neuronal cells	neuronal cells	3	Supported	Brain
ENSG00000153827	TRIP12	hippocampus/neuronal cells	neuronal cells	2	Enhanced	Brain
ENSG00000165699	TSC1	hippocampus/neuronal cells	neuronal cells	2	Supported	Brain
ENSG00000157741	UBN2	hippocampus/neuronal cells	neuronal cells	2	Uncertain	Brain
ENSG00000135655	USP15	hippocampus/neuronal cells	neuronal cells	1	Approved	Brain
ENSG00000187555	USP7	hippocampus/neuronal cells	neuronal cells	2	Approved	Brain
ENSG00000146469	VIP	hippocampus/neuronal cells	neuronal cells	0	Supported	Brain
ENSG00000095787	WAC	hippocampus/neuronal cells	neuronal cells	3	Approved	Brain
ENSG00000112290	WASF1	hippocampus/neuronal cells	neuronal cells	3	Approved	Brain
ENSG00000163625	WDFY3	hippocampus/neuronal cells	neuronal cells	1	Approved	Brain
ENSG00000162923	WDR26	hippocampus/neuronal cells	neuronal cells	2	Enhanced	Brain
ENSG00000047188	YTHDC2	hippocampus/neuronal cells	neuronal cells	0	Approved	Brain
ENSG00000100811	YY1	hippocampus/neuronal cells	neuronal cells	1	Supported	Brain
ENSG00000151612	ZNF827	hippocampus/neuronal cells	neuronal cells	0	Uncertain	Brain
ENSG00000157985	AGAP1	pancreas/exocrine glandular cells	exocrine glandular cells	0	Uncertain	Endocrine
ENSG00000145362	ANK2	pancreas/exocrine glandular cells	exocrine glandular cells	0	Enhanced	Endocrine
ENSG00000151150	ANK3	pancreas/exocrine glandular cells	exocrine glandular cells	2	Enhanced	Endocrine
ENSG00000167522	ANKRD11	pancreas/exocrine glandular cells	exocrine glandular cells	3	Approved	Endocrine
ENSG00000166313	APBB1	pancreas/exocrine glandular cells	exocrine glandular cells	2	Approved	Endocrine
ENSG00000134982	APC	pancreas/exocrine glandular cells	exocrine glandular cells	3	Supported	Endocrine
ENSG00000134909	ARHGAP32	pancreas/exocrine glandular cells	exocrine glandular cells	2	Approved	Endocrine
ENSG00000004777	ARHGAP33	pancreas/exocrine glandular cells	exocrine glandular cells	1	Supported	Endocrine
ENSG00000131089	ARHGEF9	pancreas/exocrine glandular cells	exocrine glandular cells	1	Approved	Endocrine
ENSG00000049618	ARID1B	pancreas/exocrine glandular cells	exocrine glandular cells	2	Approved	Endocrine
ENSG00000172379	ARNT2	pancreas/exocrine glandular cells	exocrine glandular cells	0	Enhanced	Endocrine
ENSG00000151693	ASAP2	pancreas/exocrine glandular cells	exocrine glandular cells	2	Approved	Endocrine
ENSG00000116539	ASH1L	pancreas/exocrine glandular cells	exocrine glandular cells	3	Approved	Endocrine
ENSG00000105409	ATP1A3	pancreas/exocrine glandular cells	exocrine glandular cells	0	Enhanced	Endocrine
ENSG00000124406	ATP8A1	pancreas/exocrine glandular cells	exocrine glandular cells	2	Enhanced	Endocrine
ENSG00000085224	ATRX	pancreas/exocrine glandular cells	exocrine glandular cells	3	Supported	Endocrine
ENSG00000158321	AUTS2	pancreas/exocrine glandular cells	exocrine glandular cells	1	Approved	Endocrine
ENSG00000123636	BAZ2B	pancreas/exocrine glandular cells	exocrine glandular cells	1	Uncertain	Endocrine
ENSG00000141867	BRD4	pancreas/exocrine glandular cells	exocrine glandular cells	3	Supported	Endocrine
ENSG00000151067	CACNA1C	pancreas/exocrine glandular cells	exocrine glandular cells	0	Enhanced	Endocrine
ENSG00000153956	CACNA2D1	pancreas/exocrine glandular cells	exocrine glandular cells	0	Enhanced	Endocrine
ENSG00000165995	CACNB2	pancreas/exocrine glandular cells	exocrine glandular cells	0	Enhanced	Endocrine
ENSG00000182985	CADM1	pancreas/exocrine glandular cells	exocrine glandular cells	2	Enhanced	Endocrine
ENSG00000058404	CAMK2B	pancreas/exocrine glandular cells	exocrine glandular cells	0	Enhanced	Endocrine
ENSG00000118200	CAMSAP2	pancreas/exocrine glandular cells	exocrine glandular cells	3	Enhanced	Endocrine
ENSG00000171735	CAMTA1	pancreas/exocrine glandular cells	exocrine glandular cells	2	Approved	Endocrine
ENSG00000147044	CASK	pancreas/exocrine glandular cells	exocrine glandular cells	1	Enhanced	Endocrine
ENSG00000198752	CDC42BPB	pancreas/exocrine glandular cells	exocrine glandular cells	2	Approved	Endocrine
ENSG00000065883	CDK13	pancreas/exocrine glandular cells	exocrine glandular cells	0	Uncertain	Endocrine
ENSG00000170004	CHD3	pancreas/exocrine glandular cells	exocrine glandular cells	1	Supported	Endocrine
ENSG00000079432	CIC	pancreas/exocrine glandular cells	exocrine glandular cells	1	Approved	Endocrine
ENSG00000074054	CLASP1	pancreas/exocrine glandular cells	exocrine glandular cells	1	Uncertain	Endocrine
ENSG00000158258	CLSTN2	pancreas/exocrine glandular cells	exocrine glandular cells	0	Approved	Endocrine
ENSG00000153815	CMIP	pancreas/exocrine glandular cells	exocrine glandular cells	3	Approved	Endocrine
ENSG00000118432	CNR1	pancreas/exocrine glandular cells	exocrine glandular cells	0	Enhanced	Endocrine
ENSG00000005339	CREBBP	pancreas/exocrine glandular cells	exocrine glandular cells	2	Supported	Endocrine
ENSG00000213923	CSNK1E	pancreas/exocrine glandular cells	exocrine glandular cells	2	Approved	Endocrine
ENSG00000102974	CTCF	pancreas/exocrine glandular cells	exocrine glandular cells	3	Supported	Endocrine
ENSG00000134780	DAGLA	pancreas/exocrine glandular cells	exocrine glandular cells	0	Approved	Endocrine
ENSG00000196730	DAPK1	pancreas/exocrine glandular cells	exocrine glandular cells	1	Approved	Endocrine
ENSG00000043093	DCUN1D1	pancreas/exocrine glandular cells	exocrine glandular cells	2	Uncertain	Endocrine
ENSG00000215301	DDX3X	pancreas/exocrine glandular cells	exocrine glandular cells	3	Supported	Endocrine
ENSG00000151240	DIP2C	pancreas/exocrine glandular cells	exocrine glandular cells	0	Enhanced	Endocrine
ENSG00000132535	DLG4	pancreas/exocrine glandular cells	exocrine glandular cells	0	Enhanced	Endocrine
ENSG00000198947	DMD	pancreas/exocrine glandular cells	exocrine glandular cells	0	Enhanced	Endocrine
ENSG00000104093	DMXL2	pancreas/exocrine glandular cells	exocrine glandular cells	2	Approved	Endocrine
ENSG00000130226	DPP6	pancreas/exocrine glandular cells	exocrine glandular cells	0	Enhanced	Endocrine
ENSG00000092964	DPYSL2	pancreas/exocrine glandular cells	exocrine glandular cells	1	Supported	Endocrine
ENSG00000113657	DPYSL3	pancreas/exocrine glandular cells	exocrine glandular cells	0	Approved	Endocrine
ENSG00000151914	DST	pancreas/exocrine glandular cells	exocrine glandular cells	0	Uncertain	Endocrine
ENSG00000197102	DYNC1H1	pancreas/exocrine glandular cells	exocrine glandular cells	1	Enhanced	Endocrine
ENSG00000157540	DYRK1A	pancreas/exocrine glandular cells	exocrine glandular cells	2	Approved	Endocrine
ENSG00000183495	EP400	pancreas/exocrine glandular cells	exocrine glandular cells	3	Supported	Endocrine
ENSG00000135999	EPC2	pancreas/exocrine glandular cells	exocrine glandular cells	3	Uncertain	Endocrine
ENSG00000133216	EPHB2	pancreas/exocrine glandular cells	exocrine glandular cells	2	Approved	Endocrine
ENSG00000070367	EXOC5	pancreas/exocrine glandular cells	exocrine glandular cells	2	Approved	Endocrine
ENSG00000182197	EXT1	pancreas/exocrine glandular cells	exocrine glandular cells	2	Uncertain	Endocrine
ENSG00000114861	FOXP1	pancreas/exocrine glandular cells	exocrine glandular cells	2	Supported	Endocrine
ENSG00000278311	GGNBP2	pancreas/exocrine glandular cells	exocrine glandular cells	1	Approved	Endocrine
ENSG00000204120	GIGYF2	pancreas/exocrine glandular cells	exocrine glandular cells	2	Approved	Endocrine
ENSG00000171723	GPHN	pancreas/exocrine glandular cells	exocrine glandular cells	2	Enhanced	Endocrine
ENSG00000082701	GSK3B	pancreas/exocrine glandular cells	exocrine glandular cells	1	Approved	Endocrine
ENSG00000068024	HDAC4	pancreas/exocrine glandular cells	exocrine glandular cells	3	Approved	Endocrine
ENSG00000128731	HERC2	pancreas/exocrine glandular cells	exocrine glandular cells	1	Approved	Endocrine
ENSG00000153187	HNRNPU	pancreas/exocrine glandular cells	exocrine glandular cells	3	Supported	Endocrine
ENSG00000086758	HUWE1	pancreas/exocrine glandular cells	exocrine glandular cells	1	Approved	Endocrine
ENSG00000102786	INTS6	pancreas/exocrine glandular cells	exocrine glandular cells	2	Supported	Endocrine
ENSG00000119669	IRF2BPL	pancreas/exocrine glandular cells	exocrine glandular cells	3	Approved	Endocrine
ENSG00000150995	ITPR1	pancreas/exocrine glandular cells	exocrine glandular cells	0	Approved	Endocrine
ENSG00000008083	JARID2	pancreas/exocrine glandular cells	exocrine glandular cells	2	Approved	Endocrine
ENSG00000171988	JMJD1C	pancreas/exocrine glandular cells	exocrine glandular cells	2	Approved	Endocrine
ENSG00000083168	KAT6A	pancreas/exocrine glandular cells	exocrine glandular cells	2	Supported	Endocrine
ENSG00000158445	KCNB1	pancreas/exocrine glandular cells	exocrine glandular cells	0	Enhanced	Endocrine
ENSG00000171385	KCND3	pancreas/exocrine glandular cells	exocrine glandular cells	1	Approved	Endocrine
ENSG00000156113	KCNMA1	pancreas/exocrine glandular cells	exocrine glandular cells	0	Approved	Endocrine
ENSG00000147050	KDM6A	pancreas/exocrine glandular cells	exocrine glandular cells	1	Enhanced	Endocrine
ENSG00000132510	KDM6B	pancreas/exocrine glandular cells	exocrine glandular cells	3	Supported	Endocrine
ENSG00000131773	KHDRBS3	pancreas/exocrine glandular cells	exocrine glandular cells	1	Enhanced	Endocrine
ENSG00000116852	KIF21B	pancreas/exocrine glandular cells	exocrine glandular cells	2	Approved	Endocrine
ENSG00000168280	KIF5C	pancreas/exocrine glandular cells	exocrine glandular cells	0	Enhanced	Endocrine
ENSG00000157404	KIT	pancreas/exocrine glandular cells	exocrine glandular cells	0	Enhanced	Endocrine
ENSG00000078018	MAP2	pancreas/exocrine glandular cells	exocrine glandular cells	0	Enhanced	Endocrine
ENSG00000169057	MECP2	pancreas/exocrine glandular cells	exocrine glandular cells	3	Enhanced	Endocrine
ENSG00000123066	MED13L	pancreas/exocrine glandular cells	exocrine glandular cells	2	Uncertain	Endocrine
ENSG00000134138	MEIS2	pancreas/exocrine glandular cells	exocrine glandular cells	3	Enhanced	Endocrine
ENSG00000186260	MKL2	pancreas/exocrine glandular cells	exocrine glandular cells	3	Enhanced	Endocrine
ENSG00000133026	MYH10	pancreas/exocrine glandular cells	exocrine glandular cells	1	Enhanced	Endocrine
ENSG00000197535	MYO5A	pancreas/exocrine glandular cells	exocrine glandular cells	1	Enhanced	Endocrine
ENSG00000166833	NAV2	pancreas/exocrine glandular cells	exocrine glandular cells	2	Approved	Endocrine
ENSG00000172915	NBEA	pancreas/exocrine glandular cells	exocrine glandular cells	2	Enhanced	Endocrine
ENSG00000141027	NCOR1	pancreas/exocrine glandular cells	exocrine glandular cells	3	Supported	Endocrine
ENSG00000172260	NEGR1	pancreas/exocrine glandular cells	exocrine glandular cells	0	Uncertain	Endocrine
ENSG00000067141	NEO1	pancreas/exocrine glandular cells	exocrine glandular cells	2	Uncertain	Endocrine
ENSG00000196712	NF1	pancreas/exocrine glandular cells	exocrine glandular cells	3	Uncertain	Endocrine
ENSG00000147862	NFIB	pancreas/exocrine glandular cells	exocrine glandular cells	3	Supported	Endocrine
ENSG00000008441	NFIX	pancreas/exocrine glandular cells	exocrine glandular cells	0	Supported	Endocrine
ENSG00000164190	NIPBL	pancreas/exocrine glandular cells	exocrine glandular cells	2	Approved	Endocrine
ENSG00000169992	NLGN2	pancreas/exocrine glandular cells	exocrine glandular cells	0	Enhanced	Endocrine
ENSG00000170485	NPAS2	pancreas/exocrine glandular cells	exocrine glandular cells	1	Uncertain	Endocrine
ENSG00000151623	NR3C2	pancreas/exocrine glandular cells	exocrine glandular cells	3	Enhanced	Endocrine
ENSG00000153234	NR4A2	pancreas/exocrine glandular cells	exocrine glandular cells	3	Uncertain	Endocrine
ENSG00000091129	NRCAM	pancreas/exocrine glandular cells	exocrine glandular cells	0	Approved	Endocrine
ENSG00000021645	NRXN3	pancreas/exocrine glandular cells	exocrine glandular cells	0	Approved	Endocrine
ENSG00000165671	NSD1	pancreas/exocrine glandular cells	exocrine glandular cells	3	Supported	Endocrine
ENSG00000140538	NTRK3	pancreas/exocrine glandular cells	exocrine glandular cells	1	Approved	Endocrine
ENSG00000122126	OCRL	pancreas/exocrine glandular cells	exocrine glandular cells	3	Approved	Endocrine
ENSG00000046651	OFD1	pancreas/exocrine glandular cells	exocrine glandular cells	2	Approved	Endocrine
ENSG00000147162	OGT	pancreas/exocrine glandular cells	exocrine glandular cells	2	Approved	Endocrine
ENSG00000079482	OPHN1	pancreas/exocrine glandular cells	exocrine glandular cells	1	Approved	Endocrine
ENSG00000175115	PACS1	pancreas/exocrine glandular cells	exocrine glandular cells	3	Approved	Endocrine
ENSG00000184588	PDE4B	pancreas/exocrine glandular cells	exocrine glandular cells	2	Uncertain	Endocrine
ENSG00000067840	PDZD4	pancreas/exocrine glandular cells	exocrine glandular cells	0	Enhanced	Endocrine
ENSG00000197724	PHF2	pancreas/exocrine glandular cells	exocrine glandular cells	3	Approved	Endocrine
ENSG00000118482	PHF3	pancreas/exocrine glandular cells	exocrine glandular cells	1	Approved	Endocrine
ENSG00000146247	PHIP	pancreas/exocrine glandular cells	exocrine glandular cells	1	Approved	Endocrine
ENSG00000182621	PLCB1	pancreas/exocrine glandular cells	exocrine glandular cells	0	Enhanced	Endocrine
ENSG00000143442	POGZ	pancreas/exocrine glandular cells	exocrine glandular cells	1	Enhanced	Endocrine
ENSG00000139174	PRICKLE1	pancreas/exocrine glandular cells	exocrine glandular cells	0	Approved	Endocrine
ENSG00000166501	PRKCB	pancreas/exocrine glandular cells	exocrine glandular cells	0	Approved	Endocrine
ENSG00000185246	PRPF39	pancreas/exocrine glandular cells	exocrine glandular cells	2	Approved	Endocrine
ENSG00000156011	PSD3	pancreas/exocrine glandular cells	exocrine glandular cells	0	Enhanced	Endocrine
ENSG00000117569	PTBP2	pancreas/exocrine glandular cells	exocrine glandular cells	2	Uncertain	Endocrine
ENSG00000127329	PTPRB	pancreas/exocrine glandular cells	exocrine glandular cells	2	Uncertain	Endocrine
ENSG00000198218	QRICH1	pancreas/exocrine glandular cells	exocrine glandular cells	3	Approved	Endocrine
ENSG00000108557	RAI1	pancreas/exocrine glandular cells	exocrine glandular cells	2	Approved	Endocrine
ENSG00000091428	RAPGEF4	pancreas/exocrine glandular cells	exocrine glandular cells	2	Approved	Endocrine
ENSG00000023287	RB1CC1	pancreas/exocrine glandular cells	exocrine glandular cells	1	Approved	Endocrine
ENSG00000091009	RBM27	pancreas/exocrine glandular cells	exocrine glandular cells	0	Approved	Endocrine
ENSG00000142599	RERE	pancreas/exocrine glandular cells	exocrine glandular cells	2	Uncertain	Endocrine
ENSG00000080298	RFX3	pancreas/exocrine glandular cells	exocrine glandular cells	0	Enhanced	Endocrine
ENSG00000137075	RNF38	pancreas/exocrine glandular cells	exocrine glandular cells	2	Approved	Endocrine
ENSG00000142230	SAE1	pancreas/exocrine glandular cells	exocrine glandular cells	2	Supported	Endocrine
ENSG00000119042	SATB2	pancreas/exocrine glandular cells	exocrine glandular cells	0	Enhanced	Endocrine
ENSG00000152217	SETBP1	pancreas/exocrine glandular cells	exocrine glandular cells	2	Uncertain	Endocrine
ENSG00000181555	SETD2	pancreas/exocrine glandular cells	exocrine glandular cells	1	Approved	Endocrine
[truncated: 11,065 more rows]
