# Supplementary material for: Coupling of autism genes to tissue-wide expression and dysfunction of synapse, calcium signalling and transcriptional regulation
Source: PLoS One. 2020 Dec 18;15(12):e0242773. doi: 10.1371/journal.pone.0242773 (PMC7748153; doi:10.1371/journal.pone.0242773)
Supplement: S8 Table — (XLSX) [file pone.0242773.s027.xlsx]

## Sheet: 292 SFARI gene score info (S8)
Symbol	gene-score	DAMAGE Score	Exac Score	Krishnan Q-value	DUDA PredictionScore	DUDA Rank
ANKS1B	4	0.410038	0.976404	0.012678	0.428	539
ASTN2	3	0.230401	0.993294	0.012678	0.142	4897
ATP2B2	3	0.353791	0.999779	0.012678	0.256	2156
ATRNL1	5	0.225851	0.977883	0.012678	0.469	341
BCL11A	2	0.388502	0.829	0.012678	0.37	886
CACNA1A	Score not determined	0.418404	1	0.012678	0.23	2659
CACNA1B	4	0.431789	0.973879	0.012678	0.404	685
CACNA1D	2	0.469801	1	0.012678	0.442	469
CACNA1G	4	0.101468	0.999979	0.012678	0.265	1996
CACNA2D3	2	0.164562	0.999746	0.012678	0.298	1581
CADM2	4	0.428234	0.975701	0.012678	0.406	672
CAMK2A	4	0.408158	0.995693	0.012678	0.257	2133
CDH8	4	0.310747	0.995317	0.012678	0.635	21
CELF4	3	0.255901	0.955967	0.0417205	0.625	28
CNKSR2	3	0.636258	0.999858	0.012678	0.422	572
CNTN6	3	0.295499	3.67344e-19	0.012678	0.305	1491
CNTNAP2	2	0.284095	0.00144966	0.012678	0.51	211
CTNNA2	Score not determined	0.150525	0.99997	0.012678	0.57	92
CTNND2	2	0.332985	1	0.012678	0.44	481
CUX2	4	0.545347	0.998885	0.012678	0.481	292
DAB1	5	-0.0624572	0.967019	0.012678	0.516	196
DLGAP1	3	0.596113	0.984699	0.012678	0.414	622
DLGAP2	4	0.42599	0.981401	0.012678	0.306	1466
DLGAP3	4	0.381202	0.999316	0.62594	0.395	739
DLX1	5	0.312562	0.911533	0.0351959	0.436	496
DPP10	3	0.345322	0.999969	0.012678	0.369	891
DSCAM	1	-0.0398831	1	0.012678	0.31	1433
ELAVL2	4	-0.0251837	0.964179	0.012678	0.485	273
ELAVL3	3	0.286574	0.781539	0.0478684	0.475	318
ERBB4	5	0.103546	0.999983	0.012678	0.168	4061
FEZF2	4	0.235171	0.884841	0.012678	0.371	871
FOXG1	Score not determined	0.243154	N/A	0.012678	0.344	1096
FRMPD4	5	N/A	0.993441	0.0283791	0.299	1569
GABBR2	4	N/A	0.999457	0.012678	0.363	933
GABRA1	5	0.404852	0.947084	0.012678	0.257	2132
GABRA3	Score not determined	0.181944	0.204667	0.012678	0.43	527
GABRA4	4	0.304524	0.971066	0.012678	0.516	193
GABRA5	5	0.0602867	0.931056	0.012678	0.484	281
GABRB3	2	0.252758	0.995327	0.012678	0.47	338
GAD1	3	0.362089	0.705625	0.012678	0.314	1393
GALNT13	5	0.476693	0.989246	0.012678	0.284	1749
GAP43	4	0.17601	0.0674432	0.012678	0.278	1802
GDA	5	0.349217	0.997721	0.161373	0.346	1081
GLRA2	4	0.0609248	0.872596	0.012678	0.309	1442
GPR85	4	0.403681	0.79119	0.012678	0.47	337
GRIA1	2	0.138416	0.99995	0.012678	0.504	221
GRID1	3	0.00943486	0.89916	0.012678	0.415	612
GRIK2	3	0.347172	0.986022	0.012678	0.646	18
GRIN1	3	0.386128	0.939899	0.012678	0.176	3836
GRIN2A	4	-0.0851956	0.9952	0.012678	0.308	1451
GRIN2B	1	0.400507	0.999986	0.012678	0.21	3090
GRM1	Score not determined	0.33571	0.995824	0.012678	0.36	967
HCN1	Score not determined	0.141917	0.903854	0.849776	0.62	30
HECW2	3	0.573341	0.999995	0.132436	0.316	1374
HOMER1	4	0.433501	0.993658	0.877341	0.458	391
KCND2	4	0.447984	0.965666	0.012678	0.697	5
KCNQ2	3	0.25219	0.993319	0.012678	0.335	1184
KCNQ3	3	0.247044	0.999837	0.180992	0.33	1240
KHDRBS2	4	0.335048	0.37047	0.012678	0.302	1522
KIRREL3	3	0.353598	0.955494	0.012678	0.353	1026
LRFN5	4	0.136923	0.638392	0.0283791	0.386	786
LRRC4	4	0.50766	0.999612	0.012678	0.409	654
LRRC7	Score not determined	0.0857408	0.999994	0.0209533	0.312	1401
MEGF11	4	0.129366	3.77836e-23	0.0351959	0.31	1434
MYT1L	1	0.399907	0.999906	0.012678	0.565	97
NOS1	Score not determined	0.0553322	0.99976	0.0209533	0.09	8597
NOS1AP	5	0.268019	0.29961	0.012678	0.298	1580
NRXN1	2	0.405931	0.999806	0.012678	0.6	45
PLXNA4	3	0.179525	0.999998	0.450924	0.416	608
PTPRT	4	0.331464	0.999999	0.012678	0.434	510
RBFOX1	3	0.503733	0.976199	0.012678	0.581	67
RELN	1	0.643823	1	0.012678	0.525	172
RGS7	4	0.242634	0.99573	0.012678	0.336	1165
RIMS1	2	0.469959	0.0211489	0.012678	0.652	14
ROBO2	3	0.145238	0.999979	0.012678	0.414	624
SCN1A	3	0.11455	1	0.012678	0.565	98
SCN2A	1	0.536271	1	0.012678	0.535	147
SCN8A	3	0.316663	0.999998	0.012678	0.469	346
SHANK2	2	0.34092	1	0.012678	0.505	217
SLC12A5	3	0.376213	0.999959	0.012678	0.436	497
SLC1A2	Score not determined	0.103584	0.862312	0.012678	0.435	503
SLC24A2	4	0.335643	0.100032	0.0209533	0.378	829
SLC30A3	5	0.42132	0.873974	0.012678	0.271	1926
SLC4A10	4	0.575327	0.022764	0.012678	0.562	104
SLITRK5	3	0.068827	0.747208	0.012678	0.427	549
SRGAP3	4	0.426361	0.999993	0.012678	0.594	54
SRRM4	5	0.443368	0.270375	0.012678	0.291	1654
SYT1	Score not determined	0.173935	0.947272	0.012678	0.439	484
SYT17	4	0.0321594	0.080583	0.012678	0.36	964
TBR1	1	0.438446	0.990416	0.012678	0.55	124
UNC13A	4	0.495026	0.999916	0.012678	0.51	210
AGAP1	4	0.360802	0.998018	0.012678	0.308	1456
ANK2	1	0.210713	1	0.012678	0.575	79
ANK3	3	0.452237	1	0.012678	0.705	3
ANKRD11	2	0.184519	0.999999	0.368819	0.35	1052
APBB1	3	0.361959	0.976167	0.0351959	0.096	7877
APC	5	0.151571	1	0.0650686	0.268	1956
ARHGAP32	4	0.513775	0.98833	0.0283791	0.566	96
ARHGAP33	5	0.335927	0.212248	0.012678	0.342	1107
ARHGEF9	4	0.241505	0.975395	0.012678	0.45	433
ARID1B	1	0.521424	0.999953	0.492	0.405	675
ARNT2	4	0.0455644	0.913895	0.012678	0.4	715
ASAP2	3	0.117209	0.999948	0.597229	0.259	2088
ASH1L	1	0.509444	1	0.799831	0.675	9
ATP1A3	4	0.235216	0.999985	0.012678	0.295	1610
ATP8A1	5	0.306965	0.999958	0.012678	0.54	140
ATRX	4	0.442876	1	0.0209533	0.553	116
AUTS2	3	0.457554	0.988453	0.0209533	0.59	59
BAZ2B	2	0.333691	0.99986	0.612063	0.391	763
BIRC6	4	0.148846	1	0.89495	0.337	1150
BRD4	4	0.299288	0.999996	0.507018	0.48	296
BTAF1	3	0.585475	1	0.979548	0.274	1877
CACNA1C	Score not determined	0.372234	0.999997	0.012678	0.585	63
CACNA2D1	4	0.470175	0.999978	0.012678	0.563	101
CACNB2	3	0.126363	0.00182034	0.012678	0.353	1024
CADM1	4	0.091912	0.991493	0.012678	0.337	1157
CAMK2B	Score not determined	0.51727	0.982524	0.012678	0.266	1984
CAMSAP2	5	0.407135	0.999909	0.0417205	0.598	48
CAMTA1	5	0.294306	1	0.012678	0.495	246
CASK	4	0.322169	0.999688	0.136731	0.342	1110
CDC42BPB	3	0.429685	1	0.664604	0.267	1967
CDK13	Score not determined	0.301073	0.957721	0.534705	0.328	1254
CHD3	4	0.507671	1	0.432322	0.321	1319
CHD5	5	0.227579	1	0.012678	0.356	995
CHD7	Score not determined	0.0201887	1	0.012678	0.17	3999
CHD8	1	0.436893	1	0.951877	0.45	431
CIC	2	0.430087	0.999732	0.199459	0.337	1151
CLASP1	3	0.0950005	1	0.0209533	0.591	58
CLSTN2	5	0.149714	0.00288871	0.012678	0.516	195
CLSTN3	5	0.139122	0.995409	0.0478684	0.213	3031
CMIP	4	0.252288	0.999763	0.762883	0.562	103
CNR1	3	0.556168	0.136431	0.012678	0.419	584
CNTN4	2	0.449492	0.997698	0.012678	0.26	2078
CPEB4	3	0.391037	0.9935	0.0478684	0.592	56
CREBBP	5	0.568361	1	0.136731	0.413	632
CSNK1E	4	0.331007	0.951712	0.140751	0.31	1422
CTCF	3	0.330178	0.99925	0.136731	0.262	2053
DAGLA	4	0.270884	0.977021	0.289785	0.345	1090
DAPK1	5	0.252681	0.998875	0.0283791	0.399	723
DCUN1D1	5	0.177477	0.986265	0.173111	0.383	799
DDX3X	2	0.290744	0.997965	0.588824	0.305	1488
DIP2C	2	0.418917	0.999999	0.012678	0.469	342
DLG4	5	0.111283	0.999659	0.012678	0.342	1109
DMD	Score not determined	0.0174973	1	0.012678	0.26	2072
DMXL2	4	0.445643	1	0.333615	0.396	738
DOCK4	Score not determined	0.478224	0.999478	0.286802	0.454	411
DPP6	4	0.270531	0.92095	0.012678	0.327	1267
DPYSL2	3	0.389129	0.992153	0.453376	0.283	1756
DPYSL3	4	0.0800508	0.994449	0.0351959	0.286	1720
DST	4	0.135217	1	0.195834	0.271	1928
DYNC1H1	3	0.171117	1	0.612063	0.403	695
DYRK1A	1	0.13355	0.999112	0.012678	0.285	1739
EHMT1	3	0.438024	1	0.384267	0.315	1382
EP400	3	0.44866	1	0.553304	0.513	203
EPC2	4	0.628891	0.999894	0.376037	0.47	339
EPHB2	4	0.238539	0.999886	0.012678	0.138	5077
EXOC5	4	0.408126	0.998841	0.950547	0.373	862
EXT1	4	0.379126	0.999731	0.721647	0.284	1748
FBXO11	4	0.494828	0.99979	0.324792	0.344	1094
FGD1	5	0.160724	0.949566	0.012678	0.208	3123
FOXP1	2	0.540691	0.999364	0.0907733	0.41	649
GGNBP2	3	0.292749	0.999929	0.942034	0.442	470
GIGYF2	2	0.342799	1	0.757603	0.277	1830
GPHN	3	0.107615	0.999949	0.784431	0.417	603
GRIK5	3	0.300307	0.960817	0.012678	0.335	1177
GSK3B	5	0.453497	0.99752	0.278249	0.411	639
HCFC1	Score not determined	0.450426	0.999987	0.826133	0.301	1533
HDAC4	Score not determined	0.461081	0.99997	0.012678	0.5	233
HERC2	Score not determined	0.514949	1	0.161373	0.35	1054
HNRNPU	4	0.382669	0.999767	0.585438	0.335	1182
HUWE1	Score not determined	0.557607	1	0.706242	0.454	412
INTS6	2	0.240882	0.99999	0.942034	0.505	219
IRF2BPL	2	0.140604	0.95954	0.195834	0.26	2077
ITPR1	4	0.468178	1	0.0417205	0.33	1234
JARID2	3	0.603526	0.999579	0.0959086	0.332	1203
JMJD1C	4	0.462378	1	0.874866	0.502	230
KAT6A	3	0.41024	1	0.0283791	0.17	4005
KATNAL1	4	0.274401	0.914621	0.99939	0.311	1411
KCNB1	Score not determined	0.235455	0.972867	0.012678	0.432	521
KCND3	4	0.394601	0.999475	0.012678	0.496	244
KCNMA1	4	0.306594	0.998668	0.012678	0.417	604
KDM4B	4	0.282583	0.99995	0.889717	0.299	1561
KDM6A	2	0.434275	0.999978	0.132436	0.295	1612
KDM6B	3	0.335048	0.37047	0.012678	0.302	1522
KHDRBS3	5	-0.109552	0.957573	0.012678	0.29	1664
KIF21B	5	0.141608	0.995953	0.012678	0.273	1899
KIF5C	4	0.429207	0.999774	0.012678	0.571	88
KIT	5	0.317952	0.999937	0.012678	0.115	6243
MAP2	5	N/A	0.999991	0.012678	0.66	13
MAPK8IP2	5	0.0678698	0.99599	0.012678	0.344	1092
MARK1	4	0.291375	0.970863	0.012678	0.451	428
MBD5	3	0.565685	0.999657	0.940237	0.605	42
MECP2	2	0.679386	0.646476	0.0283791	0.375	845
MED13	2	0.436622	1	0.62594	0.445	450
MED13L	2	0.593068	1	0.184794	0.575	77
MEIS2	Score not determined	0.0831678	0.998078	0.0650686	0.411	637
MKL2	4	0.536082	0.999845	0.995457	0.316	1376
MYH10	3	0.388001	0.999974	0.0417205	0.274	1873
MYO5A	3	0.504147	0.981322	0.0209533	0.404	684
NAV2	3	0.189004	1	0.0351959	0.445	448
NBEA	4	0.619113	1	0.012678	0.339	1137
NCOR1	3	0.451808	1	0.378832	0.479	306
NEGR1	5	0.51889	0.930894	0.012678	0.32	1339
NEO1	4	0.228766	0.999245	0.119092	0.367	904
NF1	Score not determined	-0.234707	1	0.012678	0.34	1129
NFIB	4	0.279401	0.984785	0.012678	0.518	188
NFIX	Score not determined	0.278206	0.984348	0.012678	0.46	380
NIPBL	Score not determined	0.456193	1	0.656568	0.34	1130
NLGN2	4	0.190332	0.989098	0.834984	0.455	406
NPAS2	4	0.245323	0.999033	0.012678	0.306	1478
NR2F1	4	0.234631	N/A	0.0209533	0.495	247
NR3C2	3	0.167737	0.838839	0.0351959	0.4	709
NR4A2	4	0.477522	0.987499	0.136731	0.49	259
NRCAM	4	0.163795	0.163792	0.012678	0.429	536
NRXN2	4	0.00717065	0.999928	0.012678	0.554	113
NRXN3	3	0.526719	0.999663	0.012678	0.514	201
NSD1	Score not determined	0.540115	1	0.223614	0.285	1732
NTRK3	4	0.28809	0.951513	0.012678	0.257	2123
OCRL	Score not determined	0.418376	0.999771	0.450924	0.375	844
OFD1	4	0.149601	0.95507	0.012678	0.05	15747
OGT	5	0.433568	0.999868	0.545996	0.363	937
OPHN1	3	0.495132	0.998877	0.9361	0.435	508
PACS1	Score not determined	0.389819	0.99995	0.99939	0.265	2002
PDE4A	5	0.170263	0.947373	0.0209533	0.231	2652
PDE4B	5	0.312721	0.9692	0.0209533	0.263	2035
PDZD4	5	0.36572	0.900615	0.75655	0.31	1437
PHF2	3	0.322771	0.997075	0.0351959	0.31	1428
PHF3	2	0.662294	0.999526	0.799261	0.4	708
PHIP	3	0.605801	0.999999	0.99939	0.262	2049
PLCB1	3	0.32071	0.981617	0.012678	0.438	491
POGZ	1	0.436663	0.999996	0.384267	0.455	404
PRICKLE1	3	0.36473	0.997022	0.808594	0.405	678
PRICKLE2	3	0.334468	0.974594	0.453376	0.407	666
PRKCB	3	0.570879	0.999805	0.012678	0.185	3617
PRPF39	4	0.331034	0.998349	0.786273	0.342	1114
PSD3	4	0.610677	0.921047	0.0209533	0.401	706
PTBP2	4	0.321361	0.9859	0.272397	0.371	873
PTPRB	4	0.177197	0.996564	0.0283791	0.18	3724
QRICH1	4	0.31759	0.992032	0.99939	0.379	823
RAI1	3	0.402621	0.997747	0.892554	0.31	1420
RAPGEF4	4	0.444659	0.959685	0.012678	0.498	238
RB1CC1	5	0.197719	1	0.344545	0.402	701
RBM27	3	0.571248	1	0.995904	0.284	1742
RERE	4	0.00210159	0.999982	0.0209533	0.41	646
RFX3	4	0.420913	0.999888	0.0209533	0.3	1547
RIMS3	4	0.282569	0.0287124	0.012678	0.275	1852
RNF38	4	0.362721	0.999757	0.0417205	0.476	315
SAE1	3	0.111535	0.984192	0.012678	0.077	12470
SATB2	4	0.398928	0.999185	0.012678	0.412	635
SETBP1	3	N/A	0.997745	0.0351959	0.324	1288
SETD2	3	0.462666	0.999931	0.869017	0.321	1330
SEZ6L2	4	0.230781	0.262832	0.0478684	0.293	1625
SHANK3	1	0.4497	0.999629	0.784431	0.3	1549
SLC6A1	2	0.0346825	0.998743	0.012678	0.475	321
SLIT3	Score not determined	0.492578	0.998044	0.012678	0.176	3828
SMARCA2	Score not determined	0.250814	0.999989	0.292839	0.36	959
SMARCC2	2	0.541138	1	0.202685	0.414	620
SNAP25	4	0.254598	0.948618	0.012678	0.284	1743
SPAST	2	0.36984	0.993891	0.521423	0.3	1550
SRSF11	2	0.154713	0.99958	0.894062	0.466	352
STX1A	4	0.316385	0.8805	0.012678	0.261	2069
STXBP1	3	0.208506	0.999756	0.012678	0.225	2780
STXBP5	3	0.585221	0.999968	0.849776	0.418	592
SYN1	4	0.422125	0.837724	0.012678	0.287	1712
SYNE1	4	0.532913	1.02944e-25	0.0283791	0.375	849
SYNJ1	4	0.374744	0.195827	0.012678	0.603	44
TANC2	3	0.364168	1	0.422591	0.613	35
TAOK2	2	0.162116	0.99612	0.664604	0.274	1879
TCF4	3	0.288748	0.999686	0.0351959	0.48	302
TLK2	4	0.197164	0.999999	0.0761187	0.362	943
TNRC6B	2	0.442649	0.999999	0.0209533	0.625	27
TOP1	5	0.43116	0.999998	0.504562	0.491	254
TRIM33	4	0.642842	0.999995	0.157337	0.425	563
TRIO	2	0.286091	1	0.0351959	0.325	1282
TRIP12	1	0.504219	1	0.80539	0.285	1736
TSC1	Score not determined	0.439367	0.999933	0.536566	0.44	482
UBN2	2	0.348239	0.999335	0.956286	0.381	811
UBR5	3	0.15992	1	0.837468	0.357	986
UPF2	5	0.398492	0.999999	0.830126	0.344	1097
USP15	2	0.512108	0.993986	0.93457	0.404	683
USP7	2	0.349193	1	0.327308	0.435	504
VIP	5	0.0457595	0.0290596	0.012678	0.279	1791
WAC	2	0.567925	0.999774	0.140751	0.62	31
WASF1	Score not determined	0.591004	0.91437	0.012678	0.403	694
WDFY3	2	0.271769	1	0.0478684	0.31	1423
WDR26	Score not determined	0.556058	0.999382	0.849776	0.321	1329
YEATS2	4	0.334033	0.999897	0.965071	0.395	744
YTHDC2	4	0.526199	0.999997	0.995457	0.437	494
YY1	Score not determined	0.328253	0.95811	0.444407	0.398	725
ZMYND11	3	0.624325	0.999917	0.0283791	0.613	34
ZNF462	4	0.320659	1	0.354996	0.453	414
ZNF827	4	0.48231	0.999685	0.866285	0.439	487
