# Supplementary material for: Coupling of autism genes to tissue-wide expression and dysfunction of synapse, calcium signalling and transcriptional regulation
Source: PLoS One. 2020 Dec 18;15(12):e0242773. doi: 10.1371/journal.pone.0242773 (PMC7748153; doi:10.1371/journal.pone.0242773)
Supplement: S9 Table — (XLSX) [file pone.0242773.s028.xlsx]

## Sheet: 292 tissue expression (S9)
gene_id	Score	location	Brain - Cerebellar Hemisphere	Brain - Cerebellum	Brain - Cortex	Brain - Anterior cingulate cortex (BA24)	Brain - Frontal Cortex (BA9)	Brain - Amygdala	Brain - Hippocampus	Brain - Caudate (basal ganglia)	Brain - Putamen (basal ganglia)	Brain - Nucleus accumbens (basal ganglia)	Brain - Hypothalamus	Brain - Substantia nigra	Brain - Spinal cord (cervical c-1)	Nerve - Tibial	Pituitary	Adrenal Gland	Thyroid	Testis	Prostate	Ovary	Fallopian Tube	Uterus	Cervix - Ectocervix	Cervix - Endocervix	Vagina	Breast - Mammary Tissue	Minor Salivary Gland	Esophagus - Gastroesophageal Junction	Esophagus - Mucosa	Esophagus - Muscularis	Stomach	Small Intestine - Terminal Ileum	Colon - Sigmoid	Colon - Transverse	Lung	Liver	Pancreas	Kidney - Cortex	Bladder	Whole Blood	Heart - Atrial Appendage	Heart - Left Ventricle	Artery - Aorta	Artery - Coronary	Artery - Tibial	Muscle - Skeletal	Cells - Transformed fibroblasts
System Category			Brain	Brain	Brain	Brain	Brain	Brain	Brain	Brain	Brain	Brain	Brain	Brain	Brain	Nerve	Endocrine	Endocrine	Endocrine	Reproductive	Reproductive	Reproductive	Reproductive	Reproductive	Reproductive	Reproductive	Reproductive	Reproductive	Gastrointestinal	Gastrointestinal	Gastrointestinal	Gastrointestinal	Gastrointestinal	Gastrointestinal	Gastrointestinal	Gastrointestinal	Respiratory	Gastrointestinal	Gastrointestinal	Urinary	Urinary	Caridiovascular	Caridiovascular	Caridiovascular	Caridiovascular	Caridiovascular	Caridiovascular	Muscularskeletal	Epidermal-visceral
AGAP1	4	all tissue	28.68	25.19	26.76	25.79	28.95	24.5	21.1	14.93	15.38	18.04	24.12	20.2	24.83	16.41	10.17	4.05	6.75	8.45	6.11	6.03	7.26	8.81	5.97	9.53	4.89	7.25	5.32	15.27	4.65	16.81	6.99	9.28	18.93	11.2	8.42	1.25	3.36	5.05	8.68	0.22	3.76	2.55	4.63	6.19	7.31	4.1	8.25
ANK2	1	all tissue	98.92	96.8	50.33	42.83	61.79	31.52	26.4	32.08	22.57	44.09	36.03	27.69	23.56	11.25	14.3	6.28	7.59	5.16	3.17	12.9	7.41	8.82	8.35	9.85	8.5	7.24	3.28	10.57	1.27	11.41	1.73	4.37	18.15	5.23	2.92	0.17	0.25	9.98	2	0.04	16.31	11.63	4.53	6.14	7.73	10.64	2.71
ANK3	3	all tissue	68.15	57.38	11.29	8.37	14.97	8.11	10.99	8.14	8.35	9.64	10.15	14.01	10.96	14.89	5.34	0.88	6.33	1.89	4.71	3.31	2.31	4.01	3.96	3.96	4.82	1.69	8.57	3.76	3.81	3.41	2.23	4.28	6.74	5.09	2.89	0.96	1.11	4.83	4.01	0.17	7.34	7.07	3.02	8.09	1.45	5.86	0.1
ANKRD11	2	all tissue	27.99	28.37	17.43	12.72	17.35	10.47	11.53	10.53	9.02	13.61	11.87	10.7	14.63	29.95	30.43	16.18	27.16	25.9	22.84	36.31	30	34.2	27.85	29.76	25.05	21.08	18.62	23.89	21.51	23.76	14.07	23.91	21.96	17.52	29.03	6.2	8.2	10.79	28.02	11.64	12.47	8.16	25.42	21.97	23.46	12.65	38.79
APBB1	3	all tissue	333.55	331.1	191.75	107.4	175.6	78.63	92.88	71.305	64.88	90.48	105.6	91.84	173.5	69.22	106.9	28.83	39.91	29.95	44.945	74.2	66.04	94.03	79.625	72.04	30.87	41.18	17.92	67.645	10.98	71.24	14.705	25.66	69.7	24.785	41.48	2.713	7.9515	24.39	49.33	6.872	33.86	29.84	62.69	50.23	61.8	23.785	23.08
APC	5	all tissue	24.74	26.32	36.9	38.6	38.06	36.9	32.6	18.34	12.7	20.85	15.25	21.91	11.46	8.8	6.68	5.67	6.41	5.96	5.85	5.79	7.48	8.22	6.41	8.8	7.36	6.82	5.43	8.56	7.29	9.04	3.64	9.56	9.18	6.8	7.71	2.63	2.61	2.63	7.98	2.05	3.74	2.84	8.35	7.97	10.53	6.31	12.15
ARHGAP32	4	all tissue	4.89	7.35	19.8	13.69	25.23	9.6	7.58	13.14	9.66	14.23	6.52	5.58	5.11	13	8.9	7.49	6.68	12.86	9.6	14.59	9.72	12.13	12.67	10.81	24.28	10.22	18.24	4.86	29.98	4.36	5.8	10.72	6.1	10.81	7.98	2.47	8.25	3.22	12.71	0.27	2.71	1.12	4.6	4.26	3.79	3.77	5.57
ARHGAP33	5	all tissue	56.56	66.29	49.85	36.56	37.17	28.42	25.14	32.49	23.97	42.77	28.39	18.22	44.23	34.95	60.78	10.23	35.44	78.72	21.08	50.05	25.4	39.65	30.35	34.28	22.62	17.32	10.82	15.45	9.61	12.1	11.55	13.09	16.59	12.15	11.64	3.24	6.55	8.69	14.48	3.85	4.82	2.96	23.63	17.48	21.29	2.1	5.16
ARHGEF9	4	all tissue	64.76	51.61	58.63	47.73	75.47	30.02	31.16	38.61	26.33	65.12	37.59	16.16	18.74	15.57	25.7	9.78	13.18	4.3	11.7	18.61	14.38	16.42	11.34	14.99	9.66	8.84	6.92	12.59	7.17	11.97	7.33	11.27	17.13	12.49	9.54	2.42	2.69	6.47	20.76	1.59	18.15	8.15	41.16	31.81	40.7	1.96	8.29
ARID1B	1	all tissue	27.12	22.41	8.01	6.77	9.56	6.11	6.14	7.14	5.49	8.11	6.5	5.27	8.65	19.95	15.56	10.35	25.98	9.95	18.03	30.74	22.71	26.1	24.59	25.32	20.95	17.82	15.47	16.05	13.9	15.37	9.47	14.21	17.44	11.39	17.47	3.75	6.66	7.53	25.56	3.43	7.7	5.26	19.98	18.56	22.64	12.35	15.8
ARNT2	4	all tissue	44.38	48.18	131	104.1	128.3	81.71	69.65	98.38	71.96	110.6	61.49	55.44	51.1	11.16	16.57	2.34	12.34	20.61	6.89	15.08	6.01	6.96	7.66	10.3	3.26	2.01	1.68	6.46	1.22	6.89	2.6	3.46	9.2	3.21	5.19	0.22	1.9	12.8	6.64	0.06	2.88	1.14	4.51	4.74	18.21	4.89	48
ASAP2	3	all tissue	19.895	14.89	6.405	5.613	7.858	3.9965	3.506	7.31	5.3295	7.24	3.978	4.3265	5.6	21.245	16.57	2.6435	23.315	64.27	6.799	11.1	12.13	20	16.185	19.17	12.995	15.72	7.862	12.455	6.252	11.475	10.17	10.15	18.31	13.885	13.13	0.7421	2.8755	9.658	11.83	0.2066	6.886	3.15	32.28	22.48	24.71	1.7675	30.79
ASH1L	1	all tissue	42.94	37.36	16.23	13.16	19.36	10.27	10.42	12.04	9.32	14.8	11.52	10	13.42	34.87	18.41	14.94	26.05	18.07	20.58	32.82	28.51	30.89	24.5	27.63	23.24	21.61	19.33	24	15.67	23.82	12.43	16.66	25.98	15.8	21.46	4.71	7.21	7.58	31.69	3.96	10.46	7.28	25.36	23.84	34.94	17.73	22.45
ATP1A3	4	all tissue	357.15	367.2	268.95	194.3	378	96.16	127.5	93.67	66.79	135.5	281.9	103.7	22.94	0.23	38.63	0.31	0.26	87.74	0.24	0.14	0.19	0.16	0.17	0.19	0.31	0.21	0.39	2.29	0.26	2.84	0.57	1.85	5.2	1.86	0.46	0.09	0.19	0.1	0.2	1.29	85.53	97.49	0.17	0.2	0.14	0.13	0.22
ATP8A1	5	all tissue	24.09	16.03	17.18	18.92	30.86	17.68	27.84	24.39	20.31	36.11	24.86	17.81	53.47	33.83	10.78	11.39	65.07	3.62	9.79	25.82	5.06	5.59	4	5.32	5.07	6.29	4.72	4.66	2.19	3.79	10.23	18.65	6.16	12.66	16.75	0.59	5.34	2.26	6.18	3.25	6.65	3.28	4.06	5.8	3.84	10.87	0.44
ATRX	4	all tissue	26.86	22.78	9.38	8.71	12.06	7.22	7.14	7.78	5.98	9.17	9.23	6.55	9.1	18.88	14.01	12.8	18.39	6.02	14.41	25.54	16.81	23.17	17.69	21.78	15.49	16.32	13.61	17.78	10.13	15.23	9.69	11.41	16.68	10.28	16.74	3.34	6.33	5.74	20.12	3.26	7.43	5.13	21.61	18.92	24.31	9.2	20.08
AUTS2	3	all tissue	9.28	11.1	8.86	7.41	7.72	9.69	6.57	14.54	10.1	14.64	9.3	7.76	6.56	29.5	12.92	4.1	9.78	8.79	16.19	21.49	10.78	11.65	11.06	11.02	14.34	20.67	24.65	15.18	12.04	15.62	8.9	10.91	10.16	8.68	15.96	9.64	2.5	6.35	17.21	0.96	3	1.51	20	12	12.01	7.39	3.62
BAZ2B	2	all tissue	14.5	14.23	4.16	3.4	3.62	4.21	4.09	4.79	4.17	4.46	4.47	4.43	8.35	11.74	12.01	8	12.49	12.99	8.72	16.79	13.5	14.52	8.35	11.51	10.01	8.82	9.49	8.67	8.34	7.77	5	7.11	9.61	6.56	9.57	2.38	3.77	3.59	10.95	3.11	3.22	2.33	7.82	8.42	7.63	3.7	4.27
BIRC6	4	all tissue	20.65	21.82	7.69	5.16	6.84	4.97	5.63	5.92	4.83	6.76	5.68	6.12	10.48	21.97	14.99	14.39	19.34	19.43	14.09	21.37	18.15	20.98	15.91	18.98	15.58	14.46	13.21	15.16	12.68	15.49	11.9	14.83	14.88	12.75	16.47	6.39	7.9	6.28	19.1	3.89	6.45	4.73	16.3	16.51	18.99	9.55	22.83
BRD4	4	all tissue	28.14	30.33	15.45	10.46	13.83	8.29	8.13	8.75	7.13	10	10.47	7.96	12.1	36.99	26.13	21.81	35.78	37.91	32.44	42.5	31.76	42.98	42.06	41.82	35.45	30.63	25.91	26.6	26.15	25.05	17.92	24.27	29.52	20.84	36.88	14.33	11.99	14.2	31.35	23.25	14.37	11.2	36.67	33.26	41.31	28.46	23.56
BTAF1	3	all tissue	18.025	25.58	8.7325	4.632	6.137	4.4825	5.662	6.0115	4.7335	6.883	5.541	6.368	11	75.775	24.81	17.83	41.155	41.76	37.275	59.69	64.24	53.42	40.97	47.39	37.82	42.71	33.48	40.155	27.88	38.23	24.34	35.06	38.25	26.195	39.43	11.1	13.485	12.44	47.23	5.249	13.45	7.161	37.59	37.15	45.33	11.45	31.87
CACNA1C	Score not determined	all tissue	4.81	5.27	3.9	2.87	4.24	2.24	1.76	2.18	2.01	2.78	3.06	1.57	1.36	2.73	7.56	0.94	2.16	5.92	9.61	1.99	6.91	34.52	9	10.38	5.04	2.75	1.2	18.9	1.8	24.59	2.35	2.06	42.62	9.94	6.67	0.2	0.43	1.35	16.56	0.03	12.79	13.09	22.84	25.63	23.55	0.48	7.31
CACNA2D1	4	all tissue	15.785	11.83	10.65	10.63	19.58	7.189	9.423	8.2145	5.9355	10.43	16.04	4.191	6.797	8.3725	11.54	10.745	14.44	3.885	7.629	9.766	8.599	11.27	7.104	7.719	6.319	5.763	3.411	11.005	1.758	12.33	3.49	2.32	22.29	6.4595	5.273	0.3846	0.475	2.26	13.96	0.03877	7.848	7.498	12.95	12.07	16.48	36.42	15.81
CACNB2	3	all tissue	28.19	23.42	14.11	10.32	19.52	4.69	4.14	6.9	6.18	9.81	8.21	3.25	2.48	3.09	23.16	4.52	2.74	1.99	9.48	18.05	13.92	13.62	12.17	7.14	3.84	3.58	1.62	36.53	3.03	40.06	2.01	10.29	19.81	9.04	4.67	2.14	3.4	1.85	20.86	0.11	8.88	7.96	6.71	7.47	11.87	0.37	2.94
CADM1	4	all tissue	71.57	48.43	14.01	15.96	17.03	15.48	12.44	16.97	10.39	23.12	17.74	8.26	8.99	16.38	20.57	6.59	26.31	24.46	5.12	4.96	5.01	3.7	3.09	6.03	3.24	3.9	9.15	4.74	2.47	4	2.2	2.41	7.76	2.66	20.46	4.57	2.54	3.29	5.06	0.16	3.91	3.57	1.44	1.96	1.68	1.14	0.07
CAMK2B	Score not determined	all tissue	282	249.8	87.64	66.79	110	42.03	64.1	90.12	76.76	96.25	47.78	23.95	9.02	14.33	53.68	0.27	25.88	2.59	2.04	0.25	0.27	0.17	0.1	0.17	0.2	0.74	0.38	0.68	0.34	0.51	1.41	0.48	0.94	0.38	0.26	2.36	0.85	0.73	0.12	0.07	28.74	23.08	1.97	0.43	0.29	37.76	0.17
CAMSAP2	5	all tissue	47.03	39.32	20.74	21.63	32.95	17.34	16.92	17.27	14.1	20.8	20.05	14.94	20.53	27.33	16.55	18.59	23.5	18.86	15.73	28.87	24.18	29.9	23	26.06	20.81	20.51	11.75	17.79	12.87	17.35	7.38	5.69	17.99	7.94	20.74	3.04	2.51	7.57	20.5	0.26	7.76	4.8	31.54	24.38	29.58	5.99	29.2
CAMTA1	5	all tissue	56.98	36.3	18.87	15.7	30.15	11.44	10.56	14.43	13.11	15.8	19.57	11.14	13.9	9.13	12.29	5.2	8.12	11.01	7.88	6.19	6.38	8.07	7.22	6.43	6.1	6.68	5.65	10	3.93	10.15	4.49	4.08	10.31	6.18	7.91	2.87	1.88	6.04	7.82	1.2	6.33	4.69	12.83	11.47	13.72	4.5	5.63
CASK	4	all tissue	12.69	10.37	5.64	5.64	6.8	5.46	5.26	5.15	3.76	5.65	7.9	5.1	4.74	7.52	6.17	6.54	5.95	2.1	6.57	10.21	9.58	8.93	8.59	9.36	8.31	6.51	9.21	5.79	6.93	5.7	6.49	9.79	5.61	7.72	7.5	2.01	3.29	3.25	8.5	0.82	2.36	1.25	10.22	9.59	9.48	1.7	9.06
CDC42BPB	3	all tissue	74.36	81.27	63.73	49.29	59.21	41.25	43.55	37.98	34.4	42.83	43.85	39.81	47.99	73.63	65.1	44.04	65.46	59.32	58.94	72.74	67.87	88.09	74.63	79.32	68.59	57.67	46.67	66.68	57.53	67.72	42.11	55.2	63.51	55.83	70.75	21.76	18.98	37.76	77.77	1.81	28.89	23.23	64.7	59.96	74.62	20.76	75.43
CDK13	Score not determined	all tissue	29.17	27.64	10.17	7.18	10.28	6.34	7.24	8.05	6.16	9.32	8.82	6.86	10.33	27.86	19.89	13.1	28.82	25.65	21.88	32.83	26.38	29.49	22.39	27.82	23.85	19.59	17.92	17.98	19.17	17.4	12.09	16.9	18.68	15.58	18.32	8.49	7.22	7.72	23.42	6.2	7.89	5.49	18.19	19.48	21.64	8.8	22.6
CHD3	4	all tissue	53.575	52.11	68.845	61.55	65.4	40.135	36.52	29.04	30.205	63.01	43.77	18.675	14.19	89.57	98.49	47.36	100.7	52.16	146.25	119.9	113.5	152.7	144.05	154.6	52.835	83.39	52.22	63.585	52.5	66.42	41.435	45.91	106.7	55.305	66.08	3.968	23.845	34.19	94.5	31.04	18.43	7.041	61.57	40.13	37.46	4.3725	75.49
CHD5	5	all tissue	44.99	52.88	89.37	50.98	77.53	24.53	25.5	6.66	5.82	9.35	34.6	13.72	2.13	0.42	96.39	0.16	0.24	50.54	1.28	0.57	0.63	0.48	0.45	0.32	0.41	0.19	0.22	7.74	0.21	8.33	0.74	0.38	1.61	0.69	0.42	0.04	0.18	0.46	0.67	0.05	0.28	0.05	1.76	1.68	3.8	0.08	0.09
CHD7	Score not determined	all tissue	58.08	50.7	2.62	2.64	2.58	4.4	4.25	4.09	3.68	3.2	4	4.47	8.23	10.59	10.52	2.41	8.39	6.44	4.59	1.98	4.82	4.18	3.5	4.15	5.09	5.71	5.44	3.42	6.42	4.32	4.16	8.78	5.93	6.21	7.97	1.92	2.9	3.02	6.01	3.57	3.15	2.26	1.27	2.46	1.66	6.27	1.46
CHD8	1	all tissue	41.28	37.89	13.73	9.24	13.33	8.37	9.1	10.43	8.7	11.7	11.4	9	12.2	25.82	22.62	14.59	26.7	22.33	21.85	27.14	24.38	29.34	23.06	25.12	22.8	18.8	17.77	20.93	19.13	20.09	14.27	18.9	21.54	15.36	22.25	5.43	6.91	8.91	26.48	10.39	7.58	5.86	19.8	18.83	22.42	9.57	25.94
CIC	2	all tissue	107.95	124.2	35.66	27.01	28.32	23.02	18.79	23.58	18.3	31.06	25.06	17.19	21.38	67.48	60.15	29.7	53.56	84.9	41.92	74.71	60.59	91.3	61.62	63	38.86	43.6	30.35	40.44	25.65	36.13	23.64	29.57	40.94	24.66	44.33	14.67	13.43	19	42.83	31.28	14.3	9.3	55.55	39.5	56.25	18.51	26.86
CLASP1	3	all tissue	60.09	55.8	24.3	18.81	26.45	14.93	13.89	15.31	12.38	17.61	19.19	13.45	13.15	28.39	22.1	18.67	26.64	26.45	21.35	28.32	26.35	28.64	24	28.83	23.68	22.44	15.03	25.08	16.64	26.52	10.24	15.72	24.28	12.82	20.16	7.93	6.88	10.17	27.59	8.11	13.44	12.61	25.94	24.09	28.23	24.89	26.15
CLSTN2	5	all tissue	1.72	2.23	8.33	6.49	13.73	3.22	5.99	1.15	0.97	0.99	3.83	2.77	1.34	9	1.84	1.19	6.07	0.99	2.3	95.72	8.66	11.47	7.68	6.74	4.43	16.66	1.92	3.85	1.21	2.54	0.81	1.49	2.4	1.29	1.79	0.41	1.14	2.42	3.04	0.02	6	1.03	2.74	5.22	5.34	1.12	0.19
CLSTN3	5	all tissue	215	210.3	74.64	44.6	106.8	20.99	22.93	31.37	21.94	38.23	70.97	23.22	8.16	33.08	65.62	20.69	31.06	10.98	24.12	54.81	28.27	35.14	31.42	33.22	22.93	34.4	19.36	17.66	12.24	15.75	10.94	21.91	15.66	13.44	34.08	26.43	7.47	23.65	28.88	21.75	7.64	2.67	19.51	18.77	11.41	2.08	15.26
CMIP	4	all tissue	24.18	24	39.33	33.73	48.1	26.69	22.37	17.01	12.78	30.13	36.68	17.24	22.12	27.67	51.66	23.98	25.8	27	25.73	33.92	35.54	29.49	44.24	53.48	49.18	32.38	26.69	18.75	40.9	16.18	22.96	44.01	26.77	29.57	40.05	7.41	8.55	17.01	35.05	29.52	8.32	3.81	12.28	19.32	11.1	2.34	14.54
CNR1	3	all tissue	23.1	21	9.81	13.44	11.96	7.29	9.32	8.96	8.3	5.59	6.17	1.22	1.46	6.83	20.91	4.69	4.77	1.38	2.18	1.94	18.07	4.63	7.35	4.31	3.1	13.65	1.38	6.76	1.87	5.48	1.76	8.84	12.7	5.55	3.41	0.04	0.56	0.31	4.26	0.13	0.43	0.12	3.1	4.14	17.19	0.86	17.99
CNTN4	2	all tissue	13.45	9.38	4.02	3.92	6.81	2.32	0.86	1.93	1.42	1.65	2.15	2.28	0.77	15.4	6.15	0.33	10.31	8.39	3.12	0.67	3.44	4.59	5.56	6.88	3.9	2.06	1.07	2.48	0.78	1.91	1.25	2.81	2.01	2.49	2.64	0.46	0.56	0.71	2.71	0.01	1.04	0.21	24.67	10.66	23.33	0.24	0.02
CPEB4	3	all tissue	36.38	29.01	12.205	12.21	16.64	11.13	11.05	11.335	9.407	12.3	13.63	11.025	17	9.95	17.79	39.595	20.21	9.213	9.0485	7.024	8.344	10.57	8.89	8.851	13.3	10.96	20.07	9.955	15.14	10.66	10.565	7.834	10.04	6.6415	18.66	7.975	7.1435	10.3	10.62	7.416	14.62	15.14	14.5	15.91	16.87	26	6.074
CREBBP	5	all tissue	44.22	47.51	14.56	9.49	12.41	7.97	8	9.4	7.46	10.82	9.35	7.49	9.65	39.63	22.76	14.27	40.57	38.47	28.52	52.1	37.66	55.68	38.42	47.02	33.98	31.38	22.4	32.19	20.59	30.17	16.42	26.22	33.52	20.56	28.56	8.96	10.25	9.85	36.78	18.59	11.39	7.73	36.38	29.41	42.61	19.42	25.43
CSNK1E	4	all tissue	87.52	84.89	45.85	39.84	51.38	30.6	31.88	30.01	26.545	31.81	37.78	31.42	46.7	102.15	73.89	30.225	67.42	31.94	76.22	111.3	84.54	102	92.625	110.2	81.575	84.02	54.04	54.47	47.17	51.1	33.675	36.27	60.1	38.42	82.24	10.77	22.135	27.44	60.65	7.684	31.65	21.25	70.3	60.32	75.14	19.965	73.04
CTCF	3	all tissue	52.51	40.37	17.68	14.54	19.77	14.11	16.74	15.1	12.66	15.78	15.88	14.41	23.17	42.92	24.58	21.82	34.13	24.25	30.66	40.95	41.1	48.1	43.91	51.37	39.83	33.27	28.23	29.39	29.65	28.5	21.25	29.69	34.05	27.43	31.59	11.24	12.78	15.02	43.56	15.57	13.62	9.66	34.27	33.59	44.05	21.75	33.85
DAGLA	4	all tissue	12.67	24.57	28.14	13.5	22.52	6.92	9.18	7.48	7.54	9.05	6.99	4.27	2.36	5.71	7.22	2.92	3.59	6.48	6.26	1.69	5.82	5.7	3.46	5.45	2.54	5.86	7.3	3.72	6.9	3.8	3.28	5.05	4.67	7.03	5.3	0.37	4.64	1.76	1.89	0.31	3.13	1.65	1.28	2.61	1.41	2.29	4.36
DAPK1	5	all tissue	2.83	5.11	16.6	11.44	18.84	7.37	8.15	14.69	8.14	21.83	8.34	3.85	3.89	16.53	34.74	4.27	16.66	13.31	6.65	69.47	18.35	16.2	5.57	12.72	4.42	7.56	16.01	29.33	3.15	28.53	16.5	14.4	37.18	12.88	33.82	11.95	14.28	13.11	25.57	4.1	3.17	0.55	7.6	11.8	5.85	0.89	2.29
DCUN1D1	5	all tissue	11.82	8.85	6.16	6.34	8.18	6.02	5.85	5.85	4.83	6.33	5.81	6.38	9.26	9.99	7.39	7	9.4	66.04	8.11	8.18	9.69	9.69	9.72	9.11	9.3	7.36	7.72	8.46	8.78	8.59	5.26	7.13	8.85	6.72	8.13	5.52	2.74	3.99	12	3.96	3.46	2.58	8.41	8.45	8.93	9.23	10.83
DDX3X	2	all tissue	81.86	69.49	40.4	33.6	47	30.46	30.9	34.4	27.14	37.77	40.27	36.42	57.32	113.35	78.38	88.54	125.5	111.2	85.83	178.3	190.6	193.4	163.5	197.9	156.6	135.15	85.91	114.35	123.4	111.4	75.81	99.11	115.4	87.82	141.3	42.65	31.99	47.02	141.4	56.09	52.7	33.62	126.4	130.4	130.4	75.62	125.3
DIP2C	2	all tissue	23.67	21.91	9.97	7.81	10.92	7.57	8.28	9.16	7.71	11.58	8.8	8.15	12.32	24.56	9.59	8.59	7.8	11.36	12.1	18.32	17.58	23.69	18.7	20.51	11.2	12.81	5.34	25.17	4.5	25.16	4.94	6.07	33.07	12.66	8.03	4.17	3.07	5.95	21	0.14	7.1	6.42	23.72	17.02	33.8	13.43	13.77
DLG4	5	all tissue	251.8	231.4	197.25	171.7	215.8	110.45	115.1	133.9	103.55	191.1	75.55	32.31	21.17	15.54	84.81	19.29	16.56	36.94	23.66	43.3	32.17	40.79	31.22	36.77	22.77	13.19	7.53	20.41	6.33	17.24	6.54	7.08	24.22	10.7	20.1	3.63	2.83	6.64	17.71	5.3	11.91	4.77	19.8	15.28	8.91	2.91	18.38
DMD	Score not determined	all tissue	4.67	4.31	3.53	3.94	4.62	3.94	3.73	4	3.08	3.13	3.31	3	3.18	44.38	2.35	4.7	4.76	3.28	6.37	8.14	15.05	15.24	6.74	5.55	3.61	7.34	8.03	15.89	1.61	18.8	4.44	2.38	26.57	6.74	4.03	4.3	5.27	1.08	18.76	0.04	10.74	8.37	26.13	19.64	28.3	24.84	1.55
DMXL2	4	all tissue	23.06	21.01	11.37	7.67	13.73	5.17	5.43	5.74	4.37	8.3	8.35	5.1	4.91	12.77	16.66	6.78	9.59	13.87	5.61	9.12	9.92	10.38	8.08	10.34	5.6	5.85	7.85	6.96	2.78	6.65	5.3	9.48	8.16	9.1	14.81	2.48	3.67	5.32	8.83	5.05	2.89	1.34	6.53	7.01	5.53	0.72	9.1
DOCK4	Score not determined	all tissue	17.82	18.32	14.73	10.1	17.91	9	12.36	17.74	13.59	18.53	8.84	9.61	11.93	9.11	5.27	4	7.53	2.3	7.31	12.01	8.63	11.03	8.41	10.1	6.52	8.83	4.39	5.84	2.98	5.1	2.3	3.18	5.44	3.37	30.49	4.57	1.95	4.4	4.29	1.77	3.62	2.51	5.56	6.79	3.22	2.25	3.58
DPP6	4	all tissue	84.31	75.79	42.13	28.4	51.62	15.91	20.81	30.91	21.73	30.6	26.96	19	14.25	0.33	14.03	0.22	24.29	9.54	0.24	0.18	3.3	59.72	3.27	5.84	0.54	0.43	0.06	9.45	0.1	10.15	0.76	0.26	20.86	6.17	0.56	0.02	0.79	2.63	0.15	0.02	0.07	0.05	0.04	0.28	0.06	0.25	0.02
DPYSL3	4	all tissue	13.14	18.61	33.605	42.79	36.6	51.405	34.65	48.285	33.305	52.05	77.62	46.75	77.27	52.44	16.65	6.853	37.465	29.15	128.25	151.1	141.2	175.4	117.55	145.8	51.97	81.18	28.28	224.85	26.53	337.25	14.365	33.75	216.2	55.89	73.3	1.318	2.1125	5.527	249.7	0.2763	40.61	9.116	237.3	161.4	222	31.475	34.94
DST	4	all tissue	29.32	34.3	26.26	20.58	24.03	24.62	26.16	27.42	23.26	27.58	25.16	33.2	50.89	54.36	20.35	21.69	12.03	11.07	31.48	32.33	35.68	57.53	64.24	41.16	46.7	35.53	35.93	43.62	23.46	42.49	10.9	12.64	58.85	22.84	39.26	9.47	3.75	7.34	39.09	0.15	21.14	19.83	43.63	44.78	56.33	22.81	40.62
DYNC1H1	3	all tissue	145.3	131.8	77.67	52.35	79.12	40.64	44.94	46.72	39.64	52.76	57.76	50.99	66.17	78.71	58.19	42.5	53.38	44.65	40.81	61.2	54.35	64.45	47.62	57.38	49.9	45.29	41.5	68.7	40	74.37	31.51	39.96	68.89	43.03	56.36	9.11	15.87	19.68	69.12	8.25	31.92	29.97	63.53	60.07	76.52	49.23	132.8
DYRK1A	1	all tissue	30.05	23.72	14.57	13.04	18.34	10.3	10.18	10.9	8.52	13.12	11.95	9.14	11.7	25.61	22.62	16.33	31.79	26.97	21.61	30.74	31.04	35.35	28.37	32.67	24.84	23.67	18.76	23.11	15.68	23.8	13.22	19.34	22.45	17.01	26.13	6.2	6.4	10.42	28.99	7.92	13.64	10.69	23.24	22.52	30.06	20.45	16.3
EHMT1	3	all tissue	14.6	15.75	6.2	4.47	5.19	4.42	4.27	5.78	4.98	5.78	5.2	4.82	6.18	16.76	13.3	11.56	18.64	27.48	16.82	19.68	20.59	20.02	18.18	18.67	14.79	14.56	11.39	13.88	12.09	14.02	9.44	12.74	15.09	11.67	14.79	5.86	4.31	5.39	17.02	5.63	4.96	3.6	11.72	12.19	13.29	8.24	12.11
EP400	3	all tissue	27.17	30.3	11.36	7.59	10.56	6.61	7.15	9	6.81	10.25	8.34	6.35	8.98	24.75	20.32	13.15	24.02	28.92	18.34	30.59	21.52	28.82	25.58	25.86	18.94	16.73	12.95	17.43	12.75	17.09	9.86	14.11	19.2	12.28	18.04	5.07	6.05	7.2	21.07	2.92	6.09	4.43	16.04	16.15	18.67	9.03	22.36
EPC2	4	all tissue	28.92	20.62	7.93	7.18	10.91	5.82	6.24	6.54	4.75	7	7.58	6.07	8.89	22.72	13.12	11.68	19.41	16.24	15.36	30.07	19.88	26.98	22.55	27.75	17.4	17.39	11.91	13.79	8.31	13.62	6.84	10.55	15.13	9.34	13.58	3.66	4.4	5.29	22.26	3.94	7.06	4.27	18.27	17.39	26.11	7.95	13.04
EPHB2	4	all tissue	0.99	1.51	4.29	2.37	3.73	1.52	2.48	2.18	2.04	2.54	4.11	3.42	8.43	6.02	3.83	1.48	9.56	3.65	3	12.13	5.92	1.99	2.92	3.6	1.13	1.82	1.36	1.01	0.41	0.74	0.6	12.26	2.58	14.98	2.77	0.16	1.69	1.63	3.31	0.41	2.43	0.24	2.3	3	1.32	0.11	4.8
EXOC5	4	all tissue	13.16	11.83	9.85	11.35	12.91	11.26	11.91	10.95	8.83	12.1	14.24	12.74	25.7	19.11	15.92	10.93	14.36	34.42	12.05	15.14	15.64	17.16	17.45	18.42	16.5	14.82	11	16.94	13.91	18.5	7.27	8.86	17.39	10.3	15.97	4.61	4.04	6.28	18.66	2.9	8.12	6.1	18.18	19.49	23.99	9.1	27.84
EXT1	4	all tissue	5.01	4.65	3.45	2.73	3.65	2.05	2.18	1.98	1.48	1.99	2.1	1.52	2.15	12.1	5.05	9.39	15.61	5.94	11.28	10.82	11.14	13.02	12.35	13.54	13.9	13.02	8.03	11.6	9.48	10.6	7.32	14.13	9.24	11.94	23.63	12.43	4.43	4.96	11.7	4.42	7.18	2.91	69.85	34.27	37.03	1.54	45.7
FBXO11	4	all tissue	57.68	50.38	17.745	11.92	20.89	9.387	9.148	11.1	8.0335	13.01	13.16	9.403	12.92	33.235	21.86	16.455	27.175	36.62	18.215	43.56	30.19	42.95	26.59	31.26	25.26	25.18	20.33	24.785	19.44	22.835	13.15	17.87	23.03	16.055	29.88	5.996	7.696	7.731	28.8	7.404	11.57	7.101	27.39	24.26	32.65	15.255	36.18
FGD1	5	all tissue	14.97	15.36	10.76	8.37	9.63	7.78	6.77	6.68	5.27	8.05	6.63	3.91	3.94	9.46	8.27	8.58	9.1	6.68	10.47	17.73	13.71	18.19	16.57	17.53	12.58	8.14	6.37	10.27	9.27	9.82	4.63	4.45	11.99	6.06	6.59	0.96	2.52	4.26	9.53	0.31	4.94	3.49	12.53	10.9	12.6	1.12	16.8
FOXP1	2	all tissue	4.14	3.33	5.83	3.95	7.87	2.39	3.12	8.68	6.98	9.03	2.49	2.78	3.84	12.82	8.29	2.4	15.27	6.65	18.58	22.74	12.27	16.18	10.9	12.2	13.39	13.98	14.12	30.25	8.96	32.48	10.57	11.17	26.08	12.36	17.87	3.18	3.94	3.12	18.58	6.59	4.74	2.73	26.88	17.7	26.47	2.33	5.34
GGNBP2	3	all tissue	49.79	37.79	21.38	19.92	27.39	14.295	14.61	15.99	13.415	18.99	20.28	17.84	22.45	49.775	30.88	25.395	37.555	82.55	35.19	50.49	41.87	46.34	42.925	47.43	38.41	40.78	31.03	38.595	29.99	36.325	26.025	39.24	39.56	33.27	41.16	14.12	14.62	16.81	49.62	18.72	16.54	12.29	41.39	39.63	55.04	23.405	46.66
GIGYF2	2	all tissue	19.99	17.93	8.46	6.79	8.89	6.5	7.09	7.36	6.18	7.8	8.3	7.32	9.81	21.61	15.28	15.44	18.76	45.91	15.27	22.33	18.44	22.55	18.97	21.59	18.12	17.31	15.62	16.09	13.23	15.59	11.56	14.23	15.35	12.31	16.81	5.25	8.51	7.8	18.44	5.13	8.3	6.43	17.72	16.25	19.54	14.45	24.16
GPHN	3	all tissue	46.47	39.7	15.55	11.77	18.16	9.36	9.36	11.86	9.23	13.95	11.54	7.98	10.33	12.41	8.67	6.44	10.16	5.71	7.15	7.94	9.54	9.45	9.16	9.65	8.3	9.83	6.25	6.45	6.85	6.17	7.07	5.6	6.9	6.6	7.44	10.41	5.54	8.73	9.18	0.7	4.3	3.74	6.73	7.34	8.84	8.79	8.64
GRIK5	3	all tissue	57.65	65.24	34.13	23.26	28.64	17.77	19.86	20.83	17.49	26.8	20.29	11.13	5.64	9.34	34.09	0.56	24.31	86.44	12.05	5.92	11.89	13.61	8.15	6.02	4.1	2.14	1.07	23.22	1.82	19.86	2	2.16	28.86	7.82	1	0.23	1.71	6.28	6.53	0.32	5.73	1.16	27.55	10.97	18.14	0.35	0.23
GSK3B	5	all tissue	37.42	26.39	15.65	13.83	25.49	9.82	10.38	11.45	9.11	12.88	17.17	10.69	11.18	16.03	14.22	16.61	16.41	24.02	12.8	14.74	17.33	17.99	15.77	17.69	15.78	14.82	18.14	12.74	15.97	12.69	10.5	15.05	14.92	13.02	19.33	7.03	4.96	6.68	16.34	9.34	8.61	7.49	13.89	13.79	15.58	12.56	28.57
HCFC1	Score not determined	all tissue	33.04	38.96	18.3	12.3	15.99	9.59	9.15	9.91	8.18	11.88	11.66	8.58	11.13	27.39	36.55	23.41	30.92	25.86	28.6	36.31	41.12	47.48	31.76	32.48	25.68	20.53	21.01	28.03	22.91	28.28	20.2	24.54	32.67	22.2	29.23	9.37	9.04	12.27	33.34	7.32	11.66	8.86	28.04	25.26	25.73	14.91	24.91
HDAC4	Score not determined	all tissue	11.39	12.34	8.42	6.58	8.56	4.59	4.78	4.11	3.4	4.93	7.35	4.28	5.84	13.58	11.87	9.14	8.52	14.54	10.68	11.77	12.75	17.78	15.53	14.96	7.94	6.6	4.55	20.34	8.69	24.4	4.32	6.48	48.2	14.55	8.06	1.67	2.28	2.94	17.05	10.84	3.42	3.24	7.72	6.99	7.56	29.89	5.84
HERC2	Score not determined	all tissue	30.77	32.19	16.55	11.38	15.98	8.63	9.85	11.65	9.16	13.14	12.15	10.62	14.2	24.03	21.55	13.23	20.27	17.73	15	26.26	19.81	25.09	18.5	19.13	14.74	13.85	11.48	20.93	11.92	21.84	10.94	13.94	24.52	14.7	16.05	4.81	5.95	7.05	19.23	1.33	10.12	7.58	18.68	15.89	19.83	13.87	18.91
HNRNPU	4	all tissue	164.5	132.2	56.03	53.83	69.27	54.74	54.55	60.56	49.6	71.67	67.08	56.81	87.57	153.35	92	94.4	124.5	137.8	95.68	181.5	154.8	154.9	165	159.7	116.8	109.4	90.04	114	90.46	109.5	70.35	90.57	103.6	85.03	115.8	32.11	43.65	49.2	137.8	53.78	53.11	34.68	122.5	113.4	136	64.65	164.1
HUWE1	Score not determined	all tissue	51.87	51.12	25.44	19.16	25.31	17.06	17.01	18.49	15.04	26.85	24.3	20.22	23.16	47.17	45.47	32.69	47.48	45.14	35.06	54.61	43.06	51.24	42.68	45.11	38.1	33.88	31.45	39.69	34.55	38.69	26.35	29.84	40.52	27.22	37.35	11.94	14.82	18.1	48.12	7.36	19.09	16.53	40.35	36.53	47.5	37.51	55.45
INTS6	2	all tissue	6.6	6.01	3.24	2.87	3.87	2.57	3.13	3.02	2.41	3.46	3.32	3.11	4.59	10.46	9.65	6.98	10.27	31.23	9.53	11.05	8.89	11.04	9.64	10.43	11.97	8.77	7.51	7.11	9.11	6.45	6.43	5.61	8.31	5.67	8.09	5.66	5.71	4.14	9.7	4.84	4.28	2.55	8.46	8.83	9.42	2.95	13.19
IRF2BPL	2	all tissue	48.63	43.22	20.5	18.89	23.55	12.8	13.3	13.77	10.37	17.6	20.33	14.09	12.38	42.88	50.56	41.03	47.28	35.41	40.18	70.27	99.39	52.26	45.56	56.61	38.74	59.03	31.93	44.58	20.46	46.19	22.84	22.87	61.51	27.8	46.57	13.47	13.31	21.56	68.51	16.57	22.76	13.38	42.17	45.39	65.18	11.87	33.76
ITPR1	4	all tissue	21.16	81.5	36.47	21.59	41.22	4.77	6.21	14.56	8.18	15.88	5.06	5.5	3.43	12.38	19	12.34	34.29	7.13	22.11	39.8	51.69	46.26	18.35	16.2	12.76	15.92	12.8	39.92	6.1	41.58	6.61	11.77	24.37	10.58	20.4	1.38	1.55	8.65	51.22	1.69	6.44	3.17	51.59	59.37	80.4	1.61	4.73
JARID2	3	all tissue	44.4	38.89	7.78	6.25	8.25	4.76	5.07	6.28	5.64	6.97	6.36	5.54	7.18	11.77	8.1	5.95	8.5	33.64	9.06	11.02	9.31	11.16	10.28	9.73	13.15	11.55	9.48	7.91	18.88	6.71	6.51	10.26	8.28	7.18	13.21	2.41	2.38	3.43	9.45	11.52	4.33	3.69	6.48	7.01	6.5	7.33	12.57
JMJD1C	4	all tissue	50.23	54.31	9.33	5.47	7.85	5.08	6.08	6.37	5.53	6.97	7.02	6.03	9.84	24.76	13.65	10.98	24.95	16.65	16.73	27.26	23.7	29.26	18.44	29.43	18.69	23.35	17.95	17.51	12.67	16.35	11.52	18.01	19.2	13.26	24.76	6.51	6.43	7.33	18.48	7.79	7.94	4.8	18.6	18.05	22.38	7.47	22.42
KAT6A	3	all tissue	23.09	19.56	5.98	5.07	6.41	5.41	5.61	6.07	4.78	5.86	6.3	6.04	10.1	23.74	11.81	7.66	19.14	14.47	14.26	23.37	21.31	26.3	26.01	26.19	19.25	19.9	12.64	15.1	12.96	14.06	8.44	15.38	14.87	11.02	27.33	5.03	4.71	4.79	19.57	18.36	5.84	3.87	14.67	14.59	17.09	8.98	16.62
KATNAL1	4	all tissue	12.86	9.29	5.15	5.49	8.69	4.5	5.51	4.62	3.91	5.22	7.5	5.98	10.04	13.02	5.75	3.44	5.28	14.44	5.6	7.51	11.17	18	12.31	14.14	9.68	7.92	3.3	12.15	2.79	14.35	1.78	3.12	15.28	4.79	6.34	2.34	0.93	2.45	10.08	0.6	6.59	4.7	9	9.88	14.8	3.42	12.55
KCNB1	Score not determined	all tissue	9.7	8.49	24.83	11.61	30.28	6.06	5.92	9.71	8.25	10.17	6.33	3.36	1.59	3.09	5.55	0.16	0.41	1.1	2.86	0.47	19.62	10.9	3.02	2.93	1.15	3.2	2.19	16.45	0.92	22.11	0.71	0.87	10.9	2.57	0.55	1.21	0.14	0.21	11.37	0.05	0.33	0.61	0.6	1.46	2.26	4.15	0.07
KCND3	4	all tissue	66.34	56.62	19.58	15.47	24.11	12.375	9.766	10.325	6.792	14.91	11.09	13.635	3.492	3.0435	6.366	1.817	2.246	3.307	12.47	0.2761	11.28	9.423	5.86	3.625	3.0705	5.893	2.336	15.91	2.105	16.665	2.306	2.343	9.209	3.565	3.246	5.423	3.1165	1.296	18.6	0.07885	8.419	5.49	7.812	4.584	12.21	1.481	0.8288
KCNMA1	4	all tissue	4.53	7.74	17.18	12.96	20.83	7.18	6.33	7.73	5.51	10.58	6.87	4.41	4.03	2.3	5.39	1.31	0.78	2.37	10.3	3.85	14.62	53.01	17.43	20.47	6.64	3.92	4.39	39.93	2.95	40.42	1.83	3.08	48.67	14.03	2.44	1.35	0.7	0.4	26.99	0.25	0.42	0.14	34.47	17.64	40.64	7.58	1.66
KDM4B	4	all tissue	29.7	31.89	10.09	7.07	9.06	5.57	6.66	5.69	4.87	6.74	7.18	5.59	9.31	20.84	23.46	14.39	41.26	24.57	33.4	25.43	30.95	28.58	33.63	36.04	22.54	18.53	14.49	19.03	16.4	19.28	10.78	13.92	17.51	12.49	17.42	9.06	6.35	7.16	19.6	23.58	7.72	6.87	13.83	12.81	14.11	14.98	14.72
KDM6A	2	all tissue	12.55	12.1	4.25	2.8	3.75	2.99	3.49	3.27	2.7	3.34	3.42	3.27	7.28	15.77	10.67	8.56	15.11	24.23	11.25	26.64	21.36	25.39	22.8	23.43	22.91	12.69	12.36	9.48	11.48	8.58	10.89	15.23	9.94	9.85	14.73	4.86	5.11	4.23	16.43	8.22	4.59	3.03	10.79	10.64	12.61	6.43	8.85
KDM6B	3	all tissue	38.37	42.07	8.41	5.68	7.46	4.6	4.95	6.01	4.8	6.9	8.61	4.28	5.96	19.52	40.38	14.57	34.32	39.78	27.5	60.95	34.43	34.1	28.83	30.82	25.48	24.3	18.85	24.67	18.57	21.82	18.83	28.59	28.17	22	41.83	9.47	7.94	15.28	29.41	71.72	13.31	8.17	16.92	20.28	21.39	8.94	8.06
KHDRBS3	5	all tissue	16	12.43	32.56	25.71	48.91	20.5	19.03	9.6	8.64	9.61	15.26	13.23	22.8	35.31	8.13	4.39	6.96	119.4	7.85	6.47	6.85	6.22	12.05	14.5	10.08	11.94	9.97	11.68	2.67	13.35	4.1	3.4	12.42	5.65	10.44	3.83	2.21	7.03	8.57	0.15	5.13	2.9	17.74	17.98	23.25	12.7	9.66
KIF21B	5	all tissue	4.916	6.915	26.265	21.85	23.6	15.8	12.3	9.208	6.8255	15.14	15.06	8.0905	4.93	2.337	1.078	0.8528	1.628	26.08	1.37	1.21	2.768	1.7	1.6375	1.659	2.5405	1.727	1.586	1.5185	0.9927	1.415	1.9045	8.116	0.8589	3.093	8.597	0.8904	0.53935	0.7328	2.815	26.91	0.5172	0.2068	1.427	1.721	0.8978	0.22855	0.1456
KIF5C	4	all tissue	325.55	256	233.8	216.4	247	195.35	153.6	81.75	80.04	154.6	118.7	100.5	172.5	14.65	39.84	12.2	1.74	46.61	20.81	4.49	4.2	1.56	6.62	3.78	5.72	2.08	0.73	3.64	0.43	2.99	1.71	2.56	5.15	2.29	1.11	0.16	0.86	0.98	5.66	0.43	1.13	0.31	2.42	1.75	2.13	0.4	0.19
KIT	5	all tissue	29.97	26	6.33	11.26	11.19	7.53	10.94	11.07	5.26	6.76	4.45	2.47	3.3	5.28	3.45	0.47	28.45	5.95	8.24	36.98	6.04	11.97	10.14	6.23	10.3	22.94	21.94	34.47	6.58	44.22	19.66	14.65	21.04	12.73	21.6	0.39	1.21	8.46	22.46	0.28	1.01	0.63	7.09	3.53	7.21	0.65	0.19
MAP2	5	all tissue	102.2	87.92	148.35	161.5	186.4	104.85	68.74	63.1	42.82	122.6	119.1	51.78	15.8	9.76	31.29	1.23	14.16	4.87	4.2	4.91	3.51	2.49	3.33	2.51	4.35	3.83	5.37	4.22	3.25	5.1	1.74	0.88	2.6	1.07	13.15	0.66	3.19	1.36	1.4	0.09	1.54	1.24	16.35	9.83	14.52	0.63	6.11
MAPK8IP2	5	all tissue	206.15	228.1	128.85	114.7	131.8	93.04	71.67	41.94	36.49	64.94	69.84	46.59	20.08	2.68	56.57	9.59	1.74	18.65	2.97	11.33	2.89	3.97	1.73	2.4	1.43	2	2.42	1.93	1.31	2.29	1.64	0.89	3.05	1.21	1	0.31	1.3	0.5	0.67	0.13	0.31	0.19	0.34	0.45	0.4	0.19	0.28
MARK1	4	all tissue	19.78	15.07	9.77	9.06	15.24	6.03	5.87	5.7	4.56	8.56	9.7	6.91	6.86	9.1	11.99	2.28	8.59	13.83	5.6	2.89	7.42	8.37	8.25	8.74	8.55	7.47	5.03	9.62	6.07	9.52	2.52	2.89	8.96	3.84	4.65	0.21	0.63	1.54	11.03	0.02	6.07	3.71	9.76	12.2	16.3	1.4	0.88
MBD5	3	all tissue	7.86	6.5	2.92	2.18	3.16	1.72	1.81	2.09	1.54	2.68	2.36	1.78	2.97	4.21	5.19	2.94	3.79	4.09	3.19	4.96	3.62	4.48	3.43	4.34	2.96	3.12	2.14	4.6	1.56	4.65	1.59	1.89	6.43	2.57	2.95	0.46	0.67	1.91	5.14	0.84	1.67	0.99	3.71	3.36	4.55	1.43	4.72
MECP2	2	all tissue	44.49	38.29	14.35	12.59	16.68	9.67	9.6	11.02	8.81	14.08	13.17	10.65	15.43	28.74	23.36	12.3	23.99	10.53	23.38	29.35	26.92	32.03	25.12	29.63	16.8	19.34	13.64	24.27	9.4	23.42	9.98	14.95	23.79	11.48	20.68	3.72	5.86	8.49	24.39	12.69	9.22	6.37	23.81	22.6	30.24	9.56	14.6
MED13	2	all tissue	16.08	14.74	5.91	5.46	6.94	5.38	5.92	6.11	4.91	6.49	6.05	5.79	10.17	20.16	11.12	10.6	18.49	24.18	14.59	19.89	16.11	20.84	16.44	19.21	17.57	15.64	14.41	12.98	14.46	12.51	9.44	13.65	13.54	11.92	19.6	6.72	6.11	6.31	17.02	5.75	6.46	4.34	19.05	17.12	18.06	14.42	21.24
MED13L	2	all tissue	47.96	43.18	9.91	8.26	10.38	6.75	7.05	7.98	5.95	8.25	7.86	6.33	8.84	38.15	13.59	10.75	30.2	21.52	21.74	40.94	29.59	51.12	30.35	37	32.21	37.37	22.01	30.31	19.43	30.76	14.98	20.39	27.2	17.62	32.39	5.24	8.64	8.38	29.62	9.06	8.33	5.74	36.1	29.8	47.37	15.02	42.56
MEIS2	Score not determined	all tissue	10.805	8.169	8.0395	6.779	8.73	7.4585	3.266	23.64	17.61	32.08	2.546	2.2405	5.252	3.5605	20.32	18.09	7.6705	2.14	33.495	19.61	31.63	51.5	19.24	30.86	8.4915	17.6	16.88	19.655	5.237	23.295	4.3355	2.761	36.98	10.45	8.465	2.729	3.377	6.883	27.81	0.0348	5.887	5.654	14.02	19	7.235	0.2617	12.33
MKL2	4	all tissue	4.39	4.68	12.35	7.86	15.05	4.78	3.86	5.66	4.09	11.55	4.73	2.6	4.05	13.58	7.77	8.88	20.53	11.82	15.65	8.56	16.49	25.17	21.6	28.09	16.8	25.26	14.26	13.18	10.05	13.78	7.99	9.27	9.53	7.03	16.39	1.72	4.49	2.92	19.3	0.2	6	2.81	8.97	14.68	14.15	5.16	6.76
MYH10	3	all tissue	46.39	42.12	35.895	22.68	44.79	13.94	14.43	21.8	14.425	21.26	21.56	12.245	8.834	27.815	36.92	17.405	26.07	17.24	26.22	53.21	60.19	51.13	36.475	38.87	28.125	19.39	11.31	20.43	9.03	15.77	6.8585	7.021	22.2	8.233	117.8	8.299	4.453	21.3	21.16	0.7709	27.6	8.587	888.7	301	208.5	3.197	50.04
MYO5A	3	all tissue	72.57	60.56	39.26	34.77	59.09	19.91	16.61	18.51	14.1	27.54	23.09	17.83	19.51	17.93	16.75	8.5	8.37	6.72	7.07	8.44	7.78	10.77	8.57	9.56	9.96	9.05	6.55	8.39	4.23	8.41	3.32	6.84	10.11	5.09	9.44	0.92	2.45	3.37	8.43	5.61	4.19	1.58	8.5	10.42	8.07	3.66	16.35
NAV2	3	all tissue	16.61	19.01	8.37	6.22	7.36	4.06	4.28	6.02	4.6	6.25	5.91	5.52	7.45	18.88	8.87	1.99	25.18	1.72	11.82	4.76	8.38	10.8	13.21	13.8	13.52	14.56	7.26	20.39	8.48	21.13	4.85	3.81	27.3	9.11	16.39	7.47	4.6	6.27	8.68	0.09	4.53	4.28	60.78	26.29	35.24	1.52	34.45
NBEA	4	all tissue	34.58	27.66	10.19	5.92	12.9	3.97	4.23	4.73	2.95	7.12	5.18	2.56	3.42	5.84	14.56	5.11	6.68	5.78	6.61	8.41	6.69	10.77	8.54	7.09	5.93	4.21	6.23	9.05	1.18	7.67	1.91	2.24	12.27	3.85	2.08	0.21	1.42	2.23	10.59	0.08	3.86	3.07	4.11	4.36	7.42	1.64	1.62
NCOR1	3	all tissue	34.21	29.9	14.44	11.21	15.22	9.95	9.87	11.03	8.96	12.36	11.03	9.21	13.1	25.14	21.4	14.4	27.51	24.24	22.74	29.72	24.77	34.24	27.12	30.18	23.37	20.82	16.96	24.89	17.92	23.77	19.79	22.73	24.19	21.97	23.48	9.5	8.39	12.14	28.96	9.52	8.72	6.57	29.97	24.04	28.88	16.15	28.76
NEGR1	5	all tissue	20.87	13.78	14.37	11.1	25.28	8.401	4.948	5.077	3.1785	9.544	9.057	4.628	7.345	24.185	4.259	0.75715	3.8455	1.511	3.457	2.647	6.641	6.782	8.109	7.326	5.0755	4.566	1.779	14.26	1.202	13.87	2.2065	1.964	16.65	5.402	5.301	0.05032	0.8149	1.212	13.19	0.04529	4.791	1.431	8.941	10.32	14.62	1.109	16.1
NEO1	4	all tissue	23.6	24.08	18.15	15.16	18.46	17.25	18.37	20.38	16.78	19.53	16.55	19.03	31.57	23.35	11.86	8.84	18.69	16.67	25.87	32.58	28.06	29.51	21.17	24.42	18.25	14.48	14.66	19.77	11.67	26.09	16.05	28.15	23.54	35.65	19.96	3.55	8.16	11.16	24.3	1.09	6.79	3.01	49.09	30.38	27.97	13.14	15.91
NF1	Score not determined	all tissue	18.35	16.19	8.12	7.47	10.36	6.29	6.76	7.11	5.46	7.8	7.99	6.65	9.7	14.95	9.72	8.76	14.66	12.59	9.16	13.23	10.85	13.33	10.75	12.28	9.2	9.43	8.77	8.61	4.97	8.5	5.11	6.77	8.78	6.53	9.96	2.82	3.71	4.26	13.39	1.85	5.09	3.37	12.63	10.71	12.65	4.41	18.35
NFIB	4	all tissue	27.775	26.07	10.405	10.64	10.56	10.485	9.763	9.173	7.42	7.416	7.284	7.728	7.958	28.54	5.915	9.6155	30.275	3.189	30.345	21.9	31.29	28.14	21.495	21.2	43.43	18.54	51.52	19.05	9.74	17.85	13.555	15.95	23.17	12.875	23.69	7.563	8.407	8.373	25.15	0.08256	16.18	11.54	31.07	33.79	31.14	8.1545	6.286
NFIX	Score not determined	all tissue	237.6	215.5	74.43	60.21	78.23	41.69	58.49	43.31	39.12	34.17	36.78	44.62	84.83	44.24	22.39	16.71	50.95	18	94.6	80.24	93.85	135.5	102.72	116.6	83.37	67.9	74.49	69.25	57.22	62.6	32.58	16.87	86.13	35.46	52.6	9.74	7.6	7.53	61.29	6.08	33.59	19.35	129.8	81.69	113.4	111.2	103.2
NIPBL	Score not determined	all tissue	17.48	18.28	6.48	4.68	5.92	4.77	5.11	5.51	4.71	5.64	5.66	5.58	9.45	23.41	14.49	10.3	22.66	19.91	16.92	27.26	20.63	26.53	19.53	21.62	19.85	17.47	15.07	17.24	14.43	16.15	10.99	15.41	17.86	13.12	20.64	4.93	6.17	5.91	20.62	8.54	6.99	4.83	16.79	16.82	21.24	8.65	19.88
NLGN2	4	all tissue	129.8	158.7	78	49.31	66.4	41.39	36.49	54.81	43.46	65.76	46.74	26.74	31.31	75.82	39.92	21.51	25.94	12.57	52.31	124.3	83.23	138.3	106.82	130.9	56.22	35.69	17.73	50.4	12.21	46.75	10.26	17.19	59.49	24.94	27.84	5.07	5.3	14.8	51.76	0.77	13.82	6.53	48.33	42.92	45.22	7.44	38.64
NPAS2	4	all tissue	11.31	12.29	25.64	21.5	25.17	16.55	11.95	22.77	15.2	25.7	9.09	5.6	5.54	11.83	23.26	10.56	17.73	17.74	26.38	5.32	21.28	22.34	20.1	18.64	27.3	12.84	22.96	18.44	49.94	19.57	23.84	19.65	14.88	16.68	12.56	11.65	19.53	15.4	40.41	0.19	16.3	13.88	26.64	16.16	11.11	9.35	14.55
NR2F1	4	all tissue	81.83	84.37	51.6	37.18	51.42	38.47	24.31	24.85	17.28	17.59	27.8	20.32	16.22	75.69	29.11	41.83	28.55	6.01	68.26	93.56	136.4	57.88	91.58	114.3	60.71	21.41	1.58	19.07	10.34	21.68	14.88	7.01	14.45	6.21	62.91	7.39	4.02	24	80.98	0.07	12.35	0.21	1.08	4.98	2.14	0.17	34.75
NR3C2	3	all tissue	12.1	9.98	8.16	5.88	9.32	4.73	6.05	5.29	4.2	6.26	4.18	4.32	4.88	9.43	10.24	4.3	19.18	8.07	4.14	13.08	6.42	7.59	10.48	12.29	6.01	8.12	7.78	5.73	1.56	5.54	5.38	11.5	9.03	13.57	7.28	2.65	3.1	5.07	12.14	0.4	4.97	3.17	6.46	5.98	11.01	3.95	0.39
NR4A2	4	all tissue	33.96	29.58	4.5055	4.306	5.541	3.1415	5.146	2.7615	1.92	1.766	3.469	5.6355	9.229	87.315	52.1	10.042	15.865	11.01	17.23	118	37.44	8.253	15.42	16.19	18.055	13.85	11.4	12.41	5.981	6.3745	14.565	5.968	9.035	6.066	20.77	3.965	3.782	3.741	6.661	2.734	13.74	1.49	28.12	21.62	62.77	4.1185	2.025
NRCAM	4	all tissue	56.32	51.93	68.46	63.82	103.9	52.07	40.01	40.01	29.47	42.42	42.63	32.89	21.54	13.6	43.14	45.13	3.3	2.59	1.15	1.33	2.54	0.5	1.55	2.61	0.71	1.82	1.05	1.26	0.89	1.39	1.09	1.15	1.26	0.76	4.64	0.09	11.31	2.9	0.96	0.06	0.37	0.08	0.9	0.88	0.32	0.11	58.74
NRXN2	4	all tissue	262.2	245.3	64.32	54.06	68.82	41.35	34.7	30.77	24.65	35.74	51.56	30.46	33.78	2.13	3.12	1.71	3.5	22.84	4.12	13.19	10.75	15.68	20.37	17.68	5.59	2.03	0.86	2.34	0.26	1.43	0.33	1.86	14.04	4.26	0.93	0.79	0.75	2.91	2.01	0.14	1.2	0.27	6.58	3.47	1.63	0.41	1.32
NRXN3	3	all tissue	106.2	75	9.57	10.24	18.49	6.98	5.89	7.54	5.46	10.69	7.22	7.9	7.64	15.36	4.12	0.19	0.49	2.51	3.5	0.32	4.65	2.24	1.64	2.07	1.2	0.65	0.69	17.5	0.99	20.58	0.58	1.41	15.5	3.45	1.67	0.07	0.39	0.69	2.99	0.03	0.93	0.18	4.8	2.69	1.48	0.06	0.16
NSD1	Score not determined	all tissue	26.46	24.14	7.67	5.5	7.64	5.03	5.68	6.55	5.27	7.01	6.64	5.72	7.86	16.97	15.69	9.7	18.9	22.06	13.11	16.31	15.5	19.3	15.22	16.93	14	11.31	11.16	12.81	14.55	13.2	8.85	12.74	15.32	10.53	13.48	3.88	6.28	6.53	14.89	7.03	5.42	4.25	12.7	12.83	14.02	8.89	17.09
NTRK3	4	all tissue	16.75	21.44	14.02	10.95	12.63	8.9	7.18	14.59	10.19	15.48	8.74	7.51	4.34	18.41	8.82	1.04	2.2	6.82	6.36	1.88	8.77	9.83	8.33	8.73	2.45	5.8	4.1	1.83	0.71	1.5	1.12	0.96	2.07	1.31	4.32	0.23	0.16	2.19	3.32	0.03	2.11	0.59	42.23	43.62	59.53	0.4	0.03
OCRL	Score not determined	all tissue	31.55	27.52	19.32	16.06	24.5	11.48	13.44	12.94	9.28	16.61	25.26	14.35	10.95	29.58	48.26	34.78	34.16	57.25	30.75	53.76	36.54	37.06	31.89	32.78	23.28	22.97	17.38	59.71	16.42	56.49	16.05	18.92	28.66	22.24	20.73	10.75	8.85	10.17	37.22	1.45	9.73	6.41	29.35	28.35	30.39	10.88	26.33
OFD1	4	all tissue	20.22	18.76	8.53	6.97	8.28	8.12	8.1	9.8	8.57	10.49	11.36	10.24	15.58	29.68	29.26	9.97	41.44	24.29	36.02	44.95	24.31	36.3	29.49	36.55	28.36	19.2	21.17	14.65	18.48	13.63	19.63	25.66	14.37	16.88	24.21	7.66	11.32	12.71	19.35	6.47	6.27	4.04	17.55	15.08	15.05	4.4	14.62
OGT	5	all tissue	186.45	208.6	68.89	37.3	59.74	30.17	36.65	46.14	33.26	49.84	39.09	33.31	46.27	229.3	108.6	86.6	209.35	49.94	194.5	252.3	173.9	213.7	159.05	204.3	180.2	162.65	152.6	121.9	100.7	100.45	115.15	164.9	130.2	118.25	194.5	38.05	96.4	70.65	158.9	58.84	60.11	38.48	174.8	149.2	133.5	61.19	98.25
OPHN1	3	all tissue	9.38	8.78	9.46	9.47	8.97	9.15	6.03	8.8	6.41	11.36	7.16	6.08	3.74	14.46	5.16	3.68	6.19	1.72	9.36	6.26	6	9.44	9.8	15.11	7.48	6.57	5.57	5.15	3.1	4.46	2.83	2.17	5.22	3.13	7.5	0.26	1.03	2.01	5.07	0.11	1.87	1.32	3.94	3.75	3.99	1.85	3.61
PACS1	Score not determined	all tissue	64	61.61	30.92	26.3	32.88	19.73	19.72	27.3	21.85	28.94	21.35	16.25	15.33	43.88	32.27	25.58	59.26	80.04	53.47	52.07	39.4	45.71	48.37	57.56	45.09	38.46	67.3	39.83	35.73	43.33	23.88	28.78	42.33	19.25	47.06	5.68	13.75	23.16	54.21	62.2	27.65	19.19	64.57	52.35	65.71	12.8	44.29
PDE4A	5	all tissue	29.94	30	28.2	21.52	30.17	10.24	11.5	10.09	8.46	16.72	13.62	8.27	4.09	9.37	5.78	6.34	20.34	32.31	13.68	1.66	15.58	15.06	18.6	28.08	13.01	14.72	13.14	11.28	3.43	11.03	13.81	8.2	16.23	10.43	21.57	1.35	6.97	4.63	15.35	5.86	5.6	5.93	21.55	14.12	10.06	12.2	16.94
PDE4B	5	all tissue	10.52	12.66	14.39	11.03	15.81	13.84	13.86	14.81	13.29	17.51	15.65	15.8	29.59	7.4	2.67	1.45	6.91	3.23	11.02	1.34	3.61	2.71	7.84	5.99	4.41	12.65	8.01	3.14	1.58	3.19	1.85	6.92	3.39	2.81	13.53	1.29	0.41	1.64	3.67	6.28	9.25	2.05	7.82	6.75	11.71	7.28	8.01
PDZD4	5	all tissue	417.35	389.9	328.75	270.3	354.8	184.15	180.6	159.35	142.9	216.6	91.18	45.87	51.75	55.37	77.13	2.47	7.04	13.3	17.85	3.24	24.45	23.12	17.57	14.89	16.29	5.67	6.06	29.73	4.34	32.31	3.98	5.09	36.7	12.31	8.29	1.47	1.38	3.37	11.61	9.01	4.67	2.27	9.67	25.75	35.5	1.51	0.35
PHF2	3	all tissue	67.46	69.18	16.23	13.86	16.04	14.61	15.09	15.68	13.52	17.58	18.51	16.14	29.29	59.4	46.08	17.78	48.99	24.99	40.55	60.01	50.73	67.43	59.59	58.72	44.76	37.19	29.11	42.37	22.77	39.73	20.26	23.33	43.31	24.46	40.93	7.31	11.96	11.68	45.37	7.75	17.99	13.25	41.33	36.84	45.38	19.93	22.96
PHF3	2	all tissue	21.81	18.79	7.43	6.75	8.67	7.57	7.88	8.81	7.27	9.42	8.75	8.66	16.17	33.24	19.01	16.7	29.47	28.12	22.42	43.11	26.69	32.83	24.98	29.92	23.96	26.38	18.4	20.06	11.24	18.78	11.75	15.69	21.71	15.44	22.29	7.95	7.96	8.57	27.7	7.79	8.97	5.16	21.84	19.79	27.91	11.57	24.75
PHIP	3	all tissue	21.65	22.92	4.66	3.61	4.68	3.95	4.09	4.27	3.42	4.78	5.23	4.19	8.39	21.3	17.32	5.82	15.19	10.91	13.67	19.84	18.98	22.48	21.53	22.15	16.57	16.15	13.13	13.65	8.62	12.02	7.72	11.74	14.43	8.99	16.48	2.68	5.81	4.19	17.13	4.3	5.65	3.33	14.84	13.75	17.41	6.6	11.86
PLCB1	3	all tissue	5.87	3.62	11.7	10.63	25.23	7	6.38	14.1	10.95	10.21	4.96	4.51	2.2	5.71	2.05	3.95	2.25	1.06	5.83	1.48	2.93	4.11	3.07	4.32	3.22	3.66	4.45	8.61	1.17	10.69	2.43	0.95	11.42	3.12	2.45	0.67	1.67	1.22	8.7	0.29	2.1	0.64	0.94	2.28	2.71	1.65	0.58
POGZ	1	all tissue	119.95	124.2	32.69	21.68	30.06	20.09	22.58	25.7	20.69	28.85	26.43	24.57	39.15	85.81	90.34	34.58	81.83	59.73	60.9	104.9	67.61	75.78	58.54	76.35	51.18	45.53	33.62	61.69	25.22	52.63	26.8	36.23	58.81	32.74	42.88	16.6	15.56	26.55	53.59	10.19	19	11.6	42.2	43.51	47.13	14.54	33.61
PRICKLE1	3	all tissue	3.87	3.26	6.81	4.26	9.32	2.26	2.59	1.85	1.36	2.15	2.44	1.54	1.62	23.94	2.52	1.19	8.92	4.45	4.07	8.94	9.62	12.88	9.39	11.85	8.39	6.14	7.72	6.68	1.12	5.99	1.46	2.06	5	2.06	5.88	0.32	0.71	2.17	5.41	0.17	3.87	2.62	3.31	3.59	4.26	0.81	4.15
PRICKLE2	3	all tissue	2.13	4.14	16.77	15.41	21.79	11.61	12.92	10.94	8.7	14.01	11.08	7.75	8.69	18	10.3	2.68	20.15	4.99	16.93	20.76	36.92	41.45	37.53	43.35	24.75	19.95	9.69	38.35	6.83	40.69	8.41	6.61	48.25	16.3	25.35	1.71	3.62	4.67	30.26	0.08	6.25	2.13	16.31	21.69	27.05	1.69	18.41
PRKCB	3	all tissue	31.33	25.6	76.6	65.18	106.6	13.14	17.15	60.58	42.59	53.71	8.16	7.23	11.93	2.01	0.52	0.64	1.04	9.24	4.7	0.42	6.02	2.06	3.35	2.35	2.06	1.07	1.03	3.41	1	3	2.14	14.12	12.19	6.12	10.66	0.64	0.19	0.5	9.99	43.47	0.47	0.28	1.98	2.16	5.05	0.15	0.03
PRPF39	4	all tissue	87.32	79.32	18.08	12.88	18.08	11.79	15.31	18.17	14.5	19.68	18.17	15.43	27.87	51.85	48.14	27.69	48.99	25.28	48.56	59.81	46.06	58.91	46.63	54.44	45.31	39.47	31.61	36.63	27.4	33.66	25.88	37.99	41.27	29.55	36.66	11.42	19.68	16.86	38.05	3.41	11.96	8.2	31.09	32.08	33.23	14.04	32.3
PSD3	4	all tissue	121.2	94.7	35.74	28.44	43.42	18	14.64	16.57	13.08	29.23	11.99	11.3	11.69	7.27	11.65	18.18	3.71	13.29	5.08	25.69	3.26	9.36	8.41	15.33	7.19	2.59	5.67	2.48	5.72	2.1	6.3	4.59	3.18	4.18	4.3	5.11	2.84	1.49	4.79	0.07	9.41	7.72	3.55	5.21	1.9	0.39	14.4
PTBP2	4	all tissue	11.575	8.67	4.474	4.852	6.441	5.069	5.429	4.7165	4.084	5.303	6.671	6.271	8.334	11.205	6.323	3.0735	7.963	11.28	7.005	8.158	9.51	12.77	12.865	12.84	7.809	7.7655	3.999	12.6	3.203	12.185	2.863	5.144	17.81	6.6335	5.588	1.457	1.444	2.213	9.259	1.136	2.036	1.31	6.487	7.11	9.627	2.6115	3.82
PTPRB	4	all tissue	7.27	8.43	4.52	3.66	3.84	3.32	4.24	4.32	4.28	3.24	4.26	5.82	6.97	13.47	5.21	7.04	21.9	2.55	8.51	4.66	12.72	18.12	10.11	11.58	6.07	21	3.73	9.06	3.03	9.72	5.06	8.82	7.76	7.57	44.97	2.12	1.79	9.76	9.59	0.08	8.53	8.36	4.91	11.59	7.41	4.29	0.32
QRICH1	4	all tissue	66.06	67.51	25.615	15.22	23.32	12.35	13.13	15.395	12.495	18.61	17.41	12.605	17.89	57.795	49.93	36.74	57.17	79.21	47.61	55.05	62.17	61.63	58.295	62.52	48.53	53.015	40.99	45.74	40.97	42.915	34.165	46.22	45.15	37.15	55.56	16.02	15.955	19.12	56.45	17.97	18.26	13.8	50.08	47.25	52.9	23.575	51
RAI1	3	all tissue	22.82	26.4	15.35	8.09	13.12	5.83	5.71	7.58	5.88	13.51	9.38	5.1	5.57	19.48	25.97	11.17	23.95	10.85	22.55	24.28	32.99	29.78	23.74	29.42	19.38	12.48	17.9	15.7	12.54	16.67	10.92	9.69	18.48	9.68	16.63	2.64	5.1	7	25.27	1.61	7.8	5.58	10.32	9.62	12.12	3.43	15.15
RAPGEF4	4	all tissue	46.4	40.11	191.6	196	175.8	167.6	162.1	32.04	31.67	86.8	23.38	20.22	7.74	3.21	6.7	46.22	6.84	4.13	4.62	8.82	3.83	7.86	3.75	4.87	3.84	5.29	2.35	2.77	1.92	2.3	4.5	2.06	2.3	1.5	13.1	4.2	2	3.35	4.57	0.08	3	2.02	1.7	2.58	1.78	0.7	0.19
RB1CC1	5	all tissue	36.33	29.03	41.75	38.51	44.44	32.03	22.91	17.26	14.63	16.82	17.4	13.65	15.52	25.03	14.6	14.75	21.1	34.69	17.8	28.45	22.85	27.81	20.02	25.18	21.11	21.54	19.43	23.25	16.87	25.47	12.55	14.74	23.59	13.61	22.27	7.47	9.35	7.63	25.54	5.76	11.91	10.6	21.28	22.35	28.93	27.97	27.57
RBM27	3	all tissue	14.23	10.03	4.1	4.2	5.52	4.12	4.01	4.54	3.53	5.09	4.8	3.99	6.31	14.54	7.71	6.5	13.38	17.08	10.35	16.02	13.96	15.93	15.51	16.44	13.53	12.18	9.97	9.75	9.57	9.54	6.63	9.14	11.41	8.76	11.02	3.84	3.54	4.06	14.57	3.03	5.24	3.55	14.68	12.58	17.74	5.98	17.83
RERE	4	all tissue	74.93	76.83	34.15	25.94	34.15	19.24	17.75	19.99	16.01	25.26	22.54	16.01	18.63	60.06	47.24	47.42	78.97	60.53	82.43	63.41	80.74	142.1	94.5	120.2	55.52	70.48	42.14	82.19	30.37	87.27	33.88	46.33	81.23	46.33	54.17	11.77	16.25	41.92	88.77	18.89	37.55	28.75	77.66	69.22	90.63	76.82	33.16
RFX3	4	all tissue	8.38	8.59	4.16	3.87	4.93	3.43	3.64	3.51	2.2	5.02	3.43	2.27	3.55	8	7.3	1.54	4.61	10.38	4.66	6.22	6.87	7.26	6.05	6.78	3.9	5.06	2.79	3.29	1.51	3	1.94	3.45	3.53	2.52	5.52	0.43	1.18	1.43	3.82	1.67	1.22	0.58	2.49	2.81	3.18	1.87	1.57
RIMS3	4	all tissue	90.59	86	152.45	72.54	150.8	24.03	7.87	20.98	15.34	28.09	35.08	12.34	6.1	5.63	0.97	1.11	2.26	6.19	4.49	4.12	6.67	9.84	3.56	3.09	2.85	2.36	1.98	6.88	1.35	5.91	4.51	3.51	8.64	6.01	6.78	0.31	0.49	1.76	3.79	0.53	1.79	0.42	20.38	11.93	18.87	0.25	0.26
RNF38	4	all tissue	36.92	24.49	11.42	13.66	19.6	10.26	9.96	10.07	7.98	13.25	13.21	10.1	12.39	33.65	11.35	13.28	28.76	90.32	21.52	37.08	25.39	36.55	25.13	32.4	23.01	24.12	18.57	27.77	14	28.27	10.4	18	32.78	17.64	24.95	5.22	8.21	11.86	31.63	11.63	8.6	5.79	31.74	29.04	44.98	8.8	12.54
SAE1	3	all tissue	49.65	46.13	53.01	34.74	58.5	24.1	22.61	24.01	20.35	26.51	33.69	25.15	28.48	50.03	32.41	31.95	72.92	113.6	46.35	46.25	64.63	74.68	71.98	58.88	50.57	43.09	32.61	93.78	46.73	103	36.08	38.84	127.6	57.72	51.32	13.21	12.97	18.59	82.44	14.81	26.21	17.1	64.54	58.38	76.82	23.4	101.9
SATB2	4	all tissue	0.55	0.71	9.88	6.03	15.34	1.07	2.07	0.9	0.79	0.65	1.15	1.4	4.5	4.35	0.64	5.15	2.63	3.42	2.92	2.68	2.05	2.91	3.64	4.2	4.61	2.93	1.8	1.49	0.87	1.47	0.97	6	1.48	22.39	1.33	1.5	1.55	2.14	2.54	0.08	0.44	0.2	4.36	2.27	3.79	1.23	8.3
SETBP1	3	all tissue	12.03	9.29	3.22	2.45	4	1.57	1.55	1.71	1.28	2.03	1.88	1.27	2.31	9.98	3.85	1.66	10.01	3.32	13.7	13.44	12.79	17.09	19.57	20.32	13.33	10.58	4.83	13.15	3.54	11.83	5.02	5.93	17.22	7.29	11.37	2.54	3.08	5.62	13.61	0.53	3.02	0.97	12.49	14.64	25.04	5.43	2.61
SETD2	3	all tissue	41.67	36.41	10.91	8.13	11.19	8.09	9.6	9.85	8.55	10.54	10.4	9.4	14.17	32.15	22.64	16.84	35.85	34.72	26.32	36.81	31.11	37.83	31.51	34.82	28.64	25.38	21.92	26.18	19.98	25.43	16.53	23.8	31.35	20.75	28.22	9.28	9.93	12.15	31.33	10.17	9.78	6.6	25.86	24.47	33.09	17.92	25.47
SEZ6L2	4	all tissue	182.5	202.4	92.9	46.81	104.3	25.65	32.49	31.85	24.92	46.86	83.45	29.83	29.83	3.12	176.6	21.67	1.77	23.12	14.23	6.02	4.24	7.38	1.57	22.58	2.58	5.46	24.67	1.05	1.05	0.98	18.39	5.7	3.22	5.71	5.45	0.25	14.8	6.38	2.16	0.08	1.6	0.37	1.72	1.08	0.55	0.43	30.58
SHANK3	1	all tissue	207.3	266.6	92.07	59.47	75.69	44.37	49.8	38.41	32.01	50.73	24.11	17.42	27.19	45.39	32.87	12.9	68.17	12.57	30.95	13.57	56.56	75.63	48.36	54.58	38.21	111.3	21.72	32.51	15.96	34.7	14.86	18.06	22.15	14.53	94.1	13.15	5.89	32.14	32.54	0.19	25.23	27.3	15.19	36.05	14.16	12.88	2.85
SLC6A1	2	all tissue	66.36	85.74	112.65	126.6	131.3	91.86	68.33	105.2	92.55	95.02	66.35	85.46	64.63	11.77	4.36	0.53	1.19	10.54	3.62	3.23	1.72	3.54	4.43	5.04	3.86	1.57	0.31	1.15	14.58	1.18	0.52	1.27	1.75	1	3.21	30.13	0.23	0.97	1.8	0.04	3.38	1.39	3	9.91	7.95	0.98	0.03
SLIT3	Score not determined	all tissue	23.96	21.3	3.88	3.92	4.63	1.88	3.4	2.85	2.29	4.65	3.82	1.25	1.25	27.44	5.4	10.72	39.15	3.83	10.59	21.04	35.99	37.6	38.72	37.94	35.53	52.71	21.05	31.97	8.41	30.43	5.53	8.64	27.86	12.39	59.24	0.51	1.62	9.52	46.15	0.08	26.11	2.83	63.62	66.99	103.6	2.43	45.68
SMARCA2	Score not determined	all tissue	90.64	64.06	40.88	40.9	56.9	32.78	24.65	38.67	28.27	45.99	32.19	25.11	28.51	42.08	47.3	39.9	58.8	63.01	34.62	98.02	51.51	52.45	38.74	58.43	40.63	47.92	46.1	33.98	26.62	33.82	18.21	33.9	38.05	26.42	42.19	11.78	13.36	15.85	54.47	12.02	19.32	13.3	58.4	47.09	65.95	24.83	43.74
SMARCC2	2	all tissue	144.15	139.6	65.46	57.55	74.37	41.22	39.97	49.83	37.35	52.22	47.66	41.78	52.85	112.55	73.94	59.09	129.4	90.1	80.89	128.4	93.85	126	102.22	134.2	86.43	80.94	70.09	79.1	53.79	74.7	49.11	62.78	79.45	56.42	71.75	16.23	26.3	39.82	122.1	21.14	28.41	18.43	78.6	72.32	92.55	34.47	68.71
SNAP25	4	all tissue	3255	1634	768.75	750.4	1907	512.15	513.9	370.2	254.3	485.3	296.5	218.65	76.04	1.12	111.5	3.65	1.17	7.9	8.96	18.95	16.55	15.44	0.59	0.51	1.38	1.06	0.68	2.52	0.56	2.05	2.43	1.57	6.51	2.1	2.74	0.61	2.03	1.11	0.43	0.28	2.57	0.26	8.83	3.37	5	0.3	0.91
SPAST	2	all tissue	20.16	15.47	8.25	8.32	10.94	8.05	9.93	7.54	7.04	8.57	11.38	10.52	20.6	10.83	9.88	6.47	9.09	10.92	7.57	12.08	9.57	11.05	10.75	12.37	10.64	7.87	7.59	6.32	8.47	6.25	5.08	7.84	7.51	6.6	7.3	3.73	3.19	2.63	8.61	4.77	2.58	2.01	7.34	7.58	7.76	6.54	9.16
SRSF11	2	all tissue	137.9	138.9	35.26	23.8	36.43	22.92	26.44	27.75	22.5	28.52	32.08	30.08	45.5	161.3	106.2	58.22	143.8	93.49	107.65	156.4	126.8	154	113.55	162.9	110.4	113.1	84.16	100.6	60.63	90.5	67.25	98.08	100.6	72.02	103.5	40.44	44.79	36.16	110.6	14.34	31.19	18.71	103.3	98.17	106.8	35.13	93.33
STX1A	4	all tissue	140	138.5	166.45	107.7	163.8	54.81	43.12	10.22	8.46	19.76	21.41	7.39	3.56	4.9	118.9	2.47	5.63	11.35	8.35	6.74	8.75	10.95	7.47	12.05	7.71	4.29	4.71	10.06	2.18	8.65	5	5.8	15.28	6.53	6.3	1.4	4.1	3.06	6.84	3.16	1.41	0.83	9.68	5.08	5.55	1.24	10.58
STXBP1	3	all tissue	673.95	613.7	313.45	156.3	395.4	91.67	95.24	85.31	62	134.6	139.7	73.39	59.52	61.85	174.9	27.48	44.71	21.82	23.49	53.83	62.5	62.7	59.1	58.51	31.87	38.4	13.42	29.47	10.86	26.83	11.95	12.23	31.28	14.39	48.68	1.95	10.15	12.53	26.68	0.68	18.46	12.77	29.1	37.85	30.07	4.56	27.45
STXBP5	3	all tissue	9.77	12.69	5.97	4.3	6.99	2.34	2.55	2.59	1.95	2.82	3.93	2.46	3.14	10.24	12.07	10.31	8.04	22.82	9.44	5.82	8.4	9.29	13.56	11.11	16.36	7.31	6.55	6.27	13.2	5.72	4.47	11.33	7.36	8.64	7.16	1.14	6.85	1.84	9.93	6.97	2.86	2.01	8.67	9.4	12.87	4.76	40.16
SYN1	4	all tissue	232.45	268.5	332.65	207.9	327.1	100.11	115.1	65.13	47.41	100.3	114.9	40.38	11.28	3	55.15	1.67	0.69	4.01	2.06	3.81	2.3	1.32	0.98	1.81	1.19	0.79	1.14	1.73	0.38	1.93	1.02	1.15	4.82	2.01	2.61	0.67	0.99	0.94	1.2	1.12	6.1	5.83	2.16	3.14	1.95	0.5	0.61
SYNE1	4	all tissue	66.61	70.08	17.34	12.98	17.61	9.78	9.7	15.99	10.49	19.21	10	7.81	9.15	12.27	25.86	8.11	27.7	17.43	11.85	42.38	22.08	23.76	9.52	13.42	9.25	10.72	3.3	12.84	2.27	12.38	8.18	6.2	12.57	4.87	23.45	2.25	3.38	11.38	13.28	4.76	8.07	6.18	30.55	19.74	23.93	3.78	7.64
SYNJ1	4	all tissue	39.6	33.47	23.34	16.46	37.61	9.85	11.67	12.26	8.38	18.05	18.65	11.31	9.77	11.36	16.38	4.87	11.24	18.6	6.08	7.25	8.06	9.49	8.54	9.48	7	8.03	5.4	7.24	4.53	7.15	4.17	6.82	7.09	5.75	11.18	2.47	2.3	3.63	8.55	4.71	3.9	2.63	11.24	9.36	10.33	4.44	5.62
TANC2	3	all tissue	6.57	6.94	15.27	9.36	16.24	6.67	7.15	11.7	8.7	14.47	9.8	6	10.64	14.75	14.37	2.3	4.09	22.73	5.77	4.99	5.37	6.49	6.39	5.69	5.91	5.63	5.89	4.12	5.01	3.9	3.21	2.5	4.83	2.91	13.43	0.69	1.76	3.13	9.53	2.37	2.01	0.85	7.16	4.97	3.02	1.08	28.31
TAOK2	2	all tissue	52.415	57.64	29.53	23.8	29.11	18.255	19.04	20.875	17.93	24.44	22.43	17.17	22.14	41.12	40.99	34.23	40.545	56.64	32.375	37.15	33.22	45.4	35.985	40.62	37.435	28.97	22.9	29.21	20.46	28.7	19.92	27.45	25.84	23.08	47.18	8.876	9.33	17.24	31.05	12.09	14.62	12.52	25.56	28.94	23.67	10.545	23.09
TCF4	3	all tissue	54.28	39.07	15.46	17.19	21.17	13.23	16.82	11.4	9.29	9.28	9.4	9.5	13.33	19.58	13.57	15.44	25	10.92	11.59	24.98	16.73	30.93	21.57	35.46	19.09	29.83	9.51	12.18	6.01	11.95	4.35	12.68	18.72	8.18	30.29	1.32	1.73	3.23	15.84	0.59	9.56	6.57	24.22	22.26	16.77	5.83	18.03
TLK2	4	all tissue	17.1	13.83	7.76	6.86	9.32	6.05	6.94	6.42	5.75	7.09	8.76	7.86	12.34	18.74	12.77	9.32	14.76	43.58	13.56	17.59	15.57	20.7	15.63	17.52	14.33	13.94	11.47	14.96	11.82	15.39	8.17	11.51	15.4	11.56	16.04	4.15	4.33	6.04	15.28	6.88	6.75	5.84	14.64	14.52	19.61	12.43	19.36
TNRC6B	2	all tissue	13.15	12.95	4.66	3.85	5.15	3.2	3.41	3.99	2.92	4.72	4.06	2.89	3.7	10.67	9.22	4.87	8.47	10.77	6.85	7.89	8.39	9	7.11	8.36	7.01	6.05	5.46	7.07	4.37	6.85	4.2	6.65	6.91	5.44	7.46	2.94	2.45	2.95	7.3	4.51	3.39	2.96	7.15	5.57	5.61	4.02	5.53
TOP1	5	all tissue	63.78	50.05	22.53	19.5	28.11	17.41	18.44	22.14	16.5	23.7	22.28	18.82	30.34	43.03	46.01	46.56	67.96	36.61	45.63	54.38	53.32	53.19	54.73	53.23	57.85	47.56	44.13	38.74	57.66	38.52	38.61	54.67	40.76	45.06	81.52	20.54	17.1	24.88	47.88	29.59	18.96	12.2	36.92	38.82	37.54	17.07	84.51
TRIM33	4	all tissue	25.92	20	7.43	7.65	10.03	6.6	6.69	7.7	6.08	9.09	7.33	6.38	9.15	20.92	13.73	9.9	20.01	25.6	16.21	22.44	20.12	23.15	19.67	20.13	18.85	16.19	14.67	14.44	13.6	13.85	10.57	13.18	15.65	11.19	16.81	4.88	6.28	6.7	23.33	5.72	5.18	3.44	15.82	15.53	20.68	6.12	13.38
TRIO	2	all tissue	48.04	46.21	19.25	12.88	18.49	9.92	9.1	7.55	6.08	9.4	11.51	7.32	6.45	36.3	21.08	11.43	16.03	15.33	21.32	35.61	20.8	35.98	16.92	18.45	15.49	22.79	12.35	29.5	8.73	26.46	9.1	19.56	26.23	20.02	22.13	5.12	5.51	7.69	23.46	1.52	7.74	6.71	29.99	23.73	25.21	7.25	51.23
TRIP12	1	all tissue	26.81	26	18.97	13.92	19.72	13.14	13.92	15.04	12.88	16.49	16.51	16.23	24.55	44.82	31.13	30.81	40.87	91.93	37.32	40.18	40.46	43.63	42.28	43.07	36.75	37.5	32.06	37.97	34.77	38.92	24.57	31.59	38.66	28.45	43.57	11.29	11.1	16.94	45.18	24.23	18.89	14.93	41.17	40.46	49.45	35.42	70.24
TSC1	Score not determined	all tissue	58.81	58.69	21.55	14.07	19.95	10.36	11.12	14.46	10.84	16.44	14.51	11.86	13.98	35.69	29.81	19.04	34.17	33.27	24.26	35.96	23.06	29.1	21.27	29.12	21.08	20.5	15.64	19.59	13.56	18.53	14.83	18.55	22.31	15.7	21.81	7.17	7.99	12.38	22.94	4.61	8.35	8.85	17.68	18.27	19.06	11.06	23.77
UBN2	2	all tissue	19.06	17.47	3.9	3.33	4.63	2.84	3.16	3.71	2.74	4.83	4.31	3.23	4.68	12.18	15.56	6.12	12.51	19.75	8.96	12.9	9.77	11.99	10.01	11.43	9.05	6.39	7.11	7.11	5.83	6.87	4.92	5.85	7.33	5.52	6.92	2.83	4.51	3.02	8.65	1.15	2.94	2.29	6.47	6.74	6.89	5.35	5.89
UBR5	3	all tissue	33.28	35.31	14.26	9.99	13.72	9.43	9.5	12.35	9.1	13.97	10.84	9.36	12.42	41.21	28.7	15.91	30.89	42.82	26.67	43.11	34.36	44.48	34.63	39.49	32.65	34.12	24.68	31.89	24.44	31.38	17.23	24.49	36.55	22	32.68	6.6	10.09	8.19	41.18	8.51	14.53	8.93	34.68	31.38	40.61	22.41	43.72
UPF2	5	all tissue	30.65	21.33	11.02	10.11	14.91	9.08	9.14	10.63	9.55	11.25	11.23	10.17	12.66	28.64	15.32	9.54	25.11	32.31	20.75	29.32	24.3	30.27	22.21	27.57	23.24	21.33	16.21	22.9	16.33	24.01	11.68	17.27	28.8	17.6	18.57	7.6	7.57	8.52	27.67	8.8	8.32	6.32	22.26	21.68	31.43	16.28	26.44
USP15	2	all tissue	15.57	16.09	5.3	4.3	6.55	3.92	4.57	4.19	3.53	5.03	5.28	4.99	7.99	26.03	15.03	15.88	19.43	32.13	16.27	27.4	21.03	20.2	19.16	19.47	21.56	21.4	16.19	16.06	17.37	15.82	13.26	17.87	16.64	14.8	31.89	11.05	7.44	6.72	19.74	53.06	9.97	7.88	20.47	20.52	23.17	15.42	19.18
USP7	2	all tissue	74.12	62.95	31.56	27.14	36.94	21.53	21.21	22.4	18.69	25.49	25.65	22.44	26.92	56.81	45.85	32.22	51.71	88.53	50.03	56.05	60.17	70.91	60.06	60.44	56.97	45.02	43.03	56.37	57.57	54.02	36.47	51	58.51	51.7	49.79	19.13	19.87	18.62	60.47	21.44	24	19.31	51.84	51.74	61.97	49.37	50.44
VIP	5	all tissue	1.97	2.52	15.82	23.08	20.97	13.21	10.01	1.94	1.22	1.16	3.71	1.46	0.97	2.31	1.11	0.98	4.98	2.32	2.13	1.13	2.49	4.09	2.11	2.93	2.21	2.99	0.77	27.45	0.92	33.69	3.17	20.14	81.96	32.22	5.79	0.69	1.27	1.6	2.18	0	1.45	1.76	0.86	1.94	0.73	0.58	0
WAC	2	all tissue	167.2	119	38.38	38.34	51.93	34.49	31.73	30.98	27.48	35.22	38.18	36.66	53.3	70.28	46.2	34.35	61.04	53.28	51.15	72.21	57.7	76.95	65.47	75.68	56	56.39	42.4	57.79	40.65	60.6	33.21	43.55	70.41	41.15	61.89	15.27	17.66	23.91	72.62	32.4	26.11	18.54	67.17	61.07	87.64	25.08	50.44
WASF1		all tissue	91.705	65.45	74.305	69.02	148.1	43.88	72.26	76.475	50.98	96.4	32.07	22.22	47.05	14.05	22.46	9.0115	7.603	123.6	9.349	40.66	22.94	21.94	16.75	17.97	12.525	15.47	8.711	16.2	16.46	14.37	3.4515	6.023	21.41	8.0735	8.25	4.752	2.6765	6.502	11.74	0.9797	2.88	0.8734	8.962	12.18	13.41	0.91115	38.62
WDFY3	2	all tissue	26.25	22.84	11.02	9.96	12.95	9.5	11.4	11.1	8.98	11.85	11.33	12.17	21.88	17.36	14.21	11.03	15.76	11.14	11.48	17.31	15.48	16.92	12.9	14.87	12.17	12.14	9.84	11.32	9.36	11.26	6.66	5.7	11.35	6.48	14.98	2.61	3.84	9.22	14.28	10	4.49	3.11	18.53	16.14	16.77	4.44	18.56
WDR26	Score not determined	all tissue	42.42	39.31	15.18	14.82	20.21	13.97	15.18	15.57	12.91	17.35	16.94	15.88	22.49	45.79	34.77	32.29	53.88	44.53	40.63	45.21	46.13	48.62	56.4	50.53	56.62	44.81	39.15	42	60.17	43.01	24.68	35.15	45.86	31.82	62.87	15.97	14.02	18.31	50.25	39.98	20.59	14.63	46.71	44.71	51.03	34.74	54.35
YEATS2	4	all tissue	41.42	36.95	17.92	11.59	17.93	9.4	10.55	10.98	9.25	13.54	13.21	10.23	13.72	26.22	21.86	6.93	23.66	15.01	18.36	29.35	18.9	23.73	20.55	20.09	18.81	14.11	13.72	15.62	13.46	16.51	7.25	10.61	17.55	9.96	21.59	2.91	4.2	7.45	19.32	4.68	6.43	3.79	17.96	15.2	14.34	3.69	29.47
YTHDC2	4	all tissue	35.12	29.68	9.13	7	11.24	5.53	6.45	7.18	6.09	7.75	8.52	7.35	9.48	28.09	22.41	16.06	26.72	25.71	20.31	31.14	22.93	27.84	23.24	25.52	23.25	19.83	17.32	18.06	17.25	16.56	11.9	18.37	17.06	14.03	19.51	7.9	7.6	8.03	23.05	3.04	8.83	5.27	19.98	20.07	20.33	9.5	20.14
YY1	Score not determined	all tissue	52.58	41.08	21.53	20.73	27.18	18.58	18.37	20.67	16.85	22.42	19.09	17.29	27.24	43.99	30.18	28.85	65.58	31.52	34.66	35.87	43.22	45.02	33.59	43.57	33.94	34.06	27.24	40.8	31.13	41.35	25.75	31.93	43.81	30.59	39.74	16.3	12.34	17.77	44.64	13.67	15.32	12.13	41.54	39.64	51.5	25.58	44.11
ZMYND11	3	all tissue	102.4	68.57	38.54	44.34	53.01	46.01	45.98	48.28	42.06	53.17	46.03	47.07	75.43	74.26	43.78	31.5	87.98	30.15	51.26	67.96	65.83	82.22	71.11	79.31	46.73	49.85	35.88	75.04	25.78	77.1	30.52	31.31	79.89	35.6	47.7	11.73	18.94	24.7	85.02	2.85	25.9	17.68	65.42	65.61	93.01	33.12	52.67
ZNF462	4	all tissue	5.45	4.95	2.13	2.36	2.32	3.18	2.73	3.44	2.93	4.05	3.65	3.23	4.04	10.23	5.18	6.57	8.91	9.1	7.6	9.8	6.39	7.84	8.11	7.84	6.93	5	8.2	4.87	7.28	4.93	0.76	2.43	6.54	3.96	3.75	0.29	0.55	2.53	5.64	0.02	2.68	1.92	2.75	3.6	2.05	3.48	4.59
ZNF827	4	all tissue	21.01	17.99	5.82	4.92	6.39	3.67	3.46	5.11	4.09	7.75	4.77	3.9	4.72	2.84	16.09	9.34	16.11	6.78	25.31	14.68	15.81	17.66	9.96	13.58	7.11	7.26	10.91	8.4	3	8.47	4.49	9.24	11.28	7.94	5.27	0.33	1.91	4.34	16.17	0.41	3.62	2.94	12.49	8.07	10.68	5.47	8.74
DPYSL2	3	all tissue	206.1	247.75	155.85	146.4	210.3	131.7	118.2	108.15	100.45	102.7	149.1	128.95	233.6	92.025	28.54	32.645	36.68	13.86	24.655	61.18	42.63	48	41.74	41.73	38.35	68.54	21.34	48.515	11.42	47.185	13.095	26.23	59.39	27.28	116.7	5.32	5.087	14.38	37.08	5.137	38.04	21.22	65.84	57.28	53.03	7.8655	45.12
ANKS1B	4	Brain	14.57	13.21	18.13	15.59	24.63	13.45	19.56	17.75	13.91	25.18	13.88	11.24	27.19	1.84	5.55	0.76	2.21	3.65	0.82	1.53	0.95	1.28	0.96	1.74	0.63	0.75	0.57	1.23	0.28	1.21	0.17	0.18	2.08	0.46	0.3	0.04	0.11	0.5	0.91	0.02	0.22	0.09	2.97	2.63	3.52	0.53	0.05
ASTN2	3	Brain	16.11	15.33	6.68	5.85	7.74	5.43	4.9	6.08	5.35	4.86	8.65	6.34	4.89	8.61	2.73	1.49	1.14	12.48	11.35	1.57	1.5	2.08	3.05	3.03	1.87	1.5	1.44	2.43	0.42	2.51	2.34	0.93	2.7	1.17	0.82	0.46	1.34	2.15	2.32	0.11	7.54	0.69	2.62	1.77	3.07	0.83	1.65
ATP2B2	3	Brain	167.7	166	79.22	35.04	97.92	14.23	16.21	38.57	30.75	39.42	14.79	15.26	4.94	2.49	5.99	0.47	0.11	1.38	0.1	0.08	4.51	2.34	0.77	2.97	0.17	0.17	3.21	0.3	0.14	0.3	0.08	0.15	0.21	0.12	0.08	15.16	0.09	0.08	0.08	0.03	0.09	0.04	0.08	0.11	0.11	2.09	0.03
ATRNL1	5	Brain	0.86	2.22	18.25	10.27	25.43	5.43	4.86	4.19	3.13	5.02	3.72	1.9	1.5	0.04	5.15	7.8	0.47	6.93	1.91	9.57	0.84	7.49	0.55	0.33	0.8	0.23	0.33	0.45	0.27	0.8	0.13	0.53	1.33	1.34	0.07	0.23	0.31	0.83	0.89	0.01	0.21	0.08	9.57	2.59	0.64	0.59	0.05
BCL11A	2	Brain	0.35	0.86	10.57	6.74	11.19	1.45	6.4	6.93	5.4	8.21	1.72	0.97	0.22	0.07	1.35	0.78	1.09	1.14	2.9	0.18	0.58	0.52	1.19	1.16	6.32	0.67	4.34	1.17	8.24	1.37	0.87	4.35	6.77	3.35	0.66	0.05	1.11	0.09	1.83	0.97	0.45	1.41	0.05	0.08	0.05	0.02	0.2
CACNA1A	Score not determined	Brain	312.7	337.6	27.91	15.24	25.7	10.28	9.29	15.34	12.49	18.53	11.95	7.03	6.43	5.39	4.26	0.33	1.11	4.07	0.48	0.67	3.74	1.03	0.61	0.74	0.81	0.98	0.23	0.44	0.21	0.37	0.89	1.81	0.39	0.71	0.27	0.07	0.96	0.32	0.43	0.18	0.35	0.21	0.49	0.47	1.91	0.16	1.52
CACNA1B	4	Brain	46.74	51	19.41	10.8	18.65	5.52	5.09	9.98	7.63	13.47	11.19	3.43	8.13	0.08	15.1	0.08	0.49	11.7	0.71	0.09	0.43	0.08	0.24	0.26	0.21	0.04	0.03	0.18	0.03	0.2	0.3	0.15	0.84	0.32	0.04	0.01	0.15	0.02	0.1	0.01	0.1	0.04	0.05	0.06	0.07	0.02	0.04
CACNA1D	2	Brain	7.37	8.09	3.97	2.19	3.53	1.45	1.45	1.7	1.24	3.04	2.23	1.35	1.44	3.56	14.12	11.35	5.57	3.84	3.87	0.76	6.22	0.65	1.6	5.85	0.25	1.43	0.85	0.37	0.37	0.27	0.59	3.23	1.15	1.57	10.88	1.25	1.26	2.2	1.95	0.11	0.73	0.05	0.11	0.13	0.07	0.03	0.02
CACNA1G	4	Brain	10.44	34.76	12.05	4.62	9.52	2.31	1.23	1.29	1.17	1.22	7.57	3.85	1.22	0.13	0.28	0.14	0.53	1.23	1.75	7.13	5.62	2.92	18.92	12.56	6.39	1.09	0.21	0.2	0.35	0.13	0.14	0.13	0.62	0.23	0.44	0.01	0.05	0.02	0.11	0.01	2.16	0.07	0.3	0.21	0.16	0.04	0.52
CACNA2D3	2	Brain	3.78	3.98	17.99	8.76	23.43	4.3	5.45	13.66	10.33	19.6	6.92	4.01	1.87	2.64	5.04	0.47	1.93	11.17	2.92	5.3	1.51	1.1	2.26	1.24	4.29	1.11	0.85	3.09	3.1	3.06	1.73	0.69	4.09	1.01	3.14	0.03	0.08	1.96	1.22	0.56	12.53	5.34	1.19	4.48	1.94	7.84	0.35
CADM2	4	Brain	37.78	28.87	23.44	24.23	40.76	19.37	19.52	20.58	17.85	20.29	16.63	20.49	14.9	11.4	4.2	0.08	0.42	0.37	1.34	0.19	0.3	0.15	0.77	0.95	0.91	1.32	0.27	2.9	0.25	2.74	1.1	0.33	4.26	0.99	0.29	0.1	0.08	0.03	1.43	0.02	1.68	0.13	0.14	0.65	0.24	0.82	0.01
CAMK2A	4	Brain	8.39	14.66	602.35	455.8	651	296.5	344.6	105.65	88.56	178	55.3	7.89	6.18	1.88	4.5	0.2	0.21	0.34	0.81	0.51	2.84	7.91	2.34	1.85	1.52	0.22	0.26	3.67	0.21	3.23	0.21	0.54	1.78	0.82	1.8	0.1	0.07	0.55	2.67	0.1	3.75	3.75	0.17	0.54	0.57	33.29	0.23
CDH8	4	Brain	0.16	0.21	5.03	2.51	6.93	2.08	3.13	3.82	3.07	4.88	3.46	3.24	3.49	0.04	0.32	0.01	0.05	0.16	0.18	0.28	0.05	0.04	0.09	0.06	0.08	0.05	0.05	0.27	0.05	0.28	0.01	0.03	0.11	0.03	0.05	0	0	0.01	0.26	0	0.01	0.01	1.51	0.01	0.07	0.05	0.01
CELF4	3	Brain	101.45	82.77	52.97	47.58	66.57	33.49	23.54	23.51	17.33	41.15	42.79	17.05	4.11	0.59	26.79	0.29	0.43	3.75	0.65	1.17	0.48	0.42	0.26	0.37	0.29	0.32	0.2	0.5	0.09	0.44	0.93	0.48	1.39	0.51	0.48	0.05	0.73	0.32	0.17	0.02	0.24	0.07	0.27	0.25	0.23	0.08	0.04
CNKSR2	3	Brain	80.22	60.07	22.16	14.24	33.64	9.77	12.26	16.15	11.32	20.29	5.36	3.16	2.01	8.11	2.25	0.74	1.55	1.18	0.8	0.95	1.68	0.52	0.5	1.08	1.16	1.98	0.49	5.08	0.08	3.31	1.1	0.67	1	0.44	2.04	0.36	1.17	0.08	0.98	0.12	0.43	0.37	0.93	2.15	2.3	1.11	0.34
CNTN6	3	Brain	17.19	12.79	1.3	1.48	2.18	0.83	0.53	0.38	0.29	0.42	1.62	1.04	0.94	0.22	0.44	4.21	5.12	0.33	0.09	0.03	0.05	0.07	0.01	0.02	0.03	0.07	0.04	0.11	0.01	0.09	0.02	0.04	0.13	0.04	2.56	0	0	0.08	0.04	0	0.06	0.01	0.25	0.06	0.15	0	0.02
CNTNAP2	2	Brain	9.13	6.97	24.18	16.93	38.05	12.56	8.27	7.97	6.75	11.72	14.97	12.95	32.91	0.02	4.48	0.04	0.09	0.96	3.75	1.23	0.19	0.04	0.17	0.14	0.13	0.02	0.1	1.03	0.33	0.91	0.13	0.97	0.45	0.77	0.09	0.7	0.06	0.04	0.09	0.07	0.09	0.02	0.01	0.07	0.02	0.01	0.02
CTNNA2	Score not determined	Brain	10.31	13.26	53.75	47.65	63.67	39.115	26.46	31.65	18.82	30.08	23.08	15.06	6.988	0.69305	6.902	0.22415	0.072845	19.99	0.14515	0.03758	0.09413	0.04954	0.05168	0.05993	0.07285	0.029565	0.03764	0.5711	0.026	0.5763	0.09296	0.3318	1.629	0.5865	0.02768	0.01052	0.3238	0.02962	0.05644	0.01319	0.05822	0.01798	0.01758	0.04446	0.02332	0.030605	0.01179
CTNND2	2	Brain	62.31	57.14	95.87	96.15	104.1	82.07	64.06	70.69	65.63	65.74	57.68	63.55	46.6	1.45	14.09	0.12	0.28	4.65	1.37	1.32	0.27	0.1	0.11	0.19	0.23	0.85	1.11	0.87	0.09	1.12	0.7	0.5	1.57	0.61	0.6	0.22	8.65	0.08	0.16	0.03	1.35	1.48	0.09	0.15	0.11	0.06	0.03
CUX2	4	Brain	1.3045	2.314	18.57	5.58	15.33	1.905	0.5869	0.7435	0.4787	0.714	1.756	2.275	0.2651	0.03643	2.562	0.02595	3.7795	1.295	12.85	0.02723	0.05553	0.02785	0.025595	0.03171	0.14405	0.02463	0.03514	0.02472	0.01737	0.02667	1.3925	0.1619	0.5651	0.2064	0.04218	10.27	0.050055	0.01799	0.06482	0.02857	0.009575	0.01732	0.03488	0.03853	0.02255	0.06054	0.01287
DAB1	5	Brain	24.03	18.68	3.73	4.67	4.35	3.49	4.86	1.13	0.87	1.43	3.44	2.51	1.75	6.92	0.29	0.09	0.3	0.65	1.82	0.7	0.49	0.62	1.63	1.01	0.75	0.3	0.12	0.56	0.08	0.48	0.15	6.09	0.8	0.31	0.29	2.04	0.08	0.1	1.64	0.02	0.82	0.5	0.13	1.45	0.39	0.03	0.95
DLGAP1	3	Brain	35.04	26.61	22.58	16.76	38.85	8.67	8.48	4.47	3.37	7.38	2.74	1.7	1.34	0.41	0.28	1.06	0.2	3.14	1.07	0.54	0.83	0.24	0.15	0.45	0.39	0.35	0.21	0.17	0.12	0.23	0.07	0.13	0.18	0.18	0.61	0.01	0.01	0.35	0.36	0.02	0.04	0.03	1.17	0.29	0.63	0.04	0.06
DLGAP2	4	Brain	0.28	0.43	9.39	4.97	9.74	2.49	2.86	3.77	2.8	5.65	2.08	0.47	0.21	0.1	4.52	0.05	0.84	6.15	0.19	0.17	0.28	0.05	0.07	0.11	0.08	0.16	0.07	0.09	0.08	0.08	0.07	0.14	0.16	0.09	0.11	0.11	0.02	0.24	0.08	0	0.03	0.01	0.02	0.05	0.03	0.01	0.01
DLGAP3	4	Brain	44.4	46.56	58.85	44.68	54.59	35.32	29.12	40.22	35.51	49.81	13.74	10.04	2.29	0.58	9.53	0.51	1	17.68	0.48	0.41	0.83	0.54	0.64	0.71	0.4	0.46	0.5	0.36	0.22	0.35	0.4	0.8	0.59	0.55	0.46	0.11	0.8	0.72	0.59	0.47	0.13	0.08	0.55	0.48	0.32	0.08	0.1
DLX1	5	Brain	0.05	0.04	8.94	11.62	10.59	7	3.28	2.55	2.81	2.6	15.34	0.11	0.1	0.69	0.08	0.09	2.8	0.14	0.2	0.16	0.16	0.09	0.5	0.87	0.32	0.09	0.05	0.49	0.07	0.41	0.12	0.24	1.28	0.49	0.04	0.02	0.04	0.03	0.3	0	0.19	0.04	0.29	0.52	0.21	0.08	3.18
DPP10	3	Brain	1.29	1.9	10.52	8.41	16.8	7.76	4.58	6.15	2.84	3.78	6.47	3.97	4	0.1	0.7	5.89	0.05	1.04	0.02	0.03	0.03	0.01	0.05	0.29	0.01	0.03	0.18	0.79	0.03	1.86	0.68	0.42	0.84	1.14	0.07	0.04	1.78	0.04	0.74	0	0.03	0.01	0	0.01	0	0	0
DSCAM	1	Brain	2.43	2.71	6.56	6.29	7.44	6.33	5.76	3.83	3.61	4.46	7.88	5.55	3.74	0.12	8.56	0.03	0.04	0.81	0.02	0.01	0.03	0.02	0.04	0.06	0.01	0.04	0.03	0.03	0	0.03	0.02	0.03	0.17	0.05	0.06	0.02	0.04	0.03	0.03	0	0.01	0	0.01	0.01	0.01	0.01	0
ELAVL2	4	Brain	20.19	10.97	12.94	15.67	30.27	6.21	4.54	3.9	2.76	3.13	18.51	12.18	1.58	0.12	1.29	0.21	0.09	21.63	0.08	0.52	0.12	0.16	0.16	0.09	0.14	0.11	0.11	0.17	0.04	0.17	0.05	0.04	0.08	0.13	0.02	0	0.02	0.08	0.05	0	0.02	0.01	0.03	0.05	0.04	0.04	0.04
ELAVL3	3	Brain	296.8	282.1	74.93	64.72	83.91	47.38	61.78	46.72	41.25	54.46	60.36	50.08	103.3	0.12	11.58	0.3	0.11	1.89	0.41	0.08	0.05	0.18	0.05	0.06	0.08	0.06	0.05	0.27	0.04	0.31	0.11	0.22	1.16	0.42	0.21	0.02	0.05	0.07	0.03	0.06	0.14	0.3	0.08	0.07	0.09	0.06	0.03
ERBB4	5	Brain	9.24	7.06	5.63	8.6	8.19	6.37	4.31	7.53	5.49	7.24	4.78	4.67	2.39	1.14	2.32	0.03	2.2	4.98	0.25	0.12	1.29	0.14	0.11	0.24	0.12	1.74	2.83	0.1	0.04	0.06	0.4	0.03	0.11	0.05	0.96	0.01	0.34	2.09	0.46	0.01	2.24	0.84	8.2	1.84	2.66	0.78	0.02
FEZF2	4	Brain	0.03	0.02	13.53	17.1	14.55	11.37	19.1	4	4.28	4.11	1.7	0.29	0.04	0	0.08	0	0	0.09	0	0	0	0	0	0	0	0	0	0	0	0	0	0	0	0	0	0	0	0	0	0	0	0	0	0	0	0	0
FOXG1	Score not determined	Brain	0.03	0	42.67	39.04	49.61	27.93	26.27	33.74	24.23	37.74	0.88	0.13	0.06	0.06	7.95	0.06	0.36	16.75	0.02	1.19	0.09	0.05	0.05	0.05	0.05	0.04	0.03	0.72	0.13	2.93	0.06	0.05	0	0.01	0.04	0	0	0.02	0.08	0	0.02	0	0.07	0.05	0.06	0	0.09
FRMPD4	5	Brain	2.66	4.92	8.35	5.11	12.06	2.82	2.62	3.67	2.12	5.52	2.22	1.31	0.37	0.08	0.18	0.01	0.02	0.48	0.18	0.01	0.05	0.02	0.02	0.06	0.02	0.07	0.02	0.15	0.01	0.22	0.04	0.04	1.43	0.43	0.05	0.01	0.02	0.01	0.11	0	0.26	0.35	0.01	0.02	0.01	0.04	1.46
GABBR2	4	Brain	77.11	74.82	77.735	46.69	101.1	21.365	21.48	5.228	3.616	6.839	23.79	12.08	2.881	0.08269	0.3447	1.8435	2.844	2.988	0.03621	0.02049	0.03413	0.05247	0.013605	0.02978	0.035935	0.01966	0.04855	0.06333	0.0239	0.088865	0.11395	0.04877	0.09189	0.037095	0.2961	0.01152	0.030145	0.02398	0.2017	0.01406	0.01852	0.2542	0.02969	0.02808	0.03087	0.06257	2.052
GABRA1	5	Brain	108.35	70.32	41.79	27	76.37	12.14	10.56	5.99	4.79	10.11	11.06	5.44	1.29	0.01	0.1	0.02	0.01	0.2	0.03	0	0	0	0	0	0	0.01	0	0	0	0	0.11	0.01	0.02	0.02	0.02	0	0.01	0.01	0	0.01	0.01	0.01	0	0	0.01	0.01	0
GABRA3	Score not determined	Brain	1.88	1.98	13.85	13.08	20.9	6.4	6.01	2.3	1.79	7.75	14.13	3.51	1.41	0.12	0.11	0	0	1.24	0.06	0	0	0	0.49	0.29	0.42	0	0.14	0.03	0.54	0.03	0	0.05	0.13	0.07	0	0	0	0	0.28	0	0	0	0	0	0	0	0
GABRA4	4	Brain	0.74	1.43	5.52	4.63	8.95	2.91	1.84	8.46	5.07	11.49	1.98	1	0.15	0.05	1.63	0.01	0.01	0.19	0.01	0.01	0.01	0.01	0.02	0.04	0.02	0.01	0.01	0.03	0.1	0.01	0.01	0.11	0.06	0.04	0.01	0	0.01	0.01	0.01	0	0.03	1.3	0.13	1.81	1.87	0.01	0
GABRA5	5	Brain	0.19	0.41	26.55	37.96	34.49	16.84	28.65	24.06	11.5	93.19	9.69	1.79	0.27	0.03	0.33	0.01	0.09	0.74	0.08	0.02	0	0	0	0.04	0.02	0	0	5.15	0.07	10.16	0.16	0.02	0.04	0.01	0.01	0.03	0.03	0.03	0	0	0.28	0.01	0	0	0	0.01	0.1
GABRB3	2	Brain	26.24	18.44	22.45	15.98	32.91	10.43	11.36	14.99	10.37	24.32	12.44	3.73	2.2	1.13	21.31	0.66	4.22	3.2	1.02	1.25	1.19	1	0.89	2.19	0.61	0.36	0.3	1.18	0.4	1.45	1.97	0.45	1.16	0.6	0.57	0.22	1.08	1.24	1.66	0.01	3.69	0.28	0.3	0.49	0.4	0.06	0.54
GAD1	3	Brain	31.43	37.82	37.05	48.97	59.13	23.32	16.05	37.32	25.36	53.83	48.29	8.29	2.79	0.18	7.73	2.78	0.29	3.36	0.79	0.4	0.44	0.55	0.91	1.37	0.54	0.21	0.17	0.09	0.39	0.08	0.06	0.11	0.09	0.07	0.28	0.02	0.12	2.1	0.6	0.05	0.03	0.02	5.25	2.68	6.36	0.03	0.12
GALNT13	5	Brain	36.3	28.99	4.24	5.3	6.92	7.22	6.72	5.75	4.91	6.97	10.42	7.69	13.15	0.31	2.45	0.93	0.06	0.5	0.94	0.44	0.95	1.19	0.49	0.64	0.25	1.07	0.73	0.28	0.05	0.2	0.17	0.42	0.59	0.19	1.11	0.01	0.1	0.1	0.33	0.01	0.16	0.03	1.11	0.46	3.6	0.01	0.7
GAP43	4	Brain	299.7	236.4	426.45	384.3	572.6	176.45	105	80.46	49.8	212.2	278.8	114	24.69	31.41	6.51	0.44	0.3	0.81	0.65	0.33	0.48	0.43	0.29	0.55	0.64	0.45	1.03	5	0.23	4.11	0.6	2.78	15.22	5.67	0.34	0.08	0.32	0.12	0.79	0.09	1.52	0.71	7.99	7.68	2.44	0.15	0.17
GDA	5	Brain	0.03	0.03	22.42	21.13	38.77	11.56	8.69	1.32	0.34	21	8.39	0.25	0.11	0.32	2.04	0.04	0.02	1.03	0.02	0.02	0.22	0.03	0.04	0.1	0.04	0.03	0.03	0.02	0.05	0.01	0.14	27.09	0.06	4.53	0.06	15.06	0.53	9.86	5.75	0.01	0.02	0.02	0.01	0.02	0.02	0.32	0.05
GLRA2	4	Brain	16.89	13.12	1.92	2.9	2.59	3.28	0.53	0.81	0.85	3.58	8.75	0.59	0.5	0.1	0.42	0	0	0.07	0	0.08	0.03	0.01	0	0.02	0	0	0	0.01	0	0.02	0	0.06	0.14	0.24	0.01	0	0	0.03	0	0	0	0	0	0	0	0	0.02
GPR85	4	Brain	6.98	6.57	5.31	4.05	5.7	3.13	4.67	5.62	5.76	4.89	4.72	4.85	3.97	0.3	0.95	0.15	0.28	3.83	0.41	0.12	0.54	0.35	0.16	0.16	0.21	0.36	0.33	0.19	0.13	0.21	0.11	0.17	0.21	0.14	0.55	0.04	0.03	0.08	0.38	0.02	0.67	0.12	0.35	0.28	0.13	0.03	1.38
GRIA1	2	Brain	41.88	76.27	27.24	33.47	35.56	29.15	34.74	22.75	16.2	34.58	25.91	7.11	2.84	1.24	1.61	0.32	0.46	1.3	0.17	0.19	0.21	0.2	0.27	0.24	0.33	0.42	0.1	0.8	0.09	0.56	0.16	0.29	0.63	0.28	13.08	0.02	0.07	0.08	0.17	0.02	0.3	0.07	17.58	2.71	1.2	0.09	14.12
GRID1	3	Brain	4.56	6.29	12.17	9.77	12.63	8.46	9.53	10.36	8.89	11.87	10.84	9.2	14.13	5.81	1.15	1.73	12.57	4.97	1.77	1.84	7.24	5.52	7.75	9.46	3.25	4.13	0.52	0.94	0.76	0.61	0.49	1.08	1.31	0.95	2.14	0.19	0.36	0.27	0.6	0.01	0.27	0.44	0.93	1.07	2.66	0.37	0.1
GRIK2	3	Brain	97.54	82.67	13.71	11.91	15.07	8.18	7.44	6.96	5.81	12.12	16.27	4.63	3.71	7.62	9.14	0.24	1.86	1.22	1.82	0.33	0.28	0.2	1	2.44	1.36	0.25	0.2	1.73	0.15	0.98	0.24	0.39	1.42	0.49	0.13	0.05	0.3	0.64	0.8	0.01	3.21	0.52	0.28	0.54	0.37	0.64	0.53
GRIN1	3	Brain	177.2	222.4	228.1	100.4	201.7	52.47	65.24	95.41	75.08	130.2	77.9	32.76	5.99	0.08	0.38	0.05	0.11	1.88	3.1	0.06	0.06	0.06	0.04	0.05	0.21	0.7	4.62	0.22	0.27	0.23	0.61	1.46	1.1	2.06	0.2	0.04	0.13	0.07	0.07	0.05	0.06	0.04	0.05	0.05	0.06	0.04	0.05
GRIN2A	4	Brain	6.75	6.77	8.31	4.24	10.47	2.52	3.29	1.86	1.74	1.98	0.97	0.59	0.68	0.13	0.1	0.02	0.31	1.82	0.13	0.09	0.31	0.41	0.38	0.18	0.37	0.12	0.05	1.25	0.09	0.46	0.22	0.18	0.15	0.16	0.07	0.01	0.04	0.14	0.07	0	1.17	0.37	0.34	0.12	0.13	0.02	0.01
GRIN2B	1	Brain	0.68	0.72	6.62	4.51	9.11	2.79	3.34	5.05	3.16	7.37	2.19	0.7	0.24	0.99	0.06	0.01	0.03	0.67	0.01	0.02	0.02	0.01	0.01	0.02	0.02	0.06	0.03	0.03	0.01	0.02	0.03	0.04	0.03	0.04	0.03	0.02	0	0.02	0.01	0	0.01	0	0	0.01	0.01	0	0.01
GRM1	Score not determined	Brain	38.9	30.75	3.76	3.43	5.91	1.81	2.21	2.06	1.34	2.13	2.57	1.16	0.63	0.19	0.15	0.03	0.19	0.89	0.02	0.04	0.04	0.03	0.04	0.04	0.02	0.04	0.02	0.02	0.01	0.02	0.01	0.01	0.03	0.02	0.06	0.01	0.02	0.09	0.03	0	0.04	0.52	0.05	0.05	0.04	0.01	0.04
HCN1	Score not determined	Brain	13.35	10.84	11.53	6.89	19.31	2.98	3.22	1.14	0.82	4.49	2.78	0.86	0.58	11.69	1.67	0.04	0.03	0.22	0.02	0.02	0.04	0.02	0.02	0.05	0.03	0.12	0.03	0.36	0.02	0.4	0.02	0.04	0.15	0.05	0.02	0.02	0.46	0.01	0.02	0	2.38	0.02	0.03	0.05	0.02	0.35	0
HECW2	3	Brain	11.83	9.63	4.39	3.04	5.39	2.2	3.11	2.66	2.82	2.83	2.38	2.73	3.77	1.96	2.79	1.43	6.71	3.12	0.72	0.59	1.31	1.14	2.33	1.69	1.65	2.4	1.01	0.73	2.27	0.78	0.64	0.9	0.48	0.47	14.25	0.71	0.4	1.13	0.65	0.25	2.67	3.15	2.59	3.32	1.13	0.28	1.17
HOMER1	4	Brain	12.19	10.45	12.54	9.52	16.65	5.11	3.89	6.21	5	10.07	3.24	1.55	2	2.02	3.5	0.27	9.82	6.04	1.72	3.63	3.09	4.72	3.14	3.71	2.9	1.85	1.79	3.02	2.98	3.37	1.12	0.65	1.73	0.93	2.55	0.32	0.37	1.65	4.26	0.08	6.17	6.23	2.04	1.59	1.57	9.77	4.18
KCND2	4	Brain	79.36	48.87	5.53	6.21	9.55	4.76	3.62	7.44	4.83	8.89	8.04	4.71	3.31	0.15	3.87	0.21	0.69	1.85	0.08	3.75	3	1.87	1.47	1.05	1.13	1.2	0.26	0.48	0.05	0.45	0.08	0.12	0.5	0.18	0.23	0.04	0.09	0.01	0.55	0	0.06	0.02	0.19	0.24	0.29	0.12	2.08
KCNQ2	3	Brain	67.96	76.87	29.75	27.16	34.68	20.27	18.68	18.43	13.85	28.11	16.58	10.16	3.72	0.03	19.26	0.08	0.05	15.55	0.19	0.02	0.06	0.03	0.02	0.01	0.02	0.02	0.01	0.1	0.02	0.09	0.09	0.08	0.28	0.1	0.03	0.01	0.37	0.05	0.02	0.02	0.03	0.04	0.02	0.02	0.02	0.05	0.01
KCNQ3	3	Brain	1.37	2.28	19.02	17.9	25.07	11.19	8.64	11.69	9.01	16.73	9.31	7.35	3.13	0.95	3.48	0.4	0.84	0.42	0.68	0.17	0.45	0.38	0.45	0.41	0.69	1.12	0.65	0.44	0.21	0.34	0.12	0.61	0.74	0.32	3.26	0.02	0.41	0.52	0.45	0.02	0.34	0.16	0.74	1.37	0.72	0.06	2.86
KHDRBS2	4	Brain	0.46	0.42	3.96	3.85	6.22	2.19	1.84	4.01	2.61	8.7	4.21	1.73	1.34	0.14	2.18	1.15	6.33	0.23	0.07	0.09	0.06	0.09	0.08	0	0.05	0.04	0.02	0.07	0.03	0.07	0.07	1.1	0.15	0.32	3.26	0	0	0.23	0.46	0.1	0.03	0	0.06	0.05	0.04	0.07	0
KIRREL3	3	Brain	13.3	16.14	16.58	8.98	13.96	7.52	7.05	15.68	11.51	20.57	7.38	5.6	9.9	0.28	0.1	0.17	0.17	0.52	0.27	0.65	0.24	0.22	0.25	0.6	0.34	0.12	1.26	1.54	0.31	1.73	0.33	0.47	3	0.89	0.11	0.06	0.09	0.13	0.21	0.06	0.94	0.19	0.1	0.2	0.17	0.02	0.74
LRFN5	4	Brain	1.79	2	9.59	5.04	11.75	2.76	2.79	2.11	1.54	2.73	5.14	1.95	0.73	3.99	0.79	2	0.72	1.11	2.93	1.13	3.57	1.23	12.92	12.92	6.35	1.39	0.32	1.97	0.25	1.41	0.22	0.21	2.22	0.73	0.85	0.01	0.09	0.1	7.47	0	0.32	0.1	0.3	0.58	0.06	0.05	0.54
LRRC4	4	Brain	55.835	51.36	44.65	22.19	46.28	13.665	10.97	10.94	8.5205	14.66	9.351	5.984	4.734	6.9235	3.054	4.1305	0.771	9.541	1.038	5.512	3.447	1.972	2.9675	1.507	0.7454	3.534	1.074	1.0325	4.173	0.74645	1.628	1.041	1.419	0.7627	3.39	0.403	0.19585	2.463	0.4898	10.67	1.936	1.003	0.573	1.685	0.4254	0.39815	0.2265
LRRC7	Score not determined	Brain	0.62	0.53	6.15	5.19	8.57	4.91	5.34	7.59	5.77	11.66	3.93	1.77	1.06	4.63	0.14	0.1	2.78	2.28	0.27	0.2	0.12	0.31	0.3	0.22	0.27	0.14	0.1	0.48	0.12	0.34	0.15	0.29	0.47	0.28	0.13	0.12	0.17	0.13	0.31	0.02	0.68	0.1	0.15	0.22	0.17	0.2	0.13
MEGF11	4	Brain	38.71	37.08	2.32	3.64	2.53	5.19	5.2	2.59	1.85	2.88	5.19	4.69	3.32	1.11	1.67	0.08	0.13	3.53	0.16	0.22	1.25	0.16	0.19	0.17	0.18	0.11	0.1	0.11	0.11	0.11	0.2	0.12	0.09	0.09	0.25	0.02	0.06	1.72	0.09	0.06	0.05	0.03	0.08	0.08	0.07	0.04	0.03
MYT1L	1	Brain	34.78	23.26	14.76	13.16	26.01	6.77	8.39	11.41	8.78	14.12	8.46	3.05	0.84	0.01	11.79	0.02	0.03	3.56	0.03	0.01	0.03	0.03	0.03	0.01	0.02	0.01	0.03	0.07	0.01	0.08	0.02	0.04	0.24	0.08	0.02	0.01	0.16	0.01	0.06	0.01	0.01	0.01	0.1	0.06	0.12	0.02	0.01
NOS1	Score not determined	Brain	3.73	4.78	2.07	2.49	2.14	3.36	2.67	6.26	6.55	3.95	3.64	1.81	1.67	5.94	1.58	0.04	0.29	1.04	1.14	0.04	0.22	0.1	0.09	0.16	1.03	0.04	1.12	0.7	0.58	0.9	0.08	0.09	3.85	0.79	0.91	0.02	0.51	1.01	0.1	0.01	0.07	0.02	0.03	0.06	0.02	8.12	0.01
NOS1AP	5	Brain	21.57	20.8	11.69	8.96	15.12	4.4	6.48	1.48	1.16	3.09	4.76	2.64	2.71	0.84	0.82	0.44	0.19	2.87	0.87	0.29	0.52	0.57	0.83	0.65	0.44	1.09	1.21	0.66	0.5	0.58	1.01	0.64	1.17	1.01	0.51	1.01	0.22	0.51	0.83	0.12	0.36	0.36	0.91	0.57	0.61	0.09	0.04
NRXN1	2	Brain	40.69	26.4	19.04	15.96	31.74	11.41	8.17	8.6	5.67	9.94	9.54	4.88	3.61	18.77	3.71	0.08	0.37	2.16	1.36	0.17	0.47	0.26	1.11	1.08	1.16	0.3	0.51	3.45	0.28	3.48	0.33	0.49	6.03	1.22	0.1	0.03	0.14	0.06	1.08	0.02	1.37	0.25	0.27	0.8	0.45	0.03	0.01
PLXNA4	3	Brain	3.62	4.27	7.84	5.24	8.9	2.97	3.84	3.65	2.31	5.66	4.45	1.88	0.62	2.42	1.32	0.56	0.79	1.81	0.67	5.7	3.6	2.56	2.23	3.88	0.75	7.67	0.42	1.52	1.27	2.27	0.58	0.68	2.03	0.86	1.93	0.11	0.24	0.36	2.87	0.11	2.85	1.52	7.93	2.97	2.45	0.26	0.89
PTPRT	4	Brain	1.31	1.77	15.32	7.74	17.93	3.21	1.77	3.46	2.74	3.99	4.24	0.8	0.61	0.03	0.3	0.03	0.07	1.22	0.24	0.09	0.17	0.02	0.06	0.1	0.14	0.86	0.79	0.02	0.01	0.01	0.28	0.28	0.1	0.14	0.38	0.07	0.22	0.03	0.06	0	0.04	0.05	0.04	0.05	0.02	0.01	0
RBFOX1	3	Brain	55.51	35.51	37.03	22.87	65.99	16.42	17.49	30.72	22.18	38.9	7.14	1.94	3.69	0.19	0.77	0.04	0.05	0.38	0.79	0.16	0.27	0.04	0.45	0.76	0.26	0.04	0.42	0.04	0.02	0.02	0.04	0.11	0.12	0.25	0.04	0.01	0.02	0.14	0.6	0.02	9.49	8.95	0.03	0.04	0.04	33.65	0.01
RELN	1	Brain	174.4	102.9	3.69	3.88	4.43	2.84	2.74	3.69	1.98	4.18	3.95	1.16	2.79	38.01	0.78	0.62	4.46	1.77	0.98	0.45	3.2	0.74	1.6	1.5	1.12	2.17	1.37	2.33	0.54	2.1	0.35	1.25	1.42	0.76	1.17	3.6	0.1	0.2	1.45	0.02	1.54	0.17	0.2	1.82	0.57	0.17	0.56
RGS7	4	Brain	58.85	36.69	23.6	20.21	47.28	11.19	10.27	18.5	12.94	30.64	11.79	6.52	4.29	0.61	3.61	1.83	0.02	7.17	0.09	0.37	0.04	0.06	0.04	0.12	0.05	0.05	0.03	0.06	0.05	0.06	0.84	0.08	0.22	0.08	0.05	0.02	0.13	0.42	0.02	0.03	0.01	0	0.02	0.02	0	0	1.44
RIMS1	2	Brain	98.06	63.02	21.85	21.17	26.97	15.23	11.89	7.07	5.68	7.29	5.47	3.63	2.59	0.13	3.8	0.03	0.05	2.75	0.38	0.04	0.08	0.03	0.03	0.09	0.03	0.1	0.39	1.28	0.14	4.46	0.35	0.18	0.29	0.1	0.29	0.01	0.22	0.02	0.1	0.01	0.02	0.04	0.62	0.09	0.97	0.09	0.05
ROBO2	3	Brain	4.46	3.4	3.66	3.82	5.36	1.57	1.53	4.5	3.29	3.95	2.18	3.18	1.23	0.19	1.22	0.08	0.07	1.79	0.47	3.14	0.04	0.26	2.4	1	1.43	0.12	0.14	0.08	1.94	0.12	0.1	0.43	0.29	0.18	4.31	0.04	0.19	0.49	0.16	0	0.04	0.01	2	1.36	0.5	0.02	0.16
SCN1A	3	Brain	14.49	12.99	13.22	7.86	22.99	4.79	5.55	7	5.03	7.08	9.56	3.98	2.67	0.02	0.1	0.02	0.01	0.21	0.01	0.01	0.03	0.01	0.02	0.04	0.01	0.01	0.01	0.01	0	0.01	0.01	0.01	0.07	0.03	3.15	0.01	0.02	0.01	0	0	0.02	0.05	0.02	0.01	0.01	0.01	0.58
SCN2A	1	Brain	161.45	141.8	26.7	18.05	44.08	11.69	12.66	14.34	10.89	21.79	15.14	5.23	3.18	1.26	8.45	0.61	0.1	0.73	0.18	0.51	0.49	1.04	0.44	0.72	0.65	0.4	0.19	0.22	0.04	0.14	0.4	0.15	0.4	0.16	0.19	0.05	0.11	3.51	0.14	0.02	0.08	0.03	0.4	0.55	0.22	0.02	0.31
SCN8A	3	Brain	21.5	23.09	8.34	3.64	11.62	1.57	2.16	2.94	1.77	4.59	2.93	1.07	1.19	0.5	9.81	0.53	0.66	3.03	0.96	0.8	0.4	0.48	0.57	0.7	0.38	0.44	0.4	0.2	0.25	0.19	0.36	0.32	0.33	0.74	0.25	1.4	0.91	0.62	0.33	0.08	0.06	0.08	0.14	0.18	0.08	0.04	11.27
SHANK2	2	Brain	3.77	6.98	9.09	6.92	9.53	5.49	4.23	3.32	2.03	6.25	4.73	1.73	0.62	0.17	3.74	0.36	7.79	0.8	3.07	0.04	0.43	0.05	0.17	0.38	0.43	2.28	6.15	1.61	1.04	2.58	2.14	0.85	3.32	1.67	2.87	2.09	2.08	2.25	2.94	0.01	0.02	0.02	0.07	0.03	0.02	0.01	0.89
SLC12A5	3	Brain	204.6	199.7	73.17	45.47	96.35	21.33	25.04	38.17	24.18	54.7	37.35	14.07	4.83	0.16	5.35	1.21	0.12	1.7	0.11	0.19	0.1	0.11	0.05	0.1	0.08	0.1	0.06	0.06	0.05	0.06	0.13	0.12	0.13	0.1	0.35	0.05	0.09	0.05	0.06	0.05	0.12	0.03	0.09	0.09	0.07	0.04	0.14
SLC1A2	Score not determined	Brain	27.88	40.1	353.5	340.7	342.7	331.55	148.5	457.65	381.75	388.2	60.58	70.61	20.12	0.44	1.88	1.18	0.38	0.67	0.69	0.11	0.63	0.92	0.74	0.4	1.29	0.75	0.47	0.23	0.11	0.19	2.23	0.3	0.37	0.21	0.36	5.58	6.31	0.11	0.75	0.13	0.29	0.46	0.16	0.22	0.22	0.2	0.49
SLC24A2	4	Brain	11.31	12.39	18.93	10.33	31.48	7.39	19.04	23.01	20.25	9.04	10.56	15.6	31.37	0.02	1.58	0.04	0.03	0.31	0.04	0.03	0.37	0.32	0.04	0.07	0.02	0.02	0.02	0.05	0.01	0.03	0.05	0.02	0.2	0.08	0.02	0	0.01	0.05	0.01	0.01	0.01	0.02	0.02	0.02	0.03	0.05	0.01
SLC30A3	5	Brain	0.27	0.39	36.44	15.93	43.64	11.4	8.48	0.07	0.05	0.07	0.26	0.5	0.27	0.09	0.32	2.38	0.4	67.05	0.35	0.28	0.41	0.57	0.39	0.47	0.17	0.11	0.09	0.09	0.1	0.08	0.07	0.11	0.12	0.11	0.23	0.05	0.03	0.05	0.11	0.02	4.2	4.22	2.95	2.99	1.63	0.06	0.06
SLC4A10	4	Brain	25.83	20.99	18.14	13.77	33.15	6.15	6.06	5.26	3.17	10.78	9.47	2.74	1.09	0.07	1.98	0.03	0.03	1.23	0.04	0.02	0.04	0.02	0	0.03	0.03	0.04	0.02	0.02	0.02	0.02	0.05	0.24	0.13	0.62	0.12	0.05	0.21	0.01	0	0.12	0.01	0.01	0.02	0.03	0.01	0.01	0.01
SLITRK5	3	Brain	8.75	7.87	14	7.7	17.2	3.87	4.73	5.76	3.8	9.43	5.73	3.33	2.06	12.13	0.99	0.09	3.8	0.49	2.52	0.41	1.15	0.05	0.48	1.19	1.35	0.26	3.49	1.28	0.21	0.72	0.5	0.08	1.14	0.28	0.21	0.01	0.3	0.05	0.23	0.02	0.17	0.04	0.53	0.5	0.11	0.03	0.58
SRGAP3	4	Brain	53.45	55.52	19.6	12.32	19.75	8.14	8.33	6.44	4.48	8.89	11.74	6.9	7.35	2.57	9.82	3.88	4.73	7.05	6.27	4.54	12.63	2.71	1.46	5.17	2.39	1.57	5.24	0.71	2.81	0.66	1.49	1.21	1.42	1.2	1.14	0.26	0.54	1.71	6.96	0.09	0.55	0.96	0.51	0.62	0.42	0.5	0.53
SRRM4	5	Brain	91.93	93.76	21.15	12.3	21.49	4.19	3.98	3.13	2.18	3.9	6.31	1.81	1.05	0.05	3.21	0.03	0.23	0.86	0.09	0.06	0.06	0.12	0.05	0.11	0.05	0.02	0.02	0.1	0.03	0.06	0.33	0.04	0.15	0.05	0.09	0	0.01	0.07	0.05	0.01	0.42	0.22	0.88	0.64	0.61	0.11	0.01
SYT1	Score not determined	Brain	287	159.8	162.45	122.3	337	68.255	63.89	41.57	31.66	59.09	66.44	54.14	5.207	2.9015	8.099	0.40745	0.5361	0.5921	4.3785	3.575	1.066	12.45	1.49	2.17	0.95795	2.658	0.2868	2.06	0.1334	2.0295	0.3263	1.168	5.86	1.793	0.8724	0.3181	0.12835	0.6258	2.165	0.07776	0.1031	0.05825	0.488	0.8196	0.6295	0.09185	0.4349
SYT17	4	Brain	1	1.15	9.62	14.89	11.44	10.38	9.01	5.02	3.43	5.24	11.96	8.23	3.14	3.67	16.94	0.62	6.76	0.48	7.91	0.34	1.69	0.65	1.19	1.2	1.81	2.43	1.07	2.43	2.42	2.24	2.93	1.19	0.75	1.64	6.76	5.43	0.91	2.74	3.77	0.14	0.59	0.17	1.03	0.88	0.63	0.1	0.05
TBR1	1	Brain	0.05	0.05	25.42	14.36	43.39	6.08	3.28	0.03	0.03	0.05	0.2	0.06	0.08	0	0.03	0	0.03	1.04	0	0	0.01	0	0	0	0	0	0	0	0	0	0	0	0	0	0	0	0	0	0	0	0	0	0	0	0	0	0
UNC13A	4	Brain	91.94	87.25	55.06	33.98	68.24	18.11	18.6	20.99	14.46	32.06	14.95	6.25	3.68	0.34	68.24	1.62	0.5	1.76	0.26	0.4	0.37	0.31	0.48	0.96	0.27	0.12	0.08	0.17	0.08	0.17	0.54	0.44	0.56	0.37	0.37	0.03	0.87	0.27	0.16	0.03	0.07	0.05	2.72	0.89	0.81	0.03	0.17
[truncated: 8 more columns]
