# Supplementary material for: Coupling of autism genes to tissue-wide expression and dysfunction of synapse, calcium signalling and transcriptional regulation
Source: PLoS One. 2020 Dec 18;15(12):e0242773. doi: 10.1371/journal.pone.0242773 (PMC7748153; doi:10.1371/journal.pone.0242773)
Supplement: S10 Table — (XLSX) [file pone.0242773.s029.xlsx]

## Sheet: 91 Biol Proc (S10)
#term ID	term description	observed gene count	background gene count	false discovery rate	matching proteins in your network (IDs)	matching proteins in your network (labels)
GO:0099537	trans-synaptic signaling	31	408	2.41e-25	ENSP00000218075,ENSP00000259455,ENSP00000261205,ENSP00000278379,ENSP00000308725,ENSP00000316377,ENSP00000330148,ENSP00000333496,ENSP00000334382,ENSP00000335592,ENSP00000347538,ENSP00000350928,ENSP00000352011,ENSP00000352035,ENSP00000354896,ENSP00000360423,ENSP00000360608,ENSP00000366283,ENSP00000373648,ENSP00000379818,ENSP00000385142,ENSP00000387694,ENSP00000393097,ENSP00000397026,ENSP00000400258…	CACNA1B,CACNA1G,CDH8,DLGAP1,DLGAP2,GABBR2,GABRA1,GABRA5,GABRB3,GAD1,GLRA2,GRIA1,GRID1,GRIK2,GRIN1,GRIN2A,GRIN2B,GRM1,HOMER1,KCND2,KCNQ2,KCNQ3,NOS1,NRXN1,RIMS1,SLC12A5,SLC1A2,SLITRK5,SYT1,SYT17,UNC13A
GO:0007268	chemical synaptic transmission	30	402	1.19e-24	ENSP00000218075,ENSP00000259455,ENSP00000261205,ENSP00000278379,ENSP00000308725,ENSP00000316377,ENSP00000330148,ENSP00000333496,ENSP00000334382,ENSP00000335592,ENSP00000347538,ENSP00000350928,ENSP00000352011,ENSP00000352035,ENSP00000354896,ENSP00000360423,ENSP00000360608,ENSP00000366283,ENSP00000373648,ENSP00000379818,ENSP00000385142,ENSP00000387694,ENSP00000393097,ENSP00000397026,ENSP00000400258…	CACNA1B,CACNA1G,CDH8,DLGAP1,DLGAP2,GABBR2,GABRA1,GABRA5,GABRB3,GAD1,GLRA2,GRIA1,GRID1,GRIK2,GRIN1,GRIN2A,GRIN2B,GRM1,HOMER1,KCND2,KCNQ2,KCNQ3,NRXN1,RIMS1,SLC12A5,SLC1A2,SLITRK5,SYT1,SYT17,UNC13A
GO:0007610	behavior	28	541	6.48e-19	ENSP00000261726,ENSP00000278379,ENSP00000283268,ENSP00000303540,ENSP00000330148,ENSP00000333496,ENSP00000334382,ENSP00000335592,ENSP00000344801,ENSP00000350928,ENSP00000354778,ENSP00000354896,ENSP00000360280,ENSP00000360423,ENSP00000360608,ENSP00000366283,ENSP00000374205,ENSP00000379818,ENSP00000383303,ENSP00000385142,ENSP00000387694,ENSP00000392423,ENSP00000393066,ENSP00000397026,ENSP00000428994…	CACNA1B,CNTNAP2,CUX2,DAB1,DSCAM,FEZF2,GABRA5,GAD1,GRIA1,GRID1,GRIK2,GRIN1,GRIN2A,GRIN2B,GRM1,HOMER1,KCND2,KIRREL3,NRXN1,RELN,SCN1A,SHANK2,SLC12A5,SLC1A2,SLC24A2,SLC4A10,SLITRK5,TBR1
GO:0007399	nervous system development	47	2206	1.39e-18	ENSP00000035383,ENSP00000238018,ENSP00000261205,ENSP00000261726,ENSP00000264318,ENSP00000267260,ENSP00000278379,ENSP00000283268,ENSP00000307134,ENSP00000307342,ENSP00000308725,ENSP00000309117,ENSP00000335592,ENSP00000338774,ENSP00000339004,ENSP00000342235,ENSP00000346534,ENSP00000347538,ENSP00000352035,ENSP00000352162,ENSP00000352882,ENSP00000353414,ENSP00000354478,ENSP00000354778,ENSP00000360280…	ATP2B2,BCL11A,CAMK2A,CNTN6,CNTNAP2,CTNNA2,CTNND2,CUX2,DAB1,DLX1,DSCAM,ELAVL3,ERBB4,FEZF2,FOXG1,GABRA4,GABRA5,GABRB3,GAP43,GDA,GRIN1,GRIN2A,GRIN2B,HCN1,KCNQ2,KIRREL3,LRRC7,MYT1L,NOS1,NRXN1,PLXNA4,RBFOX1,RELN,RIMS1,ROBO2,SCN2A,SCN8A,SHANK2,SLC12A5,SLC1A2,SLC4A10,SLITRK5,SRRM4,SYT1,SYT17,TBR1,UNC13A
GO:0042391	regulation of membrane potential	25	408	2.06e-18	ENSP00000218075,ENSP00000261726,ENSP00000288139,ENSP00000303540,ENSP00000307342,ENSP00000308725,ENSP00000330148,ENSP00000333496,ENSP00000346534,ENSP00000352011,ENSP00000353362,ENSP00000355133,ENSP00000360423,ENSP00000360608,ENSP00000364586,ENSP00000373648,ENSP00000379818,ENSP00000385142,ENSP00000392423,ENSP00000393097,ENSP00000397026,ENSP00000410584,ENSP00000428417,ENSP00000428994,ENSP00000477455	CACNA1A,CACNA1B,CACNA1D,CACNA1G,CELF4,CUX2,GABRA1,GABRB3,GLRA2,GRIA1,GRID1,GRIK2,GRIN1,GRIN2A,GRIN2B,HCN1,KCND2,KCNQ3,NOS1AP,NRXN1,RELN,RIMS1,SCN1A,SCN2A,SCN8A
GO:0007267	cell-cell signaling	34	1073	2.34e-17	ENSP00000218075,ENSP00000259455,ENSP00000261205,ENSP00000278379,ENSP00000288139,ENSP00000307134,ENSP00000308725,ENSP00000316377,ENSP00000330148,ENSP00000333496,ENSP00000334382,ENSP00000335592,ENSP00000347538,ENSP00000350928,ENSP00000352011,ENSP00000352035,ENSP00000354896,ENSP00000360423,ENSP00000360608,ENSP00000366283,ENSP00000373648,ENSP00000379818,ENSP00000381412,ENSP00000385142,ENSP00000387694…	CACNA1B,CACNA1D,CACNA1G,CAMK2A,CDH8,CTNND2,DLGAP1,DLGAP2,GABBR2,GABRA1,GABRA5,GABRB3,GAD1,GLRA2,GRIA1,GRID1,GRIK2,GRIN1,GRIN2A,GRIN2B,GRM1,HOMER1,KCND2,KCNQ2,KCNQ3,NOS1,NRXN1,RIMS1,SLC12A5,SLC1A2,SLITRK5,SYT1,SYT17,UNC13A
GO:0098660	inorganic ion transmembrane transport	28	707	3.21e-16	ENSP00000218075,ENSP00000233535,ENSP00000264318,ENSP00000278379,ENSP00000288139,ENSP00000303540,ENSP00000307342,ENSP00000308725,ENSP00000333496,ENSP00000335592,ENSP00000344801,ENSP00000346534,ENSP00000352011,ENSP00000352035,ENSP00000353362,ENSP00000353414,ENSP00000359337,ENSP00000360423,ENSP00000360608,ENSP00000364586,ENSP00000373648,ENSP00000379818,ENSP00000387694,ENSP00000393066,ENSP00000393097…	ATP2B2,CACNA1A,CACNA1B,CACNA1D,CACNA1G,CACNA2D3,GABRA1,GABRA3,GABRA4,GABRA5,GABRB3,GLRA2,GRIK2,GRIN1,GRIN2A,GRIN2B,HCN1,KCND2,KCNQ2,KCNQ3,SCN1A,SCN2A,SCN8A,SLC12A5,SLC1A2,SLC24A2,SLC30A3,SLC4A10
GO:0022008	neurogenesis	36	1519	1.04e-14	ENSP00000035383,ENSP00000261205,ENSP00000261726,ENSP00000283268,ENSP00000307134,ENSP00000307342,ENSP00000308725,ENSP00000335592,ENSP00000338774,ENSP00000339004,ENSP00000342235,ENSP00000347538,ENSP00000352882,ENSP00000353414,ENSP00000354478,ENSP00000354778,ENSP00000360280,ENSP00000360608,ENSP00000366283,ENSP00000374205,ENSP00000377372,ENSP00000379818,ENSP00000381412,ENSP00000383303,ENSP00000384638…	ATP2B2,BCL11A,CAMK2A,CNTN6,CNTNAP2,CTNNA2,CTNND2,CUX2,DAB1,DLX1,DSCAM,ERBB4,FEZF2,FOXG1,GABRA5,GABRB3,GAP43,GRIN1,GRIN2A,HCN1,KIRREL3,LRRC7,MYT1L,NOS1,NRXN1,PLXNA4,RELN,RIMS1,ROBO2,SLC12A5,SLC4A10,SLITRK5,SYT1,SYT17,TBR1,UNC13A
GO:0048699	generation of neurons	35	1422	1.04e-14	ENSP00000035383,ENSP00000261205,ENSP00000261726,ENSP00000283268,ENSP00000307134,ENSP00000307342,ENSP00000308725,ENSP00000335592,ENSP00000338774,ENSP00000339004,ENSP00000342235,ENSP00000347538,ENSP00000352882,ENSP00000353414,ENSP00000354478,ENSP00000354778,ENSP00000360280,ENSP00000360608,ENSP00000366283,ENSP00000374205,ENSP00000377372,ENSP00000381412,ENSP00000383303,ENSP00000384638,ENSP00000385142…	ATP2B2,BCL11A,CAMK2A,CNTN6,CNTNAP2,CTNNA2,CTNND2,CUX2,DAB1,DLX1,DSCAM,ERBB4,FEZF2,FOXG1,GABRA5,GABRB3,GAP43,GRIN1,HCN1,KIRREL3,LRRC7,MYT1L,NOS1,NRXN1,PLXNA4,RELN,RIMS1,ROBO2,SLC12A5,SLC4A10,SLITRK5,SYT1,SYT17,TBR1,UNC13A
GO:0034220	ion transmembrane transport	30	995	1.55e-14	ENSP00000218075,ENSP00000233535,ENSP00000264318,ENSP00000278379,ENSP00000288139,ENSP00000303540,ENSP00000307342,ENSP00000308725,ENSP00000330148,ENSP00000333496,ENSP00000335592,ENSP00000344801,ENSP00000346534,ENSP00000352011,ENSP00000352035,ENSP00000353362,ENSP00000353414,ENSP00000359337,ENSP00000360423,ENSP00000360608,ENSP00000364586,ENSP00000373648,ENSP00000379818,ENSP00000387694,ENSP00000393066…	ATP2B2,CACNA1A,CACNA1B,CACNA1D,CACNA1G,CACNA2D3,GABRA1,GABRA3,GABRA4,GABRA5,GABRB3,GLRA2,GRIA1,GRID1,GRIK2,GRIN1,GRIN2A,GRIN2B,HCN1,KCND2,KCNQ2,KCNQ3,SCN1A,SCN2A,SCN8A,SLC12A5,SLC1A2,SLC24A2,SLC30A3,SLC4A10
GO:0006811	ion transport	32	1292	2.4e-13	ENSP00000218075,ENSP00000233535,ENSP00000261205,ENSP00000264318,ENSP00000278379,ENSP00000288139,ENSP00000303540,ENSP00000307342,ENSP00000308725,ENSP00000330148,ENSP00000333496,ENSP00000335592,ENSP00000344801,ENSP00000346534,ENSP00000352011,ENSP00000352035,ENSP00000353362,ENSP00000353414,ENSP00000359337,ENSP00000360423,ENSP00000360608,ENSP00000364586,ENSP00000373648,ENSP00000379818,ENSP00000381412…	ATP2B2,CACNA1A,CACNA1B,CACNA1D,CACNA1G,CACNA2D3,CAMK2A,GABRA1,GABRA3,GABRA4,GABRA5,GABRB3,GLRA2,GRIA1,GRID1,GRIK2,GRIN1,GRIN2A,GRIN2B,HCN1,KCND2,KCNQ2,KCNQ3,SCN1A,SCN2A,SCN8A,SLC12A5,SLC1A2,SLC24A2,SLC30A3,SLC4A10,SYT1
GO:0065008	regulation of biological quality	49	3559	3.56e-12	ENSP00000218075,ENSP00000233535,ENSP00000249363,ENSP00000261205,ENSP00000261726,ENSP00000278379,ENSP00000288139,ENSP00000303540,ENSP00000307342,ENSP00000308725,ENSP00000330148,ENSP00000333496,ENSP00000334382,ENSP00000338774,ENSP00000342235,ENSP00000344801,ENSP00000346534,ENSP00000347538,ENSP00000350928,ENSP00000352011,ENSP00000352882,ENSP00000353362,ENSP00000353414,ENSP00000354896,ENSP00000355133…	ATP2B2,BCL11A,CACNA1A,CACNA1B,CACNA1D,CACNA1G,CAMK2A,CELF4,CTNNA2,CUX2,DSCAM,ERBB4,FRMPD4,GABRA1,GABRB3,GAD1,GLRA2,GRIA1,GRID1,GRIK2,GRIN1,GRIN2A,GRIN2B,GRM1,HCN1,HOMER1,KCND2,KCNQ3,LRRC4,NOS1,NOS1AP,NRXN1,PLXNA4,RELN,RIMS1,ROBO2,SCN1A,SCN2A,SCN8A,SHANK2,SLC12A5,SLC1A2,SLC24A2,SLC30A3,SLC4A10,SLITRK5,SYT1,SYT17,UNC13A
GO:0030001	metal ion transport	23	664	5.62e-12	ENSP00000233535,ENSP00000278379,ENSP00000288139,ENSP00000303540,ENSP00000307342,ENSP00000333496,ENSP00000344801,ENSP00000346534,ENSP00000352011,ENSP00000352035,ENSP00000353362,ENSP00000353414,ENSP00000360423,ENSP00000360608,ENSP00000364586,ENSP00000373648,ENSP00000379818,ENSP00000381412,ENSP00000387694,ENSP00000393066,ENSP00000397026,ENSP00000419101,ENSP00000477455	ATP2B2,CACNA1A,CACNA1B,CACNA1D,CACNA1G,CACNA2D3,CAMK2A,GRIK2,GRIN1,GRIN2A,GRIN2B,HCN1,KCND2,KCNQ2,KCNQ3,SCN1A,SCN2A,SCN8A,SLC12A5,SLC1A2,SLC24A2,SLC30A3,SLC4A10
GO:0098662	inorganic cation transmembrane transport	22	618	1.22e-11	ENSP00000233535,ENSP00000278379,ENSP00000288139,ENSP00000303540,ENSP00000307342,ENSP00000333496,ENSP00000344801,ENSP00000346534,ENSP00000352011,ENSP00000352035,ENSP00000353362,ENSP00000353414,ENSP00000360423,ENSP00000360608,ENSP00000364586,ENSP00000373648,ENSP00000379818,ENSP00000387694,ENSP00000393066,ENSP00000397026,ENSP00000419101,ENSP00000477455	ATP2B2,CACNA1A,CACNA1B,CACNA1D,CACNA1G,CACNA2D3,GRIK2,GRIN1,GRIN2A,GRIN2B,HCN1,KCND2,KCNQ2,KCNQ3,SCN1A,SCN2A,SCN8A,SLC12A5,SLC1A2,SLC24A2,SLC30A3,SLC4A10
GO:0030182	neuron differentiation	26	940	1.32e-11	ENSP00000283268,ENSP00000307134,ENSP00000307342,ENSP00000308725,ENSP00000335592,ENSP00000339004,ENSP00000342235,ENSP00000352882,ENSP00000353414,ENSP00000354478,ENSP00000354778,ENSP00000360280,ENSP00000366283,ENSP00000374205,ENSP00000377372,ENSP00000381412,ENSP00000383303,ENSP00000384638,ENSP00000385142,ENSP00000387694,ENSP00000392423,ENSP00000393066,ENSP00000396103,ENSP00000407822,ENSP00000417335…	ATP2B2,CAMK2A,CNTN6,CNTNAP2,CTNNA2,CTNND2,DAB1,DLX1,DSCAM,ERBB4,FEZF2,FOXG1,GABRA5,GABRB3,GAP43,HCN1,KIRREL3,MYT1L,NRXN1,PLXNA4,RELN,ROBO2,SLC12A5,SLC4A10,SLITRK5,TBR1
GO:0050804	modulation of chemical synaptic transmission	17	316	1.83e-11	ENSP00000261205,ENSP00000261726,ENSP00000334382,ENSP00000344801,ENSP00000354896,ENSP00000360608,ENSP00000379818,ENSP00000381412,ENSP00000385142,ENSP00000392423,ENSP00000397026,ENSP00000410584,ENSP00000428417,ENSP00000428994,ENSP00000429562,ENSP00000469689,ENSP00000477455	CAMK2A,CELF4,CUX2,GRIA1,GRIK2,GRIN1,GRIN2A,GRIN2B,GRM1,HOMER1,NRXN1,RELN,RIMS1,SHANK2,SLC24A2,SYT1,UNC13A
GO:0098655	cation transmembrane transport	23	720	2.2e-11	ENSP00000233535,ENSP00000278379,ENSP00000288139,ENSP00000303540,ENSP00000307342,ENSP00000333496,ENSP00000344801,ENSP00000346534,ENSP00000352011,ENSP00000352035,ENSP00000353362,ENSP00000353414,ENSP00000360423,ENSP00000360608,ENSP00000364586,ENSP00000373648,ENSP00000379818,ENSP00000387694,ENSP00000393066,ENSP00000397026,ENSP00000419101,ENSP00000428994,ENSP00000477455	ATP2B2,CACNA1A,CACNA1B,CACNA1D,CACNA1G,CACNA2D3,GRIA1,GRIK2,GRIN1,GRIN2A,GRIN2B,HCN1,KCND2,KCNQ2,KCNQ3,SCN1A,SCN2A,SCN8A,SLC12A5,SLC1A2,SLC24A2,SLC30A3,SLC4A10
GO:0050877	nervous system process	29	1271	3.38e-11	ENSP00000218075,ENSP00000261726,ENSP00000267260,ENSP00000288139,ENSP00000303540,ENSP00000308725,ENSP00000330148,ENSP00000333496,ENSP00000335592,ENSP00000344801,ENSP00000346534,ENSP00000352011,ENSP00000353414,ENSP00000354778,ENSP00000354896,ENSP00000360608,ENSP00000364586,ENSP00000374205,ENSP00000379818,ENSP00000384638,ENSP00000385142,ENSP00000387694,ENSP00000392423,ENSP00000393097,ENSP00000397026…	ATP2B2,CACNA1D,CACNA1G,CNTNAP2,CTNNA2,CUX2,GABRA1,GABRA5,GABRB3,GLRA2,GRIA1,GRID1,GRIK2,GRIN1,GRIN2A,GRIN2B,GRM1,KCND2,NRXN1,RELN,RIMS1,SCN1A,SCN2A,SCN8A,SHANK2,SLC12A5,SLC24A2,SRRM4,TBR1
GO:0043269	regulation of ion transport	21	618	8.46e-11	ENSP00000261205,ENSP00000288139,ENSP00000303540,ENSP00000307342,ENSP00000333496,ENSP00000334382,ENSP00000346534,ENSP00000352011,ENSP00000352035,ENSP00000353362,ENSP00000355133,ENSP00000360423,ENSP00000360608,ENSP00000364586,ENSP00000373648,ENSP00000376855,ENSP00000381412,ENSP00000385142,ENSP00000392423,ENSP00000419101,ENSP00000477999	CACNA1A,CACNA1B,CACNA1D,CACNA1G,CACNA2D3,CAMK2A,DPP10,GRIN1,HCN1,HOMER1,KCND2,KCNQ2,KCNQ3,NOS1,NOS1AP,NRXN1,RELN,SCN1A,SCN2A,SCN8A,SYT1
GO:0006812	cation transport	24	866	1.02e-10	ENSP00000233535,ENSP00000278379,ENSP00000288139,ENSP00000303540,ENSP00000307342,ENSP00000333496,ENSP00000344801,ENSP00000346534,ENSP00000352011,ENSP00000352035,ENSP00000353362,ENSP00000353414,ENSP00000360423,ENSP00000360608,ENSP00000364586,ENSP00000373648,ENSP00000379818,ENSP00000381412,ENSP00000387694,ENSP00000393066,ENSP00000397026,ENSP00000419101,ENSP00000428994,ENSP00000477455	ATP2B2,CACNA1A,CACNA1B,CACNA1D,CACNA1G,CACNA2D3,CAMK2A,GRIA1,GRIK2,GRIN1,GRIN2A,GRIN2B,HCN1,KCND2,KCNQ2,KCNQ3,SCN1A,SCN2A,SCN8A,SLC12A5,SLC1A2,SLC24A2,SLC30A3,SLC4A10
GO:0023052	signaling	56	5108	1.08e-10	ENSP00000035383,ENSP00000218075,ENSP00000249363,ENSP00000259455,ENSP00000261205,ENSP00000264318,ENSP00000278379,ENSP00000288139,ENSP00000297146,ENSP00000303540,ENSP00000307134,ENSP00000308725,ENSP00000316377,ENSP00000330148,ENSP00000333496,ENSP00000334382,ENSP00000335592,ENSP00000338774,ENSP00000342235,ENSP00000346534,ENSP00000347152,ENSP00000347538,ENSP00000350928,ENSP00000352011,ENSP00000352035…	ATRNL1,BCL11A,CACNA1B,CACNA1D,CACNA1G,CAMK2A,CDH8,CNTN6,CNTNAP2,CTNND2,DAB1,DLGAP1,DLGAP2,DLGAP3,ERBB4,GABBR2,GABRA1,GABRA3,GABRA4,GABRA5,GABRB3,GAD1,GAP43,GLRA2,GPR85,GRIA1,GRID1,GRIK2,GRIN1,GRIN2A,GRIN2B,GRM1,HOMER1,KCND2,KCNQ2,KCNQ3,LRRC4,LRRC7,NOS1,NRXN1,PLXNA4,PTPRT,RELN,RGS7,RIMS1,ROBO2,SCN1A,SCN2A,SCN8A,SLC12A5,SLC1A2,SLITRK5,SRGAP3,SYT1,SYT17,UNC13A
GO:0034765	regulation of ion transmembrane transport	18	434	1.63e-10	ENSP00000288139,ENSP00000303540,ENSP00000307342,ENSP00000333496,ENSP00000334382,ENSP00000346534,ENSP00000352011,ENSP00000352035,ENSP00000353362,ENSP00000355133,ENSP00000360423,ENSP00000364586,ENSP00000373648,ENSP00000376855,ENSP00000385142,ENSP00000392423,ENSP00000419101,ENSP00000477999	CACNA1A,CACNA1B,CACNA1D,CACNA1G,CACNA2D3,DPP10,HCN1,HOMER1,KCND2,KCNQ2,KCNQ3,NOS1,NOS1AP,NRXN1,RELN,SCN1A,SCN2A,SCN8A
GO:0007420	brain development	21	650	1.83e-10	ENSP00000261205,ENSP00000278379,ENSP00000283268,ENSP00000335592,ENSP00000339004,ENSP00000342235,ENSP00000352882,ENSP00000354478,ENSP00000354778,ENSP00000360280,ENSP00000360608,ENSP00000366283,ENSP00000374205,ENSP00000379818,ENSP00000384638,ENSP00000385142,ENSP00000392423,ENSP00000393066,ENSP00000417335,ENSP00000435466,ENSP00000477455	CNTNAP2,CTNNA2,DAB1,DLX1,ERBB4,FEZF2,FOXG1,GABRA5,GRIN1,GRIN2A,GRIN2B,KIRREL3,NRXN1,PLXNA4,RELN,ROBO2,SLC1A2,SLC4A10,SLITRK5,SYT1,TBR1
GO:0034762	regulation of transmembrane transport	19	524	3.3e-10	ENSP00000278379,ENSP00000288139,ENSP00000303540,ENSP00000307342,ENSP00000333496,ENSP00000334382,ENSP00000346534,ENSP00000352011,ENSP00000352035,ENSP00000353362,ENSP00000355133,ENSP00000360423,ENSP00000364586,ENSP00000373648,ENSP00000376855,ENSP00000385142,ENSP00000392423,ENSP00000419101,ENSP00000477999	CACNA1A,CACNA1B,CACNA1D,CACNA1G,CACNA2D3,DPP10,HCN1,HOMER1,KCND2,KCNQ2,KCNQ3,NOS1,NOS1AP,NRXN1,RELN,SCN1A,SCN2A,SCN8A,SLC1A2
GO:0007417	central nervous system development	23	861	5.46e-10	ENSP00000261205,ENSP00000264318,ENSP00000278379,ENSP00000283268,ENSP00000335592,ENSP00000339004,ENSP00000342235,ENSP00000352882,ENSP00000354478,ENSP00000354778,ENSP00000360280,ENSP00000360608,ENSP00000366283,ENSP00000374205,ENSP00000379818,ENSP00000384638,ENSP00000385142,ENSP00000392423,ENSP00000393066,ENSP00000407822,ENSP00000417335,ENSP00000435466,ENSP00000477455	CNTN6,CNTNAP2,CTNNA2,DAB1,DLX1,ERBB4,FEZF2,FOXG1,GABRA4,GABRA5,GRIN1,GRIN2A,GRIN2B,KIRREL3,NRXN1,PLXNA4,RELN,ROBO2,SLC1A2,SLC4A10,SLITRK5,SYT1,TBR1
GO:0021537	telencephalon development	14	237	5.57e-10	ENSP00000278379,ENSP00000283268,ENSP00000339004,ENSP00000342235,ENSP00000352882,ENSP00000354478,ENSP00000354778,ENSP00000360280,ENSP00000360608,ENSP00000366283,ENSP00000374205,ENSP00000392423,ENSP00000417335,ENSP00000435466	CNTNAP2,DAB1,DLX1,ERBB4,FEZF2,FOXG1,GRIN1,KIRREL3,PLXNA4,RELN,ROBO2,SLC1A2,SLITRK5,TBR1
GO:0048731	system development	49	4144	5.65e-10	ENSP00000035383,ENSP00000238018,ENSP00000261205,ENSP00000261726,ENSP00000264318,ENSP00000267260,ENSP00000278379,ENSP00000283268,ENSP00000307134,ENSP00000307342,ENSP00000308725,ENSP00000309117,ENSP00000334382,ENSP00000335592,ENSP00000338774,ENSP00000339004,ENSP00000342235,ENSP00000346534,ENSP00000347538,ENSP00000352035,ENSP00000352162,ENSP00000352882,ENSP00000353414,ENSP00000354478,ENSP00000354778…	ATP2B2,BCL11A,CAMK2A,CNTN6,CNTNAP2,CTNNA2,CTNND2,CUX2,DAB1,DLX1,DSCAM,ELAVL3,ERBB4,FEZF2,FOXG1,GABRA4,GABRA5,GABRB3,GAP43,GDA,GRIN1,GRIN2A,GRIN2B,HCN1,HOMER1,KCNQ2,KIRREL3,LRRC7,MEGF11,MYT1L,NOS1,NRXN1,PLXNA4,RBFOX1,RELN,RIMS1,ROBO2,SCN2A,SCN8A,SHANK2,SLC12A5,SLC1A2,SLC4A10,SLITRK5,SRRM4,SYT1,SYT17,TBR1,UNC13A
GO:0032501	multicellular organismal process	62	6507	7.08e-10	ENSP00000035383,ENSP00000218075,ENSP00000238018,ENSP00000261205,ENSP00000261726,ENSP00000264318,ENSP00000267260,ENSP00000278379,ENSP00000283268,ENSP00000288139,ENSP00000303540,ENSP00000307134,ENSP00000307342,ENSP00000308725,ENSP00000309117,ENSP00000330148,ENSP00000333496,ENSP00000334382,ENSP00000335592,ENSP00000338774,ENSP00000339004,ENSP00000342235,ENSP00000344801,ENSP00000346534,ENSP00000347538…	ATP2B2,BCL11A,CACNA1B,CACNA1D,CACNA1G,CAMK2A,CELF4,CNTN6,CNTNAP2,CTNNA2,CTNND2,CUX2,DAB1,DLX1,DSCAM,ELAVL3,ERBB4,FEZF2,FOXG1,GABRA1,GABRA4,GABRA5,GABRB3,GAP43,GDA,GLRA2,GRIA1,GRID1,GRIK2,GRIN1,GRIN2A,GRIN2B,GRM1,HCN1,HOMER1,KCND2,KCNQ2,KIRREL3,LRRC7,MEGF11,MYT1L,NOS1,NRXN1,PLXNA4,RBFOX1,RELN,RIMS1,ROBO2,SCN1A,SCN2A,SCN8A,SHANK2,SLC12A5,SLC1A2,SLC24A2,SLC4A10,SLITRK5,SRRM4,SYT1,SYT17,TBR1,UNC13A
GO:0099565	chemical synaptic transmission, postsynaptic	10	81	7.08e-10	ENSP00000218075,ENSP00000308725,ENSP00000330148,ENSP00000354896,ENSP00000360608,ENSP00000379818,ENSP00000393097,ENSP00000397026,ENSP00000428994,ENSP00000477455	GABRA1,GABRB3,GLRA2,GRIA1,GRID1,GRIK2,GRIN1,GRIN2A,GRIN2B,GRM1
GO:0007154	cell communication	55	5219	8.42e-10	ENSP00000035383,ENSP00000218075,ENSP00000249363,ENSP00000259455,ENSP00000261205,ENSP00000264318,ENSP00000278379,ENSP00000288139,ENSP00000297146,ENSP00000303540,ENSP00000307134,ENSP00000308725,ENSP00000316377,ENSP00000330148,ENSP00000333496,ENSP00000334382,ENSP00000335592,ENSP00000338774,ENSP00000342235,ENSP00000346534,ENSP00000347152,ENSP00000347538,ENSP00000350928,ENSP00000352011,ENSP00000352035…	ATRNL1,BCL11A,CACNA1B,CACNA1D,CACNA1G,CAMK2A,CDH8,CNTN6,CNTNAP2,CTNND2,DAB1,DLGAP1,DLGAP2,ERBB4,GABBR2,GABRA1,GABRA3,GABRA4,GABRA5,GABRB3,GAD1,GAP43,GLRA2,GPR85,GRIA1,GRID1,GRIK2,GRIN1,GRIN2A,GRIN2B,GRM1,HOMER1,KCND2,KCNQ2,KCNQ3,LRRC4,LRRC7,NOS1,NRXN1,PLXNA4,PTPRT,RELN,RGS7,RIMS1,ROBO2,SCN1A,SCN2A,SCN8A,SLC12A5,SLC1A2,SLITRK5,SRGAP3,SYT1,SYT17,UNC13A
GO:0003008	system process	32	1827	9.34e-10	ENSP00000218075,ENSP00000261726,ENSP00000267260,ENSP00000288139,ENSP00000303540,ENSP00000308725,ENSP00000330148,ENSP00000333496,ENSP00000334382,ENSP00000335592,ENSP00000344801,ENSP00000346534,ENSP00000352011,ENSP00000353414,ENSP00000354778,ENSP00000354896,ENSP00000360423,ENSP00000360608,ENSP00000364586,ENSP00000374205,ENSP00000379818,ENSP00000384638,ENSP00000385142,ENSP00000387694,ENSP00000392423…	ATP2B2,CACNA1B,CACNA1D,CACNA1G,CNTNAP2,CTNNA2,CUX2,GABRA1,GABRA5,GABRB3,GLRA2,GRIA1,GRID1,GRIK2,GRIN1,GRIN2A,GRIN2B,GRM1,HOMER1,KCND2,NOS1,NRXN1,RELN,RIMS1,SCN1A,SCN2A,SCN8A,SHANK2,SLC12A5,SLC24A2,SRRM4,TBR1
GO:0050806	positive regulation of synaptic transmission	11	126	1.81e-09	ENSP00000261205,ENSP00000261726,ENSP00000344801,ENSP00000360608,ENSP00000379818,ENSP00000385142,ENSP00000392423,ENSP00000397026,ENSP00000428417,ENSP00000429562,ENSP00000469689	CUX2,GRIK2,GRIN1,GRIN2A,NRXN1,RELN,RIMS1,SHANK2,SLC24A2,SYT1,UNC13A
GO:0048666	neuron development	21	758	2.13e-09	ENSP00000283268,ENSP00000307134,ENSP00000307342,ENSP00000308725,ENSP00000335592,ENSP00000339004,ENSP00000352882,ENSP00000354778,ENSP00000360280,ENSP00000366283,ENSP00000377372,ENSP00000381412,ENSP00000383303,ENSP00000384638,ENSP00000385142,ENSP00000387694,ENSP00000392423,ENSP00000393066,ENSP00000396103,ENSP00000417335,ENSP00000435466	CAMK2A,CNTNAP2,CTNNA2,CTNND2,DAB1,DSCAM,FEZF2,FOXG1,GABRA5,GABRB3,GAP43,HCN1,KIRREL3,MYT1L,NRXN1,PLXNA4,RELN,ROBO2,SLC12A5,SLC4A10,SLITRK5
GO:0120035	regulation of plasma membrane bounded cell projection organization	19	600	2.27e-09	ENSP00000035383,ENSP00000261205,ENSP00000261726,ENSP00000283268,ENSP00000334382,ENSP00000338774,ENSP00000347538,ENSP00000352882,ENSP00000360280,ENSP00000360608,ENSP00000374205,ENSP00000377372,ENSP00000383303,ENSP00000385142,ENSP00000392423,ENSP00000417335,ENSP00000428417,ENSP00000429562,ENSP00000477455	BCL11A,CUX2,DAB1,DSCAM,FEZF2,GAP43,GRIN1,GRIN2B,HOMER1,LRRC7,NRXN1,PLXNA4,RELN,RIMS1,ROBO2,SYT1,SYT17,TBR1,UNC13A
GO:0007215	glutamate receptor signaling pathway	8	43	3.7e-09	ENSP00000330148,ENSP00000334382,ENSP00000354896,ENSP00000360608,ENSP00000379818,ENSP00000397026,ENSP00000428994,ENSP00000477455	GRIA1,GRID1,GRIK2,GRIN1,GRIN2A,GRIN2B,GRM1,HOMER1
GO:0007611	learning or memory	13	237	5.74e-09	ENSP00000261726,ENSP00000335592,ENSP00000344801,ENSP00000354778,ENSP00000360608,ENSP00000374205,ENSP00000379818,ENSP00000385142,ENSP00000387694,ENSP00000392423,ENSP00000428994,ENSP00000469689,ENSP00000477455	CNTNAP2,CUX2,GABRA5,GRIA1,GRIN1,GRIN2A,GRIN2B,NRXN1,RELN,SHANK2,SLC12A5,SLC24A2,TBR1
GO:0051960	regulation of nervous system development	21	817	7.23e-09	ENSP00000035383,ENSP00000261205,ENSP00000261726,ENSP00000283268,ENSP00000338774,ENSP00000339004,ENSP00000342235,ENSP00000347538,ENSP00000352882,ENSP00000354478,ENSP00000360280,ENSP00000360608,ENSP00000366283,ENSP00000374205,ENSP00000383303,ENSP00000385142,ENSP00000392423,ENSP00000417335,ENSP00000428417,ENSP00000429562,ENSP00000477999	BCL11A,CUX2,DAB1,DLX1,DSCAM,ERBB4,FEZF2,FOXG1,GRIN1,LRRC7,NOS1,NRXN1,PLXNA4,RELN,RIMS1,ROBO2,SLITRK5,SYT1,SYT17,TBR1,UNC13A
GO:0030900	forebrain development	15	366	9.25e-09	ENSP00000278379,ENSP00000283268,ENSP00000339004,ENSP00000342235,ENSP00000352882,ENSP00000354478,ENSP00000354778,ENSP00000360280,ENSP00000360608,ENSP00000366283,ENSP00000374205,ENSP00000392423,ENSP00000393066,ENSP00000417335,ENSP00000435466	CNTNAP2,DAB1,DLX1,ERBB4,FEZF2,FOXG1,GRIN1,KIRREL3,PLXNA4,RELN,ROBO2,SLC1A2,SLC4A10,SLITRK5,TBR1
GO:0007275	multicellular organism development	50	4726	1.35e-08	ENSP00000035383,ENSP00000238018,ENSP00000261205,ENSP00000261726,ENSP00000264318,ENSP00000267260,ENSP00000278379,ENSP00000283268,ENSP00000307134,ENSP00000307342,ENSP00000308725,ENSP00000309117,ENSP00000334382,ENSP00000335592,ENSP00000338774,ENSP00000339004,ENSP00000342235,ENSP00000346534,ENSP00000347538,ENSP00000352035,ENSP00000352162,ENSP00000352882,ENSP00000353414,ENSP00000354478,ENSP00000354778…	ATP2B2,BCL11A,CAMK2A,CELF4,CNTN6,CNTNAP2,CTNNA2,CTNND2,CUX2,DAB1,DLX1,DSCAM,ELAVL3,ERBB4,FEZF2,FOXG1,GABRA4,GABRA5,GABRB3,GAP43,GDA,GRIN1,GRIN2A,GRIN2B,HCN1,HOMER1,KCNQ2,KIRREL3,LRRC7,MEGF11,MYT1L,NOS1,NRXN1,PLXNA4,RBFOX1,RELN,RIMS1,ROBO2,SCN2A,SCN8A,SHANK2,SLC12A5,SLC1A2,SLC4A10,SLITRK5,SRRM4,SYT1,SYT17,TBR1,UNC13A
GO:0050807	regulation of synapse organization	11	161	1.7e-08	ENSP00000249363,ENSP00000261726,ENSP00000334382,ENSP00000360608,ENSP00000366283,ENSP00000370057,ENSP00000384638,ENSP00000385142,ENSP00000392423,ENSP00000417335,ENSP00000477455	CTNNA2,CUX2,FRMPD4,GRIN1,GRIN2B,HOMER1,LRRC4,NRXN1,RELN,ROBO2,SLITRK5
GO:0060078	regulation of postsynaptic membrane potential	9	84	1.76e-08	ENSP00000218075,ENSP00000308725,ENSP00000330148,ENSP00000360608,ENSP00000379818,ENSP00000393097,ENSP00000397026,ENSP00000428994,ENSP00000477455	GABRA1,GABRB3,GLRA2,GRIA1,GRID1,GRIK2,GRIN1,GRIN2A,GRIN2B
GO:0016358	dendrite development	9	90	2.9e-08	ENSP00000283268,ENSP00000307134,ENSP00000360280,ENSP00000366283,ENSP00000381412,ENSP00000383303,ENSP00000384638,ENSP00000387694,ENSP00000392423	CAMK2A,CTNNA2,CTNND2,DAB1,DSCAM,FEZF2,RELN,SLC12A5,SLITRK5
GO:0045666	positive regulation of neuron differentiation	14	337	2.9e-08	ENSP00000035383,ENSP00000261205,ENSP00000261726,ENSP00000283268,ENSP00000338774,ENSP00000339004,ENSP00000347538,ENSP00000354478,ENSP00000360280,ENSP00000383303,ENSP00000392423,ENSP00000417335,ENSP00000428417,ENSP00000429562	BCL11A,CUX2,DAB1,DLX1,DSCAM,FEZF2,FOXG1,LRRC7,RELN,RIMS1,ROBO2,SYT1,SYT17,UNC13A
GO:0050767	regulation of neurogenesis	19	730	4.19e-08	ENSP00000035383,ENSP00000261205,ENSP00000261726,ENSP00000283268,ENSP00000338774,ENSP00000339004,ENSP00000342235,ENSP00000347538,ENSP00000352882,ENSP00000354478,ENSP00000360280,ENSP00000360608,ENSP00000374205,ENSP00000383303,ENSP00000392423,ENSP00000417335,ENSP00000428417,ENSP00000429562,ENSP00000477999	BCL11A,CUX2,DAB1,DLX1,DSCAM,ERBB4,FEZF2,FOXG1,GRIN1,LRRC7,NOS1,PLXNA4,RELN,RIMS1,ROBO2,SYT1,SYT17,TBR1,UNC13A
GO:0051962	positive regulation of nervous system development	16	488	4.19e-08	ENSP00000035383,ENSP00000261205,ENSP00000261726,ENSP00000283268,ENSP00000338774,ENSP00000339004,ENSP00000347538,ENSP00000354478,ENSP00000360280,ENSP00000366283,ENSP00000383303,ENSP00000385142,ENSP00000392423,ENSP00000417335,ENSP00000428417,ENSP00000429562	BCL11A,CUX2,DAB1,DLX1,DSCAM,FEZF2,FOXG1,LRRC7,NRXN1,RELN,RIMS1,ROBO2,SLITRK5,SYT1,SYT17,UNC13A
GO:0048856	anatomical structure development	51	5085	4.58e-08	ENSP00000035383,ENSP00000238018,ENSP00000261205,ENSP00000261726,ENSP00000264318,ENSP00000267260,ENSP00000278379,ENSP00000283268,ENSP00000307134,ENSP00000307342,ENSP00000308725,ENSP00000309117,ENSP00000334382,ENSP00000335592,ENSP00000338774,ENSP00000339004,ENSP00000342235,ENSP00000346534,ENSP00000347538,ENSP00000352035,ENSP00000352162,ENSP00000352882,ENSP00000353414,ENSP00000354478,ENSP00000354504…	ASTN2,ATP2B2,BCL11A,CAMK2A,CELF4,CNTN6,CNTNAP2,CTNNA2,CTNND2,CUX2,DAB1,DLX1,DSCAM,ELAVL3,ERBB4,FEZF2,FOXG1,GABRA4,GABRA5,GABRB3,GAP43,GDA,GRIN1,GRIN2A,GRIN2B,HCN1,HOMER1,KCNQ2,KIRREL3,LRRC7,MEGF11,MYT1L,NOS1,NRXN1,PLXNA4,RBFOX1,RELN,RIMS1,ROBO2,SCN2A,SCN8A,SHANK2,SLC12A5,SLC1A2,SLC4A10,SLITRK5,SRRM4,SYT1,SYT17,TBR1,UNC13A
GO:0007612	learning	10	137	5.09e-08	ENSP00000335592,ENSP00000344801,ENSP00000354778,ENSP00000360608,ENSP00000374205,ENSP00000379818,ENSP00000385142,ENSP00000387694,ENSP00000392423,ENSP00000469689	CNTNAP2,GABRA5,GRIN1,GRIN2A,NRXN1,RELN,SHANK2,SLC12A5,SLC24A2,TBR1
GO:0001508	action potential	9	104	8.52e-08	ENSP00000288139,ENSP00000303540,ENSP00000333496,ENSP00000346534,ENSP00000352011,ENSP00000353362,ENSP00000360423,ENSP00000364586,ENSP00000397026	CACNA1A,CACNA1B,CACNA1D,CACNA1G,GRIK2,KCND2,SCN1A,SCN2A,SCN8A
GO:0045664	regulation of neuron differentiation	17	595	8.52e-08	ENSP00000035383,ENSP00000261205,ENSP00000261726,ENSP00000283268,ENSP00000338774,ENSP00000339004,ENSP00000347538,ENSP00000352882,ENSP00000354478,ENSP00000360280,ENSP00000360608,ENSP00000374205,ENSP00000383303,ENSP00000392423,ENSP00000417335,ENSP00000428417,ENSP00000429562	BCL11A,CUX2,DAB1,DLX1,DSCAM,FEZF2,FOXG1,GRIN1,LRRC7,PLXNA4,RELN,RIMS1,ROBO2,SYT1,SYT17,TBR1,UNC13A
GO:0086010	membrane depolarization during action potential	7	42	8.52e-08	ENSP00000288139,ENSP00000303540,ENSP00000346534,ENSP00000352011,ENSP00000353362,ENSP00000360423,ENSP00000364586	CACNA1A,CACNA1B,CACNA1D,CACNA1G,SCN1A,SCN2A,SCN8A
GO:0010975	regulation of neuron projection development	15	443	8.61e-08	ENSP00000035383,ENSP00000261205,ENSP00000261726,ENSP00000283268,ENSP00000338774,ENSP00000347538,ENSP00000352882,ENSP00000360280,ENSP00000360608,ENSP00000374205,ENSP00000383303,ENSP00000392423,ENSP00000417335,ENSP00000428417,ENSP00000429562	BCL11A,CUX2,DAB1,DSCAM,FEZF2,GRIN1,LRRC7,PLXNA4,RELN,RIMS1,ROBO2,SYT1,SYT17,TBR1,UNC13A
GO:0048812	neuron projection morphogenesis	15	448	9.81e-08	ENSP00000283268,ENSP00000307134,ENSP00000339004,ENSP00000352882,ENSP00000354778,ENSP00000360280,ENSP00000366283,ENSP00000377372,ENSP00000381412,ENSP00000383303,ENSP00000384638,ENSP00000385142,ENSP00000392423,ENSP00000417335,ENSP00000435466	CAMK2A,CNTNAP2,CTNNA2,CTNND2,DAB1,DSCAM,FEZF2,FOXG1,GAP43,KIRREL3,NRXN1,PLXNA4,RELN,ROBO2,SLITRK5
GO:0051179	localization	51	5233	1.13e-07	ENSP00000035383,ENSP00000218075,ENSP00000233535,ENSP00000249363,ENSP00000261205,ENSP00000261726,ENSP00000264318,ENSP00000278379,ENSP00000283268,ENSP00000288139,ENSP00000303540,ENSP00000307342,ENSP00000308725,ENSP00000309117,ENSP00000330148,ENSP00000333496,ENSP00000335592,ENSP00000339004,ENSP00000342235,ENSP00000344801,ENSP00000346534,ENSP00000347538,ENSP00000352011,ENSP00000352035,ENSP00000353362…	ANKS1B,ASTN2,ATP2B2,CACNA1A,CACNA1B,CACNA1D,CACNA1G,CACNA2D3,CAMK2A,CNTNAP2,CTNNA2,CUX2,DAB1,DPP10,ERBB4,FEZF2,FOXG1,GABRA1,GABRA3,GABRA4,GABRA5,GABRB3,GLRA2,GRIA1,GRID1,GRIK2,GRIN1,GRIN2A,GRIN2B,HCN1,KCND2,KCNQ2,KCNQ3,KIRREL3,LRRC4,LRRC7,NRXN1,RBFOX1,RELN,RIMS1,SCN1A,SCN2A,SCN8A,SLC12A5,SLC1A2,SLC24A2,SLC30A3,SLC4A10,SYT1,SYT17,UNC13A
GO:0007214	gamma-aminobutyric acid signaling pathway	6	24	1.28e-07	ENSP00000259455,ENSP00000264318,ENSP00000308725,ENSP00000335592,ENSP00000359337,ENSP00000393097	GABBR2,GABRA1,GABRA3,GABRA4,GABRA5,GABRB3
GO:0035235	ionotropic glutamate receptor signaling pathway	6	25	1.56e-07	ENSP00000330148,ENSP00000360608,ENSP00000379818,ENSP00000397026,ENSP00000428994,ENSP00000477455	GRIA1,GRID1,GRIK2,GRIN1,GRIN2A,GRIN2B
GO:0030154	cell differentiation	40	3457	1.69e-07	ENSP00000035383,ENSP00000261205,ENSP00000261726,ENSP00000267260,ENSP00000283268,ENSP00000307134,ENSP00000307342,ENSP00000308725,ENSP00000334382,ENSP00000335592,ENSP00000338774,ENSP00000339004,ENSP00000342235,ENSP00000347538,ENSP00000352162,ENSP00000352882,ENSP00000353414,ENSP00000354478,ENSP00000354778,ENSP00000360280,ENSP00000360608,ENSP00000366283,ENSP00000374205,ENSP00000377372,ENSP00000379818…	ATP2B2,BCL11A,CAMK2A,CELF4,CNTN6,CNTNAP2,CTNNA2,CTNND2,CUX2,DAB1,DLX1,DSCAM,ELAVL3,ERBB4,FEZF2,FOXG1,GABRA5,GABRB3,GAP43,GRIN1,GRIN2A,HCN1,HOMER1,KIRREL3,LRRC7,MYT1L,NOS1,NRXN1,PLXNA4,RELN,RIMS1,ROBO2,SLC12A5,SLC4A10,SLITRK5,SRRM4,SYT1,SYT17,TBR1,UNC13A
GO:0021879	forebrain neuron differentiation	7	50	2.11e-07	ENSP00000283268,ENSP00000339004,ENSP00000342235,ENSP00000354478,ENSP00000374205,ENSP00000393066,ENSP00000417335	DLX1,ERBB4,FEZF2,FOXG1,ROBO2,SLC4A10,TBR1
GO:0048167	regulation of synaptic plasticity	10	164	2.11e-07	ENSP00000344801,ENSP00000360608,ENSP00000379818,ENSP00000381412,ENSP00000392423,ENSP00000397026,ENSP00000428994,ENSP00000429562,ENSP00000469689,ENSP00000477455	CAMK2A,GRIA1,GRIK2,GRIN1,GRIN2A,GRIN2B,RELN,SHANK2,SLC24A2,UNC13A
GO:0019226	transmission of nerve impulse	7	53	2.96e-07	ENSP00000303540,ENSP00000333496,ENSP00000346534,ENSP00000352011,ENSP00000354778,ENSP00000364586,ENSP00000397026	CACNA1G,CNTNAP2,GRIK2,KCND2,SCN1A,SCN2A,SCN8A
GO:0070838	divalent metal ion transport	12	287	3.27e-07	ENSP00000233535,ENSP00000288139,ENSP00000344801,ENSP00000352011,ENSP00000353362,ENSP00000353414,ENSP00000360423,ENSP00000360608,ENSP00000379818,ENSP00000381412,ENSP00000419101,ENSP00000477455	ATP2B2,CACNA1A,CACNA1B,CACNA1D,CACNA1G,CACNA2D3,CAMK2A,GRIN1,GRIN2A,GRIN2B,SLC24A2,SLC30A3
GO:0032879	regulation of localization	33	2524	3.48e-07	ENSP00000233535,ENSP00000261205,ENSP00000278379,ENSP00000283268,ENSP00000288139,ENSP00000303540,ENSP00000307342,ENSP00000333496,ENSP00000334382,ENSP00000342235,ENSP00000346534,ENSP00000347538,ENSP00000352011,ENSP00000352035,ENSP00000352882,ENSP00000353362,ENSP00000354504,ENSP00000355133,ENSP00000360423,ENSP00000360608,ENSP00000364586,ENSP00000373347,ENSP00000373648,ENSP00000374205,ENSP00000376855…	ASTN2,CACNA1A,CACNA1B,CACNA1D,CACNA1G,CACNA2D3,CAMK2A,DPP10,DSCAM,ERBB4,FEZF2,GRIN1,HCN1,HOMER1,KCND2,KCNQ2,KCNQ3,NOS1,NOS1AP,NRXN1,PLXNA4,RELN,RIMS1,SCN1A,SCN2A,SCN8A,SLC1A2,SLC30A3,SRGAP3,SYT1,SYT17,TBR1,UNC13A
GO:0019228	neuronal action potential	6	31	4.02e-07	ENSP00000303540,ENSP00000333496,ENSP00000346534,ENSP00000352011,ENSP00000364586,ENSP00000397026	CACNA1G,GRIK2,KCND2,SCN1A,SCN2A,SCN8A
GO:0001505	regulation of neurotransmitter levels	12	295	4.1e-07	ENSP00000261205,ENSP00000278379,ENSP00000347538,ENSP00000350928,ENSP00000355133,ENSP00000360423,ENSP00000379818,ENSP00000381412,ENSP00000385142,ENSP00000428417,ENSP00000429562,ENSP00000477999	CACNA1B,CAMK2A,GAD1,GRIN2A,NOS1,NOS1AP,NRXN1,RIMS1,SLC1A2,SYT1,SYT17,UNC13A
GO:0007626	locomotory behavior	10	184	5.07e-07	ENSP00000283268,ENSP00000303540,ENSP00000333496,ENSP00000350928,ENSP00000354896,ENSP00000360280,ENSP00000360423,ENSP00000360608,ENSP00000383303,ENSP00000393066	CACNA1B,DAB1,DSCAM,FEZF2,GAD1,GRIN1,GRM1,KCND2,SCN1A,SLC4A10
GO:0022604	regulation of cell morphogenesis	14	442	5.07e-07	ENSP00000261205,ENSP00000261726,ENSP00000283268,ENSP00000338774,ENSP00000347538,ENSP00000352882,ENSP00000360280,ENSP00000360608,ENSP00000374205,ENSP00000383303,ENSP00000392423,ENSP00000417335,ENSP00000428417,ENSP00000429562	BCL11A,CUX2,DAB1,DSCAM,FEZF2,GRIN1,PLXNA4,RELN,RIMS1,ROBO2,SYT1,SYT17,TBR1,UNC13A
GO:0006816	calcium ion transport	11	242	5.47e-07	ENSP00000288139,ENSP00000344801,ENSP00000352011,ENSP00000353362,ENSP00000353414,ENSP00000360423,ENSP00000360608,ENSP00000379818,ENSP00000381412,ENSP00000419101,ENSP00000477455	ATP2B2,CACNA1A,CACNA1B,CACNA1D,CACNA1G,CACNA2D3,CAMK2A,GRIN1,GRIN2A,GRIN2B,SLC24A2
GO:0030534	adult behavior	9	137	5.49e-07	ENSP00000278379,ENSP00000303540,ENSP00000334382,ENSP00000354778,ENSP00000360280,ENSP00000360608,ENSP00000366283,ENSP00000385142,ENSP00000469689	CNTNAP2,DAB1,GRIN1,HOMER1,NRXN1,SCN1A,SHANK2,SLC1A2,SLITRK5
GO:0051966	regulation of synaptic transmission, glutamatergic	7	61	6.01e-07	ENSP00000261205,ENSP00000334382,ENSP00000354896,ENSP00000385142,ENSP00000392423,ENSP00000397026,ENSP00000429562	GRIK2,GRM1,HOMER1,NRXN1,RELN,SYT1,UNC13A
GO:0008038	neuron recognition	6	34	6.02e-07	ENSP00000283268,ENSP00000339004,ENSP00000354778,ENSP00000377372,ENSP00000383303,ENSP00000417335	CNTNAP2,DSCAM,FEZF2,FOXG1,GAP43,ROBO2
GO:0070588	calcium ion transmembrane transport	10	189	6.02e-07	ENSP00000288139,ENSP00000344801,ENSP00000352011,ENSP00000353362,ENSP00000353414,ENSP00000360423,ENSP00000360608,ENSP00000379818,ENSP00000419101,ENSP00000477455	ATP2B2,CACNA1A,CACNA1B,CACNA1D,CACNA1G,CACNA2D3,GRIN1,GRIN2A,GRIN2B,SLC24A2
GO:0031175	neuron projection development	16	616	6.26e-07	ENSP00000283268,ENSP00000307134,ENSP00000339004,ENSP00000352882,ENSP00000354778,ENSP00000360280,ENSP00000366283,ENSP00000377372,ENSP00000381412,ENSP00000383303,ENSP00000384638,ENSP00000385142,ENSP00000387694,ENSP00000392423,ENSP00000417335,ENSP00000435466	CAMK2A,CNTNAP2,CTNNA2,CTNND2,DAB1,DSCAM,FEZF2,FOXG1,GAP43,KIRREL3,NRXN1,PLXNA4,RELN,ROBO2,SLC12A5,SLITRK5
GO:0006821	chloride transport	8	101	8.08e-07	ENSP00000218075,ENSP00000264318,ENSP00000308725,ENSP00000335592,ENSP00000359337,ENSP00000387694,ENSP00000393066,ENSP00000393097	GABRA1,GABRA3,GABRA4,GABRA5,GABRB3,GLRA2,SLC12A5,SLC4A10
GO:0098815	modulation of excitatory postsynaptic potential	6	37	8.83e-07	ENSP00000261726,ENSP00000360608,ENSP00000385142,ENSP00000392423,ENSP00000410584,ENSP00000428417	CELF4,CUX2,GRIN1,NRXN1,RELN,RIMS1
GO:0051705	multi-organism behavior	7	66	9.05e-07	ENSP00000330148,ENSP00000350928,ENSP00000354778,ENSP00000360608,ENSP00000385142,ENSP00000435466,ENSP00000469689	CNTNAP2,GAD1,GRID1,GRIN1,KIRREL3,NRXN1,SHANK2
GO:0048667	cell morphogenesis involved in neuron differentiation	13	400	1.09e-06	ENSP00000283268,ENSP00000307134,ENSP00000339004,ENSP00000352882,ENSP00000360280,ENSP00000366283,ENSP00000377372,ENSP00000381412,ENSP00000383303,ENSP00000384638,ENSP00000385142,ENSP00000392423,ENSP00000417335	CAMK2A,CTNNA2,CTNND2,DAB1,DSCAM,FEZF2,FOXG1,GAP43,NRXN1,PLXNA4,RELN,ROBO2,SLITRK5
GO:0051049	regulation of transport	26	1732	1.16e-06	ENSP00000233535,ENSP00000261205,ENSP00000278379,ENSP00000288139,ENSP00000303540,ENSP00000307342,ENSP00000333496,ENSP00000334382,ENSP00000346534,ENSP00000347538,ENSP00000352011,ENSP00000352035,ENSP00000353362,ENSP00000355133,ENSP00000360423,ENSP00000360608,ENSP00000364586,ENSP00000373648,ENSP00000376855,ENSP00000381412,ENSP00000385142,ENSP00000392423,ENSP00000419101,ENSP00000428417,ENSP00000429562…	CACNA1A,CACNA1B,CACNA1D,CACNA1G,CACNA2D3,CAMK2A,DPP10,GRIN1,HCN1,HOMER1,KCND2,KCNQ2,KCNQ3,NOS1,NOS1AP,NRXN1,RELN,RIMS1,SCN1A,SCN2A,SCN8A,SLC1A2,SLC30A3,SYT1,SYT17,UNC13A
GO:0048468	cell development	24	1493	1.22e-06	ENSP00000283268,ENSP00000307134,ENSP00000307342,ENSP00000308725,ENSP00000334382,ENSP00000335592,ENSP00000339004,ENSP00000342235,ENSP00000352882,ENSP00000354778,ENSP00000360280,ENSP00000366283,ENSP00000377372,ENSP00000381412,ENSP00000383303,ENSP00000384638,ENSP00000385142,ENSP00000387694,ENSP00000392423,ENSP00000393066,ENSP00000396103,ENSP00000410584,ENSP00000417335,ENSP00000435466	CAMK2A,CELF4,CNTNAP2,CTNNA2,CTNND2,DAB1,DSCAM,ERBB4,FEZF2,FOXG1,GABRA5,GABRB3,GAP43,HCN1,HOMER1,KIRREL3,MYT1L,NRXN1,PLXNA4,RELN,ROBO2,SLC12A5,SLC4A10,SLITRK5
GO:0035637	multicellular organismal signaling	8	110	1.41e-06	ENSP00000288139,ENSP00000303540,ENSP00000333496,ENSP00000346534,ENSP00000352011,ENSP00000354778,ENSP00000364586,ENSP00000397026	CACNA1D,CACNA1G,CNTNAP2,GRIK2,KCND2,SCN1A,SCN2A,SCN8A
GO:0031644	regulation of neurological system process	8	112	1.57e-06	ENSP00000261726,ENSP00000354896,ENSP00000360608,ENSP00000379818,ENSP00000385142,ENSP00000392423,ENSP00000410584,ENSP00000428417	CELF4,CUX2,GRIN1,GRIN2A,GRM1,NRXN1,RELN,RIMS1
GO:0035725	sodium ion transmembrane transport	9	160	1.63e-06	ENSP00000278379,ENSP00000303540,ENSP00000307342,ENSP00000344801,ENSP00000346534,ENSP00000352011,ENSP00000364586,ENSP00000393066,ENSP00000397026	CACNA1G,GRIK2,HCN1,SCN1A,SCN2A,SCN8A,SLC1A2,SLC24A2,SLC4A10
GO:0065007	biological regulation	78	11740	1.63e-06	ENSP00000035383,ENSP00000218075,ENSP00000233535,ENSP00000249363,ENSP00000259455,ENSP00000260983,ENSP00000261205,ENSP00000261726,ENSP00000264318,ENSP00000267260,ENSP00000278379,ENSP00000281156,ENSP00000283268,ENSP00000288139,ENSP00000297146,ENSP00000303540,ENSP00000307134,ENSP00000307342,ENSP00000308725,ENSP00000309117,ENSP00000330148,ENSP00000333496,ENSP00000334382,ENSP00000335592,ENSP00000338774…	ASTN2,ATP2B2,ATRNL1,BCL11A,CACNA1A,CACNA1B,CACNA1D,CACNA1G,CACNA2D3,CAMK2A,CELF4,CNKSR2,CNTN6,CTNNA2,CTNND2,CUX2,DAB1,DLX1,DPP10,DSCAM,ELAVL2,ERBB4,FEZF2,FOXG1,FRMPD4,GABBR2,GABRA1,GABRA3,GABRA4,GABRA5,GABRB3,GAD1,GAP43,GLRA2,GPR85,GRIA1,GRID1,GRIK2,GRIN1,GRIN2A,GRIN2B,GRM1,HCN1,HECW2,HOMER1,KCND2,KCNQ2,KCNQ3,KHDRBS2,LRRC4,LRRC7,MYT1L,NOS1,NOS1AP,NRXN1,PLXNA4,PTPRT,RBFOX1,RELN,RGS7,RIMS1,ROBO2,SC…
GO:0021543	pallium development	9	163	1.86e-06	ENSP00000283268,ENSP00000339004,ENSP00000354478,ENSP00000354778,ENSP00000360280,ENSP00000360608,ENSP00000374205,ENSP00000392423,ENSP00000435466	CNTNAP2,DAB1,DLX1,FEZF2,FOXG1,GRIN1,KIRREL3,RELN,TBR1
GO:0060079	excitatory postsynaptic potential	7	76	2e-06	ENSP00000218075,ENSP00000330148,ENSP00000360608,ENSP00000379818,ENSP00000397026,ENSP00000428994,ENSP00000477455	GLRA2,GRIA1,GRID1,GRIK2,GRIN1,GRIN2A,GRIN2B
GO:0021953	central nervous system neuron differentiation	9	169	2.44e-06	ENSP00000283268,ENSP00000339004,ENSP00000342235,ENSP00000352882,ENSP00000354478,ENSP00000374205,ENSP00000385142,ENSP00000393066,ENSP00000417335	DLX1,ERBB4,FEZF2,FOXG1,NRXN1,PLXNA4,ROBO2,SLC4A10,TBR1
GO:0044057	regulation of system process	14	516	2.52e-06	ENSP00000261726,ENSP00000288139,ENSP00000352011,ENSP00000353414,ENSP00000354896,ENSP00000355133,ENSP00000360423,ENSP00000360608,ENSP00000379818,ENSP00000385142,ENSP00000392423,ENSP00000410584,ENSP00000428417,ENSP00000477999	ATP2B2,CACNA1B,CACNA1D,CACNA1G,CELF4,CUX2,GRIN1,GRIN2A,GRM1,NOS1,NOS1AP,NRXN1,RELN,RIMS1
GO:0015672	monovalent inorganic cation transport	13	437	2.61e-06	ENSP00000278379,ENSP00000303540,ENSP00000307342,ENSP00000333496,ENSP00000344801,ENSP00000346534,ENSP00000352011,ENSP00000352035,ENSP00000364586,ENSP00000373648,ENSP00000387694,ENSP00000393066,ENSP00000397026	CACNA1G,GRIK2,HCN1,KCND2,KCNQ2,KCNQ3,SCN1A,SCN2A,SCN8A,SLC12A5,SLC1A2,SLC24A2,SLC4A10
GO:0050789	regulation of biological process	75	11116	3.64e-06	ENSP00000035383,ENSP00000218075,ENSP00000233535,ENSP00000249363,ENSP00000259455,ENSP00000260983,ENSP00000261205,ENSP00000261726,ENSP00000264318,ENSP00000267260,ENSP00000278379,ENSP00000281156,ENSP00000283268,ENSP00000288139,ENSP00000297146,ENSP00000303540,ENSP00000307134,ENSP00000307342,ENSP00000308725,ENSP00000309117,ENSP00000330148,ENSP00000333496,ENSP00000334382,ENSP00000335592,ENSP00000338774…	ASTN2,ATP2B2,ATRNL1,BCL11A,CACNA1A,CACNA1B,CACNA1D,CACNA1G,CACNA2D3,CAMK2A,CELF4,CNKSR2,CNTN6,CTNNA2,CTNND2,CUX2,DAB1,DLX1,DPP10,DSCAM,ELAVL2,ERBB4,FEZF2,FOXG1,FRMPD4,GABBR2,GABRA1,GABRA3,GABRA4,GABRA5,GABRB3,GAP43,GLRA2,GPR85,GRIA1,GRID1,GRIK2,GRIN1,GRIN2A,GRIN2B,GRM1,HCN1,HECW2,HOMER1,KCND2,KCNQ2,KCNQ3,KHDRBS2,LRRC4,LRRC7,MYT1L,NOS1,NOS1AP,NRXN1,PLXNA4,PTPRT,RBFOX1,RELN,RGS7,RIMS1,ROBO2,SCN1A,S…
GO:0035176	social behavior	6	50	3.81e-06	ENSP00000330148,ENSP00000350928,ENSP00000354778,ENSP00000360608,ENSP00000385142,ENSP00000469689	CNTNAP2,GAD1,GRID1,GRIN1,NRXN1,SHANK2
GO:1905114	cell surface receptor signaling pathway involved in cell-cell signaling	12	383	4.58e-06	ENSP00000218075,ENSP00000307134,ENSP00000308725,ENSP00000330148,ENSP00000354896,ENSP00000360608,ENSP00000379818,ENSP00000381412,ENSP00000393097,ENSP00000397026,ENSP00000428994,ENSP00000477455	CAMK2A,CTNND2,GABRA1,GABRB3,GLRA2,GRIA1,GRID1,GRIK2,GRIN1,GRIN2A,GRIN2B,GRM1
GO:2000463	positive regulation of excitatory postsynaptic potential	5	26	4.81e-06	ENSP00000261726,ENSP00000360608,ENSP00000385142,ENSP00000392423,ENSP00000428417	CUX2,GRIN1,NRXN1,RELN,RIMS1
GO:0006810	transport	41	4130	4.83e-06	ENSP00000035383,ENSP00000218075,ENSP00000233535,ENSP00000261205,ENSP00000261726,ENSP00000264318,ENSP00000278379,ENSP00000288139,ENSP00000303540,ENSP00000307342,ENSP00000308725,ENSP00000309117,ENSP00000330148,ENSP00000333496,ENSP00000335592,ENSP00000342235,ENSP00000344801,ENSP00000346534,ENSP00000347538,ENSP00000352011,ENSP00000352035,ENSP00000353362,ENSP00000353414,ENSP00000354504,ENSP00000359337…	ASTN2,ATP2B2,CACNA1A,CACNA1B,CACNA1D,CACNA1G,CACNA2D3,CAMK2A,CUX2,ERBB4,GABRA1,GABRA3,GABRA4,GABRA5,GABRB3,GLRA2,GRIA1,GRID1,GRIK2,GRIN1,GRIN2A,GRIN2B,HCN1,KCND2,KCNQ2,KCNQ3,LRRC7,NRXN1,RBFOX1,RIMS1,SCN1A,SCN2A,SCN8A,SLC12A5,SLC1A2,SLC24A2,SLC30A3,SLC4A10,SYT1,SYT17,UNC13A
GO:0010976	positive regulation of neuron projection development	10	251	5.71e-06	ENSP00000035383,ENSP00000261205,ENSP00000261726,ENSP00000338774,ENSP00000347538,ENSP00000383303,ENSP00000392423,ENSP00000417335,ENSP00000428417,ENSP00000429562	BCL11A,CUX2,DSCAM,LRRC7,RELN,RIMS1,ROBO2,SYT1,SYT17,UNC13A
GO:1902476	chloride transmembrane transport	7	94	6.88e-06	ENSP00000218075,ENSP00000264318,ENSP00000308725,ENSP00000335592,ENSP00000359337,ENSP00000387694,ENSP00000393097	GABRA1,GABRA3,GABRA4,GABRA5,GABRB3,GLRA2,SLC12A5
GO:0010769	regulation of cell morphogenesis involved in differentiation	10	263	8.48e-06	ENSP00000261726,ENSP00000283268,ENSP00000338774,ENSP00000352882,ENSP00000360280,ENSP00000360608,ENSP00000374205,ENSP00000383303,ENSP00000392423,ENSP00000417335	BCL11A,CUX2,DAB1,DSCAM,FEZF2,GRIN1,PLXNA4,RELN,ROBO2,TBR1
GO:0050770	regulation of axonogenesis	8	162	1.87e-05	ENSP00000283268,ENSP00000338774,ENSP00000352882,ENSP00000360280,ENSP00000360608,ENSP00000374205,ENSP00000383303,ENSP00000417335	BCL11A,DAB1,DSCAM,FEZF2,GRIN1,PLXNA4,ROBO2,TBR1
GO:0050896	response to stimulus	59	7824	2.32e-05	ENSP00000035383,ENSP00000218075,ENSP00000233535,ENSP00000249363,ENSP00000259455,ENSP00000261205,ENSP00000261726,ENSP00000264318,ENSP00000278379,ENSP00000283268,ENSP00000288139,ENSP00000297146,ENSP00000303540,ENSP00000307134,ENSP00000307342,ENSP00000308725,ENSP00000330148,ENSP00000333496,ENSP00000334382,ENSP00000335592,ENSP00000338774,ENSP00000339004,ENSP00000342235,ENSP00000344801,ENSP00000347152…	ATRNL1,BCL11A,CACNA1A,CACNA1B,CACNA1D,CACNA1G,CAMK2A,CDH8,CNTN6,CNTNAP2,CTNNA2,CTNND2,CUX2,DAB1,DLX1,ERBB4,FEZF2,FOXG1,GABBR2,GABRA1,GABRA3,GABRA4,GABRA5,GABRB3,GAD1,GAP43,GLRA2,GPR85,GRIA1,GRID1,GRIK2,GRIN1,GRIN2A,GRIN2B,GRM1,HCN1,HOMER1,KCND2,LRRC4,LRRC7,NOS1,NRXN1,PLXNA4,PTPRT,RELN,RGS7,RIMS1,ROBO2,SCN1A,SCN2A,SLC12A5,SLC1A2,SLC24A2,SLC30A3,SLC4A10,SLITRK5,SRGAP3,SYT1,UNC13A
GO:0035418	protein localization to synapse	5	40	2.94e-05	ENSP00000360608,ENSP00000379818,ENSP00000385142,ENSP00000392423,ENSP00000449629	ANKS1B,GRIN1,GRIN2A,NRXN1,RELN
GO:1903861	positive regulation of dendrite extension	4	19	5.17e-05	ENSP00000261205,ENSP00000347538,ENSP00000428417,ENSP00000429562	RIMS1,SYT1,SYT17,UNC13A
GO:0050808	synapse organization	8	189	5.31e-05	ENSP00000249363,ENSP00000307134,ENSP00000383303,ENSP00000385142,ENSP00000392423,ENSP00000429562,ENSP00000435466,ENSP00000469689	CTNND2,DSCAM,KIRREL3,LRRC4,NRXN1,RELN,SHANK2,UNC13A
GO:0098609	cell-cell adhesion	11	416	6.36e-05	ENSP00000307134,ENSP00000360280,ENSP00000362294,ENSP00000383303,ENSP00000384193,ENSP00000384638,ENSP00000385142,ENSP00000386908,ENSP00000417335,ENSP00000435466,ENSP00000462701	CADM2,CDH8,CTNNA2,CTNND2,DAB1,DSCAM,KIRREL3,MEGF11,NRXN1,PTPRT,ROBO2
GO:0008037	cell recognition	7	138	7.04e-05	ENSP00000283268,ENSP00000339004,ENSP00000354778,ENSP00000377372,ENSP00000383303,ENSP00000384193,ENSP00000417335	CADM2,CNTNAP2,DSCAM,FEZF2,FOXG1,GAP43,ROBO2
GO:0007409	axonogenesis	10	346	8.12e-05	ENSP00000283268,ENSP00000339004,ENSP00000352882,ENSP00000360280,ENSP00000366283,ENSP00000377372,ENSP00000384638,ENSP00000385142,ENSP00000392423,ENSP00000417335	CTNNA2,DAB1,FEZF2,FOXG1,GAP43,NRXN1,PLXNA4,RELN,ROBO2,SLITRK5
GO:0035249	synaptic transmission, glutamatergic	4	22	8.18e-05	ENSP00000360608,ENSP00000397026,ENSP00000429562,ENSP00000462701	CDH8,GRIK2,GRIN1,UNC13A
GO:1902667	regulation of axon guidance	4	23	9.5e-05	ENSP00000283268,ENSP00000352882,ENSP00000374205,ENSP00000383303	DSCAM,FEZF2,PLXNA4,TBR1
GO:0007269	neurotransmitter secretion	6	95	0.0001	ENSP00000261205,ENSP00000347538,ENSP00000360423,ENSP00000385142,ENSP00000428417,ENSP00000429562	CACNA1B,NRXN1,RIMS1,SYT1,SYT17,UNC13A
GO:0048813	dendrite morphogenesis	5	54	0.0001	ENSP00000307134,ENSP00000366283,ENSP00000381412,ENSP00000383303,ENSP00000384638	CAMK2A,CTNNA2,CTNND2,DSCAM,SLITRK5
GO:0097119	postsynaptic density protein 95 clustering	3	6	0.0001	ENSP00000249363,ENSP00000385142,ENSP00000392423	LRRC4,NRXN1,RELN
GO:0007411	axon guidance	8	220	0.00014	ENSP00000283268,ENSP00000339004,ENSP00000352882,ENSP00000360280,ENSP00000377372,ENSP00000385142,ENSP00000392423,ENSP00000417335	DAB1,FEZF2,FOXG1,GAP43,NRXN1,PLXNA4,RELN,ROBO2
GO:0016198	axon choice point recognition	3	7	0.00014	ENSP00000339004,ENSP00000377372,ENSP00000417335	FOXG1,GAP43,ROBO2
GO:0021761	limbic system development	6	101	0.00014	ENSP00000283268,ENSP00000354478,ENSP00000354778,ENSP00000374205,ENSP00000392423,ENSP00000435466	CNTNAP2,DLX1,FEZF2,KIRREL3,RELN,TBR1
GO:0001964	startle response	4	27	0.00016	ENSP00000360608,ENSP00000379818,ENSP00000384638,ENSP00000385142	CTNNA2,GRIN1,GRIN2A,NRXN1
GO:0050805	negative regulation of synaptic transmission	5	62	0.00018	ENSP00000344801,ENSP00000397026,ENSP00000410584,ENSP00000428994,ENSP00000469689	CELF4,GRIA1,GRIK2,SHANK2,SLC24A2
GO:0098742	cell-cell adhesion via plasma-membrane adhesion molecules	8	230	0.00018	ENSP00000360280,ENSP00000362294,ENSP00000383303,ENSP00000384193,ENSP00000385142,ENSP00000417335,ENSP00000435466,ENSP00000462701	CADM2,CDH8,DAB1,DSCAM,KIRREL3,NRXN1,PTPRT,ROBO2
GO:0007613	memory	6	109	0.00019	ENSP00000261726,ENSP00000344801,ENSP00000360608,ENSP00000379818,ENSP00000392423,ENSP00000428994	CUX2,GRIA1,GRIN1,GRIN2A,RELN,SLC24A2
GO:0021884	forebrain neuron development	4	29	0.00019	ENSP00000283268,ENSP00000339004,ENSP00000393066,ENSP00000417335	FEZF2,FOXG1,ROBO2,SLC4A10
GO:0021987	cerebral cortex development	6	109	0.00019	ENSP00000339004,ENSP00000354778,ENSP00000360280,ENSP00000360608,ENSP00000374205,ENSP00000392423	CNTNAP2,DAB1,FOXG1,GRIN1,RELN,TBR1
GO:0048639	positive regulation of developmental growth	7	165	0.00019	ENSP00000261205,ENSP00000338774,ENSP00000342235,ENSP00000347538,ENSP00000383303,ENSP00000428417,ENSP00000429562	BCL11A,DSCAM,ERBB4,RIMS1,SYT1,SYT17,UNC13A
GO:0051239	regulation of multicellular organismal process	29	2788	0.00019	ENSP00000035383,ENSP00000261205,ENSP00000261726,ENSP00000283268,ENSP00000288139,ENSP00000338774,ENSP00000339004,ENSP00000342235,ENSP00000347538,ENSP00000352011,ENSP00000352882,ENSP00000353414,ENSP00000354478,ENSP00000354896,ENSP00000355133,ENSP00000360280,ENSP00000360423,ENSP00000360608,ENSP00000366283,ENSP00000374205,ENSP00000379818,ENSP00000383303,ENSP00000385142,ENSP00000392423,ENSP00000410584…	ATP2B2,BCL11A,CACNA1B,CACNA1D,CACNA1G,CELF4,CUX2,DAB1,DLX1,DSCAM,ERBB4,FEZF2,FOXG1,GRIN1,GRIN2A,GRM1,LRRC7,NOS1,NOS1AP,NRXN1,PLXNA4,RELN,RIMS1,ROBO2,SLITRK5,SYT1,SYT17,TBR1,UNC13A
GO:0098976	excitatory chemical synaptic transmission	3	8	0.00019	ENSP00000360608,ENSP00000379818,ENSP00000477455	GRIN1,GRIN2A,GRIN2B
GO:0071805	potassium ion transmembrane transport	7	169	0.00021	ENSP00000307342,ENSP00000333496,ENSP00000344801,ENSP00000352035,ENSP00000373648,ENSP00000387694,ENSP00000397026	GRIK2,HCN1,KCND2,KCNQ2,KCNQ3,SLC12A5,SLC24A2
GO:0006836	neurotransmitter transport	7	172	0.00023	ENSP00000261205,ENSP00000278379,ENSP00000347538,ENSP00000360423,ENSP00000385142,ENSP00000428417,ENSP00000429562	CACNA1B,NRXN1,RIMS1,SLC1A2,SYT1,SYT17,UNC13A
GO:0033555	multicellular organismal response to stress	5	67	0.00024	ENSP00000335592,ENSP00000360423,ENSP00000392423,ENSP00000397026,ENSP00000477999	CACNA1B,GABRA5,GRIK2,NOS1,RELN
GO:0045597	positive regulation of cell differentiation	15	908	0.00024	ENSP00000035383,ENSP00000261205,ENSP00000261726,ENSP00000283268,ENSP00000338774,ENSP00000339004,ENSP00000347538,ENSP00000354478,ENSP00000360280,ENSP00000383303,ENSP00000384638,ENSP00000392423,ENSP00000417335,ENSP00000428417,ENSP00000429562	BCL11A,CTNNA2,CUX2,DAB1,DLX1,DSCAM,FEZF2,FOXG1,LRRC7,RELN,RIMS1,ROBO2,SYT1,SYT17,UNC13A
GO:0048663	neuron fate commitment	5	68	0.00025	ENSP00000283268,ENSP00000339004,ENSP00000354478,ENSP00000374205,ENSP00000396103	DLX1,FEZF2,FOXG1,MYT1L,TBR1
GO:0051094	positive regulation of developmental process	18	1286	0.00028	ENSP00000035383,ENSP00000261205,ENSP00000261726,ENSP00000283268,ENSP00000338774,ENSP00000339004,ENSP00000342235,ENSP00000347538,ENSP00000354478,ENSP00000360280,ENSP00000366283,ENSP00000383303,ENSP00000384638,ENSP00000385142,ENSP00000392423,ENSP00000417335,ENSP00000428417,ENSP00000429562	BCL11A,CTNNA2,CUX2,DAB1,DLX1,DSCAM,ERBB4,FEZF2,FOXG1,LRRC7,NRXN1,RELN,RIMS1,ROBO2,SLITRK5,SYT1,SYT17,UNC13A
GO:0050801	ion homeostasis	13	708	0.0003	ENSP00000233535,ENSP00000344801,ENSP00000352011,ENSP00000353362,ENSP00000353414,ENSP00000354896,ENSP00000360608,ENSP00000379818,ENSP00000387694,ENSP00000393066,ENSP00000397026,ENSP00000428994,ENSP00000477455	ATP2B2,CACNA1A,CACNA1G,GRIA1,GRIK2,GRIN1,GRIN2A,GRIN2B,GRM1,SLC12A5,SLC24A2,SLC30A3,SLC4A10
GO:0051240	positive regulation of multicellular organismal process	20	1551	0.0003	ENSP00000035383,ENSP00000261205,ENSP00000261726,ENSP00000283268,ENSP00000338774,ENSP00000339004,ENSP00000342235,ENSP00000347538,ENSP00000354478,ENSP00000355133,ENSP00000360280,ENSP00000360608,ENSP00000366283,ENSP00000383303,ENSP00000385142,ENSP00000392423,ENSP00000417335,ENSP00000428417,ENSP00000429562,ENSP00000477999	BCL11A,CUX2,DAB1,DLX1,DSCAM,ERBB4,FEZF2,FOXG1,GRIN1,LRRC7,NOS1,NOS1AP,NRXN1,RELN,RIMS1,ROBO2,SLITRK5,SYT1,SYT17,UNC13A
GO:0023051	regulation of signaling	32	3360	0.00033	ENSP00000249363,ENSP00000261205,ENSP00000261726,ENSP00000288139,ENSP00000307134,ENSP00000334382,ENSP00000342235,ENSP00000344801,ENSP00000353362,ENSP00000353414,ENSP00000354478,ENSP00000354896,ENSP00000355133,ENSP00000355523,ENSP00000360280,ENSP00000360608,ENSP00000368824,ENSP00000373347,ENSP00000379818,ENSP00000381412,ENSP00000385142,ENSP00000392423,ENSP00000397026,ENSP00000407822,ENSP00000410584…	ATP2B2,CACNA1A,CACNA1D,CAMK2A,CELF4,CNKSR2,CNTN6,CTNND2,CUX2,DAB1,DLX1,ERBB4,GRIA1,GRIK2,GRIN1,GRIN2A,GRIN2B,GRM1,HOMER1,LRRC4,NOS1,NOS1AP,NRXN1,RELN,RGS7,RIMS1,ROBO2,SHANK2,SLC24A2,SRGAP3,SYT1,UNC13A
GO:0021954	central nervous system neuron development	5	73	0.00034	ENSP00000283268,ENSP00000339004,ENSP00000352882,ENSP00000393066,ENSP00000417335	FEZF2,FOXG1,PLXNA4,ROBO2,SLC4A10
GO:0009653	anatomical structure morphogenesis	23	1992	0.00036	ENSP00000283268,ENSP00000307134,ENSP00000307342,ENSP00000339004,ENSP00000342235,ENSP00000352882,ENSP00000354478,ENSP00000354504,ENSP00000354778,ENSP00000360280,ENSP00000366283,ENSP00000374205,ENSP00000377372,ENSP00000381412,ENSP00000383303,ENSP00000384638,ENSP00000385142,ENSP00000386908,ENSP00000392423,ENSP00000393066,ENSP00000417335,ENSP00000435466,ENSP00000477999	ASTN2,CAMK2A,CNTNAP2,CTNNA2,CTNND2,DAB1,DLX1,DSCAM,ERBB4,FEZF2,FOXG1,GAP43,HCN1,KIRREL3,MEGF11,NOS1,NRXN1,PLXNA4,RELN,ROBO2,SLC4A10,SLITRK5,TBR1
GO:0021877	forebrain neuron fate commitment	3	11	0.00036	ENSP00000283268,ENSP00000354478,ENSP00000374205	DLX1,FEZF2,TBR1
GO:0008306	associative learning	5	75	0.00037	ENSP00000335592,ENSP00000360608,ENSP00000374205,ENSP00000379818,ENSP00000392423	GABRA5,GRIN1,GRIN2A,RELN,TBR1
GO:0019233	sensory perception of pain	5	75	0.00037	ENSP00000303540,ENSP00000333496,ENSP00000354896,ENSP00000360608,ENSP00000379818	GRIN1,GRIN2A,GRM1,KCND2,SCN1A
GO:0007155	cell adhesion	14	843	0.0004	ENSP00000307134,ENSP00000354778,ENSP00000360280,ENSP00000362294,ENSP00000383303,ENSP00000384193,ENSP00000384638,ENSP00000385142,ENSP00000386908,ENSP00000392423,ENSP00000407822,ENSP00000417335,ENSP00000435466,ENSP00000462701	CADM2,CDH8,CNTN6,CNTNAP2,CTNNA2,CTNND2,DAB1,DSCAM,KIRREL3,MEGF11,NRXN1,PTPRT,RELN,ROBO2
GO:0051128	regulation of cellular component organization	25	2306	0.00041	ENSP00000035383,ENSP00000249363,ENSP00000260983,ENSP00000261205,ENSP00000261726,ENSP00000283268,ENSP00000334382,ENSP00000338774,ENSP00000347538,ENSP00000352882,ENSP00000360280,ENSP00000360608,ENSP00000366283,ENSP00000370057,ENSP00000374205,ENSP00000377372,ENSP00000383303,ENSP00000384638,ENSP00000385142,ENSP00000392423,ENSP00000417335,ENSP00000428417,ENSP00000429562,ENSP00000477455,ENSP00000477999	BCL11A,CTNNA2,CUX2,DAB1,DSCAM,FEZF2,FRMPD4,GAP43,GRIN1,GRIN2B,HECW2,HOMER1,LRRC4,LRRC7,NOS1,NRXN1,PLXNA4,RELN,RIMS1,ROBO2,SLITRK5,SYT1,SYT17,TBR1,UNC13A
GO:2000026	regulation of multicellular organismal development	22	1876	0.00043	ENSP00000035383,ENSP00000261205,ENSP00000261726,ENSP00000283268,ENSP00000338774,ENSP00000339004,ENSP00000342235,ENSP00000347538,ENSP00000352882,ENSP00000354478,ENSP00000360280,ENSP00000360608,ENSP00000366283,ENSP00000374205,ENSP00000383303,ENSP00000385142,ENSP00000392423,ENSP00000410584,ENSP00000417335,ENSP00000428417,ENSP00000429562,ENSP00000477999	BCL11A,CELF4,CUX2,DAB1,DLX1,DSCAM,ERBB4,FEZF2,FOXG1,GRIN1,LRRC7,NOS1,NRXN1,PLXNA4,RELN,RIMS1,ROBO2,SLITRK5,SYT1,SYT17,TBR1,UNC13A
GO:0098656	anion transmembrane transport	9	353	0.00047	ENSP00000218075,ENSP00000264318,ENSP00000278379,ENSP00000308725,ENSP00000335592,ENSP00000359337,ENSP00000387694,ENSP00000393066,ENSP00000393097	GABRA1,GABRA3,GABRA4,GABRA5,GABRB3,GLRA2,SLC12A5,SLC1A2,SLC4A10
GO:0060291	long-term synaptic potentiation	4	40	0.00052	ENSP00000344801,ENSP00000379818,ENSP00000392423,ENSP00000469689	GRIN2A,RELN,SHANK2,SLC24A2
GO:0060134	prepulse inhibition	3	14	0.00064	ENSP00000360608,ENSP00000384638,ENSP00000385142	CTNNA2,GRIN1,NRXN1
GO:0010646	regulation of cell communication	31	3327	0.00066	ENSP00000249363,ENSP00000261205,ENSP00000261726,ENSP00000288139,ENSP00000307134,ENSP00000334382,ENSP00000342235,ENSP00000344801,ENSP00000353362,ENSP00000354478,ENSP00000354896,ENSP00000355133,ENSP00000355523,ENSP00000360280,ENSP00000360608,ENSP00000368824,ENSP00000373347,ENSP00000379818,ENSP00000381412,ENSP00000385142,ENSP00000392423,ENSP00000397026,ENSP00000407822,ENSP00000410584,ENSP00000417335…	CACNA1A,CACNA1D,CAMK2A,CELF4,CNKSR2,CNTN6,CTNND2,CUX2,DAB1,DLX1,ERBB4,GRIA1,GRIK2,GRIN1,GRIN2A,GRIN2B,GRM1,HOMER1,LRRC4,NOS1,NOS1AP,NRXN1,RELN,RGS7,RIMS1,ROBO2,SHANK2,SLC24A2,SRGAP3,SYT1,UNC13A
GO:0051963	regulation of synapse assembly	5	86	0.00066	ENSP00000261726,ENSP00000360608,ENSP00000366283,ENSP00000385142,ENSP00000417335	CUX2,GRIN1,NRXN1,ROBO2,SLITRK5
GO:0060292	long-term synaptic depression	3	16	0.00088	ENSP00000344801,ENSP00000428994,ENSP00000469689	GRIA1,SHANK2,SLC24A2
GO:0071625	vocalization behavior	3	16	0.00088	ENSP00000354778,ENSP00000385142,ENSP00000469689	CNTNAP2,NRXN1,SHANK2
GO:0097479	synaptic vesicle localization	5	92	0.00088	ENSP00000261205,ENSP00000347538,ENSP00000385142,ENSP00000428417,ENSP00000429562	NRXN1,RIMS1,SYT1,SYT17,UNC13A
GO:0045595	regulation of cell differentiation	20	1695	0.0009	ENSP00000035383,ENSP00000261205,ENSP00000261726,ENSP00000283268,ENSP00000338774,ENSP00000339004,ENSP00000342235,ENSP00000347538,ENSP00000352882,ENSP00000354478,ENSP00000360280,ENSP00000360608,ENSP00000374205,ENSP00000383303,ENSP00000384638,ENSP00000392423,ENSP00000417335,ENSP00000428417,ENSP00000429562,ENSP00000477999	BCL11A,CTNNA2,CUX2,DAB1,DLX1,DSCAM,ERBB4,FEZF2,FOXG1,GRIN1,LRRC7,NOS1,PLXNA4,RELN,RIMS1,ROBO2,SYT1,SYT17,TBR1,UNC13A
GO:0006874	cellular calcium ion homeostasis	9	388	0.00091	ENSP00000344801,ENSP00000353362,ENSP00000353414,ENSP00000354896,ENSP00000360608,ENSP00000379818,ENSP00000397026,ENSP00000428994,ENSP00000477455	ATP2B2,CACNA1A,GRIA1,GRIK2,GRIN1,GRIN2A,GRIN2B,GRM1,SLC24A2
GO:0006873	cellular ion homeostasis	11	584	0.00092	ENSP00000344801,ENSP00000353362,ENSP00000353414,ENSP00000354896,ENSP00000360608,ENSP00000379818,ENSP00000387694,ENSP00000393066,ENSP00000397026,ENSP00000428994,ENSP00000477455	ATP2B2,CACNA1A,GRIA1,GRIK2,GRIN1,GRIN2A,GRIN2B,GRM1,SLC12A5,SLC24A2,SLC4A10
GO:0048638	regulation of developmental growth	8	302	0.00093	ENSP00000261205,ENSP00000338774,ENSP00000342235,ENSP00000347538,ENSP00000352882,ENSP00000383303,ENSP00000428417,ENSP00000429562	BCL11A,DSCAM,ERBB4,PLXNA4,RIMS1,SYT1,SYT17,UNC13A
GO:0007156	homophilic cell adhesion via plasma membrane adhesion molecules	6	158	0.0011	ENSP00000362294,ENSP00000383303,ENSP00000384193,ENSP00000417335,ENSP00000435466,ENSP00000462701	CADM2,CDH8,DSCAM,KIRREL3,PTPRT,ROBO2
GO:0030307	positive regulation of cell growth	6	159	0.0011	ENSP00000261205,ENSP00000338774,ENSP00000347538,ENSP00000383303,ENSP00000428417,ENSP00000429562	BCL11A,DSCAM,RIMS1,SYT1,SYT17,UNC13A
GO:0045165	cell fate commitment	7	230	0.0011	ENSP00000283268,ENSP00000339004,ENSP00000342235,ENSP00000354478,ENSP00000374205,ENSP00000377372,ENSP00000396103	DLX1,ERBB4,FEZF2,FOXG1,GAP43,MYT1L,TBR1
GO:0048168	regulation of neuronal synaptic plasticity	4	51	0.0012	ENSP00000360608,ENSP00000381412,ENSP00000397026,ENSP00000429562	CAMK2A,GRIK2,GRIN1,UNC13A
GO:0050905	neuromuscular process	5	101	0.0012	ENSP00000303540,ENSP00000360608,ENSP00000379818,ENSP00000384638,ENSP00000385142	CTNNA2,GRIN1,GRIN2A,NRXN1,SCN1A
GO:0050954	sensory perception of mechanical stimulus	6	163	0.0012	ENSP00000267260,ENSP00000288139,ENSP00000303540,ENSP00000308725,ENSP00000335592,ENSP00000353414	ATP2B2,CACNA1D,GABRA5,GABRB3,SCN1A,SRRM4
GO:0099504	synaptic vesicle cycle	5	100	0.0012	ENSP00000261205,ENSP00000347538,ENSP00000385142,ENSP00000428417,ENSP00000429562	NRXN1,RIMS1,SYT1,SYT17,UNC13A
GO:0051924	regulation of calcium ion transport	7	236	0.0013	ENSP00000288139,ENSP00000334382,ENSP00000355133,ENSP00000360423,ENSP00000360608,ENSP00000381412,ENSP00000477999	CACNA1B,CACNA1D,CAMK2A,GRIN1,HOMER1,NOS1,NOS1AP
GO:0099173	postsynapse organization	4	54	0.0014	ENSP00000249363,ENSP00000307134,ENSP00000385142,ENSP00000392423	CTNND2,LRRC4,NRXN1,RELN
GO:0006820	anion transport	10	524	0.0016	ENSP00000218075,ENSP00000261205,ENSP00000264318,ENSP00000278379,ENSP00000308725,ENSP00000335592,ENSP00000359337,ENSP00000387694,ENSP00000393066,ENSP00000393097	GABRA1,GABRA3,GABRA4,GABRA5,GABRB3,GLRA2,SLC12A5,SLC1A2,SLC4A10,SYT1
GO:0022029	telencephalon cell migration	4	58	0.0017	ENSP00000283268,ENSP00000339004,ENSP00000360280,ENSP00000392423	DAB1,FEZF2,FOXG1,RELN
GO:0006941	striated muscle contraction	5	111	0.0018	ENSP00000288139,ENSP00000303540,ENSP00000334382,ENSP00000352011,ENSP00000477999	CACNA1D,CACNA1G,HOMER1,NOS1,SCN1A
GO:0043270	positive regulation of ion transport	7	252	0.0018	ENSP00000288139,ENSP00000334382,ENSP00000355133,ENSP00000360608,ENSP00000381412,ENSP00000392423,ENSP00000477999	CACNA1D,CAMK2A,GRIN1,HOMER1,NOS1,NOS1AP,RELN
GO:0097477	lateral motor column neuron migration	2	3	0.0018	ENSP00000360280,ENSP00000392423	DAB1,RELN
GO:0099175	regulation of postsynapse organization	4	59	0.0018	ENSP00000261726,ENSP00000334382,ENSP00000392423,ENSP00000477455	CUX2,GRIN2B,HOMER1,RELN
GO:0099566	regulation of postsynaptic cytosolic calcium ion concentration	2	3	0.0018	ENSP00000354896,ENSP00000428994	GRIA1,GRM1
GO:0048878	chemical homeostasis	14	995	0.0019	ENSP00000233535,ENSP00000334382,ENSP00000344801,ENSP00000352011,ENSP00000353362,ENSP00000353414,ENSP00000354896,ENSP00000360608,ENSP00000379818,ENSP00000387694,ENSP00000393066,ENSP00000397026,ENSP00000428994,ENSP00000477455	ATP2B2,CACNA1A,CACNA1G,GRIA1,GRIK2,GRIN1,GRIN2A,GRIN2B,GRM1,HOMER1,SLC12A5,SLC24A2,SLC30A3,SLC4A10
GO:0098771	inorganic ion homeostasis	11	643	0.0019	ENSP00000344801,ENSP00000353362,ENSP00000353414,ENSP00000354896,ENSP00000360608,ENSP00000379818,ENSP00000387694,ENSP00000393066,ENSP00000397026,ENSP00000428994,ENSP00000477455	ATP2B2,CACNA1A,GRIA1,GRIK2,GRIN1,GRIN2A,GRIN2B,GRM1,SLC12A5,SLC24A2,SLC4A10
GO:0021544	subpallium development	3	23	0.002	ENSP00000354478,ENSP00000354778,ENSP00000366283	CNTNAP2,DLX1,SLITRK5
GO:0021801	cerebral cortex radial glia guided migration	3	23	0.002	ENSP00000339004,ENSP00000360280,ENSP00000392423	DAB1,FOXG1,RELN
GO:0097120	receptor localization to synapse	3	23	0.002	ENSP00000385142,ENSP00000392423,ENSP00000449629	ANKS1B,NRXN1,RELN
GO:0001764	neuron migration	5	118	0.0022	ENSP00000283268,ENSP00000339004,ENSP00000360280,ENSP00000392423,ENSP00000435466	DAB1,FEZF2,FOXG1,KIRREL3,RELN
GO:0016079	synaptic vesicle exocytosis	4	64	0.0023	ENSP00000261205,ENSP00000347538,ENSP00000428417,ENSP00000429562	RIMS1,SYT1,SYT17,UNC13A
GO:0010959	regulation of metal ion transport	8	360	0.0025	ENSP00000288139,ENSP00000334382,ENSP00000355133,ENSP00000360423,ENSP00000360608,ENSP00000376855,ENSP00000381412,ENSP00000477999	CACNA1B,CACNA1D,CAMK2A,DPP10,GRIN1,HOMER1,NOS1,NOS1AP
GO:0017158	regulation of calcium ion-dependent exocytosis	4	66	0.0026	ENSP00000261205,ENSP00000347538,ENSP00000352011,ENSP00000428417	CACNA1G,RIMS1,SYT1,SYT17
GO:0050923	regulation of negative chemotaxis	2	4	0.0026	ENSP00000352882,ENSP00000417335	PLXNA4,ROBO2
GO:0097114	NMDA glutamate receptor clustering	2	4	0.0026	ENSP00000385142,ENSP00000392423	NRXN1,RELN
GO:0030003	cellular cation homeostasis	10	570	0.0028	ENSP00000344801,ENSP00000353362,ENSP00000353414,ENSP00000354896,ENSP00000360608,ENSP00000379818,ENSP00000393066,ENSP00000397026,ENSP00000428994,ENSP00000477455	ATP2B2,CACNA1A,GRIA1,GRIK2,GRIN1,GRIN2A,GRIN2B,GRM1,SLC24A2,SLC4A10
GO:0060384	innervation	3	27	0.0028	ENSP00000308725,ENSP00000335592,ENSP00000429562	GABRA5,GABRB3,UNC13A
GO:0051961	negative regulation of nervous system development	7	279	0.0029	ENSP00000283268,ENSP00000338774,ENSP00000339004,ENSP00000342235,ENSP00000354478,ENSP00000360280,ENSP00000417335	BCL11A,DAB1,DLX1,ERBB4,FEZF2,FOXG1,ROBO2
GO:0019725	cellular homeostasis	12	806	0.003	ENSP00000344801,ENSP00000353362,ENSP00000353414,ENSP00000354896,ENSP00000360608,ENSP00000379818,ENSP00000387694,ENSP00000393066,ENSP00000397026,ENSP00000428994,ENSP00000477455,ENSP00000477999	ATP2B2,CACNA1A,GRIA1,GRIK2,GRIN1,GRIN2A,GRIN2B,GRM1,NOS1,SLC12A5,SLC24A2,SLC4A10
GO:0048791	calcium ion-regulated exocytosis of neurotransmitter	3	28	0.0031	ENSP00000261205,ENSP00000347538,ENSP00000428417	RIMS1,SYT1,SYT17
GO:0007165	signal transduction	37	4738	0.0032	ENSP00000035383,ENSP00000218075,ENSP00000249363,ENSP00000259455,ENSP00000264318,ENSP00000288139,ENSP00000297146,ENSP00000307134,ENSP00000308725,ENSP00000330148,ENSP00000334382,ENSP00000335592,ENSP00000338774,ENSP00000342235,ENSP00000347152,ENSP00000352882,ENSP00000354896,ENSP00000355523,ENSP00000359337,ENSP00000360280,ENSP00000360608,ENSP00000362294,ENSP00000364586,ENSP00000373347,ENSP00000377372…	ATRNL1,BCL11A,CACNA1D,CAMK2A,CNTN6,CTNND2,DAB1,ERBB4,GABBR2,GABRA1,GABRA3,GABRA4,GABRA5,GABRB3,GAP43,GLRA2,GPR85,GRIA1,GRID1,GRIK2,GRIN1,GRIN2A,GRIN2B,GRM1,HOMER1,LRRC4,LRRC7,NOS1,NRXN1,PLXNA4,PTPRT,RELN,RGS7,ROBO2,SCN2A,SRGAP3,UNC13A
GO:0008016	regulation of heart contraction	6	201	0.0032	ENSP00000288139,ENSP00000352011,ENSP00000353414,ENSP00000355133,ENSP00000360423,ENSP00000477999	ATP2B2,CACNA1B,CACNA1D,CACNA1G,NOS1,NOS1AP
GO:0021675	nerve development	4	72	0.0033	ENSP00000308725,ENSP00000335592,ENSP00000352882,ENSP00000429562	GABRA5,GABRB3,PLXNA4,UNC13A
GO:0001661	conditioned taste aversion	2	5	0.0034	ENSP00000360608,ENSP00000374205	GRIN1,TBR1
GO:0016199	axon midline choice point recognition	2	5	0.0034	ENSP00000339004,ENSP00000417335	FOXG1,ROBO2
GO:0021942	radial glia guided migration of Purkinje cell	2	5	0.0034	ENSP00000360280,ENSP00000384638	CTNNA2,DAB1
GO:0051480	regulation of cytosolic calcium ion concentration	7	289	0.0034	ENSP00000353362,ENSP00000353414,ENSP00000354896,ENSP00000360608,ENSP00000379818,ENSP00000428994,ENSP00000477455	ATP2B2,CACNA1A,GRIA1,GRIN1,GRIN2A,GRIN2B,GRM1
GO:0086046	membrane depolarization during SA node cell action potential	2	5	0.0034	ENSP00000288139,ENSP00000352011	CACNA1D,CACNA1G
GO:0010647	positive regulation of cell communication	18	1631	0.0037	ENSP00000261205,ENSP00000261726,ENSP00000334382,ENSP00000342235,ENSP00000344801,ENSP00000354896,ENSP00000355133,ENSP00000360608,ENSP00000379818,ENSP00000385142,ENSP00000392423,ENSP00000397026,ENSP00000407822,ENSP00000417335,ENSP00000428417,ENSP00000429562,ENSP00000469689,ENSP00000477999	CNTN6,CUX2,ERBB4,GRIK2,GRIN1,GRIN2A,GRM1,HOMER1,NOS1,NOS1AP,NRXN1,RELN,RIMS1,ROBO2,SHANK2,SLC24A2,SYT1,UNC13A
GO:0010770	positive regulation of cell morphogenesis involved in differentiation	5	136	0.0037	ENSP00000261726,ENSP00000338774,ENSP00000383303,ENSP00000392423,ENSP00000417335	BCL11A,CUX2,DSCAM,RELN,ROBO2
GO:0021766	hippocampus development	4	75	0.0037	ENSP00000283268,ENSP00000354478,ENSP00000392423,ENSP00000435466	DLX1,FEZF2,KIRREL3,RELN
GO:1904062	regulation of cation transmembrane transport	7	294	0.0037	ENSP00000288139,ENSP00000334382,ENSP00000355133,ENSP00000376855,ENSP00000385142,ENSP00000392423,ENSP00000477999	CACNA1D,DPP10,HOMER1,NOS1,NOS1AP,NRXN1,RELN
GO:0023056	positive regulation of signaling	18	1638	0.0038	ENSP00000261205,ENSP00000261726,ENSP00000334382,ENSP00000342235,ENSP00000344801,ENSP00000354896,ENSP00000355133,ENSP00000360608,ENSP00000379818,ENSP00000385142,ENSP00000392423,ENSP00000397026,ENSP00000407822,ENSP00000417335,ENSP00000428417,ENSP00000429562,ENSP00000469689,ENSP00000477999	CNTN6,CUX2,ERBB4,GRIK2,GRIN1,GRIN2A,GRM1,HOMER1,NOS1,NOS1AP,NRXN1,RELN,RIMS1,ROBO2,SHANK2,SLC24A2,SYT1,UNC13A
GO:0043524	negative regulation of neuron apoptotic process	5	138	0.0039	ENSP00000308725,ENSP00000335592,ENSP00000354478,ENSP00000360608,ENSP00000397026	DLX1,GABRA5,GABRB3,GRIK2,GRIN1
GO:0007416	synapse assembly	4	77	0.004	ENSP00000383303,ENSP00000385142,ENSP00000435466,ENSP00000469689	DSCAM,KIRREL3,NRXN1,SHANK2
GO:0048024	regulation of mRNA splicing, via spliceosome	4	77	0.004	ENSP00000267260,ENSP00000281156,ENSP00000309117,ENSP00000410584	CELF4,KHDRBS2,RBFOX1,SRRM4
GO:0042297	vocal learning	2	6	0.0042	ENSP00000354778,ENSP00000385142	CNTNAP2,NRXN1
GO:0050793	regulation of developmental process	23	2416	0.0042	ENSP00000035383,ENSP00000261205,ENSP00000261726,ENSP00000283268,ENSP00000338774,ENSP00000339004,ENSP00000342235,ENSP00000347538,ENSP00000352882,ENSP00000354478,ENSP00000360280,ENSP00000360608,ENSP00000366283,ENSP00000374205,ENSP00000383303,ENSP00000384638,ENSP00000385142,ENSP00000392423,ENSP00000410584,ENSP00000417335,ENSP00000428417,ENSP00000429562,ENSP00000477999	BCL11A,CELF4,CTNNA2,CUX2,DAB1,DLX1,DSCAM,ERBB4,FEZF2,FOXG1,GRIN1,LRRC7,NOS1,NRXN1,PLXNA4,RELN,RIMS1,ROBO2,SLITRK5,SYT1,SYT17,TBR1,UNC13A
GO:0007186	G protein-coupled receptor signaling pathway	15	1247	0.0046	ENSP00000218075,ENSP00000259455,ENSP00000264318,ENSP00000288139,ENSP00000297146,ENSP00000308725,ENSP00000334382,ENSP00000335592,ENSP00000347152,ENSP00000354896,ENSP00000355523,ENSP00000359337,ENSP00000377372,ENSP00000381412,ENSP00000393097	ATRNL1,CACNA1D,CAMK2A,GABBR2,GABRA1,GABRA3,GABRA4,GABRA5,GABRB3,GAP43,GLRA2,GPR85,GRM1,HOMER1,RGS7
GO:0007605	sensory perception of sound	5	144	0.0046	ENSP00000267260,ENSP00000288139,ENSP00000308725,ENSP00000335592,ENSP00000353414	ATP2B2,CACNA1D,GABRA5,GABRB3,SRRM4
GO:0030902	hindbrain development	5	144	0.0046	ENSP00000360280,ENSP00000360608,ENSP00000374205,ENSP00000384638,ENSP00000385142	CTNNA2,DAB1,GRIN1,NRXN1,TBR1
GO:0007616	long-term memory	3	34	0.0047	ENSP00000360608,ENSP00000392423,ENSP00000428994	GRIA1,GRIN1,RELN
GO:0048513	animal organ development	26	2926	0.0047	ENSP00000261205,ENSP00000278379,ENSP00000283268,ENSP00000307342,ENSP00000308725,ENSP00000334382,ENSP00000335592,ENSP00000339004,ENSP00000342235,ENSP00000352882,ENSP00000354478,ENSP00000354778,ENSP00000360280,ENSP00000360608,ENSP00000366283,ENSP00000374205,ENSP00000379818,ENSP00000383303,ENSP00000384638,ENSP00000385142,ENSP00000386908,ENSP00000392423,ENSP00000393066,ENSP00000417335,ENSP00000435466…	CNTNAP2,CTNNA2,DAB1,DLX1,DSCAM,ERBB4,FEZF2,FOXG1,GABRA5,GABRB3,GRIN1,GRIN2A,GRIN2B,HCN1,HOMER1,KIRREL3,MEGF11,NRXN1,PLXNA4,RELN,ROBO2,SLC1A2,SLC4A10,SLITRK5,SYT1,TBR1
GO:0032412	regulation of ion transmembrane transporter activity	6	224	0.0049	ENSP00000288139,ENSP00000334382,ENSP00000355133,ENSP00000385142,ENSP00000392423,ENSP00000477999	CACNA1D,HOMER1,NOS1,NOS1AP,NRXN1,RELN
GO:0051130	positive regulation of cellular component organization	14	1128	0.0051	ENSP00000035383,ENSP00000261205,ENSP00000261726,ENSP00000338774,ENSP00000347538,ENSP00000366283,ENSP00000370057,ENSP00000383303,ENSP00000385142,ENSP00000392423,ENSP00000417335,ENSP00000428417,ENSP00000429562,ENSP00000477999	BCL11A,CUX2,DSCAM,FRMPD4,LRRC7,NOS1,NRXN1,RELN,RIMS1,ROBO2,SLITRK5,SYT1,SYT17,UNC13A
GO:0051648	vesicle localization	6	226	0.0051	ENSP00000261205,ENSP00000347538,ENSP00000385142,ENSP00000428417,ENSP00000428994,ENSP00000429562	GRIA1,NRXN1,RIMS1,SYT1,SYT17,UNC13A
GO:0051716	cellular response to stimulus	44	6212	0.0051	ENSP00000035383,ENSP00000218075,ENSP00000249363,ENSP00000259455,ENSP00000261205,ENSP00000261726,ENSP00000264318,ENSP00000278379,ENSP00000288139,ENSP00000297146,ENSP00000307134,ENSP00000307342,ENSP00000308725,ENSP00000330148,ENSP00000333496,ENSP00000334382,ENSP00000335592,ENSP00000338774,ENSP00000342235,ENSP00000347152,ENSP00000352882,ENSP00000353362,ENSP00000354478,ENSP00000354896,ENSP00000355523…	ATRNL1,BCL11A,CACNA1A,CACNA1D,CAMK2A,CNTN6,CTNND2,CUX2,DAB1,DLX1,ERBB4,GABBR2,GABRA1,GABRA3,GABRA4,GABRA5,GABRB3,GAP43,GLRA2,GPR85,GRIA1,GRID1,GRIK2,GRIN1,GRIN2A,GRIN2B,GRM1,HCN1,HOMER1,KCND2,LRRC4,LRRC7,NOS1,NRXN1,PLXNA4,PTPRT,RELN,RGS7,ROBO2,SCN2A,SLC1A2,SRGAP3,SYT1,UNC13A
GO:0021902	commitment of neuronal cell to specific neuron type in forebrain	2	7	0.0052	ENSP00000283268,ENSP00000374205	FEZF2,TBR1
GO:0051823	regulation of synapse structural plasticity	2	7	0.0052	ENSP00000370057,ENSP00000384638	CTNNA2,FRMPD4
GO:1902866	regulation of retina development in camera-type eye	2	7	0.0052	ENSP00000354478,ENSP00000410584	CELF4,DLX1
GO:0086002	cardiac muscle cell action potential involved in contraction	3	36	0.0053	ENSP00000288139,ENSP00000303540,ENSP00000352011	CACNA1D,CACNA1G,SCN1A
GO:2001257	regulation of cation channel activity	5	152	0.0055	ENSP00000334382,ENSP00000355133,ENSP00000385142,ENSP00000392423,ENSP00000477999	HOMER1,NOS1,NOS1AP,NRXN1,RELN
GO:0050794	regulation of cellular process	64	10484	0.0057	ENSP00000035383,ENSP00000218075,ENSP00000233535,ENSP00000249363,ENSP00000259455,ENSP00000260983,ENSP00000261205,ENSP00000261726,ENSP00000264318,ENSP00000267260,ENSP00000281156,ENSP00000283268,ENSP00000288139,ENSP00000297146,ENSP00000307134,ENSP00000308725,ENSP00000309117,ENSP00000330148,ENSP00000334382,ENSP00000335592,ENSP00000338774,ENSP00000339004,ENSP00000342235,ENSP00000344801,ENSP00000347152…	ATRNL1,BCL11A,CACNA1A,CACNA1D,CACNA1G,CAMK2A,CELF4,CNKSR2,CNTN6,CTNNA2,CTNND2,CUX2,DAB1,DLX1,DPP10,DSCAM,ELAVL2,ERBB4,FEZF2,FOXG1,FRMPD4,GABBR2,GABRA1,GABRA3,GABRA4,GABRA5,GABRB3,GAP43,GLRA2,GPR85,GRIA1,GRID1,GRIK2,GRIN1,GRIN2A,GRIN2B,GRM1,HECW2,HOMER1,KHDRBS2,LRRC4,LRRC7,MYT1L,NOS1,NOS1AP,NRXN1,PLXNA4,PTPRT,RBFOX1,RELN,RGS7,RIMS1,ROBO2,SCN2A,SHANK2,SLC24A2,SLC30A3,SLITRK5,SRGAP3,SRRM4,SYT1,SYT17…
GO:0021860	pyramidal neuron development	2	8	0.0061	ENSP00000339004,ENSP00000393066	FOXG1,SLC4A10
GO:0051050	positive regulation of transport	12	892	0.0061	ENSP00000233535,ENSP00000261205,ENSP00000278379,ENSP00000288139,ENSP00000334382,ENSP00000352011,ENSP00000355133,ENSP00000360608,ENSP00000381412,ENSP00000392423,ENSP00000429562,ENSP00000477999	CACNA1D,CACNA1G,CAMK2A,GRIN1,HOMER1,NOS1,NOS1AP,RELN,SLC1A2,SLC30A3,SYT1,UNC13A
GO:0071420	cellular response to histamine	2	8	0.0061	ENSP00000308725,ENSP00000393097	GABRA1,GABRB3
GO:0007600	sensory perception	12	901	0.0065	ENSP00000267260,ENSP00000288139,ENSP00000303540,ENSP00000308725,ENSP00000333496,ENSP00000335592,ENSP00000344801,ENSP00000353414,ENSP00000354896,ENSP00000360608,ENSP00000379818,ENSP00000428417	ATP2B2,CACNA1D,GABRA5,GABRB3,GRIN1,GRIN2A,GRM1,KCND2,RIMS1,SCN1A,SLC24A2,SRRM4
GO:0043113	receptor clustering	3	40	0.0066	ENSP00000385142,ENSP00000392423,ENSP00000397026	GRIK2,NRXN1,RELN
GO:0043266	regulation of potassium ion transport	4	92	0.0066	ENSP00000288139,ENSP00000355133,ENSP00000376855,ENSP00000477999	CACNA1D,DPP10,NOS1,NOS1AP
GO:0051588	regulation of neurotransmitter transport	4	92	0.0066	ENSP00000381412,ENSP00000428417,ENSP00000429562,ENSP00000477999	CAMK2A,NOS1,RIMS1,UNC13A
GO:1900449	regulation of glutamate receptor signaling pathway	3	41	0.007	ENSP00000385142,ENSP00000392423,ENSP00000429562	NRXN1,RELN,UNC13A
GO:0048664	neuron fate determination	2	9	0.0071	ENSP00000283268,ENSP00000339004	FEZF2,FOXG1
GO:0051668	localization within membrane	4	94	0.0071	ENSP00000385142,ENSP00000392423,ENSP00000397026,ENSP00000449629	ANKS1B,GRIK2,NRXN1,RELN
GO:0060080	inhibitory postsynaptic potential	2	9	0.0071	ENSP00000308725,ENSP00000397026	GABRB3,GRIK2
GO:0090129	positive regulation of synapse maturation	2	9	0.0071	ENSP00000385142,ENSP00000392423	NRXN1,RELN
GO:0000381	regulation of alternative mRNA splicing, via spliceosome	3	42	0.0073	ENSP00000267260,ENSP00000309117,ENSP00000410584	CELF4,RBFOX1,SRRM4
GO:0009628	response to abiotic stimulus	13	1052	0.0074	ENSP00000278379,ENSP00000303540,ENSP00000333496,ENSP00000354778,ENSP00000354896,ENSP00000360608,ENSP00000364586,ENSP00000379818,ENSP00000385142,ENSP00000387694,ENSP00000393066,ENSP00000462701,ENSP00000477999	CDH8,CNTNAP2,GRIN1,GRIN2A,GRM1,KCND2,NOS1,NRXN1,SCN1A,SCN2A,SLC12A5,SLC1A2,SLC4A10
GO:1902514	regulation of calcium ion transmembrane transport via high voltage-gated calcium channel	2	10	0.0082	ENSP00000355133,ENSP00000477999	NOS1,NOS1AP
GO:0050768	negative regulation of neurogenesis	6	260	0.0089	ENSP00000283268,ENSP00000338774,ENSP00000339004,ENSP00000342235,ENSP00000354478,ENSP00000360280	BCL11A,DAB1,DLX1,ERBB4,FEZF2,FOXG1
GO:0021892	cerebral cortex GABAergic interneuron differentiation	2	11	0.0096	ENSP00000283268,ENSP00000354478	DLX1,FEZF2
GO:0009987	cellular process	80	14652	0.0104	ENSP00000035383,ENSP00000218075,ENSP00000238018,ENSP00000249363,ENSP00000259455,ENSP00000260983,ENSP00000261205,ENSP00000261726,ENSP00000264318,ENSP00000267260,ENSP00000278379,ENSP00000281156,ENSP00000283268,ENSP00000288139,ENSP00000297146,ENSP00000303540,ENSP00000307134,ENSP00000307342,ENSP00000308725,ENSP00000309117,ENSP00000316377,ENSP00000330148,ENSP00000333496,ENSP00000334382,ENSP00000335592…	ATP2B2,ATRNL1,BCL11A,CACNA1A,CACNA1B,CACNA1D,CACNA1G,CADM2,CAMK2A,CDH8,CELF4,CNTN6,CNTNAP2,CTNNA2,CTNND2,CUX2,DAB1,DLGAP1,DLGAP2,DLX1,DSCAM,ELAVL2,ELAVL3,ERBB4,FEZF2,FOXG1,GABBR2,GABRA1,GABRA3,GABRA4,GABRA5,GABRB3,GAD1,GALNT13,GAP43,GDA,GLRA2,GPR85,GRIA1,GRID1,GRIK2,GRIN1,GRIN2A,GRIN2B,GRM1,HCN1,HECW2,HOMER1,KCND2,KCNQ2,KCNQ3,KHDRBS2,KIRREL3,LRRC4,LRRC7,MYT1L,NOS1,NRXN1,PLXNA4,PTPRT,RBFOX1,RELN,R…
GO:0060042	retina morphogenesis in camera-type eye	3	49	0.0106	ENSP00000307342,ENSP00000383303,ENSP00000386908	DSCAM,HCN1,MEGF11
GO:0021889	olfactory bulb interneuron differentiation	2	12	0.0109	ENSP00000342235,ENSP00000417335	ERBB4,ROBO2
GO:1900451	positive regulation of glutamate receptor signaling pathway	2	12	0.0109	ENSP00000392423,ENSP00000429562	RELN,UNC13A
GO:1902950	regulation of dendritic spine maintenance	2	12	0.0109	ENSP00000334382,ENSP00000477455	GRIN2B,HOMER1
GO:0007632	visual behavior	3	50	0.011	ENSP00000278379,ENSP00000360608,ENSP00000379818	GRIN1,GRIN2A,SLC1A2
GO:0050920	regulation of chemotaxis	5	188	0.0117	ENSP00000283268,ENSP00000352882,ENSP00000374205,ENSP00000383303,ENSP00000417335	DSCAM,FEZF2,PLXNA4,ROBO2,TBR1
GO:0035641	locomotory exploration behavior	2	13	0.0123	ENSP00000350928,ENSP00000393066	GAD1,SLC4A10
GO:0051928	positive regulation of calcium ion transport	4	115	0.0128	ENSP00000288139,ENSP00000334382,ENSP00000360608,ENSP00000381412	CACNA1D,CAMK2A,GRIN1,HOMER1
GO:0003407	neural retina development	3	55	0.0136	ENSP00000307342,ENSP00000383303,ENSP00000386908	DSCAM,HCN1,MEGF11
GO:0007166	cell surface receptor signaling pathway	20	2198	0.0136	ENSP00000218075,ENSP00000249363,ENSP00000307134,ENSP00000308725,ENSP00000330148,ENSP00000334382,ENSP00000342235,ENSP00000352882,ENSP00000354896,ENSP00000360608,ENSP00000362294,ENSP00000379818,ENSP00000381412,ENSP00000392423,ENSP00000393097,ENSP00000397026,ENSP00000407822,ENSP00000417335,ENSP00000428994,ENSP00000477455	CAMK2A,CNTN6,CTNND2,ERBB4,GABRA1,GABRB3,GLRA2,GRIA1,GRID1,GRIK2,GRIN1,GRIN2A,GRIN2B,GRM1,HOMER1,LRRC4,PLXNA4,PTPRT,RELN,ROBO2
GO:0007216	G protein-coupled glutamate receptor signaling pathway	2	14	0.0136	ENSP00000334382,ENSP00000354896	GRM1,HOMER1
GO:0046928	regulation of neurotransmitter secretion	3	55	0.0136	ENSP00000381412,ENSP00000428417,ENSP00000429562	CAMK2A,RIMS1,UNC13A
GO:1901214	regulation of neuron death	6	288	0.0136	ENSP00000308725,ENSP00000335592,ENSP00000354478,ENSP00000360608,ENSP00000397026,ENSP00000477455	DLX1,GABRA5,GABRB3,GRIK2,GRIN1,GRIN2B
GO:0048172	regulation of short-term neuronal synaptic plasticity	2	15	0.0151	ENSP00000397026,ENSP00000429562	GRIK2,UNC13A
GO:0048532	anatomical structure arrangement	2	15	0.0151	ENSP00000352882,ENSP00000360280	DAB1,PLXNA4
GO:0060359	response to ammonium ion	4	122	0.0151	ENSP00000308725,ENSP00000334382,ENSP00000360608,ENSP00000393097	GABRA1,GABRB3,GRIN1,HOMER1
GO:1903539	protein localization to postsynaptic membrane	2	15	0.0151	ENSP00000360608,ENSP00000379818	GRIN1,GRIN2A
GO:0097553	calcium ion transmembrane import into cytosol	3	58	0.0153	ENSP00000360608,ENSP00000379818,ENSP00000477455	GRIN1,GRIN2A,GRIN2B
GO:0001558	regulation of cell growth	7	402	0.0155	ENSP00000261205,ENSP00000338774,ENSP00000347538,ENSP00000352882,ENSP00000383303,ENSP00000428417,ENSP00000429562	BCL11A,DSCAM,PLXNA4,RIMS1,SYT1,SYT17,UNC13A
GO:0045665	negative regulation of neuron differentiation	5	205	0.0157	ENSP00000283268,ENSP00000338774,ENSP00000339004,ENSP00000354478,ENSP00000360280	BCL11A,DAB1,DLX1,FEZF2,FOXG1
GO:0072657	protein localization to membrane	7	405	0.0161	ENSP00000249363,ENSP00000360608,ENSP00000376855,ENSP00000379818,ENSP00000385142,ENSP00000392423,ENSP00000397026	DPP10,GRIK2,GRIN1,GRIN2A,LRRC4,NRXN1,RELN
GO:0048841	regulation of axon extension involved in axon guidance	2	16	0.0164	ENSP00000352882,ENSP00000383303	DSCAM,PLXNA4
GO:0048518	positive regulation of biological process	38	5459	0.0168	ENSP00000035383,ENSP00000233535,ENSP00000261205,ENSP00000261726,ENSP00000278379,ENSP00000283268,ENSP00000288139,ENSP00000334382,ENSP00000338774,ENSP00000339004,ENSP00000342235,ENSP00000344801,ENSP00000347538,ENSP00000352011,ENSP00000354478,ENSP00000354896,ENSP00000355133,ENSP00000360280,ENSP00000360608,ENSP00000366283,ENSP00000370057,ENSP00000374205,ENSP00000376855,ENSP00000379818,ENSP00000381412…	BCL11A,CACNA1D,CACNA1G,CAMK2A,CELF4,CNTN6,CTNNA2,CUX2,DAB1,DLX1,DPP10,DSCAM,ERBB4,FEZF2,FOXG1,FRMPD4,GRIK2,GRIN1,GRIN2A,GRIN2B,GRM1,HOMER1,LRRC7,NOS1,NOS1AP,NRXN1,RELN,RIMS1,ROBO2,SHANK2,SLC1A2,SLC24A2,SLC30A3,SLITRK5,SYT1,SYT17,TBR1,UNC13A
GO:0042221	response to chemical	31	4153	0.0171	ENSP00000218075,ENSP00000233535,ENSP00000249363,ENSP00000261205,ENSP00000261726,ENSP00000278379,ENSP00000283268,ENSP00000307342,ENSP00000308725,ENSP00000333496,ENSP00000334382,ENSP00000339004,ENSP00000342235,ENSP00000350928,ENSP00000352011,ENSP00000352882,ENSP00000353362,ENSP00000354478,ENSP00000360280,ENSP00000360608,ENSP00000366283,ENSP00000377372,ENSP00000379818,ENSP00000381412,ENSP00000385142…	CACNA1A,CACNA1G,CAMK2A,CUX2,DAB1,DLX1,ERBB4,FEZF2,FOXG1,GABRA1,GABRB3,GAD1,GAP43,GLRA2,GRIN1,GRIN2A,GRIN2B,HCN1,HOMER1,KCND2,LRRC4,NOS1,NRXN1,PLXNA4,RELN,ROBO2,SLC12A5,SLC1A2,SLC30A3,SLITRK5,SYT1
GO:0021756	striatum development	2	17	0.0181	ENSP00000354778,ENSP00000366283	CNTNAP2,SLITRK5
GO:0061003	positive regulation of dendritic spine morphogenesis	2	17	0.0181	ENSP00000261726,ENSP00000392423	CUX2,RELN
GO:0050773	regulation of dendrite development	4	131	0.0187	ENSP00000261726,ENSP00000338774,ENSP00000360608,ENSP00000392423	BCL11A,CUX2,GRIN1,RELN
GO:0042592	homeostatic process	15	1491	0.0193	ENSP00000233535,ENSP00000334382,ENSP00000344801,ENSP00000352011,ENSP00000353362,ENSP00000353414,ENSP00000354896,ENSP00000360608,ENSP00000379818,ENSP00000387694,ENSP00000393066,ENSP00000397026,ENSP00000428994,ENSP00000477455,ENSP00000477999	ATP2B2,CACNA1A,CACNA1G,GRIA1,GRIK2,GRIN1,GRIN2A,GRIN2B,GRM1,HOMER1,NOS1,SLC12A5,SLC24A2,SLC30A3,SLC4A10
GO:0051650	establishment of vesicle localization	5	218	0.0197	ENSP00000261205,ENSP00000347538,ENSP00000428417,ENSP00000428994,ENSP00000429562	GRIA1,RIMS1,SYT1,SYT17,UNC13A
GO:0060219	camera-type eye photoreceptor cell differentiation	2	18	0.0197	ENSP00000307342,ENSP00000383303	DSCAM,HCN1
GO:0040008	regulation of growth	9	663	0.02	ENSP00000261205,ENSP00000338774,ENSP00000342235,ENSP00000347538,ENSP00000352882,ENSP00000377372,ENSP00000383303,ENSP00000428417,ENSP00000429562	BCL11A,DSCAM,ERBB4,GAP43,PLXNA4,RIMS1,SYT1,SYT17,UNC13A
GO:0045471	response to ethanol	4	134	0.02	ENSP00000218075,ENSP00000360608,ENSP00000379818,ENSP00000477455	GLRA2,GRIN1,GRIN2A,GRIN2B
GO:0051965	positive regulation of synapse assembly	3	65	0.02	ENSP00000261726,ENSP00000366283,ENSP00000385142	CUX2,NRXN1,SLITRK5
GO:0006928	movement of cell or subcellular component	14	1355	0.0206	ENSP00000283268,ENSP00000288139,ENSP00000303540,ENSP00000339004,ENSP00000342235,ENSP00000352011,ENSP00000352882,ENSP00000360280,ENSP00000377372,ENSP00000384638,ENSP00000385142,ENSP00000392423,ENSP00000417335,ENSP00000435466	CACNA1D,CACNA1G,CTNNA2,DAB1,ERBB4,FEZF2,FOXG1,GAP43,KIRREL3,NRXN1,PLXNA4,RELN,ROBO2,SCN1A
GO:0014047	glutamate secretion	2	19	0.0214	ENSP00000261205,ENSP00000278379	SLC1A2,SYT1
GO:1900273	positive regulation of long-term synaptic potentiation	2	19	0.0214	ENSP00000379818,ENSP00000392423	GRIN2A,RELN
GO:1903530	regulation of secretion by cell	9	672	0.0216	ENSP00000261205,ENSP00000288139,ENSP00000347538,ENSP00000352011,ENSP00000353362,ENSP00000381412,ENSP00000385142,ENSP00000428417,ENSP00000429562	CACNA1A,CACNA1D,CACNA1G,CAMK2A,NRXN1,RIMS1,SYT1,SYT17,UNC13A
GO:0048583	regulation of response to stimulus	29	3882	0.0232	ENSP00000249363,ENSP00000261205,ENSP00000261726,ENSP00000264318,ENSP00000283268,ENSP00000307134,ENSP00000334382,ENSP00000342235,ENSP00000352882,ENSP00000354478,ENSP00000354896,ENSP00000355133,ENSP00000355523,ENSP00000360280,ENSP00000360608,ENSP00000368824,ENSP00000373347,ENSP00000374205,ENSP00000383303,ENSP00000384638,ENSP00000385142,ENSP00000392423,ENSP00000397026,ENSP00000407822,ENSP00000410584…	CELF4,CNKSR2,CNTN6,CTNNA2,CTNND2,CUX2,DAB1,DLX1,DSCAM,ERBB4,FEZF2,GABRA4,GRIK2,GRIN1,GRM1,HOMER1,LRRC4,NOS1,NOS1AP,NRXN1,PLXNA4,RELN,RGS7,RIMS1,ROBO2,SRGAP3,SYT1,TBR1,UNC13A
GO:2000310	regulation of NMDA receptor activity	2	20	0.0232	ENSP00000385142,ENSP00000392423	NRXN1,RELN
GO:2000311	regulation of AMPA receptor activity	2	20	0.0232	ENSP00000385142,ENSP00000392423	NRXN1,RELN
GO:0045956	positive regulation of calcium ion-dependent exocytosis	2	21	0.0252	ENSP00000261205,ENSP00000352011	CACNA1G,SYT1
GO:1901379	regulation of potassium ion transmembrane transport	3	73	0.0264	ENSP00000288139,ENSP00000355133,ENSP00000376855	CACNA1D,DPP10,NOS1AP
GO:0010038	response to metal ion	6	339	0.0265	ENSP00000218075,ENSP00000233535,ENSP00000261205,ENSP00000334382,ENSP00000352011,ENSP00000385142	CACNA1G,GLRA2,HOMER1,NRXN1,SLC30A3,SYT1
GO:0010842	retina layer formation	2	22	0.0271	ENSP00000383303,ENSP00000386908	DSCAM,MEGF11
GO:0051968	positive regulation of synaptic transmission, glutamatergic	2	22	0.0271	ENSP00000385142,ENSP00000392423	NRXN1,RELN
GO:1905809	negative regulation of synapse organization	2	22	0.0271	ENSP00000417335,ENSP00000477455	GRIN2B,ROBO2
GO:0008344	adult locomotory behavior	3	75	0.0279	ENSP00000303540,ENSP00000360280,ENSP00000360608	DAB1,GRIN1,SCN1A
GO:0050772	positive regulation of axonogenesis	3	76	0.0288	ENSP00000338774,ENSP00000383303,ENSP00000417335	BCL11A,DSCAM,ROBO2
GO:0045686	negative regulation of glial cell differentiation	2	23	0.029	ENSP00000354478,ENSP00000360280	DAB1,DLX1
GO:0048814	regulation of dendrite morphogenesis	3	77	0.0295	ENSP00000261726,ENSP00000360608,ENSP00000392423	CUX2,GRIN1,RELN
GO:0048522	positive regulation of cellular process	34	4898	0.0302	ENSP00000035383,ENSP00000261205,ENSP00000261726,ENSP00000283268,ENSP00000334382,ENSP00000338774,ENSP00000339004,ENSP00000342235,ENSP00000344801,ENSP00000347538,ENSP00000352011,ENSP00000354478,ENSP00000354896,ENSP00000355133,ENSP00000360280,ENSP00000360608,ENSP00000366283,ENSP00000370057,ENSP00000374205,ENSP00000379818,ENSP00000381412,ENSP00000383303,ENSP00000384638,ENSP00000385142,ENSP00000392423…	BCL11A,CACNA1G,CAMK2A,CELF4,CNTN6,CTNNA2,CUX2,DAB1,DLX1,DSCAM,ERBB4,FEZF2,FOXG1,FRMPD4,GRIK2,GRIN1,GRIN2A,GRIN2B,GRM1,HOMER1,LRRC7,NOS1,NOS1AP,NRXN1,RELN,RIMS1,ROBO2,SHANK2,SLC24A2,SLITRK5,SYT1,SYT17,TBR1,UNC13A
GO:0048169	regulation of long-term neuronal synaptic plasticity	2	24	0.0307	ENSP00000360608,ENSP00000397026	GRIK2,GRIN1
GO:0099623	regulation of cardiac muscle cell membrane repolarization	2	24	0.0307	ENSP00000288139,ENSP00000355133	CACNA1D,NOS1AP
GO:0051262	protein tetramerization	4	157	0.0318	ENSP00000307342,ENSP00000334382,ENSP00000360608,ENSP00000477455	GRIN1,GRIN2B,HCN1,HOMER1
GO:0007204	positive regulation of cytosolic calcium ion concentration	5	251	0.0321	ENSP00000353362,ENSP00000354896,ENSP00000360608,ENSP00000379818,ENSP00000477455	CACNA1A,GRIN1,GRIN2A,GRIN2B,GRM1
GO:0040011	locomotion	12	1144	0.0328	ENSP00000283268,ENSP00000339004,ENSP00000342235,ENSP00000352882,ENSP00000360280,ENSP00000377372,ENSP00000379818,ENSP00000384638,ENSP00000385142,ENSP00000392423,ENSP00000417335,ENSP00000435466	CTNNA2,DAB1,ERBB4,FEZF2,FOXG1,GAP43,GRIN2A,KIRREL3,NRXN1,PLXNA4,RELN,ROBO2
GO:0061024	membrane organization	9	729	0.0335	ENSP00000249363,ENSP00000261205,ENSP00000347538,ENSP00000354778,ENSP00000381412,ENSP00000385142,ENSP00000392423,ENSP00000428417,ENSP00000428994	CAMK2A,CNTNAP2,GRIA1,LRRC4,NRXN1,RELN,RIMS1,SYT1,SYT17
GO:0030516	regulation of axon extension	3	82	0.0338	ENSP00000338774,ENSP00000352882,ENSP00000383303	BCL11A,DSCAM,PLXNA4
GO:0035264	multicellular organism growth	3	82	0.0338	ENSP00000278379,ENSP00000387694,ENSP00000393066	SLC12A5,SLC1A2,SLC4A10
GO:0007628	adult walking behavior	2	26	0.0345	ENSP00000303540,ENSP00000360280	DAB1,SCN1A
GO:0060996	dendritic spine development	2	26	0.0345	ENSP00000307134,ENSP00000387694	CTNND2,SLC12A5
GO:0031345	negative regulation of cell projection organization	4	163	0.0351	ENSP00000338774,ENSP00000360280,ENSP00000385142,ENSP00000477455	BCL11A,DAB1,GRIN2B,NRXN1
GO:0010243	response to organonitrogen compound	10	876	0.036	ENSP00000218075,ENSP00000278379,ENSP00000307342,ENSP00000308725,ENSP00000334382,ENSP00000353362,ENSP00000360608,ENSP00000379818,ENSP00000381412,ENSP00000393097	CACNA1A,CAMK2A,GABRA1,GABRB3,GLRA2,GRIN1,GRIN2A,HCN1,HOMER1,SLC1A2
GO:0009065	glutamine family amino acid catabolic process	2	27	0.0365	ENSP00000350928,ENSP00000477999	GAD1,NOS1
GO:0042133	neurotransmitter metabolic process	3	87	0.0385	ENSP00000350928,ENSP00000379818,ENSP00000477999	GAD1,GRIN2A,NOS1
GO:0042493	response to drug	10	900	0.0424	ENSP00000218075,ENSP00000278379,ENSP00000334382,ENSP00000350928,ENSP00000360280,ENSP00000360608,ENSP00000379818,ENSP00000387694,ENSP00000477455,ENSP00000477999	DAB1,GAD1,GLRA2,GRIN1,GRIN2A,GRIN2B,HOMER1,NOS1,SLC12A5,SLC1A2
GO:0008593	regulation of Notch signaling pathway	3	91	0.043	ENSP00000354478,ENSP00000407822,ENSP00000417335	CNTN6,DLX1,ROBO2
GO:0001662	behavioral fear response	2	30	0.0434	ENSP00000335592,ENSP00000397026	GABRA5,GRIK2
GO:0048265	response to pain	2	30	0.0434	ENSP00000360423,ENSP00000392423	CACNA1B,RELN
GO:0060341	regulation of cellular localization	9	766	0.0434	ENSP00000342235,ENSP00000354504,ENSP00000360608,ENSP00000376855,ENSP00000381412,ENSP00000385142,ENSP00000428417,ENSP00000429562,ENSP00000477999	ASTN2,CAMK2A,DPP10,ERBB4,GRIN1,NOS1,NRXN1,RIMS1,UNC13A
GO:0001975	response to amphetamine	2	31	0.0455	ENSP00000360608,ENSP00000379818	GRIN1,GRIN2A
GO:0051259	protein complex oligomerization	7	512	0.0458	ENSP00000261205,ENSP00000278379,ENSP00000307342,ENSP00000333496,ENSP00000334382,ENSP00000360608,ENSP00000477455	GRIN1,GRIN2B,HCN1,HOMER1,KCND2,SLC1A2,SYT1
GO:0002027	regulation of heart rate	3	95	0.047	ENSP00000288139,ENSP00000352011,ENSP00000355133	CACNA1D,CACNA1G,NOS1AP
GO:0048854	brain morphogenesis	2	33	0.0499	ENSP00000384638,ENSP00000393066	CTNNA2,SLC4A10
