# Supplementary material for: Coupling of autism genes to tissue-wide expression and dysfunction of synapse, calcium signalling and transcriptional regulation
Source: PLoS One. 2020 Dec 18;15(12):e0242773. doi: 10.1371/journal.pone.0242773 (PMC7748153; doi:10.1371/journal.pone.0242773)
Supplement: S11 Table — (XLSX) [file pone.0242773.s030.xlsx]

## Sheet: 91 Mol Func (S11)
#term ID	term description	observed gene count	background gene count	false discovery rate	matching proteins in your network (IDs)	matching proteins in your network (labels)
GO:0022839	ion gated channel activity	24	329	4.34e-19	ENSP00000218075,ENSP00000264318,ENSP00000288139,ENSP00000303540,ENSP00000307342,ENSP00000308725,ENSP00000330148,ENSP00000333496,ENSP00000335592,ENSP00000346534,ENSP00000352011,ENSP00000352035,ENSP00000353362,ENSP00000359337,ENSP00000360423,ENSP00000360608,ENSP00000364586,ENSP00000373648,ENSP00000379818,ENSP00000393097,ENSP00000397026,ENSP00000419101,ENSP00000428994,ENSP00000477455	CACNA1A,CACNA1B,CACNA1D,CACNA1G,CACNA2D3,GABRA1,GABRA3,GABRA4,GABRA5,GABRB3,GLRA2,GRIA1,GRID1,GRIK2,GRIN1,GRIN2A,GRIN2B,HCN1,KCND2,KCNQ2,KCNQ3,SCN1A,SCN2A,SCN8A
GO:0005216	ion channel activity	25	423	2.26e-18	ENSP00000218075,ENSP00000264318,ENSP00000288139,ENSP00000303540,ENSP00000307342,ENSP00000308725,ENSP00000330148,ENSP00000333496,ENSP00000335592,ENSP00000344801,ENSP00000346534,ENSP00000352011,ENSP00000352035,ENSP00000353362,ENSP00000359337,ENSP00000360423,ENSP00000360608,ENSP00000364586,ENSP00000373648,ENSP00000379818,ENSP00000393097,ENSP00000397026,ENSP00000419101,ENSP00000428994,ENSP00000477455	CACNA1A,CACNA1B,CACNA1D,CACNA1G,CACNA2D3,GABRA1,GABRA3,GABRA4,GABRA5,GABRB3,GLRA2,GRIA1,GRID1,GRIK2,GRIN1,GRIN2A,GRIN2B,HCN1,KCND2,KCNQ2,KCNQ3,SCN1A,SCN2A,SCN8A,SLC24A2
GO:0015318	inorganic molecular entity transmembrane transporter activity	30	832	4.65e-17	ENSP00000218075,ENSP00000233535,ENSP00000264318,ENSP00000278379,ENSP00000288139,ENSP00000303540,ENSP00000307342,ENSP00000308725,ENSP00000330148,ENSP00000333496,ENSP00000335592,ENSP00000344801,ENSP00000346534,ENSP00000352011,ENSP00000352035,ENSP00000353362,ENSP00000353414,ENSP00000359337,ENSP00000360423,ENSP00000360608,ENSP00000364586,ENSP00000373648,ENSP00000379818,ENSP00000387694,ENSP00000393066…	ATP2B2,CACNA1A,CACNA1B,CACNA1D,CACNA1G,CACNA2D3,GABRA1,GABRA3,GABRA4,GABRA5,GABRB3,GLRA2,GRIA1,GRID1,GRIK2,GRIN1,GRIN2A,GRIN2B,HCN1,KCND2,KCNQ2,KCNQ3,SCN1A,SCN2A,SCN8A,SLC12A5,SLC1A2,SLC24A2,SLC30A3,SLC4A10
GO:0015075	ion transmembrane transporter activity	30	884	2.06e-16	ENSP00000218075,ENSP00000233535,ENSP00000264318,ENSP00000278379,ENSP00000288139,ENSP00000303540,ENSP00000307342,ENSP00000308725,ENSP00000330148,ENSP00000333496,ENSP00000335592,ENSP00000344801,ENSP00000346534,ENSP00000352011,ENSP00000352035,ENSP00000353362,ENSP00000353414,ENSP00000359337,ENSP00000360423,ENSP00000360608,ENSP00000364586,ENSP00000373648,ENSP00000379818,ENSP00000387694,ENSP00000393066…	ATP2B2,CACNA1A,CACNA1B,CACNA1D,CACNA1G,CACNA2D3,GABRA1,GABRA3,GABRA4,GABRA5,GABRB3,GLRA2,GRIA1,GRID1,GRIK2,GRIN1,GRIN2A,GRIN2B,HCN1,KCND2,KCNQ2,KCNQ3,SCN1A,SCN2A,SCN8A,SLC12A5,SLC1A2,SLC24A2,SLC30A3,SLC4A10
GO:0046873	metal ion transmembrane transporter activity	22	458	1.29e-14	ENSP00000233535,ENSP00000278379,ENSP00000288139,ENSP00000303540,ENSP00000307342,ENSP00000333496,ENSP00000344801,ENSP00000346534,ENSP00000352011,ENSP00000352035,ENSP00000353362,ENSP00000353414,ENSP00000360423,ENSP00000360608,ENSP00000364586,ENSP00000373648,ENSP00000379818,ENSP00000387694,ENSP00000393066,ENSP00000397026,ENSP00000419101,ENSP00000477455	ATP2B2,CACNA1A,CACNA1B,CACNA1D,CACNA1G,CACNA2D3,GRIK2,GRIN1,GRIN2A,GRIN2B,HCN1,KCND2,KCNQ2,KCNQ3,SCN1A,SCN2A,SCN8A,SLC12A5,SLC1A2,SLC24A2,SLC30A3,SLC4A10
GO:0022890	inorganic cation transmembrane transporter activity	23	598	1.98e-13	ENSP00000233535,ENSP00000278379,ENSP00000288139,ENSP00000303540,ENSP00000307342,ENSP00000333496,ENSP00000344801,ENSP00000346534,ENSP00000352011,ENSP00000352035,ENSP00000353362,ENSP00000353414,ENSP00000360423,ENSP00000360608,ENSP00000364586,ENSP00000373648,ENSP00000379818,ENSP00000387694,ENSP00000393066,ENSP00000397026,ENSP00000419101,ENSP00000428994,ENSP00000477455	ATP2B2,CACNA1A,CACNA1B,CACNA1D,CACNA1G,CACNA2D3,GRIA1,GRIK2,GRIN1,GRIN2A,GRIN2B,HCN1,KCND2,KCNQ2,KCNQ3,SCN1A,SCN2A,SCN8A,SLC12A5,SLC1A2,SLC24A2,SLC30A3,SLC4A10
GO:0005230	extracellular ligand-gated ion channel activity	12	76	2.2e-13	ENSP00000218075,ENSP00000264318,ENSP00000308725,ENSP00000330148,ENSP00000335592,ENSP00000359337,ENSP00000360608,ENSP00000379818,ENSP00000393097,ENSP00000397026,ENSP00000428994,ENSP00000477455	GABRA1,GABRA3,GABRA4,GABRA5,GABRB3,GLRA2,GRIA1,GRID1,GRIK2,GRIN1,GRIN2A,GRIN2B
GO:0030594	neurotransmitter receptor activity	13	107	3.11e-13	ENSP00000218075,ENSP00000259455,ENSP00000264318,ENSP00000308725,ENSP00000330148,ENSP00000354896,ENSP00000359337,ENSP00000360608,ENSP00000379818,ENSP00000393097,ENSP00000397026,ENSP00000428994,ENSP00000477455	GABBR2,GABRA1,GABRA3,GABRA4,GABRB3,GLRA2,GRIA1,GRID1,GRIK2,GRIN1,GRIN2A,GRIN2B,GRM1
GO:0005261	cation channel activity	18	316	3.62e-13	ENSP00000288139,ENSP00000303540,ENSP00000307342,ENSP00000333496,ENSP00000344801,ENSP00000346534,ENSP00000352011,ENSP00000352035,ENSP00000353362,ENSP00000360423,ENSP00000360608,ENSP00000364586,ENSP00000373648,ENSP00000379818,ENSP00000397026,ENSP00000419101,ENSP00000428994,ENSP00000477455	CACNA1A,CACNA1B,CACNA1D,CACNA1G,CACNA2D3,GRIA1,GRIK2,GRIN1,GRIN2A,GRIN2B,HCN1,KCND2,KCNQ2,KCNQ3,SCN1A,SCN2A,SCN8A,SLC24A2
GO:0005244	voltage-gated ion channel activity	15	198	1.19e-12	ENSP00000288139,ENSP00000303540,ENSP00000307342,ENSP00000333496,ENSP00000346534,ENSP00000352011,ENSP00000352035,ENSP00000353362,ENSP00000360423,ENSP00000360608,ENSP00000364586,ENSP00000373648,ENSP00000379818,ENSP00000419101,ENSP00000477455	CACNA1A,CACNA1B,CACNA1D,CACNA1G,CACNA2D3,GRIN1,GRIN2A,GRIN2B,HCN1,KCND2,KCNQ2,KCNQ3,SCN1A,SCN2A,SCN8A
GO:0015276	ligand-gated ion channel activity	13	140	5.14e-12	ENSP00000218075,ENSP00000264318,ENSP00000307342,ENSP00000308725,ENSP00000330148,ENSP00000335592,ENSP00000359337,ENSP00000360608,ENSP00000379818,ENSP00000393097,ENSP00000397026,ENSP00000428994,ENSP00000477455	GABRA1,GABRA3,GABRA4,GABRA5,GABRB3,GLRA2,GRIA1,GRID1,GRIK2,GRIN1,GRIN2A,GRIN2B,HCN1
GO:0022824	transmitter-gated ion channel activity	9	50	1.21e-10	ENSP00000218075,ENSP00000308725,ENSP00000330148,ENSP00000360608,ENSP00000379818,ENSP00000393097,ENSP00000397026,ENSP00000428994,ENSP00000477455	GABRA1,GABRB3,GLRA2,GRIA1,GRID1,GRIK2,GRIN1,GRIN2A,GRIN2B
GO:0022843	voltage-gated cation channel activity	11	142	1.99e-09	ENSP00000288139,ENSP00000307342,ENSP00000333496,ENSP00000352011,ENSP00000352035,ENSP00000353362,ENSP00000360423,ENSP00000360608,ENSP00000373648,ENSP00000379818,ENSP00000477455	CACNA1A,CACNA1B,CACNA1D,CACNA1G,GRIN1,GRIN2A,GRIN2B,HCN1,KCND2,KCNQ2,KCNQ3
GO:0008066	glutamate receptor activity	7	27	2.73e-09	ENSP00000330148,ENSP00000354896,ENSP00000360608,ENSP00000379818,ENSP00000397026,ENSP00000428994,ENSP00000477455	GRIA1,GRID1,GRIK2,GRIN1,GRIN2A,GRIN2B,GRM1
GO:0004970	ionotropic glutamate receptor activity	6	19	2.01e-08	ENSP00000330148,ENSP00000360608,ENSP00000379818,ENSP00000397026,ENSP00000428994,ENSP00000477455	GRIA1,GRID1,GRIK2,GRIN1,GRIN2A,GRIN2B
GO:0005234	extracellularly glutamate-gated ion channel activity	6	19	2.01e-08	ENSP00000330148,ENSP00000360608,ENSP00000379818,ENSP00000397026,ENSP00000428994,ENSP00000477455	GRIA1,GRID1,GRIK2,GRIN1,GRIN2A,GRIN2B
GO:0015085	calcium ion transmembrane transporter activity	10	135	2.01e-08	ENSP00000288139,ENSP00000344801,ENSP00000352011,ENSP00000353362,ENSP00000353414,ENSP00000360423,ENSP00000360608,ENSP00000379818,ENSP00000419101,ENSP00000477455	ATP2B2,CACNA1A,CACNA1B,CACNA1D,CACNA1G,CACNA2D3,GRIN1,GRIN2A,GRIN2B,SLC24A2
GO:0016917	GABA receptor activity	6	22	3.86e-08	ENSP00000259455,ENSP00000264318,ENSP00000308725,ENSP00000335592,ENSP00000359337,ENSP00000393097	GABBR2,GABRA1,GABRA3,GABRA4,GABRA5,GABRB3
GO:0005262	calcium channel activity	9	114	7.18e-08	ENSP00000288139,ENSP00000344801,ENSP00000352011,ENSP00000353362,ENSP00000360423,ENSP00000360608,ENSP00000379818,ENSP00000419101,ENSP00000477455	CACNA1A,CACNA1B,CACNA1D,CACNA1G,CACNA2D3,GRIN1,GRIN2A,GRIN2B,SLC24A2
GO:0005231	excitatory extracellular ligand-gated ion channel activity	7	49	8.67e-08	ENSP00000218075,ENSP00000330148,ENSP00000360608,ENSP00000379818,ENSP00000397026,ENSP00000428994,ENSP00000477455	GLRA2,GRIA1,GRID1,GRIK2,GRIN1,GRIN2A,GRIN2B
GO:0015077	monovalent inorganic cation transmembrane transporter activity	13	390	5.07e-07	ENSP00000278379,ENSP00000303540,ENSP00000307342,ENSP00000333496,ENSP00000344801,ENSP00000346534,ENSP00000352011,ENSP00000352035,ENSP00000364586,ENSP00000373648,ENSP00000387694,ENSP00000393066,ENSP00000397026	CACNA1G,GRIK2,HCN1,KCND2,KCNQ2,KCNQ3,SCN1A,SCN2A,SCN8A,SLC12A5,SLC1A2,SLC24A2,SLC4A10
GO:0004890	GABA-A receptor activity	5	19	8.82e-07	ENSP00000264318,ENSP00000308725,ENSP00000335592,ENSP00000359337,ENSP00000393097	GABRA1,GABRA3,GABRA4,GABRA5,GABRB3
GO:0015081	sodium ion transmembrane transporter activity	9	164	1.23e-06	ENSP00000278379,ENSP00000303540,ENSP00000307342,ENSP00000344801,ENSP00000346534,ENSP00000352011,ENSP00000364586,ENSP00000393066,ENSP00000397026	CACNA1G,GRIK2,HCN1,SCN1A,SCN2A,SCN8A,SLC1A2,SLC24A2,SLC4A10
GO:0005272	sodium channel activity	6	45	1.4e-06	ENSP00000303540,ENSP00000307342,ENSP00000346534,ENSP00000352011,ENSP00000364586,ENSP00000397026	CACNA1G,GRIK2,HCN1,SCN1A,SCN2A,SCN8A
GO:0005248	voltage-gated sodium channel activity	5	23	1.84e-06	ENSP00000303540,ENSP00000307342,ENSP00000346534,ENSP00000352011,ENSP00000364586	CACNA1G,HCN1,SCN1A,SCN2A,SCN8A
GO:0005516	calmodulin binding	9	194	4.39e-06	ENSP00000261205,ENSP00000352035,ENSP00000353414,ENSP00000360608,ENSP00000373648,ENSP00000377372,ENSP00000381412,ENSP00000429562,ENSP00000477999	ATP2B2,CAMK2A,GAP43,GRIN1,KCNQ2,KCNQ3,NOS1,SYT1,UNC13A
GO:0005515	protein binding	54	6605	5.67e-06	ENSP00000259455,ENSP00000261205,ENSP00000281156,ENSP00000288139,ENSP00000307134,ENSP00000307342,ENSP00000308725,ENSP00000309117,ENSP00000316377,ENSP00000334382,ENSP00000335592,ENSP00000338774,ENSP00000342235,ENSP00000344801,ENSP00000347538,ENSP00000350928,ENSP00000352011,ENSP00000352035,ENSP00000353362,ENSP00000353414,ENSP00000354778,ENSP00000354896,ENSP00000355133,ENSP00000355523,ENSP00000360280…	ANKS1B,ATP2B2,BCL11A,CACNA1A,CACNA1B,CACNA1D,CACNA1G,CADM2,CAMK2A,CDH8,CNKSR2,CNTN6,CNTNAP2,CTNNA2,CTNND2,DAB1,DLGAP1,DLGAP2,DLGAP3,DPP10,ERBB4,GABBR2,GABRA5,GABRB3,GAD1,GAP43,GRIA1,GRIK2,GRIN1,GRIN2A,GRIN2B,GRM1,HCN1,HOMER1,KCNQ2,KCNQ3,KHDRBS2,NOS1,NOS1AP,NRXN1,PTPRT,RBFOX1,RELN,RGS7,RIMS1,ROBO2,SHANK2,SLC12A5,SLC24A2,SRGAP3,SYT1,SYT17,TBR1,UNC13A
GO:0015108	chloride transmembrane transporter activity	7	101	6.77e-06	ENSP00000218075,ENSP00000264318,ENSP00000308725,ENSP00000335592,ENSP00000359337,ENSP00000387694,ENSP00000393097	GABRA1,GABRA3,GABRA4,GABRA5,GABRB3,GLRA2,SLC12A5
GO:0015103	inorganic anion transmembrane transporter activity	8	163	1.23e-05	ENSP00000218075,ENSP00000264318,ENSP00000308725,ENSP00000335592,ENSP00000359337,ENSP00000387694,ENSP00000393066,ENSP00000393097	GABRA1,GABRA3,GABRA4,GABRA5,GABRB3,GLRA2,SLC12A5,SLC4A10
GO:0005254	chloride channel activity	6	81	2.91e-05	ENSP00000218075,ENSP00000264318,ENSP00000308725,ENSP00000335592,ENSP00000359337,ENSP00000393097	GABRA1,GABRA3,GABRA4,GABRA5,GABRB3,GLRA2
GO:0004888	transmembrane signaling receptor activity	19	1226	3.1e-05	ENSP00000218075,ENSP00000259455,ENSP00000264318,ENSP00000297146,ENSP00000308725,ENSP00000330148,ENSP00000335592,ENSP00000342235,ENSP00000352882,ENSP00000354896,ENSP00000359337,ENSP00000360608,ENSP00000379818,ENSP00000385142,ENSP00000393097,ENSP00000397026,ENSP00000417335,ENSP00000428994,ENSP00000477455	ERBB4,GABBR2,GABRA1,GABRA3,GABRA4,GABRA5,GABRB3,GLRA2,GPR85,GRIA1,GRID1,GRIK2,GRIN1,GRIN2A,GRIN2B,GRM1,NRXN1,PLXNA4,ROBO2
GO:0098960	postsynaptic neurotransmitter receptor activity	4	21	4.49e-05	ENSP00000354896,ENSP00000360608,ENSP00000393097,ENSP00000428994	GABRA1,GRIA1,GRIN1,GRM1
GO:0022849	glutamate-gated calcium ion channel activity	3	5	4.6e-05	ENSP00000360608,ENSP00000379818,ENSP00000477455	GRIN1,GRIN2A,GRIN2B
GO:0016597	amino acid binding	5	57	8.31e-05	ENSP00000218075,ENSP00000350928,ENSP00000360608,ENSP00000477455,ENSP00000477999	GAD1,GLRA2,GRIN1,GRIN2B,NOS1
GO:0099094	ligand-gated cation channel activity	6	102	8.87e-05	ENSP00000307342,ENSP00000360608,ENSP00000379818,ENSP00000397026,ENSP00000428994,ENSP00000477455	GRIA1,GRIK2,GRIN1,GRIN2A,GRIN2B,HCN1
GO:0004972	NMDA glutamate receptor activity	3	7	8.95e-05	ENSP00000360608,ENSP00000379818,ENSP00000477455	GRIN1,GRIN2A,GRIN2B
GO:0015079	potassium ion transmembrane transporter activity	7	166	0.00012	ENSP00000307342,ENSP00000333496,ENSP00000344801,ENSP00000352035,ENSP00000373648,ENSP00000387694,ENSP00000397026	GRIK2,HCN1,KCND2,KCNQ2,KCNQ3,SLC12A5,SLC24A2
GO:0005488	binding	74	11878	0.00016	ENSP00000218075,ENSP00000238018,ENSP00000259455,ENSP00000261205,ENSP00000261726,ENSP00000267260,ENSP00000278379,ENSP00000281156,ENSP00000283268,ENSP00000288139,ENSP00000307134,ENSP00000307342,ENSP00000308725,ENSP00000309117,ENSP00000316377,ENSP00000333496,ENSP00000334382,ENSP00000335592,ENSP00000338774,ENSP00000339004,ENSP00000342235,ENSP00000344801,ENSP00000346534,ENSP00000347152,ENSP00000347538…	ANKS1B,ASTN2,ATP2B2,ATRNL1,BCL11A,CACNA1A,CACNA1B,CACNA1D,CACNA1G,CACNA2D3,CADM2,CAMK2A,CDH8,CELF4,CNKSR2,CNTN6,CNTNAP2,CTNNA2,CTNND2,CUX2,DAB1,DLGAP1,DLGAP2,DLGAP3,DLX1,DPP10,ELAVL2,ELAVL3,ERBB4,FEZF2,FOXG1,FRMPD4,GABBR2,GABRA1,GABRA5,GABRB3,GAD1,GALNT13,GAP43,GDA,GLRA2,GRIA1,GRIK2,GRIN1,GRIN2A,GRIN2B,GRM1,HCN1,HOMER1,KCND2,KCNQ2,KCNQ3,KHDRBS2,MYT1L,NOS1,NOS1AP,NRXN1,PTPRT,RBFOX1,RELN,RGS7,RIMS1…
GO:0008509	anion transmembrane transporter activity	9	336	0.00023	ENSP00000218075,ENSP00000264318,ENSP00000278379,ENSP00000308725,ENSP00000335592,ENSP00000359337,ENSP00000387694,ENSP00000393066,ENSP00000393097	GABRA1,GABRA3,GABRA4,GABRA5,GABRB3,GLRA2,SLC12A5,SLC1A2,SLC4A10
GO:0008331	high voltage-gated calcium channel activity	3	11	0.00024	ENSP00000288139,ENSP00000353362,ENSP00000360423	CACNA1A,CACNA1B,CACNA1D
GO:0016595	glutamate binding	3	11	0.00024	ENSP00000350928,ENSP00000360608,ENSP00000477455	GAD1,GRIN1,GRIN2B
GO:0099095	ligand-gated anion channel activity	3	12	0.00029	ENSP00000218075,ENSP00000308725,ENSP00000393097	GABRA1,GABRB3,GLRA2
GO:0005245	voltage-gated calcium channel activity	4	40	0.00034	ENSP00000288139,ENSP00000352011,ENSP00000353362,ENSP00000360423	CACNA1A,CACNA1B,CACNA1D,CACNA1G
GO:0016594	glycine binding	3	14	0.00041	ENSP00000218075,ENSP00000360608,ENSP00000477455	GLRA2,GRIN1,GRIN2B
GO:0086059	voltage-gated calcium channel activity involved SA node cell action potential	2	2	0.00082	ENSP00000288139,ENSP00000352011	CACNA1D,CACNA1G
GO:1904315	transmitter-gated ion channel activity involved in regulation of postsynaptic membrane potential	3	19	0.00088	ENSP00000360608,ENSP00000393097,ENSP00000428994	GABRA1,GRIA1,GRIN1
GO:0099583	neurotransmitter receptor activity involved in regulation of postsynaptic cytosolic calcium ion concentration	2	3	0.0013	ENSP00000354896,ENSP00000428994	GRIA1,GRM1
GO:0005267	potassium channel activity	5	131	0.0025	ENSP00000307342,ENSP00000333496,ENSP00000352035,ENSP00000373648,ENSP00000397026	GRIK2,HCN1,KCND2,KCNQ2,KCNQ3
GO:0022851	GABA-gated chloride ion channel activity	2	5	0.0025	ENSP00000308725,ENSP00000393097	GABRA1,GABRB3
GO:0008503	benzodiazepine receptor activity	2	6	0.0033	ENSP00000264318,ENSP00000359337	GABRA3,GABRA4
GO:0019905	syntaxin binding	4	83	0.004	ENSP00000261205,ENSP00000347538,ENSP00000353362,ENSP00000429562	CACNA1A,SYT1,SYT17,UNC13A
GO:0005249	voltage-gated potassium channel activity	4	95	0.0064	ENSP00000307342,ENSP00000333496,ENSP00000352035,ENSP00000373648	HCN1,KCND2,KCNQ2,KCNQ3
GO:0035254	glutamate receptor binding	3	43	0.0068	ENSP00000334382,ENSP00000381412,ENSP00000469689	CAMK2A,HOMER1,SHANK2
GO:0005509	calcium ion binding	10	700	0.0086	ENSP00000261205,ENSP00000344801,ENSP00000347538,ENSP00000353414,ENSP00000354504,ENSP00000360423,ENSP00000360608,ENSP00000385142,ENSP00000429562,ENSP00000462701	ASTN2,ATP2B2,CACNA1B,CDH8,GRIN1,NRXN1,SLC24A2,SYT1,SYT17,UNC13A
GO:0044325	ion channel binding	4	120	0.0132	ENSP00000334382,ENSP00000376855,ENSP00000428417,ENSP00000477999	DPP10,HOMER1,NOS1,RIMS1
GO:0030506	ankyrin binding	2	19	0.0207	ENSP00000288139,ENSP00000352035	CACNA1D,KCNQ2
GO:0017075	syntaxin-1 binding	2	20	0.0224	ENSP00000261205,ENSP00000429562	SYT1,UNC13A
GO:0015293	symporter activity	4	146	0.025	ENSP00000278379,ENSP00000344801,ENSP00000387694,ENSP00000393066	SLC12A5,SLC1A2,SLC24A2,SLC4A10
GO:0005088	Ras guanyl-nucleotide exchange factor activity	5	243	0.028	ENSP00000342235,ENSP00000360608,ENSP00000379818,ENSP00000381412,ENSP00000477455	CAMK2A,ERBB4,GRIN1,GRIN2A,GRIN2B
GO:0070325	lipoprotein particle receptor binding	2	27	0.0371	ENSP00000261205,ENSP00000392423	RELN,SYT1
GO:0030165	PDZ domain binding	3	89	0.0414	ENSP00000353414,ENSP00000397026,ENSP00000428994	ATP2B2,GRIA1,GRIK2
GO:0017016	Ras GTPase binding	7	510	0.0462	ENSP00000342235,ENSP00000360608,ENSP00000373347,ENSP00000379818,ENSP00000381412,ENSP00000428417,ENSP00000477455	CAMK2A,ERBB4,GRIN1,GRIN2A,GRIN2B,RIMS1,SRGAP3
