# Supplementary material for: Coupling of autism genes to tissue-wide expression and dysfunction of synapse, calcium signalling and transcriptional regulation
Source: PLoS One. 2020 Dec 18;15(12):e0242773. doi: 10.1371/journal.pone.0242773 (PMC7748153; doi:10.1371/journal.pone.0242773)
Supplement: S12 Table — (XLSX) [file pone.0242773.s031.xlsx]

## Sheet: 91 Cellu Comp (S12)
#term ID	term description	observed gene count	background gene count	false discovery rate	matching proteins in your network (IDs)	matching proteins in your network (labels)
GO:0097458	neuron part	51	1449	7.19e-31	ENSP00000035383,ENSP00000233535,ENSP00000249363,ENSP00000259455,ENSP00000261205,ENSP00000278379,ENSP00000303540,ENSP00000307134,ENSP00000307342,ENSP00000316377,ENSP00000333496,ENSP00000334382,ENSP00000335592,ENSP00000346534,ENSP00000347538,ENSP00000350928,ENSP00000352035,ENSP00000353362,ENSP00000354504,ENSP00000354778,ENSP00000354896,ENSP00000360280,ENSP00000360423,ENSP00000360608,ENSP00000362444…	ANKS1B,ASTN2,CACNA1A,CACNA1B,CADM2,CAMK2A,CDH8,CNKSR2,CNTNAP2,CTNNA2,CTNND2,DAB1,DLGAP1,DLGAP2,DLGAP3,DSCAM,FRMPD4,GABBR2,GABRA5,GAD1,GAP43,GRIA1,GRIK2,GRIN1,GRIN2A,GRIN2B,GRM1,HCN1,HOMER1,KCND2,KCNQ2,KCNQ3,KIRREL3,LRRC4,LRRC7,NOS1,NRXN1,RELN,RIMS1,ROBO2,SCN1A,SCN2A,SCN8A,SHANK2,SLC12A5,SLC1A2,SLC30A3,SLC4A10,SYT1,SYT17,UNC13A
GO:0045202	synapse	42	849	4.06e-30	ENSP00000035383,ENSP00000218075,ENSP00000233535,ENSP00000249363,ENSP00000259455,ENSP00000261205,ENSP00000264318,ENSP00000308725,ENSP00000316377,ENSP00000330148,ENSP00000333496,ENSP00000334382,ENSP00000335592,ENSP00000347538,ENSP00000350928,ENSP00000353414,ENSP00000354896,ENSP00000359337,ENSP00000360280,ENSP00000360423,ENSP00000360608,ENSP00000362444,ENSP00000368824,ENSP00000370057,ENSP00000377372…	ANKS1B,ATP2B2,CACNA1B,CADM2,CAMK2A,CDH8,CNKSR2,CTNNA2,DAB1,DLGAP1,DLGAP2,DLGAP3,DSCAM,FRMPD4,GABBR2,GABRA1,GABRA3,GABRA4,GABRA5,GABRB3,GAD1,GAP43,GLRA2,GRIA1,GRID1,GRIK2,GRIN1,GRIN2A,GRIN2B,GRM1,HOMER1,KCND2,LRRC4,LRRC7,NOS1,NRXN1,RIMS1,SHANK2,SLC30A3,SYT1,SYT17,UNC13A
GO:0044456	synapse part	39	705	1.67e-29	ENSP00000035383,ENSP00000218075,ENSP00000233535,ENSP00000249363,ENSP00000259455,ENSP00000261205,ENSP00000264318,ENSP00000308725,ENSP00000316377,ENSP00000330148,ENSP00000333496,ENSP00000334382,ENSP00000335592,ENSP00000347538,ENSP00000350928,ENSP00000354896,ENSP00000359337,ENSP00000360280,ENSP00000360423,ENSP00000360608,ENSP00000362444,ENSP00000368824,ENSP00000370057,ENSP00000377372,ENSP00000379818…	ANKS1B,CACNA1B,CAMK2A,CDH8,CNKSR2,CTNNA2,DAB1,DLGAP1,DLGAP2,DLGAP3,FRMPD4,GABBR2,GABRA1,GABRA3,GABRA4,GABRA5,GABRB3,GAD1,GAP43,GLRA2,GRIA1,GRID1,GRIK2,GRIN1,GRIN2A,GRIN2B,GRM1,HOMER1,KCND2,LRRC4,LRRC7,NOS1,NRXN1,RIMS1,SHANK2,SLC30A3,SYT1,SYT17,UNC13A
GO:0043005	neuron projection	44	1142	9.54e-28	ENSP00000035383,ENSP00000233535,ENSP00000249363,ENSP00000259455,ENSP00000261205,ENSP00000278379,ENSP00000303540,ENSP00000307134,ENSP00000307342,ENSP00000333496,ENSP00000334382,ENSP00000335592,ENSP00000346534,ENSP00000350928,ENSP00000352035,ENSP00000354778,ENSP00000354896,ENSP00000360280,ENSP00000360423,ENSP00000360608,ENSP00000364586,ENSP00000368824,ENSP00000370057,ENSP00000373648,ENSP00000377372…	ANKS1B,CACNA1B,CADM2,CAMK2A,CDH8,CNKSR2,CNTNAP2,CTNNA2,CTNND2,DAB1,DSCAM,FRMPD4,GABBR2,GABRA5,GAD1,GAP43,GRIA1,GRIK2,GRIN1,GRIN2A,GRIN2B,GRM1,HCN1,HOMER1,KCND2,KCNQ2,KCNQ3,KIRREL3,LRRC4,LRRC7,NOS1,NRXN1,RELN,ROBO2,SCN1A,SCN2A,SCN8A,SHANK2,SLC12A5,SLC1A2,SLC30A3,SLC4A10,SYT1,UNC13A
GO:0097060	synaptic membrane	29	308	2.02e-27	ENSP00000035383,ENSP00000218075,ENSP00000249363,ENSP00000259455,ENSP00000261205,ENSP00000264318,ENSP00000308725,ENSP00000316377,ENSP00000330148,ENSP00000333496,ENSP00000334382,ENSP00000335592,ENSP00000354896,ENSP00000359337,ENSP00000360608,ENSP00000362444,ENSP00000368824,ENSP00000379818,ENSP00000381412,ENSP00000385142,ENSP00000393097,ENSP00000397026,ENSP00000400258,ENSP00000428417,ENSP00000428994…	ANKS1B,CAMK2A,CNKSR2,DLGAP1,DLGAP2,DLGAP3,GABBR2,GABRA1,GABRA3,GABRA4,GABRA5,GABRB3,GLRA2,GRIA1,GRID1,GRIK2,GRIN1,GRIN2A,GRIN2B,GRM1,HOMER1,KCND2,LRRC4,LRRC7,NRXN1,RIMS1,SHANK2,SYT1,UNC13A
GO:0098794	postsynapse	30	435	8.53e-25	ENSP00000035383,ENSP00000218075,ENSP00000249363,ENSP00000259455,ENSP00000264318,ENSP00000308725,ENSP00000316377,ENSP00000330148,ENSP00000333496,ENSP00000334382,ENSP00000335592,ENSP00000354896,ENSP00000359337,ENSP00000360280,ENSP00000360608,ENSP00000362444,ENSP00000368824,ENSP00000370057,ENSP00000377372,ENSP00000379818,ENSP00000381412,ENSP00000384638,ENSP00000393097,ENSP00000397026,ENSP00000400258…	ANKS1B,CAMK2A,CNKSR2,CTNNA2,DAB1,DLGAP1,DLGAP2,DLGAP3,FRMPD4,GABBR2,GABRA1,GABRA3,GABRA4,GABRA5,GABRB3,GAP43,GLRA2,GRIA1,GRID1,GRIK2,GRIN1,GRIN2A,GRIN2B,GRM1,HOMER1,KCND2,LRRC4,LRRC7,NOS1,SHANK2
GO:0044459	plasma membrane part	56	2651	1.95e-24	ENSP00000035383,ENSP00000218075,ENSP00000233535,ENSP00000249363,ENSP00000259455,ENSP00000261205,ENSP00000264318,ENSP00000278379,ENSP00000288139,ENSP00000303540,ENSP00000307342,ENSP00000308725,ENSP00000316377,ENSP00000330148,ENSP00000333496,ENSP00000334382,ENSP00000335592,ENSP00000342235,ENSP00000344801,ENSP00000346534,ENSP00000352011,ENSP00000352035,ENSP00000353362,ENSP00000353414,ENSP00000354778…	ANKS1B,ATP2B2,CACNA1A,CACNA1B,CACNA1D,CACNA1G,CADM2,CAMK2A,CNKSR2,CNTNAP2,CTNNA2,DLGAP1,DLGAP2,DLGAP3,DPP10,DSCAM,ERBB4,GABBR2,GABRA1,GABRA3,GABRA4,GABRA5,GABRB3,GAP43,GLRA2,GRIA1,GRID1,GRIK2,GRIN1,GRIN2A,GRIN2B,GRM1,HCN1,HOMER1,KCND2,KCNQ2,KCNQ3,LRRC4,LRRC7,MEGF11,NOS1,NOS1AP,NRXN1,RIMS1,ROBO2,SCN1A,SCN2A,SCN8A,SHANK2,SLC12A5,SLC1A2,SLC24A2,SLC30A3,SLC4A10,SYT1,UNC13A
GO:0098590	plasma membrane region	39	1061	1.4e-23	ENSP00000035383,ENSP00000218075,ENSP00000249363,ENSP00000259455,ENSP00000261205,ENSP00000264318,ENSP00000278379,ENSP00000308725,ENSP00000316377,ENSP00000330148,ENSP00000333496,ENSP00000334382,ENSP00000335592,ENSP00000342235,ENSP00000354778,ENSP00000354896,ENSP00000355133,ENSP00000359337,ENSP00000360608,ENSP00000362444,ENSP00000368824,ENSP00000377372,ENSP00000379818,ENSP00000381412,ENSP00000384638…	ANKS1B,CAMK2A,CNKSR2,CNTNAP2,CTNNA2,DLGAP1,DLGAP2,DLGAP3,ERBB4,GABBR2,GABRA1,GABRA3,GABRA4,GABRA5,GABRB3,GAP43,GLRA2,GRIA1,GRID1,GRIK2,GRIN1,GRIN2A,GRIN2B,GRM1,HOMER1,KCND2,LRRC4,LRRC7,MEGF11,NOS1,NOS1AP,NRXN1,RIMS1,ROBO2,SHANK2,SLC1A2,SLC4A10,SYT1,UNC13A
GO:0030054	cell junction	37	1006	3.12e-22	ENSP00000035383,ENSP00000218075,ENSP00000233535,ENSP00000249363,ENSP00000259455,ENSP00000261205,ENSP00000264318,ENSP00000303540,ENSP00000307134,ENSP00000308725,ENSP00000316377,ENSP00000330148,ENSP00000333496,ENSP00000334382,ENSP00000335592,ENSP00000353414,ENSP00000354778,ENSP00000359337,ENSP00000360608,ENSP00000362444,ENSP00000364586,ENSP00000377372,ENSP00000379818,ENSP00000381412,ENSP00000383303…	ANKS1B,ATP2B2,CADM2,CAMK2A,CNTNAP2,CTNNA2,CTNND2,DLGAP1,DLGAP2,DLGAP3,DSCAM,GABBR2,GABRA1,GABRA3,GABRA4,GABRA5,GABRB3,GAP43,GLRA2,GRIA1,GRID1,GRIK2,GRIN1,GRIN2A,GRIN2B,HOMER1,KCND2,LRRC4,LRRC7,NRXN1,RIMS1,SCN1A,SCN2A,SHANK2,SLC30A3,SYT1,UNC13A
GO:0045211	postsynaptic membrane	23	237	6.51e-22	ENSP00000035383,ENSP00000218075,ENSP00000249363,ENSP00000259455,ENSP00000264318,ENSP00000308725,ENSP00000316377,ENSP00000330148,ENSP00000333496,ENSP00000334382,ENSP00000335592,ENSP00000359337,ENSP00000360608,ENSP00000362444,ENSP00000368824,ENSP00000379818,ENSP00000393097,ENSP00000397026,ENSP00000400258,ENSP00000428994,ENSP00000449629,ENSP00000469689,ENSP00000477455	ANKS1B,CNKSR2,DLGAP1,DLGAP2,DLGAP3,GABBR2,GABRA1,GABRA3,GABRA4,GABRA5,GABRB3,GLRA2,GRIA1,GRID1,GRIK2,GRIN1,GRIN2A,GRIN2B,HOMER1,KCND2,LRRC4,LRRC7,SHANK2
GO:0034702	ion channel complex	24	278	7.59e-22	ENSP00000218075,ENSP00000264318,ENSP00000288139,ENSP00000303540,ENSP00000307342,ENSP00000308725,ENSP00000333496,ENSP00000335592,ENSP00000346534,ENSP00000352011,ENSP00000352035,ENSP00000353362,ENSP00000354778,ENSP00000359337,ENSP00000360423,ENSP00000360608,ENSP00000364586,ENSP00000373648,ENSP00000376855,ENSP00000379818,ENSP00000393097,ENSP00000397026,ENSP00000428994,ENSP00000477455	CACNA1A,CACNA1B,CACNA1D,CACNA1G,CNTNAP2,DPP10,GABRA1,GABRA3,GABRA4,GABRA5,GABRB3,GLRA2,GRIA1,GRIK2,GRIN1,GRIN2A,GRIN2B,HCN1,KCND2,KCNQ2,KCNQ3,SCN1A,SCN2A,SCN8A
GO:0042995	cell projection	46	1969	8.09e-21	ENSP00000035383,ENSP00000218075,ENSP00000233535,ENSP00000249363,ENSP00000259455,ENSP00000261205,ENSP00000278379,ENSP00000303540,ENSP00000307134,ENSP00000307342,ENSP00000333496,ENSP00000334382,ENSP00000335592,ENSP00000346534,ENSP00000350928,ENSP00000352035,ENSP00000353362,ENSP00000354778,ENSP00000354896,ENSP00000360280,ENSP00000360423,ENSP00000360608,ENSP00000364586,ENSP00000368824,ENSP00000370057…	ANKS1B,CACNA1A,CACNA1B,CADM2,CAMK2A,CDH8,CNKSR2,CNTNAP2,CTNNA2,CTNND2,DAB1,DSCAM,FRMPD4,GABBR2,GABRA5,GAD1,GAP43,GLRA2,GRIA1,GRIK2,GRIN1,GRIN2A,GRIN2B,GRM1,HCN1,HOMER1,KCND2,KCNQ2,KCNQ3,KIRREL3,LRRC4,LRRC7,NOS1,NRXN1,RELN,ROBO2,SCN1A,SCN2A,SCN8A,SHANK2,SLC12A5,SLC1A2,SLC30A3,SLC4A10,SYT1,UNC13A
GO:0071944	cell periphery	69	5254	8.31e-21	ENSP00000035383,ENSP00000218075,ENSP00000233535,ENSP00000249363,ENSP00000259455,ENSP00000261205,ENSP00000264318,ENSP00000278379,ENSP00000288139,ENSP00000297146,ENSP00000303540,ENSP00000307342,ENSP00000308725,ENSP00000316377,ENSP00000330148,ENSP00000333496,ENSP00000334382,ENSP00000335592,ENSP00000342235,ENSP00000344801,ENSP00000346534,ENSP00000347538,ENSP00000350928,ENSP00000352011,ENSP00000352035…	ANKS1B,ASTN2,ATP2B2,CACNA1A,CACNA1B,CACNA1D,CACNA1G,CACNA2D3,CADM2,CAMK2A,CDH8,CNKSR2,CNTN6,CNTNAP2,CTNNA2,DLGAP1,DLGAP2,DLGAP3,DPP10,DSCAM,ERBB4,GABBR2,GABRA1,GABRA3,GABRA4,GABRA5,GABRB3,GAD1,GAP43,GLRA2,GPR85,GRIA1,GRID1,GRIK2,GRIN1,GRIN2A,GRIN2B,GRM1,HCN1,HOMER1,KCND2,KCNQ2,KCNQ3,KIRREL3,LRRC4,LRRC7,MEGF11,NOS1,NOS1AP,NRXN1,PLXNA4,PTPRT,RELN,RGS7,RIMS1,ROBO2,SCN1A,SCN2A,SCN8A,SHANK2,SLC12A5,SL…
GO:0005886	plasma membrane	68	5159	2.15e-20	ENSP00000035383,ENSP00000218075,ENSP00000233535,ENSP00000249363,ENSP00000259455,ENSP00000261205,ENSP00000264318,ENSP00000278379,ENSP00000288139,ENSP00000297146,ENSP00000303540,ENSP00000307342,ENSP00000308725,ENSP00000316377,ENSP00000330148,ENSP00000333496,ENSP00000334382,ENSP00000335592,ENSP00000342235,ENSP00000344801,ENSP00000346534,ENSP00000347538,ENSP00000350928,ENSP00000352011,ENSP00000352035…	ANKS1B,ATP2B2,CACNA1A,CACNA1B,CACNA1D,CACNA1G,CACNA2D3,CADM2,CAMK2A,CDH8,CNKSR2,CNTN6,CNTNAP2,CTNNA2,DLGAP1,DLGAP2,DLGAP3,DPP10,DSCAM,ERBB4,GABBR2,GABRA1,GABRA3,GABRA4,GABRA5,GABRB3,GAD1,GAP43,GLRA2,GPR85,GRIA1,GRID1,GRIK2,GRIN1,GRIN2A,GRIN2B,GRM1,HCN1,HOMER1,KCND2,KCNQ2,KCNQ3,KIRREL3,LRRC4,LRRC7,MEGF11,NOS1,NOS1AP,NRXN1,PLXNA4,PTPRT,RELN,RGS7,RIMS1,ROBO2,SCN1A,SCN2A,SCN8A,SHANK2,SLC12A5,SLC1A2,S…
GO:0014069	postsynaptic density	18	205	1.81e-16	ENSP00000035383,ENSP00000316377,ENSP00000334382,ENSP00000354896,ENSP00000360280,ENSP00000360608,ENSP00000362444,ENSP00000368824,ENSP00000377372,ENSP00000379818,ENSP00000381412,ENSP00000384638,ENSP00000397026,ENSP00000400258,ENSP00000428994,ENSP00000449629,ENSP00000469689,ENSP00000477455	ANKS1B,CAMK2A,CNKSR2,CTNNA2,DAB1,DLGAP1,DLGAP2,DLGAP3,GAP43,GRIA1,GRIK2,GRIN1,GRIN2A,GRIN2B,GRM1,HOMER1,LRRC7,SHANK2
GO:0034703	cation channel complex	18	206	1.86e-16	ENSP00000288139,ENSP00000303540,ENSP00000307342,ENSP00000333496,ENSP00000346534,ENSP00000352011,ENSP00000352035,ENSP00000353362,ENSP00000354778,ENSP00000360423,ENSP00000360608,ENSP00000364586,ENSP00000373648,ENSP00000376855,ENSP00000379818,ENSP00000397026,ENSP00000428994,ENSP00000477455	CACNA1A,CACNA1B,CACNA1D,CACNA1G,CNTNAP2,DPP10,GRIA1,GRIK2,GRIN1,GRIN2A,GRIN2B,HCN1,KCND2,KCNQ2,KCNQ3,SCN1A,SCN2A,SCN8A
GO:0030424	axon	24	530	5.09e-16	ENSP00000261205,ENSP00000278379,ENSP00000303540,ENSP00000307342,ENSP00000334382,ENSP00000346534,ENSP00000350928,ENSP00000352035,ENSP00000354778,ENSP00000360608,ENSP00000364586,ENSP00000373648,ENSP00000377372,ENSP00000383303,ENSP00000384193,ENSP00000384638,ENSP00000385142,ENSP00000397026,ENSP00000417335,ENSP00000428994,ENSP00000429562,ENSP00000435466,ENSP00000462701,ENSP00000469689	CADM2,CDH8,CNTNAP2,CTNNA2,DSCAM,GAD1,GAP43,GRIA1,GRIK2,GRIN1,HCN1,HOMER1,KCNQ2,KCNQ3,KIRREL3,NRXN1,ROBO2,SCN1A,SCN2A,SCN8A,SHANK2,SLC1A2,SYT1,UNC13A
GO:0120038	plasma membrane bounded cell projection part	34	1316	5.72e-16	ENSP00000249363,ENSP00000261205,ENSP00000278379,ENSP00000303540,ENSP00000307134,ENSP00000307342,ENSP00000333496,ENSP00000334382,ENSP00000335592,ENSP00000346534,ENSP00000350928,ENSP00000352035,ENSP00000354778,ENSP00000354896,ENSP00000360423,ENSP00000360608,ENSP00000364586,ENSP00000370057,ENSP00000373648,ENSP00000377372,ENSP00000383303,ENSP00000385142,ENSP00000387694,ENSP00000392423,ENSP00000393066…	ANKS1B,CACNA1B,CDH8,CNTNAP2,CTNND2,DSCAM,FRMPD4,GABRA5,GAD1,GAP43,GRIA1,GRIK2,GRIN1,GRM1,HCN1,HOMER1,KCND2,KCNQ2,KCNQ3,KIRREL3,LRRC4,NOS1,NRXN1,RELN,ROBO2,SCN1A,SCN2A,SCN8A,SHANK2,SLC12A5,SLC1A2,SLC4A10,SYT1,UNC13A
GO:0036477	somatodendritic compartment	26	731	4.75e-15	ENSP00000249363,ENSP00000303540,ENSP00000307134,ENSP00000307342,ENSP00000333496,ENSP00000334382,ENSP00000335592,ENSP00000353362,ENSP00000354504,ENSP00000354778,ENSP00000354896,ENSP00000360280,ENSP00000360423,ENSP00000360608,ENSP00000368824,ENSP00000370057,ENSP00000385142,ENSP00000387694,ENSP00000392423,ENSP00000393066,ENSP00000397026,ENSP00000428994,ENSP00000435466,ENSP00000449629,ENSP00000469689…	ANKS1B,ASTN2,CACNA1A,CACNA1B,CNKSR2,CNTNAP2,CTNND2,DAB1,FRMPD4,GABRA5,GRIA1,GRIK2,GRIN1,GRM1,HCN1,HOMER1,KCND2,KIRREL3,LRRC4,NOS1,NRXN1,RELN,SCN1A,SHANK2,SLC12A5,SLC4A10
GO:0044425	membrane part	68	6517	9.99e-15	ENSP00000035383,ENSP00000218075,ENSP00000233535,ENSP00000249363,ENSP00000259455,ENSP00000261205,ENSP00000264318,ENSP00000278379,ENSP00000288139,ENSP00000297146,ENSP00000298119,ENSP00000303540,ENSP00000307342,ENSP00000308725,ENSP00000316377,ENSP00000330148,ENSP00000333496,ENSP00000334382,ENSP00000335592,ENSP00000342235,ENSP00000344801,ENSP00000346534,ENSP00000347152,ENSP00000352011,ENSP00000352035…	ANKS1B,ASTN2,ATP2B2,ATRNL1,CACNA1A,CACNA1B,CACNA1D,CACNA1G,CACNA2D3,CADM2,CAMK2A,CDH8,CNKSR2,CNTN6,CNTNAP2,CTNNA2,DLGAP1,DLGAP2,DLGAP3,DPP10,DSCAM,ERBB4,GABBR2,GABRA1,GABRA3,GABRA4,GABRA5,GABRB3,GALNT13,GAP43,GLRA2,GPR85,GRIA1,GRID1,GRIK2,GRIN1,GRIN2A,GRIN2B,GRM1,HCN1,HOMER1,KCND2,KCNQ2,KCNQ3,KIRREL3,LRFN5,LRRC4,LRRC7,MEGF11,NOS1,NOS1AP,NRXN1,PLXNA4,PTPRT,RIMS1,ROBO2,SCN1A,SCN2A,SCN8A,SHANK2,SLC1…
GO:0033267	axon part	18	341	4.95e-13	ENSP00000278379,ENSP00000303540,ENSP00000346534,ENSP00000350928,ENSP00000352035,ENSP00000354778,ENSP00000360608,ENSP00000364586,ENSP00000373648,ENSP00000377372,ENSP00000383303,ENSP00000385142,ENSP00000397026,ENSP00000417335,ENSP00000428994,ENSP00000429562,ENSP00000462701,ENSP00000469689	CDH8,CNTNAP2,DSCAM,GAD1,GAP43,GRIA1,GRIK2,GRIN1,KCNQ2,KCNQ3,NRXN1,ROBO2,SCN1A,SCN2A,SCN8A,SHANK2,SLC1A2,UNC13A
GO:0016020	membrane	74	8420	8.94e-13	ENSP00000035383,ENSP00000218075,ENSP00000233535,ENSP00000249363,ENSP00000259455,ENSP00000261205,ENSP00000261726,ENSP00000264318,ENSP00000278379,ENSP00000288139,ENSP00000297146,ENSP00000298119,ENSP00000303540,ENSP00000307342,ENSP00000308725,ENSP00000316377,ENSP00000330148,ENSP00000333496,ENSP00000334382,ENSP00000335592,ENSP00000342235,ENSP00000344801,ENSP00000346534,ENSP00000347152,ENSP00000347538…	ANKS1B,ASTN2,ATP2B2,ATRNL1,CACNA1A,CACNA1B,CACNA1D,CACNA1G,CACNA2D3,CADM2,CAMK2A,CDH8,CNKSR2,CNTN6,CNTNAP2,CTNNA2,CUX2,DAB1,DLGAP1,DLGAP2,DLGAP3,DPP10,DSCAM,ERBB4,GABBR2,GABRA1,GABRA3,GABRA4,GABRA5,GABRB3,GAD1,GALNT13,GAP43,GLRA2,GPR85,GRIA1,GRID1,GRIK2,GRIN1,GRIN2A,GRIN2B,GRM1,HCN1,HOMER1,KCND2,KCNQ2,KCNQ3,KIRREL3,LRFN5,LRRC4,LRRC7,MEGF11,NOS1,NOS1AP,NRXN1,PLXNA4,PTPRT,RELN,RGS7,RIMS1,ROBO2,SCN1…
GO:0098796	membrane protein complex	27	1047	1.97e-12	ENSP00000218075,ENSP00000259455,ENSP00000261205,ENSP00000264318,ENSP00000288139,ENSP00000303540,ENSP00000307342,ENSP00000308725,ENSP00000333496,ENSP00000335592,ENSP00000346534,ENSP00000352011,ENSP00000352035,ENSP00000353362,ENSP00000354778,ENSP00000354896,ENSP00000359337,ENSP00000360423,ENSP00000360608,ENSP00000364586,ENSP00000373648,ENSP00000376855,ENSP00000379818,ENSP00000393097,ENSP00000397026…	CACNA1A,CACNA1B,CACNA1D,CACNA1G,CNTNAP2,DPP10,GABBR2,GABRA1,GABRA3,GABRA4,GABRA5,GABRB3,GLRA2,GRIA1,GRIK2,GRIN1,GRIN2A,GRIN2B,GRM1,HCN1,KCND2,KCNQ2,KCNQ3,SCN1A,SCN2A,SCN8A,SYT1
GO:0098797	plasma membrane protein complex	20	502	2.3e-12	ENSP00000259455,ENSP00000288139,ENSP00000303540,ENSP00000307342,ENSP00000333496,ENSP00000346534,ENSP00000352011,ENSP00000352035,ENSP00000353362,ENSP00000354778,ENSP00000354896,ENSP00000360423,ENSP00000360608,ENSP00000364586,ENSP00000373648,ENSP00000376855,ENSP00000379818,ENSP00000397026,ENSP00000428994,ENSP00000477455	CACNA1A,CACNA1B,CACNA1D,CACNA1G,CNTNAP2,DPP10,GABBR2,GRIA1,GRIK2,GRIN1,GRIN2A,GRIN2B,GRM1,HCN1,KCND2,KCNQ2,KCNQ3,SCN1A,SCN2A,SCN8A
GO:0030425	dendrite	20	531	6.04e-12	ENSP00000249363,ENSP00000307134,ENSP00000307342,ENSP00000333496,ENSP00000334382,ENSP00000335592,ENSP00000354778,ENSP00000354896,ENSP00000360423,ENSP00000360608,ENSP00000370057,ENSP00000387694,ENSP00000392423,ENSP00000393066,ENSP00000397026,ENSP00000428994,ENSP00000435466,ENSP00000449629,ENSP00000469689,ENSP00000477999	ANKS1B,CACNA1B,CNTNAP2,CTNND2,FRMPD4,GABRA5,GRIA1,GRIK2,GRIN1,GRM1,HCN1,HOMER1,KCND2,KIRREL3,LRRC4,NOS1,RELN,SHANK2,SLC12A5,SLC4A10
GO:0005887	integral component of plasma membrane	31	1564	1.63e-11	ENSP00000218075,ENSP00000233535,ENSP00000259455,ENSP00000264318,ENSP00000278379,ENSP00000303540,ENSP00000307342,ENSP00000308725,ENSP00000333496,ENSP00000335592,ENSP00000344801,ENSP00000346534,ENSP00000352035,ENSP00000353414,ENSP00000354778,ENSP00000354896,ENSP00000359337,ENSP00000360608,ENSP00000364586,ENSP00000373648,ENSP00000376855,ENSP00000379818,ENSP00000383303,ENSP00000384193,ENSP00000385142…	ATP2B2,CADM2,CNTNAP2,DPP10,DSCAM,GABBR2,GABRA1,GABRA3,GABRA4,GABRA5,GABRB3,GLRA2,GRIA1,GRIK2,GRIN1,GRIN2A,GRIN2B,GRM1,HCN1,KCND2,KCNQ2,KCNQ3,NRXN1,SCN1A,SCN2A,SCN8A,SLC12A5,SLC1A2,SLC24A2,SLC30A3,SLC4A10
GO:0043235	receptor complex	15	305	1.59e-10	ENSP00000259455,ENSP00000264318,ENSP00000308725,ENSP00000335592,ENSP00000342235,ENSP00000352882,ENSP00000354896,ENSP00000359337,ENSP00000360608,ENSP00000366283,ENSP00000379818,ENSP00000393097,ENSP00000397026,ENSP00000428994,ENSP00000477455	ERBB4,GABBR2,GABRA1,GABRA3,GABRA4,GABRA5,GABRB3,GRIA1,GRIK2,GRIN1,GRIN2A,GRIN2B,GRM1,PLXNA4,SLITRK5
GO:0098793	presynapse	15	354	1.14e-09	ENSP00000233535,ENSP00000261205,ENSP00000347538,ENSP00000350928,ENSP00000354896,ENSP00000360423,ENSP00000360608,ENSP00000379818,ENSP00000381412,ENSP00000385142,ENSP00000397026,ENSP00000428417,ENSP00000428994,ENSP00000429562,ENSP00000462701	CACNA1B,CAMK2A,CDH8,GAD1,GRIA1,GRIK2,GRIN1,GRIN2A,GRM1,NRXN1,RIMS1,SLC30A3,SYT1,SYT17,UNC13A
GO:0031224	intrinsic component of membrane	53	5316	4.15e-09	ENSP00000218075,ENSP00000233535,ENSP00000249363,ENSP00000259455,ENSP00000261205,ENSP00000264318,ENSP00000278379,ENSP00000288139,ENSP00000297146,ENSP00000298119,ENSP00000303540,ENSP00000307342,ENSP00000308725,ENSP00000330148,ENSP00000333496,ENSP00000335592,ENSP00000342235,ENSP00000344801,ENSP00000346534,ENSP00000347152,ENSP00000352011,ENSP00000352035,ENSP00000352882,ENSP00000353362,ENSP00000353414…	ASTN2,ATP2B2,ATRNL1,CACNA1A,CACNA1B,CACNA1D,CACNA1G,CACNA2D3,CADM2,CDH8,CNTN6,CNTNAP2,DPP10,DSCAM,ERBB4,GABBR2,GABRA1,GABRA3,GABRA4,GABRA5,GABRB3,GALNT13,GLRA2,GPR85,GRIA1,GRID1,GRIK2,GRIN1,GRIN2A,GRIN2B,GRM1,HCN1,KCND2,KCNQ2,KCNQ3,KIRREL3,LRFN5,LRRC4,MEGF11,NRXN1,PLXNA4,PTPRT,ROBO2,SCN1A,SCN2A,SCN8A,SLC12A5,SLC1A2,SLC24A2,SLC30A3,SLC4A10,SLITRK5,SYT1
GO:0043025	neuronal cell body	16	460	4.15e-09	ENSP00000303540,ENSP00000307134,ENSP00000333496,ENSP00000335592,ENSP00000353362,ENSP00000354504,ENSP00000354778,ENSP00000360280,ENSP00000360423,ENSP00000368824,ENSP00000385142,ENSP00000387694,ENSP00000393066,ENSP00000397026,ENSP00000428994,ENSP00000469689	ASTN2,CACNA1A,CACNA1B,CNKSR2,CNTNAP2,CTNND2,DAB1,GABRA5,GRIA1,GRIK2,KCND2,NRXN1,SCN1A,SHANK2,SLC12A5,SLC4A10
GO:0016021	integral component of membrane	52	5155	4.55e-09	ENSP00000218075,ENSP00000233535,ENSP00000249363,ENSP00000259455,ENSP00000261205,ENSP00000264318,ENSP00000278379,ENSP00000288139,ENSP00000297146,ENSP00000298119,ENSP00000303540,ENSP00000307342,ENSP00000308725,ENSP00000330148,ENSP00000333496,ENSP00000335592,ENSP00000342235,ENSP00000344801,ENSP00000346534,ENSP00000347152,ENSP00000352011,ENSP00000352035,ENSP00000352882,ENSP00000353362,ENSP00000353414…	ASTN2,ATP2B2,ATRNL1,CACNA1A,CACNA1B,CACNA1D,CACNA1G,CACNA2D3,CADM2,CDH8,CNTNAP2,DPP10,DSCAM,ERBB4,GABBR2,GABRA1,GABRA3,GABRA4,GABRA5,GABRB3,GALNT13,GLRA2,GPR85,GRIA1,GRID1,GRIK2,GRIN1,GRIN2A,GRIN2B,GRM1,HCN1,KCND2,KCNQ2,KCNQ3,KIRREL3,LRFN5,LRRC4,MEGF11,NRXN1,PLXNA4,PTPRT,ROBO2,SCN1A,SCN2A,SCN8A,SLC12A5,SLC1A2,SLC24A2,SLC30A3,SLC4A10,SLITRK5,SYT1
GO:1902710	GABA receptor complex	6	18	7.54e-09	ENSP00000259455,ENSP00000264318,ENSP00000308725,ENSP00000335592,ENSP00000359337,ENSP00000393097	GABBR2,GABRA1,GABRA3,GABRA4,GABRA5,GABRB3
GO:0044304	main axon	8	67	1.42e-08	ENSP00000278379,ENSP00000303540,ENSP00000346534,ENSP00000352035,ENSP00000354778,ENSP00000364586,ENSP00000373648,ENSP00000417335	CNTNAP2,KCNQ2,KCNQ3,ROBO2,SCN1A,SCN2A,SCN8A,SLC1A2
GO:0042734	presynaptic membrane	8	75	3.07e-08	ENSP00000261205,ENSP00000354896,ENSP00000379818,ENSP00000381412,ENSP00000385142,ENSP00000397026,ENSP00000428417,ENSP00000429562	CAMK2A,GRIK2,GRIN2A,GRM1,NRXN1,RIMS1,SYT1,UNC13A
GO:0033268	node of Ranvier	5	15	1.83e-07	ENSP00000303540,ENSP00000346534,ENSP00000352035,ENSP00000364586,ENSP00000373648	KCNQ2,KCNQ3,SCN1A,SCN2A,SCN8A
GO:0043197	dendritic spine	9	143	2.28e-07	ENSP00000249363,ENSP00000333496,ENSP00000334382,ENSP00000360608,ENSP00000370057,ENSP00000428994,ENSP00000449629,ENSP00000469689,ENSP00000477999	ANKS1B,FRMPD4,GRIA1,GRIN1,HOMER1,KCND2,LRRC4,NOS1,SHANK2
GO:1902711	GABA-A receptor complex	5	17	2.89e-07	ENSP00000264318,ENSP00000308725,ENSP00000335592,ENSP00000359337,ENSP00000393097	GABRA1,GABRA3,GABRA4,GABRA5,GABRB3
GO:0034707	chloride channel complex	6	49	1.21e-06	ENSP00000218075,ENSP00000264318,ENSP00000308725,ENSP00000335592,ENSP00000359337,ENSP00000393097	GABRA1,GABRA3,GABRA4,GABRA5,GABRB3,GLRA2
GO:0034705	potassium channel complex	7	92	2.24e-06	ENSP00000307342,ENSP00000333496,ENSP00000352035,ENSP00000354778,ENSP00000373648,ENSP00000376855,ENSP00000397026	CNTNAP2,DPP10,GRIK2,HCN1,KCND2,KCNQ2,KCNQ3
GO:0043194	axon initial segment	4	14	7.24e-06	ENSP00000303540,ENSP00000346534,ENSP00000352035,ENSP00000373648	KCNQ2,KCNQ3,SCN1A,SCN8A
GO:0008328	ionotropic glutamate receptor complex	5	41	1.27e-05	ENSP00000360608,ENSP00000379818,ENSP00000397026,ENSP00000428994,ENSP00000477455	GRIA1,GRIK2,GRIN1,GRIN2A,GRIN2B
GO:0150034	distal axon	9	250	1.74e-05	ENSP00000350928,ENSP00000360608,ENSP00000377372,ENSP00000383303,ENSP00000385142,ENSP00000397026,ENSP00000429562,ENSP00000462701,ENSP00000469689	CDH8,DSCAM,GAD1,GAP43,GRIK2,GRIN1,NRXN1,SHANK2,UNC13A
GO:0030315	T-tubule	5	45	1.83e-05	ENSP00000288139,ENSP00000303540,ENSP00000355133,ENSP00000364586,ENSP00000477999	CACNA1D,NOS1,NOS1AP,SCN1A,SCN2A
GO:0008076	voltage-gated potassium channel complex	6	85	2.13e-05	ENSP00000307342,ENSP00000333496,ENSP00000352035,ENSP00000354778,ENSP00000373648,ENSP00000376855	CNTNAP2,DPP10,HCN1,KCND2,KCNQ2,KCNQ3
GO:0034706	sodium channel complex	4	21	2.61e-05	ENSP00000303540,ENSP00000346534,ENSP00000364586,ENSP00000397026	GRIK2,SCN1A,SCN2A,SCN8A
GO:0044464	cell part	89	16244	4.45e-05	ENSP00000035383,ENSP00000218075,ENSP00000233535,ENSP00000238018,ENSP00000249363,ENSP00000259455,ENSP00000260983,ENSP00000261205,ENSP00000261726,ENSP00000264318,ENSP00000267260,ENSP00000278379,ENSP00000281156,ENSP00000283268,ENSP00000288139,ENSP00000297146,ENSP00000298119,ENSP00000303540,ENSP00000307134,ENSP00000307342,ENSP00000308725,ENSP00000309117,ENSP00000316377,ENSP00000330148,ENSP00000333496…	ANKS1B,ASTN2,ATP2B2,BCL11A,CACNA1A,CACNA1B,CACNA1D,CACNA1G,CACNA2D3,CADM2,CAMK2A,CDH8,CELF4,CNKSR2,CNTN6,CNTNAP2,CTNNA2,CTNND2,CUX2,DAB1,DLGAP1,DLGAP2,DLGAP3,DLX1,DPP10,DSCAM,ELAVL2,ERBB4,FEZF2,FOXG1,FRMPD4,GABBR2,GABRA1,GABRA3,GABRA4,GABRA5,GABRB3,GAD1,GALNT13,GAP43,GDA,GLRA2,GPR85,GRIA1,GRID1,GRIK2,GRIN1,GRIN2A,GRIN2B,GRM1,HCN1,HECW2,HOMER1,KCND2,KCNQ2,KCNQ3,KHDRBS2,KIRREL3,LRFN5,LRRC4,LRRC7,ME…
GO:0098802	plasma membrane receptor complex	7	158	5.69e-05	ENSP00000259455,ENSP00000354896,ENSP00000360608,ENSP00000379818,ENSP00000397026,ENSP00000428994,ENSP00000477455	GABBR2,GRIA1,GRIK2,GRIN1,GRIN2A,GRIN2B,GRM1
GO:0044306	neuron projection terminus	6	115	0.0001	ENSP00000261205,ENSP00000350928,ENSP00000360608,ENSP00000397026,ENSP00000429562,ENSP00000462701	CDH8,GAD1,GRIK2,GRIN1,SYT1,UNC13A
GO:0017146	NMDA selective glutamate receptor complex	3	10	0.00013	ENSP00000360608,ENSP00000379818,ENSP00000477455	GRIN1,GRIN2A,GRIN2B
GO:0030018	Z disc	6	122	0.00013	ENSP00000288139,ENSP00000303540,ENSP00000334382,ENSP00000346534,ENSP00000355133,ENSP00000477999	CACNA1D,HOMER1,NOS1,NOS1AP,SCN1A,SCN8A
GO:0098839	postsynaptic density membrane	3	10	0.00013	ENSP00000360608,ENSP00000379818,ENSP00000428994	GRIA1,GRIN1,GRIN2A
GO:0005891	voltage-gated calcium channel complex	4	39	0.00021	ENSP00000288139,ENSP00000352011,ENSP00000353362,ENSP00000360423	CACNA1A,CACNA1B,CACNA1D,CACNA1G
GO:0001518	voltage-gated sodium channel complex	3	14	0.00027	ENSP00000303540,ENSP00000346534,ENSP00000364586	SCN1A,SCN2A,SCN8A
GO:0032589	neuron projection membrane	4	44	0.00031	ENSP00000278379,ENSP00000354778,ENSP00000417335,ENSP00000428994	CNTNAP2,GRIA1,ROBO2,SLC1A2
GO:0043679	axon terminus	5	97	0.00047	ENSP00000350928,ENSP00000360608,ENSP00000397026,ENSP00000429562,ENSP00000462701	CDH8,GAD1,GRIK2,GRIN1,UNC13A
GO:0030673	axolemma	3	18	0.0005	ENSP00000278379,ENSP00000354778,ENSP00000417335	CNTNAP2,ROBO2,SLC1A2
GO:0043204	perikaryon	5	120	0.0012	ENSP00000307134,ENSP00000333496,ENSP00000354504,ENSP00000354778,ENSP00000397026	ASTN2,CNTNAP2,CTNND2,GRIK2,KCND2
GO:0009986	cell surface	11	690	0.0015	ENSP00000278379,ENSP00000298119,ENSP00000354778,ENSP00000360608,ENSP00000362294,ENSP00000373648,ENSP00000379818,ENSP00000385142,ENSP00000417335,ENSP00000428994,ENSP00000477455	CNTNAP2,GRIA1,GRIN1,GRIN2A,GRIN2B,KCNQ3,LRFN5,NRXN1,PTPRT,ROBO2,SLC1A2
GO:0060076	excitatory synapse	3	29	0.0017	ENSP00000249363,ENSP00000261205,ENSP00000360608	GRIN1,LRRC4,SYT1
GO:0048786	presynaptic active zone	3	34	0.0025	ENSP00000350928,ENSP00000428417,ENSP00000429562	GAD1,RIMS1,UNC13A
GO:0008021	synaptic vesicle	5	155	0.0032	ENSP00000233535,ENSP00000261205,ENSP00000360608,ENSP00000379818,ENSP00000428994	GRIA1,GRIN1,GRIN2A,SLC30A3,SYT1
GO:0038037	G protein-coupled receptor dimeric complex	2	8	0.0033	ENSP00000259455,ENSP00000354896	GABBR2,GRM1
GO:0061202	clathrin-sculpted gamma-aminobutyric acid transport vesicle membrane	2	8	0.0033	ENSP00000261205,ENSP00000350928	GAD1,SYT1
GO:0043083	synaptic cleft	2	10	0.0046	ENSP00000360608,ENSP00000462701	CDH8,GRIN1
GO:0043195	terminal bouton	3	44	0.0046	ENSP00000360608,ENSP00000397026,ENSP00000429562	GRIK2,GRIN1,UNC13A
GO:0099699	integral component of synaptic membrane	2	11	0.0052	ENSP00000379818,ENSP00000385142	GRIN2A,NRXN1
GO:0031253	cell projection membrane	6	317	0.0123	ENSP00000278379,ENSP00000354778,ENSP00000377372,ENSP00000417335,ENSP00000428994,ENSP00000469689	CNTNAP2,GAP43,GRIA1,ROBO2,SHANK2,SLC1A2
GO:0032809	neuronal cell body membrane	2	21	0.0158	ENSP00000333496,ENSP00000335592	GABRA5,KCND2
GO:0030426	growth cone	4	159	0.0212	ENSP00000377372,ENSP00000383303,ENSP00000385142,ENSP00000469689	DSCAM,GAP43,NRXN1,SHANK2
GO:0032991	protein-containing complex	33	4792	0.0246	ENSP00000218075,ENSP00000259455,ENSP00000261205,ENSP00000264318,ENSP00000288139,ENSP00000303540,ENSP00000307342,ENSP00000308725,ENSP00000333496,ENSP00000335592,ENSP00000342235,ENSP00000346534,ENSP00000352011,ENSP00000352035,ENSP00000352882,ENSP00000353362,ENSP00000354778,ENSP00000354896,ENSP00000359337,ENSP00000360423,ENSP00000360608,ENSP00000364586,ENSP00000366283,ENSP00000370057,ENSP00000373648…	CACNA1A,CACNA1B,CACNA1D,CACNA1G,CNTNAP2,DPP10,ERBB4,FRMPD4,GABBR2,GABRA1,GABRA3,GABRA4,GABRA5,GABRB3,GLRA2,GRIA1,GRIK2,GRIN1,GRIN2A,GRIN2B,GRM1,HCN1,KCND2,KCNQ2,KCNQ3,NOS1,NRXN1,PLXNA4,SCN1A,SCN2A,SCN8A,SLITRK5,SYT1
GO:0044853	plasma membrane raft	3	95	0.0314	ENSP00000333496,ENSP00000355133,ENSP00000477999	KCND2,NOS1,NOS1AP
GO:0043198	dendritic shaft	2	37	0.041	ENSP00000387694,ENSP00000435466	KIRREL3,SLC12A5
GO:0033017	sarcoplasmic reticulum membrane	2	38	0.0427	ENSP00000355133,ENSP00000477999	NOS1,NOS1AP
