# Supplementary material for: Coupling of autism genes to tissue-wide expression and dysfunction of synapse, calcium signalling and transcriptional regulation
Source: PLoS One. 2020 Dec 18;15(12):e0242773. doi: 10.1371/journal.pone.0242773 (PMC7748153; doi:10.1371/journal.pone.0242773)
Supplement: S13 Table — (XLSX) [file pone.0242773.s032.xlsx]

## Sheet: 91 KEGG (S13)
#term ID	term description	observed gene count	background gene count	false discovery rate	matching proteins in your network (IDs)	matching proteins in your network (labels)
hsa05033	Nicotine addiction	11	40	4.68e-14	ENSP00000264318,ENSP00000308725,ENSP00000335592,ENSP00000353362,ENSP00000359337,ENSP00000360423,ENSP00000360608,ENSP00000379818,ENSP00000393097,ENSP00000428994,ENSP00000477455	CACNA1A,CACNA1B,GABRA1,GABRA3,GABRA4,GABRA5,GABRB3,GRIA1,GRIN1,GRIN2A,GRIN2B
hsa04724	Glutamatergic synapse	12	112	2.46e-11	ENSP00000278379,ENSP00000288139,ENSP00000316377,ENSP00000334382,ENSP00000353362,ENSP00000354896,ENSP00000360608,ENSP00000379818,ENSP00000397026,ENSP00000428994,ENSP00000469689,ENSP00000477455	CACNA1A,CACNA1D,DLGAP1,GRIA1,GRIK2,GRIN1,GRIN2A,GRIN2B,GRM1,HOMER1,SHANK2,SLC1A2
hsa04727	GABAergic synapse	11	88	3.44e-11	ENSP00000259455,ENSP00000264318,ENSP00000288139,ENSP00000308725,ENSP00000335592,ENSP00000350928,ENSP00000353362,ENSP00000359337,ENSP00000360423,ENSP00000387694,ENSP00000393097	CACNA1A,CACNA1B,CACNA1D,GABBR2,GABRA1,GABRA3,GABRA4,GABRA5,GABRB3,GAD1,SLC12A5
hsa04080	Neuroactive ligand-receptor interaction	14	272	1.42e-09	ENSP00000218075,ENSP00000259455,ENSP00000264318,ENSP00000308725,ENSP00000330148,ENSP00000335592,ENSP00000354896,ENSP00000359337,ENSP00000360608,ENSP00000379818,ENSP00000393097,ENSP00000397026,ENSP00000428994,ENSP00000477455	GABBR2,GABRA1,GABRA3,GABRA4,GABRA5,GABRB3,GLRA2,GRIA1,GRID1,GRIK2,GRIN1,GRIN2A,GRIN2B,GRM1
hsa04723	Retrograde endocannabinoid signaling	11	148	3.77e-09	ENSP00000264318,ENSP00000288139,ENSP00000308725,ENSP00000335592,ENSP00000353362,ENSP00000354896,ENSP00000359337,ENSP00000360423,ENSP00000393097,ENSP00000428417,ENSP00000428994	CACNA1A,CACNA1B,CACNA1D,GABRA1,GABRA3,GABRA4,GABRA5,GABRB3,GRIA1,GRM1,RIMS1
hsa04713	Circadian entrainment	9	93	1.74e-08	ENSP00000288139,ENSP00000352011,ENSP00000355133,ENSP00000360608,ENSP00000379818,ENSP00000381412,ENSP00000428994,ENSP00000477455,ENSP00000477999	CACNA1D,CACNA1G,CAMK2A,GRIA1,GRIN1,GRIN2A,GRIN2B,NOS1,NOS1AP
hsa04020	Calcium signaling pathway	11	179	1.8e-08	ENSP00000288139,ENSP00000342235,ENSP00000352011,ENSP00000353362,ENSP00000353414,ENSP00000354896,ENSP00000360423,ENSP00000360608,ENSP00000379818,ENSP00000381412,ENSP00000477999	ATP2B2,CACNA1A,CACNA1B,CACNA1D,CACNA1G,CAMK2A,ERBB4,GRIN1,GRIN2A,GRM1,NOS1
hsa04742	Taste transduction	8	81	9.84e-08	ENSP00000259455,ENSP00000264318,ENSP00000335592,ENSP00000353362,ENSP00000354896,ENSP00000359337,ENSP00000364586,ENSP00000393097	CACNA1A,GABBR2,GABRA1,GABRA3,GABRA4,GABRA5,GRM1,SCN2A
hsa05032	Morphine addiction	8	91	2.04e-07	ENSP00000259455,ENSP00000264318,ENSP00000308725,ENSP00000335592,ENSP00000353362,ENSP00000359337,ENSP00000360423,ENSP00000393097	CACNA1A,CACNA1B,GABBR2,GABRA1,GABRA3,GABRA4,GABRA5,GABRB3
hsa04728	Dopaminergic synapse	8	128	2.16e-06	ENSP00000288139,ENSP00000303540,ENSP00000353362,ENSP00000360423,ENSP00000379818,ENSP00000381412,ENSP00000428994,ENSP00000477455	CACNA1A,CACNA1B,CACNA1D,CAMK2A,GRIA1,GRIN2A,GRIN2B,SCN1A
hsa05014	Amyotrophic lateral sclerosis (ALS)	6	50	2.16e-06	ENSP00000278379,ENSP00000360608,ENSP00000379818,ENSP00000428994,ENSP00000477455,ENSP00000477999	GRIA1,GRIN1,GRIN2A,GRIN2B,NOS1,SLC1A2
hsa04720	Long-term potentiation	6	64	6.89e-06	ENSP00000354896,ENSP00000360608,ENSP00000379818,ENSP00000381412,ENSP00000428994,ENSP00000477455	CAMK2A,GRIA1,GRIN1,GRIN2A,GRIN2B,GRM1
hsa05031	Amphetamine addiction	6	65	6.92e-06	ENSP00000288139,ENSP00000360608,ENSP00000379818,ENSP00000381412,ENSP00000428994,ENSP00000477455	CACNA1D,CAMK2A,GRIA1,GRIN1,GRIN2A,GRIN2B
hsa04024	cAMP signaling pathway	8	195	3.21e-05	ENSP00000259455,ENSP00000288139,ENSP00000353414,ENSP00000360608,ENSP00000379818,ENSP00000381412,ENSP00000428994,ENSP00000477455	ATP2B2,CACNA1D,CAMK2A,GABBR2,GRIA1,GRIN1,GRIN2A,GRIN2B
hsa04721	Synaptic vesicle cycle	5	61	8.61e-05	ENSP00000261205,ENSP00000353362,ENSP00000360423,ENSP00000428417,ENSP00000429562	CACNA1A,CACNA1B,RIMS1,SYT1,UNC13A
hsa04725	Cholinergic synapse	6	111	0.0001	ENSP00000288139,ENSP00000352035,ENSP00000353362,ENSP00000360423,ENSP00000373648,ENSP00000381412	CACNA1A,CACNA1B,CACNA1D,CAMK2A,KCNQ2,KCNQ3
hsa04930	Type II diabetes mellitus	4	46	0.00046	ENSP00000288139,ENSP00000352011,ENSP00000353362,ENSP00000360423	CACNA1A,CACNA1B,CACNA1D,CACNA1G
hsa04726	Serotonergic synapse	5	112	0.0011	ENSP00000288139,ENSP00000308725,ENSP00000333496,ENSP00000353362,ENSP00000360423	CACNA1A,CACNA1B,CACNA1D,GABRB3,KCND2
hsa04730	Long-term depression	4	60	0.0011	ENSP00000353362,ENSP00000354896,ENSP00000428994,ENSP00000477999	CACNA1A,GRIA1,GRM1,NOS1
hsa04925	Aldosterone synthesis and secretion	4	93	0.005	ENSP00000288139,ENSP00000352011,ENSP00000353414,ENSP00000381412	ATP2B2,CACNA1D,CACNA1G,CAMK2A
hsa05010	Alzheimer's disease	5	168	0.0057	ENSP00000288139,ENSP00000360608,ENSP00000379818,ENSP00000477455,ENSP00000477999	CACNA1D,GRIN1,GRIN2A,GRIN2B,NOS1
hsa04360	Axon guidance	5	173	0.0061	ENSP00000249363,ENSP00000352882,ENSP00000373347,ENSP00000381412,ENSP00000417335	CAMK2A,LRRC4,PLXNA4,ROBO2,SRGAP3
hsa05030	Cocaine addiction	3	49	0.0073	ENSP00000360608,ENSP00000379818,ENSP00000477455	GRIN1,GRIN2A,GRIN2B
hsa04010	MAPK signaling pathway	6	293	0.0105	ENSP00000288139,ENSP00000342235,ENSP00000352011,ENSP00000353362,ENSP00000360423,ENSP00000419101	CACNA1A,CACNA1B,CACNA1D,CACNA1G,CACNA2D3,ERBB4
hsa04261	Adrenergic signaling in cardiomyocytes	4	139	0.0165	ENSP00000288139,ENSP00000353414,ENSP00000381412,ENSP00000419101	ATP2B2,CACNA1D,CACNA2D3,CAMK2A
hsa05412	Arrhythmogenic right ventricular cardiomyopathy (ARVC)	3	72	0.0182	ENSP00000288139,ENSP00000384638,ENSP00000419101	CACNA1D,CACNA2D3,CTNNA2
