# Supplementary material for: Coupling of autism genes to tissue-wide expression and dysfunction of synapse, calcium signalling and transcriptional regulation
Source: PLoS One. 2020 Dec 18;15(12):e0242773. doi: 10.1371/journal.pone.0242773 (PMC7748153; doi:10.1371/journal.pone.0242773)
Supplement: S14 Table — (XLSX) [file pone.0242773.s033.xlsx]

## Sheet: 200 Biol Proc (S14)
#term ID	term description	observed gene count	background gene count	false discovery rate	matching proteins in your network (IDs)	matching proteins in your network (labels)
GO:0006325	chromatin organization	44	683	1.44e-18	ENSP00000159111,ENSP00000254846,ENSP00000258484,ENSP00000262367,ENSP00000262450,ENSP00000263377,ENSP00000264010,ENSP00000264606,ENSP00000265773,ENSP00000267064,ENSP00000268712,ENSP00000277225,ENSP00000280377,ENSP00000283179,ENSP00000305355,ENSP00000306983,ENSP00000309555,ENSP00000316512,ENSP00000338629,ENSP00000340648,ENSP00000341280,ENSP00000343535,ENSP00000344546,ENSP00000346986,ENSP00000352185…	APBB1,ARID1B,ASH1L,ATRX,BAZ2B,BRD4,CHD3,CHD5,CHD7,CHD8,CREBBP,CTCF,EHMT1,EP400,EPC2,HCFC1,HDAC4,HNRNPU,HUWE1,JARID2,JMJD1C,KAT6A,KDM4B,KDM6A,KDM6B,MECP2,NCOR1,NSD1,OGT,PHF2,PRKCB,RERE,SATB2,SETD2,SMARCA2,SMARCC2,TLK2,TOP1,USP15,USP7,WAC,YEATS2,ZMYND11,ZNF462
GO:0016043	cellular component organization	117	5163	3.89e-18	ENSP00000025008,ENSP00000159111,ENSP00000222812,ENSP00000236925,ENSP00000254846,ENSP00000254976,ENSP00000257430,ENSP00000258484,ENSP00000262238,ENSP00000262367,ENSP00000262450,ENSP00000263377,ENSP00000263710,ENSP00000264010,ENSP00000264606,ENSP00000265459,ENSP00000265773,ENSP00000266546,ENSP00000267064,ENSP00000268712,ENSP00000271715,ENSP00000275034,ENSP00000277225,ENSP00000280377,ENSP00000280772…	ANK2,ANK3,APBB1,APC,ARID1B,ASH1L,ATP1A3,ATP8A1,ATRX,AUTS2,BAZ2B,BRD4,CACNB2,CADM1,CAMSAP2,CDC42BPB,CHD3,CHD5,CHD7,CHD8,CLASP1,CLSTN3,CNR1,CNTN4,CREBBP,CSNK1E,CTCF,DDX3X,DLG4,DMD,DMXL2,DPYSL2,DPYSL3,DST,DYNC1H1,EHMT1,EP400,EPC2,EPHB2,EXOC5,EXT1,FGD1,GPHN,GSK3B,HCFC1,HDAC4,HNRNPU,HUWE1,JARID2,JMJD1C,KAT6A,KATNAL1,KCNB1,KCND3,KCNMA1,KDM4B,KDM6A,KDM6B,KHDRBS3,KIF5C,KIT,MAP2,MAPK8IP2,MARK1,MECP2,MYH10…
GO:0006996	organelle organization	88	3131	1.94e-17	ENSP00000025008,ENSP00000159111,ENSP00000222812,ENSP00000236925,ENSP00000254846,ENSP00000254976,ENSP00000258484,ENSP00000262238,ENSP00000262367,ENSP00000262450,ENSP00000263377,ENSP00000263710,ENSP00000264010,ENSP00000264606,ENSP00000265459,ENSP00000265773,ENSP00000267064,ENSP00000268712,ENSP00000271715,ENSP00000275034,ENSP00000277225,ENSP00000280377,ENSP00000280772,ENSP00000282516,ENSP00000283179…	ANK2,ANK3,APBB1,ARID1B,ASH1L,ATP8A1,ATRX,AUTS2,BAZ2B,BRD4,CAMSAP2,CDC42BPB,CHD3,CHD5,CHD7,CHD8,CLASP1,CREBBP,CSNK1E,CTCF,DDX3X,DLG4,DMD,DPYSL2,DPYSL3,DST,DYNC1H1,EHMT1,EP400,EPC2,EXOC5,FGD1,GSK3B,HCFC1,HDAC4,HNRNPU,HUWE1,JARID2,JMJD1C,KAT6A,KATNAL1,KDM4B,KDM6A,KDM6B,KIF5C,KIT,MAP2,MARK1,MECP2,MYH10,NCOR1,NF1,NIPBL,NLGN2,NRXN2,NSD1,OCRL,OFD1,OGT,OPHN1,PHF2,PHIP,POGZ,PRKCB,QRICH1,RB1CC1,RERE,RFX3,S…
GO:0007399	nervous system development	72	2206	7.5e-17	ENSP00000236925,ENSP00000254846,ENSP00000254976,ENSP00000257215,ENSP00000262450,ENSP00000264606,ENSP00000265459,ENSP00000265773,ENSP00000266546,ENSP00000267064,ENSP00000280772,ENSP00000282516,ENSP00000288135,ENSP00000295987,ENSP00000298552,ENSP00000305288,ENSP00000307479,ENSP00000309539,ENSP00000310094,ENSP00000320038,ENSP00000324806,ENSP00000330572,ENSP00000332164,ENSP00000338185,ENSP00000338283…	ANK2,ANK3,APBB1,ARHGAP33,ARID1B,ARNT2,ATRX,AUTS2,CAMK2B,CAMSAP2,CHD5,CHD7,CHD8,CIC,CLSTN3,CNR1,CNTN4,CSNK1E,DAGLA,DLG4,DMD,DPYSL2,DPYSL3,DYRK1A,EPHB2,EXT1,GIGYF2,GSK3B,HDAC4,JARID2,KDM6A,KDM6B,KIF5C,KIT,MAP2,MAPK8IP2,MARK1,MBD5,MECP2,MYH10,MYO5A,NAV2,NEGR1,NEO1,NF1,NFIB,NIPBL,NLGN2,NPAS2,NR4A2,NRCAM,NRXN2,NRXN3,NTRK3,OPHN1,PLCB1,PRICKLE1,PTBP2,RERE,SATB2,SETD2,SLIT3,SMARCA2,SMARCC2,SNAP25,SPAST,S…
GO:0051276	chromosome organization	48	999	2.57e-16	ENSP00000159111,ENSP00000254846,ENSP00000258484,ENSP00000262238,ENSP00000262367,ENSP00000262450,ENSP00000263377,ENSP00000264010,ENSP00000264606,ENSP00000265773,ENSP00000267064,ENSP00000268712,ENSP00000271715,ENSP00000277225,ENSP00000280377,ENSP00000282516,ENSP00000283179,ENSP00000305355,ENSP00000306983,ENSP00000309555,ENSP00000316512,ENSP00000338629,ENSP00000340648,ENSP00000341280,ENSP00000343535…	APBB1,ARID1B,ASH1L,ATRX,BAZ2B,BRD4,CHD3,CHD5,CHD7,CHD8,CREBBP,CTCF,DDX3X,EHMT1,EP400,EPC2,HCFC1,HDAC4,HNRNPU,HUWE1,JARID2,JMJD1C,KAT6A,KDM4B,KDM6A,KDM6B,MECP2,NCOR1,NIPBL,NSD1,OGT,PHF2,POGZ,PRKCB,RERE,SATB2,SETD2,SMARCA2,SMARCC2,TLK2,TOP1,USP15,USP7,WAC,YEATS2,YY1,ZMYND11,ZNF462
GO:0065007	biological regulation	177	11740	3.07e-16	ENSP00000025008,ENSP00000159111,ENSP00000161863,ENSP00000181839,ENSP00000222812,ENSP00000236925,ENSP00000238647,ENSP00000253401,ENSP00000254846,ENSP00000254976,ENSP00000257215,ENSP00000257430,ENSP00000258484,ENSP00000261609,ENSP00000262238,ENSP00000262367,ENSP00000262450,ENSP00000262895,ENSP00000263377,ENSP00000263710,ENSP00000264010,ENSP00000264606,ENSP00000265085,ENSP00000265459,ENSP00000265773…	AGAP1,ANK2,ANK3,ANKRD11,APBB1,APC,ARHGAP32,ARHGAP33,ARHGEF9,ARID1B,ARNT2,ASAP2,ASH1L,ATP1A3,ATP8A1,ATRX,AUTS2,BAZ2B,BIRC6,BRD4,BTAF1,CACNA1C,CACNA2D1,CACNB2,CADM1,CAMK2B,CAMSAP2,CAMTA1,CASK,CDC42BPB,CDK13,CHD3,CHD5,CHD7,CHD8,CIC,CLASP1,CLSTN2,CLSTN3,CNR1,CNTN4,CPEB4,CREBBP,CSNK1E,CTCF,DAGLA,DAPK1,DCUN1D1,DDX3X,DLG4,DMD,DMXL2,DOCK4,DPP6,DPYSL2,DPYSL3,DST,DYNC1H1,DYRK1A,EHMT1,EPC2,EPHB2,EXOC5,EXT1,…
GO:0007275	multicellular organism development	103	4726	5.22e-14	ENSP00000025008,ENSP00000181839,ENSP00000236925,ENSP00000254846,ENSP00000254976,ENSP00000257215,ENSP00000259605,ENSP00000262043,ENSP00000262238,ENSP00000262367,ENSP00000262450,ENSP00000264606,ENSP00000265459,ENSP00000265773,ENSP00000266376,ENSP00000266546,ENSP00000267064,ENSP00000280772,ENSP00000282516,ENSP00000283179,ENSP00000288135,ENSP00000295888,ENSP00000295987,ENSP00000298552,ENSP00000301030…	ANK2,ANK3,ANKRD11,APBB1,ARHGAP33,ARID1B,ARNT2,ASH1L,ATRX,AUTS2,BIRC6,CACNA1C,CADM1,CAMK2B,CAMSAP2,CDK13,CHD5,CHD7,CHD8,CIC,CLSTN3,CNR1,CNTN4,CREBBP,CSNK1E,DAGLA,DLG4,DMD,DPYSL2,DPYSL3,DYRK1A,EPHB2,EXT1,FGD1,FOXP1,GGNBP2,GIGYF2,GSK3B,HDAC4,HNRNPU,ITPR1,JARID2,KAT6A,KDM6A,KDM6B,KIF5C,KIT,MAP2,MAPK8IP2,MARK1,MBD5,MECP2,MEIS2,MKL2,MYH10,MYO5A,NAV2,NEGR1,NEO1,NF1,NFIB,NIPBL,NLGN2,NPAS2,NR4A2,NRCAM,NRX…
GO:0048522	positive regulation of cellular process	105	4898	5.63e-14	ENSP00000025008,ENSP00000161863,ENSP00000181839,ENSP00000222812,ENSP00000238647,ENSP00000253401,ENSP00000254846,ENSP00000254976,ENSP00000257430,ENSP00000262238,ENSP00000262367,ENSP00000262450,ENSP00000262895,ENSP00000263377,ENSP00000263710,ENSP00000264010,ENSP00000264606,ENSP00000265773,ENSP00000266546,ENSP00000267064,ENSP00000275034,ENSP00000277225,ENSP00000280772,ENSP00000282516,ENSP00000283179…	ANK2,ANK3,APBB1,APC,ARHGEF9,ARID1B,ARNT2,ASH1L,ATP8A1,ATRX,AUTS2,BIRC6,BRD4,CADM1,CAMK2B,CAMTA1,CDK13,CHD5,CHD7,CHD8,CLASP1,CLSTN2,CLSTN3,CNR1,CREBBP,CSNK1E,CTCF,DAPK1,DCUN1D1,DDX3X,DLG4,DMD,DOCK4,DPYSL3,DYNC1H1,DYRK1A,EPHB2,FGD1,FOXP1,GIGYF2,GRIK5,GSK3B,HCFC1,HDAC4,HNRNPU,IRF2BPL,JARID2,KAT6A,KCNB1,KCNMA1,KDM6B,KIT,MAP2,MAPK8IP2,MBD5,MECP2,MED13,MEIS2,MKL2,MYH10,NEGR1,NEO1,NF1,NFIB,NFIX,NIPBL,NL…
GO:0050789	regulation of biological process	168	11116	9.47e-14	ENSP00000025008,ENSP00000159111,ENSP00000161863,ENSP00000181839,ENSP00000222812,ENSP00000236925,ENSP00000238647,ENSP00000253401,ENSP00000254846,ENSP00000254976,ENSP00000257215,ENSP00000257430,ENSP00000258484,ENSP00000262238,ENSP00000262367,ENSP00000262450,ENSP00000262895,ENSP00000263377,ENSP00000263710,ENSP00000264010,ENSP00000264606,ENSP00000265085,ENSP00000265459,ENSP00000265773,ENSP00000265990…	ANK2,ANK3,APBB1,APC,ARHGAP32,ARHGAP33,ARHGEF9,ARID1B,ARNT2,ASH1L,ATP1A3,ATP8A1,ATRX,AUTS2,BAZ2B,BIRC6,BRD4,BTAF1,CACNA1C,CACNA2D1,CACNB2,CADM1,CAMK2B,CAMSAP2,CAMTA1,CASK,CDC42BPB,CDK13,CHD3,CHD5,CHD7,CHD8,CIC,CLASP1,CLSTN2,CLSTN3,CNR1,CNTN4,CPEB4,CREBBP,CSNK1E,CTCF,DAGLA,DAPK1,DCUN1D1,DDX3X,DLG4,DMD,DOCK4,DPP6,DPYSL2,DPYSL3,DST,DYNC1H1,DYRK1A,EHMT1,EPC2,EPHB2,EXT1,FGD1,FOXP1,GGNBP2,GIGYF2,GRIK5,G…
GO:0048518	positive regulation of biological process	111	5459	1.27e-13	ENSP00000025008,ENSP00000161863,ENSP00000181839,ENSP00000222812,ENSP00000238647,ENSP00000253401,ENSP00000254846,ENSP00000254976,ENSP00000257430,ENSP00000262238,ENSP00000262367,ENSP00000262450,ENSP00000262895,ENSP00000263377,ENSP00000263710,ENSP00000264010,ENSP00000264606,ENSP00000265773,ENSP00000266546,ENSP00000267064,ENSP00000268712,ENSP00000275034,ENSP00000277225,ENSP00000280772,ENSP00000282516…	ANK2,ANK3,APBB1,APC,ARHGEF9,ARID1B,ARNT2,ASH1L,ATP8A1,ATRX,AUTS2,BIRC6,BRD4,CACNA2D1,CACNB2,CADM1,CAMK2B,CAMTA1,CDK13,CHD5,CHD7,CHD8,CLASP1,CLSTN2,CLSTN3,CNR1,CREBBP,CSNK1E,CTCF,DAPK1,DCUN1D1,DDX3X,DLG4,DMD,DOCK4,DPYSL3,DYNC1H1,DYRK1A,EPHB2,FGD1,FOXP1,GIGYF2,GRIK5,GSK3B,HCFC1,HDAC4,HNRNPU,IRF2BPL,JARID2,KAT6A,KCNB1,KCNMA1,KDM6A,KDM6B,KIT,MAP2,MAPK8IP2,MBD5,MECP2,MED13,MEIS2,MKL2,MYH10,NCOR1,NEGR1…
GO:0048856	anatomical structure development	106	5085	1.91e-13	ENSP00000025008,ENSP00000161863,ENSP00000181839,ENSP00000236925,ENSP00000254846,ENSP00000254976,ENSP00000257215,ENSP00000259605,ENSP00000262043,ENSP00000262238,ENSP00000262367,ENSP00000262450,ENSP00000264606,ENSP00000265459,ENSP00000265773,ENSP00000266376,ENSP00000266546,ENSP00000267064,ENSP00000280772,ENSP00000282516,ENSP00000283179,ENSP00000288135,ENSP00000295888,ENSP00000295987,ENSP00000298552…	ANK2,ANK3,ANKRD11,APBB1,ARHGAP33,ARID1B,ARNT2,ASH1L,ATRX,AUTS2,BIRC6,CACNA1C,CADM1,CAMK2B,CAMSAP2,CDK13,CHD5,CHD7,CHD8,CIC,CLSTN3,CNR1,CNTN4,CREBBP,CSNK1E,DAGLA,DLG4,DMD,DPYSL2,DPYSL3,DYRK1A,EPHB2,EXOC5,EXT1,FGD1,FOXP1,GGNBP2,GIGYF2,GSK3B,HDAC4,HNRNPU,ITPR1,JARID2,KAT6A,KDM6A,KDM6B,KIF5C,KIT,MAP2,MAPK8IP2,MARK1,MBD5,MECP2,MEIS2,MKL2,MYH10,MYO5A,NAV2,NEGR1,NEO1,NF1,NFIB,NIPBL,NLGN2,NPAS2,NR4A2,NRC…
GO:0050794	regulation of cellular process	162	10484	1.91e-13	ENSP00000025008,ENSP00000159111,ENSP00000161863,ENSP00000181839,ENSP00000222812,ENSP00000236925,ENSP00000238647,ENSP00000253401,ENSP00000254846,ENSP00000254976,ENSP00000257215,ENSP00000257430,ENSP00000258484,ENSP00000262238,ENSP00000262367,ENSP00000262450,ENSP00000262895,ENSP00000263377,ENSP00000263710,ENSP00000264010,ENSP00000264606,ENSP00000265085,ENSP00000265459,ENSP00000265773,ENSP00000265990…	ANK2,ANK3,APBB1,APC,ARHGAP32,ARHGAP33,ARHGEF9,ARID1B,ARNT2,ASH1L,ATP8A1,ATRX,AUTS2,BAZ2B,BIRC6,BRD4,BTAF1,CACNA1C,CADM1,CAMK2B,CAMSAP2,CAMTA1,CASK,CDC42BPB,CDK13,CHD3,CHD5,CHD7,CHD8,CIC,CLASP1,CLSTN2,CLSTN3,CNR1,CNTN4,CPEB4,CREBBP,CSNK1E,CTCF,DAGLA,DAPK1,DCUN1D1,DDX3X,DLG4,DMD,DOCK4,DPP6,DPYSL2,DPYSL3,DST,DYNC1H1,DYRK1A,EHMT1,EPC2,EPHB2,EXT1,FGD1,FOXP1,GGNBP2,GIGYF2,GRIK5,GSK3B,HCFC1,HDAC4,HNRNPU…
GO:0032501	multicellular organismal process	122	6507	3.63e-13	ENSP00000025008,ENSP00000161863,ENSP00000181839,ENSP00000236925,ENSP00000254846,ENSP00000254976,ENSP00000257215,ENSP00000259605,ENSP00000261609,ENSP00000262043,ENSP00000262238,ENSP00000262367,ENSP00000262450,ENSP00000262895,ENSP00000264606,ENSP00000265459,ENSP00000265773,ENSP00000266376,ENSP00000266546,ENSP00000267064,ENSP00000280772,ENSP00000282516,ENSP00000283179,ENSP00000286628,ENSP00000288135…	ANK2,ANK3,ANKRD11,APBB1,ARHGAP33,ARID1B,ARNT2,ASH1L,ATP1A3,ATP8A1,ATRX,AUTS2,BIRC6,CACNA1C,CACNA2D1,CACNB2,CADM1,CAMK2B,CAMSAP2,CAMTA1,CDK13,CHD5,CHD7,CHD8,CIC,CLSTN3,CNR1,CNTN4,CREBBP,CSNK1E,DAGLA,DLG4,DMD,DOCK4,DPYSL2,DPYSL3,DYRK1A,EPHB2,EXOC5,EXT1,FBXO11,FGD1,FOXP1,GGNBP2,GIGYF2,GRIK5,GSK3B,HDAC4,HERC2,HNRNPU,ITPR1,JARID2,JMJD1C,KAT6A,KCND3,KCNMA1,KDM6A,KDM6B,KIF5C,KIT,MAP2,MAPK8IP2,MARK1,MBD5…
GO:0032502	developmental process	108	5401	1.3e-12	ENSP00000025008,ENSP00000161863,ENSP00000181839,ENSP00000236925,ENSP00000238647,ENSP00000254846,ENSP00000254976,ENSP00000257215,ENSP00000259605,ENSP00000262043,ENSP00000262238,ENSP00000262367,ENSP00000262450,ENSP00000264606,ENSP00000265459,ENSP00000265773,ENSP00000266376,ENSP00000266546,ENSP00000267064,ENSP00000280772,ENSP00000282516,ENSP00000283179,ENSP00000288135,ENSP00000295888,ENSP00000295987…	ANK2,ANK3,ANKRD11,APBB1,ARHGAP33,ARID1B,ARNT2,ASH1L,ATRX,AUTS2,BIRC6,CACNA1C,CADM1,CAMK2B,CAMSAP2,CDK13,CHD5,CHD7,CHD8,CIC,CLSTN3,CNR1,CNTN4,CREBBP,CSNK1E,DAGLA,DLG4,DMD,DPYSL2,DPYSL3,DYRK1A,EPHB2,EXOC5,EXT1,FGD1,FOXP1,GGNBP2,GIGYF2,GSK3B,HDAC4,HNRNPU,HUWE1,IRF2BPL,ITPR1,JARID2,KAT6A,KDM6A,KDM6B,KIF5C,KIT,MAP2,MAPK8IP2,MARK1,MBD5,MECP2,MEIS2,MKL2,MYH10,MYO5A,NAV2,NEGR1,NEO1,NF1,NFIB,NIPBL,NLGN2,N…
GO:0048731	system development	92	4144	1.55e-12	ENSP00000025008,ENSP00000181839,ENSP00000236925,ENSP00000254846,ENSP00000254976,ENSP00000257215,ENSP00000259605,ENSP00000262238,ENSP00000262450,ENSP00000264606,ENSP00000265459,ENSP00000265773,ENSP00000266376,ENSP00000266546,ENSP00000267064,ENSP00000280772,ENSP00000282516,ENSP00000283179,ENSP00000288135,ENSP00000295987,ENSP00000298552,ENSP00000301030,ENSP00000305288,ENSP00000307479,ENSP00000309539…	ANK2,ANK3,ANKRD11,APBB1,ARHGAP33,ARID1B,ARNT2,ASH1L,ATRX,AUTS2,BIRC6,CACNA1C,CAMK2B,CAMSAP2,CDK13,CHD5,CHD7,CHD8,CIC,CLSTN3,CNR1,CNTN4,CSNK1E,DAGLA,DLG4,DMD,DPYSL2,DPYSL3,DYRK1A,EPHB2,EXT1,FGD1,FOXP1,GGNBP2,GIGYF2,GSK3B,HDAC4,HNRNPU,JARID2,KAT6A,KDM6A,KDM6B,KIF5C,KIT,MAP2,MAPK8IP2,MARK1,MBD5,MECP2,MEIS2,MKL2,MYH10,MYO5A,NAV2,NEGR1,NEO1,NF1,NFIB,NIPBL,NLGN2,NPAS2,NR4A2,NRCAM,NRXN2,NRXN3,NTRK3,OPHN…
GO:0016570	histone modification	26	347	2.08e-12	ENSP00000159111,ENSP00000254846,ENSP00000258484,ENSP00000262367,ENSP00000262450,ENSP00000264606,ENSP00000280377,ENSP00000305355,ENSP00000306983,ENSP00000309555,ENSP00000340648,ENSP00000343535,ENSP00000346986,ENSP00000352185,ENSP00000362824,ENSP00000367203,ENSP00000369716,ENSP00000374213,ENSP00000376204,ENSP00000380136,ENSP00000382204,ENSP00000386759,ENSP00000395535,ENSP00000395929,ENSP00000417980…	APBB1,ASH1L,CHD3,CHD5,CREBBP,EHMT1,EP400,EPC2,HCFC1,HDAC4,HUWE1,JMJD1C,KAT6A,KDM4B,KDM6A,KDM6B,MECP2,NSD1,OGT,PHF2,PRKCB,SETD2,USP15,USP7,WAC,YEATS2
GO:0010468	regulation of gene expression	96	4533	4.21e-12	ENSP00000025008,ENSP00000159111,ENSP00000181839,ENSP00000238647,ENSP00000254846,ENSP00000258484,ENSP00000262238,ENSP00000262367,ENSP00000262450,ENSP00000263377,ENSP00000264010,ENSP00000264606,ENSP00000265085,ENSP00000265773,ENSP00000265990,ENSP00000267064,ENSP00000268712,ENSP00000271715,ENSP00000275034,ENSP00000277225,ENSP00000280377,ENSP00000280772,ENSP00000281928,ENSP00000282030,ENSP00000282516…	ANK2,ANK3,APBB1,ARID1B,ARNT2,ASH1L,ATRX,AUTS2,BAZ2B,BRD4,BTAF1,CAMTA1,CDK13,CHD3,CHD5,CHD7,CHD8,CIC,CPEB4,CREBBP,CSNK1E,CTCF,DAPK1,DDX3X,DYRK1A,EHMT1,EPC2,EPHB2,FOXP1,GGNBP2,GIGYF2,GSK3B,HCFC1,HDAC4,HNRNPU,IRF2BPL,JARID2,JMJD1C,KAT6A,KDM4B,KDM6A,KDM6B,KHDRBS3,KIT,MECP2,MED13,MED13L,MEIS2,MKL2,NCOR1,NEO1,NF1,NFIB,NFIX,NIPBL,NPAS2,NR2F1,NR3C2,NR4A2,NSD1,NTRK3,OGT,PHF2,PHIP,PLCB1,POGZ,PRICKLE1,PRKCB…
GO:0048699	generation of neurons	48	1422	4.22e-11	ENSP00000236925,ENSP00000254976,ENSP00000257215,ENSP00000262450,ENSP00000280772,ENSP00000282516,ENSP00000288135,ENSP00000295987,ENSP00000298552,ENSP00000309539,ENSP00000310094,ENSP00000320038,ENSP00000324806,ENSP00000330572,ENSP00000332164,ENSP00000338629,ENSP00000341198,ENSP00000343690,ENSP00000344087,ENSP00000344479,ENSP00000344546,ENSP00000347710,ENSP00000350364,ENSP00000351015,ENSP00000353508…	ANK3,APBB1,ARHGAP33,ARID1B,AUTS2,CAMK2B,CAMSAP2,CHD5,CHD7,CNR1,CNTN4,CSNK1E,DAGLA,DLG4,DMD,DPYSL2,DPYSL3,EPHB2,EXT1,GIGYF2,GSK3B,KIF5C,KIT,MAP2,MAPK8IP2,MARK1,MECP2,MYH10,NEGR1,NEO1,NF1,NFIB,NIPBL,NR4A2,NRCAM,NRXN3,NTRK3,OPHN1,RERE,SATB2,SLIT3,SNAP25,STXBP1,SYN1,TAOK2,TCF4,TSC1,WASF1
GO:0010628	positive regulation of gene expression	54	1826	1.51e-10	ENSP00000181839,ENSP00000238647,ENSP00000254846,ENSP00000262238,ENSP00000262367,ENSP00000263377,ENSP00000264010,ENSP00000264606,ENSP00000265773,ENSP00000267064,ENSP00000268712,ENSP00000275034,ENSP00000277225,ENSP00000280772,ENSP00000282516,ENSP00000283179,ENSP00000288135,ENSP00000306522,ENSP00000307479,ENSP00000309555,ENSP00000323074,ENSP00000324806,ENSP00000338185,ENSP00000338283,ENSP00000339086…	ANK2,ANK3,APBB1,ARID1B,ARNT2,ASH1L,ATRX,AUTS2,BRD4,CAMTA1,CDK13,CHD7,CHD8,CREBBP,CTCF,DDX3X,DYRK1A,EPHB2,GSK3B,HCFC1,HDAC4,HNRNPU,IRF2BPL,KAT6A,KDM6A,KDM6B,KIT,MECP2,MED13,MEIS2,MKL2,NCOR1,NFIB,NFIX,NIPBL,NPAS2,NR4A2,NSD1,NTRK3,OGT,PHF2,PHIP,PLCB1,RAI1,RFX3,SATB2,SMARCA2,SMARCC2,TCF4,UBR5,VIP,WAC,YY1,ZNF462
GO:0030030	cell projection organization	40	1067	2.52e-10	ENSP00000236925,ENSP00000263710,ENSP00000280772,ENSP00000288135,ENSP00000298552,ENSP00000309539,ENSP00000310094,ENSP00000324806,ENSP00000330572,ENSP00000332164,ENSP00000338629,ENSP00000341198,ENSP00000344087,ENSP00000344314,ENSP00000344479,ENSP00000344546,ENSP00000347710,ENSP00000348965,ENSP00000353508,ENSP00000353590,ENSP00000354923,ENSP00000358513,ENSP00000360154,ENSP00000362399,ENSP00000363763…	ANK3,APBB1,ARID1B,ATP1A3,AUTS2,CAMSAP2,CLASP1,CNR1,CNTN4,CSNK1E,DLG4,DMD,DPYSL2,DYNC1H1,EPHB2,EXOC5,EXT1,FGD1,GSK3B,KIF5C,KIT,MAP2,MAPK8IP2,MECP2,MYH10,NEO1,NFIB,NR4A2,NRCAM,NRXN3,OCRL,OFD1,OPHN1,RERE,RFX3,SLIT3,STXBP1,TAOK2,TSC1,WASF1
GO:0120036	plasma membrane bounded cell projection organization	39	1034	3.87e-10	ENSP00000236925,ENSP00000263710,ENSP00000280772,ENSP00000288135,ENSP00000309539,ENSP00000310094,ENSP00000324806,ENSP00000330572,ENSP00000332164,ENSP00000338629,ENSP00000341198,ENSP00000344087,ENSP00000344314,ENSP00000344479,ENSP00000344546,ENSP00000347710,ENSP00000348965,ENSP00000353508,ENSP00000353590,ENSP00000354923,ENSP00000358513,ENSP00000360154,ENSP00000362399,ENSP00000363763,ENSP00000364277…	ANK3,APBB1,ARID1B,ATP1A3,AUTS2,CAMSAP2,CLASP1,CNR1,CNTN4,CSNK1E,DLG4,DMD,DPYSL2,DYNC1H1,EPHB2,EXOC5,EXT1,FGD1,GSK3B,KIF5C,KIT,MAP2,MAPK8IP2,MECP2,MYH10,NEO1,NFIB,NR4A2,NRCAM,NRXN3,OCRL,OFD1,OPHN1,RERE,RFX3,SLIT3,STXBP1,TAOK2,WASF1
GO:0051254	positive regulation of RNA metabolic process	49	1596	5.33e-10	ENSP00000181839,ENSP00000238647,ENSP00000254846,ENSP00000262238,ENSP00000262367,ENSP00000263377,ENSP00000264010,ENSP00000264606,ENSP00000265773,ENSP00000267064,ENSP00000275034,ENSP00000277225,ENSP00000282516,ENSP00000283179,ENSP00000305355,ENSP00000306522,ENSP00000307479,ENSP00000309555,ENSP00000323074,ENSP00000325819,ENSP00000338185,ENSP00000338283,ENSP00000338629,ENSP00000339086,ENSP00000344087…	APBB1,ARID1B,ARNT2,ASH1L,ATRX,AUTS2,BRD4,CAMTA1,CDK13,CHD7,CHD8,CREBBP,CTCF,DDX3X,DYRK1A,GIGYF2,HCFC1,HDAC4,HNRNPU,IRF2BPL,KAT6A,KDM6B,MECP2,MED13,MEIS2,MKL2,NFIB,NFIX,NIPBL,NPAS2,NR2F1,NR4A2,NSD1,OGT,PHF2,PHIP,PLCB1,PRKCB,RAI1,RERE,RFX3,SATB2,SMARCA2,SMARCC2,TCF4,TNRC6B,WAC,YY1,ZNF462
GO:0051128	regulation of cellular component organization	60	2306	9.08e-10	ENSP00000181839,ENSP00000222812,ENSP00000236925,ENSP00000254976,ENSP00000257430,ENSP00000262895,ENSP00000263710,ENSP00000264010,ENSP00000264606,ENSP00000265773,ENSP00000266546,ENSP00000275034,ENSP00000282516,ENSP00000283179,ENSP00000288135,ENSP00000298552,ENSP00000305288,ENSP00000309539,ENSP00000309555,ENSP00000310094,ENSP00000316512,ENSP00000320038,ENSP00000324806,ENSP00000332164,ENSP00000338185…	APBB1,APC,ARHGAP33,ATP8A1,ATRX,AUTS2,CAMK2B,CAMSAP2,CDK13,CLASP1,CLSTN2,CLSTN3,CNR1,CSNK1E,CTCF,DDX3X,DLG4,DMD,DPYSL2,DPYSL3,DYNC1H1,DYRK1A,EPHB2,FGD1,GRIK5,GSK3B,HCFC1,HDAC4,HNRNPU,JARID2,KIT,MAP2,MARK1,MECP2,MYH10,NEGR1,NIPBL,NLGN2,NRCAM,NSD1,NTRK3,OGT,OPHN1,PHF2,PHIP,PLCB1,QRICH1,SLIT3,SMARCA2,SNAP25,STX1A,STXBP1,SYNJ1,TAOK2,TLK2,TRIP12,TSC1,UBR5,USP7,WASF1
GO:0051172	negative regulation of nitrogen compound metabolic process	60	2307	9.08e-10	ENSP00000238647,ENSP00000257430,ENSP00000262238,ENSP00000262367,ENSP00000264010,ENSP00000264606,ENSP00000265085,ENSP00000265773,ENSP00000265990,ENSP00000267064,ENSP00000268712,ENSP00000282516,ENSP00000283179,ENSP00000298552,ENSP00000306983,ENSP00000309555,ENSP00000316512,ENSP00000324806,ENSP00000325819,ENSP00000338185,ENSP00000338629,ENSP00000341280,ENSP00000343535,ENSP00000344479,ENSP00000345064…	APBB1,APC,ASH1L,ATRX,BIRC6,BTAF1,CHD8,CIC,CPEB4,CREBBP,CTCF,DAPK1,DDX3X,DMD,DYRK1A,EHMT1,EPHB2,FOXP1,GGNBP2,GIGYF2,GSK3B,HCFC1,HDAC4,HNRNPU,IRF2BPL,JARID2,KAT6A,MECP2,MEIS2,NCOR1,NF1,NFIB,NFIX,NIPBL,NR2F1,NR4A2,NSD1,NTRK3,OGT,OPHN1,PLCB1,PRICKLE1,PTBP2,RERE,RFX3,SATB2,SMARCA2,SMARCC2,TLK2,TNRC6B,TRIM33,TRIP12,TSC1,UBR5,USP7,VIP,WAC,YEATS2,YY1,ZMYND11
GO:0007267	cell-cell signaling	39	1073	9.87e-10	ENSP00000222812,ENSP00000254976,ENSP00000257215,ENSP00000257430,ENSP00000262895,ENSP00000265459,ENSP00000266376,ENSP00000266546,ENSP00000287766,ENSP00000295902,ENSP00000295987,ENSP00000320025,ENSP00000324806,ENSP00000330572,ENSP00000338185,ENSP00000344479,ENSP00000344546,ENSP00000345064,ENSP00000349320,ENSP00000349588,ENSP00000351015,ENSP00000356213,ENSP00000358513,ENSP00000361769,ENSP00000362399…	ANK2,APC,ARID1B,ASH1L,CACNA1C,CACNA2D1,CACNB2,CASK,CHD8,CLSTN3,CNR1,CSNK1E,DAGLA,DDX3X,DLG4,EPHB2,GRIK5,GSK3B,KDM6A,MAPK8IP2,MARK1,MECP2,MYO5A,NF1,NR4A2,NRXN2,PLCB1,PRICKLE1,PRICKLE2,RAPGEF4,RIMS3,SLC6A1,SNAP25,STX1A,STXBP1,SYN1,SYNJ1,TNRC6B,VIP
GO:0031324	negative regulation of cellular metabolic process	62	2463	1.26e-09	ENSP00000238647,ENSP00000257430,ENSP00000262238,ENSP00000262367,ENSP00000264010,ENSP00000264606,ENSP00000265085,ENSP00000265773,ENSP00000265990,ENSP00000267064,ENSP00000268712,ENSP00000282516,ENSP00000283179,ENSP00000298552,ENSP00000306983,ENSP00000309555,ENSP00000316512,ENSP00000324806,ENSP00000325819,ENSP00000338185,ENSP00000338629,ENSP00000341280,ENSP00000343535,ENSP00000344479,ENSP00000345064…	APBB1,APC,ASH1L,ATRX,BIRC6,BTAF1,CHD8,CIC,CNR1,CPEB4,CREBBP,CTCF,DAPK1,DDX3X,DLG4,DMD,DYRK1A,EHMT1,EPHB2,FOXP1,GGNBP2,GIGYF2,GSK3B,HCFC1,HDAC4,HNRNPU,IRF2BPL,JARID2,KAT6A,MECP2,MEIS2,NCOR1,NF1,NFIB,NFIX,NIPBL,NR2F1,NR4A2,NSD1,NTRK3,OGT,OPHN1,PLCB1,PRICKLE1,PTBP2,RERE,RFX3,SATB2,SMARCA2,SMARCC2,TLK2,TNRC6B,TRIM33,TRIP12,TSC1,UBR5,USP7,VIP,WAC,YEATS2,YY1,ZMYND11
GO:0010646	regulation of cell communication	74	3327	1.83e-09	ENSP00000025008,ENSP00000222812,ENSP00000253401,ENSP00000254976,ENSP00000257430,ENSP00000262367,ENSP00000262450,ENSP00000262895,ENSP00000263377,ENSP00000266376,ENSP00000266546,ENSP00000268712,ENSP00000275034,ENSP00000280772,ENSP00000288135,ENSP00000295987,ENSP00000298552,ENSP00000305288,ENSP00000305355,ENSP00000306253,ENSP00000306522,ENSP00000310094,ENSP00000310561,ENSP00000320038,ENSP00000324127…	ANK2,ANK3,APC,ARHGAP32,ARHGAP33,ARHGEF9,ASH1L,AUTS2,BIRC6,BRD4,CACNA1C,CAMK2B,CAMTA1,CHD5,CHD7,CHD8,CLSTN2,CLSTN3,CNR1,CNTN4,CREBBP,CSNK1E,DAPK1,DDX3X,DLG4,DMD,DYRK1A,EPHB2,FGD1,FOXP1,GGNBP2,GRIK5,GSK3B,ITPR1,KAT6A,KCNB1,KIT,MAPK8IP2,MBD5,MECP2,MED13,MYO5A,NCOR1,NEO1,NF1,NLGN2,NR4A2,NTRK3,OCRL,OGT,OPHN1,PDE4A,PHIP,PLCB1,PRICKLE1,PRKCB,PSD3,RAPGEF4,RB1CC1,RFX3,RIMS3,SLIT3,SNAP25,STX1A,STXBP1,SYN1,…
GO:0010605	negative regulation of macromolecule metabolic process	63	2558	1.88e-09	ENSP00000238647,ENSP00000257430,ENSP00000262238,ENSP00000262367,ENSP00000264010,ENSP00000264606,ENSP00000265085,ENSP00000265773,ENSP00000265990,ENSP00000267064,ENSP00000268712,ENSP00000282516,ENSP00000283179,ENSP00000298552,ENSP00000306983,ENSP00000309555,ENSP00000316512,ENSP00000324806,ENSP00000325819,ENSP00000332164,ENSP00000338185,ENSP00000338629,ENSP00000341280,ENSP00000343535,ENSP00000344479…	APBB1,APC,ASH1L,ATRX,BIRC6,BTAF1,CHD8,CIC,CPEB4,CREBBP,CTCF,DAPK1,DDX3X,DLG4,DMD,DYRK1A,EHMT1,EPHB2,FOXP1,GGNBP2,GIGYF2,GSK3B,HCFC1,HDAC4,HNRNPU,IRF2BPL,JARID2,KAT6A,MECP2,MEIS2,NCOR1,NF1,NFIB,NFIX,NIPBL,NR2F1,NR4A2,NSD1,NTRK3,OGT,OPHN1,PLCB1,PRICKLE1,PTBP2,RERE,RFX3,SATB2,SLIT3,SMARCA2,SMARCC2,TLK2,TNRC6B,TRIM33,TRIP12,TSC1,UBR5,UPF2,USP7,VIP,WAC,YEATS2,YY1,ZMYND11
GO:0051252	regulation of RNA metabolic process	81	3890	3.02e-09	ENSP00000025008,ENSP00000159111,ENSP00000181839,ENSP00000238647,ENSP00000254846,ENSP00000258484,ENSP00000262238,ENSP00000262367,ENSP00000262450,ENSP00000263377,ENSP00000264010,ENSP00000264606,ENSP00000265773,ENSP00000265990,ENSP00000267064,ENSP00000268712,ENSP00000271715,ENSP00000275034,ENSP00000277225,ENSP00000280377,ENSP00000281928,ENSP00000282030,ENSP00000282516,ENSP00000283179,ENSP00000288135…	APBB1,ARID1B,ARNT2,ASH1L,ATRX,AUTS2,BAZ2B,BRD4,BTAF1,CAMTA1,CDK13,CHD3,CHD5,CHD7,CHD8,CIC,CREBBP,CTCF,DDX3X,DYRK1A,EHMT1,EPC2,FOXP1,GIGYF2,HCFC1,HDAC4,HNRNPU,IRF2BPL,JARID2,JMJD1C,KAT6A,KDM4B,KDM6B,KHDRBS3,KIT,MECP2,MED13,MED13L,MEIS2,MKL2,NCOR1,NEO1,NFIB,NFIX,NIPBL,NPAS2,NR2F1,NR3C2,NR4A2,NSD1,NTRK3,OGT,PHF2,PHIP,PLCB1,POGZ,PRICKLE1,PRKCB,PTBP2,QRICH1,RAI1,RB1CC1,RERE,RFX3,SATB2,SETBP1,SETD2,SMA…
GO:0010604	positive regulation of macromolecule metabolic process	70	3081	3.1e-09	ENSP00000025008,ENSP00000181839,ENSP00000238647,ENSP00000254846,ENSP00000257430,ENSP00000262238,ENSP00000262367,ENSP00000263377,ENSP00000264010,ENSP00000264606,ENSP00000265773,ENSP00000267064,ENSP00000268712,ENSP00000275034,ENSP00000277225,ENSP00000280772,ENSP00000282516,ENSP00000283179,ENSP00000288135,ENSP00000292782,ENSP00000305355,ENSP00000306522,ENSP00000307479,ENSP00000309555,ENSP00000310094…	ANK2,ANK3,APBB1,APC,ARID1B,ARNT2,ASH1L,ATRX,AUTS2,BRD4,CAMTA1,CDK13,CHD7,CHD8,CREBBP,CSNK1E,CTCF,DAPK1,DCUN1D1,DDX3X,DLG4,DYRK1A,EPHB2,GIGYF2,GSK3B,HCFC1,HDAC4,HNRNPU,IRF2BPL,JARID2,KAT6A,KDM6A,KDM6B,KIT,MAPK8IP2,MECP2,MED13,MEIS2,MKL2,NCOR1,NFIB,NFIX,NIPBL,NPAS2,NR2F1,NR4A2,NSD1,NTRK3,OGT,PHF2,PHIP,PLCB1,PRICKLE1,PRKCB,RAI1,RB1CC1,RERE,RFX3,SATB2,SMARCA2,SMARCC2,TAOK2,TCF4,TNRC6B,UBR5,USP7,VIP,W…
GO:1903508	positive regulation of nucleic acid-templated transcription	46	1520	3.42e-09	ENSP00000181839,ENSP00000238647,ENSP00000254846,ENSP00000262238,ENSP00000262367,ENSP00000263377,ENSP00000264010,ENSP00000264606,ENSP00000265773,ENSP00000267064,ENSP00000275034,ENSP00000277225,ENSP00000282516,ENSP00000283179,ENSP00000305355,ENSP00000306522,ENSP00000307479,ENSP00000309555,ENSP00000323074,ENSP00000325819,ENSP00000338185,ENSP00000338283,ENSP00000338629,ENSP00000339086,ENSP00000344087…	APBB1,ARID1B,ARNT2,ASH1L,ATRX,AUTS2,BRD4,CAMTA1,CDK13,CHD7,CHD8,CREBBP,CTCF,DDX3X,HCFC1,HDAC4,HNRNPU,IRF2BPL,KAT6A,KDM6B,MECP2,MED13,MEIS2,MKL2,NFIB,NFIX,NIPBL,NPAS2,NR2F1,NR4A2,NSD1,OGT,PHF2,PHIP,PLCB1,PRKCB,RAI1,RERE,RFX3,SATB2,SMARCA2,SMARCC2,TCF4,WAC,YY1,ZNF462
GO:0045935	positive regulation of nucleobase-containing compound metabolic process	50	1770	4.01e-09	ENSP00000181839,ENSP00000238647,ENSP00000254846,ENSP00000262238,ENSP00000262367,ENSP00000263377,ENSP00000264010,ENSP00000264606,ENSP00000265773,ENSP00000267064,ENSP00000275034,ENSP00000277225,ENSP00000282516,ENSP00000283179,ENSP00000305355,ENSP00000306522,ENSP00000307479,ENSP00000309555,ENSP00000323074,ENSP00000325819,ENSP00000338185,ENSP00000338283,ENSP00000338629,ENSP00000339086,ENSP00000343535…	APBB1,ARID1B,ARNT2,ASH1L,ATRX,AUTS2,BRD4,CAMTA1,CDK13,CHD7,CHD8,CREBBP,CTCF,DDX3X,DYRK1A,GIGYF2,HCFC1,HDAC4,HNRNPU,IRF2BPL,KAT6A,KDM6B,MECP2,MED13,MEIS2,MKL2,NFIB,NFIX,NIPBL,NPAS2,NR2F1,NR4A2,NSD1,OGT,PHF2,PHIP,PLCB1,PRKCB,RAI1,RERE,RFX3,SATB2,SMARCA2,SMARCC2,TCF4,TNRC6B,USP7,WAC,YY1,ZNF462
GO:0023051	regulation of signaling	73	3360	6.68e-09	ENSP00000025008,ENSP00000222812,ENSP00000253401,ENSP00000254976,ENSP00000257430,ENSP00000262367,ENSP00000262450,ENSP00000262895,ENSP00000263377,ENSP00000266376,ENSP00000266546,ENSP00000268712,ENSP00000275034,ENSP00000288135,ENSP00000295987,ENSP00000298552,ENSP00000305288,ENSP00000305355,ENSP00000306253,ENSP00000306522,ENSP00000310094,ENSP00000310561,ENSP00000320038,ENSP00000324127,ENSP00000324806…	ANK2,APC,ARHGAP32,ARHGAP33,ARHGEF9,ASH1L,AUTS2,BIRC6,BRD4,CACNA1C,CAMK2B,CAMTA1,CHD5,CHD7,CHD8,CLSTN2,CLSTN3,CNR1,CNTN4,CREBBP,CSNK1E,DAPK1,DDX3X,DLG4,DMD,DYRK1A,EPHB2,FGD1,FOXP1,GGNBP2,GRIK5,GSK3B,ITPR1,KAT6A,KCNB1,KIT,MAPK8IP2,MBD5,MECP2,MED13,MYO5A,NCOR1,NEO1,NF1,NLGN2,NR4A2,NTRK3,OCRL,OGT,OPHN1,PDE4A,PHIP,PLCB1,PRICKLE1,PRKCB,PSD3,RAPGEF4,RB1CC1,RFX3,RIMS3,SLIT3,SNAP25,STX1A,STXBP1,SYN1,TAOK2…
GO:0019219	regulation of nucleobase-containing compound metabolic process	83	4133	7.87e-09	ENSP00000025008,ENSP00000159111,ENSP00000181839,ENSP00000238647,ENSP00000254846,ENSP00000258484,ENSP00000262238,ENSP00000262367,ENSP00000262450,ENSP00000263377,ENSP00000264010,ENSP00000264606,ENSP00000265773,ENSP00000265990,ENSP00000267064,ENSP00000268712,ENSP00000271715,ENSP00000275034,ENSP00000277225,ENSP00000280377,ENSP00000281928,ENSP00000282030,ENSP00000282516,ENSP00000283179,ENSP00000288135…	APBB1,ARID1B,ARNT2,ASH1L,ATRX,AUTS2,BAZ2B,BRD4,BTAF1,CAMTA1,CDK13,CHD3,CHD5,CHD7,CHD8,CIC,CREBBP,CTCF,DDX3X,DYRK1A,EHMT1,EPC2,FOXP1,GIGYF2,HCFC1,HDAC4,HNRNPU,IRF2BPL,JARID2,JMJD1C,KAT6A,KDM4B,KDM6B,KHDRBS3,KIT,MECP2,MED13,MED13L,MEIS2,MKL2,NCOR1,NEO1,NFIB,NFIX,NIPBL,NPAS2,NR2F1,NR3C2,NR4A2,NSD1,NTRK3,OGT,PHF2,PHIP,PLCB1,POGZ,PRICKLE1,PRKCB,PTBP2,QRICH1,RAI1,RB1CC1,RERE,RFX3,SATB2,SETBP1,SETD2,SMA…
GO:0031175	neuron projection development	28	616	7.87e-09	ENSP00000236925,ENSP00000280772,ENSP00000309539,ENSP00000310094,ENSP00000324806,ENSP00000330572,ENSP00000332164,ENSP00000338629,ENSP00000341198,ENSP00000344087,ENSP00000344479,ENSP00000344546,ENSP00000347710,ENSP00000353508,ENSP00000353590,ENSP00000358513,ENSP00000362399,ENSP00000363763,ENSP00000367446,ENSP00000368314,ENSP00000370340,ENSP00000376368,ENSP00000380602,ENSP00000382428,ENSP00000393379…	ANK3,APBB1,ARID1B,AUTS2,CAMSAP2,CNR1,CNTN4,DLG4,DPYSL2,EPHB2,EXT1,GSK3B,KIF5C,MAP2,MAPK8IP2,MECP2,MYH10,NEO1,NFIB,NR4A2,NRCAM,NRXN3,OPHN1,RERE,SLIT3,STXBP1,TAOK2,WASF1
GO:0048523	negative regulation of cellular process	87	4454	8.08e-09	ENSP00000025008,ENSP00000161863,ENSP00000181839,ENSP00000238647,ENSP00000257430,ENSP00000262238,ENSP00000262367,ENSP00000262450,ENSP00000263377,ENSP00000263710,ENSP00000264010,ENSP00000264606,ENSP00000265085,ENSP00000265773,ENSP00000265990,ENSP00000267064,ENSP00000268712,ENSP00000275034,ENSP00000280772,ENSP00000282516,ENSP00000283179,ENSP00000288135,ENSP00000298552,ENSP00000305355,ENSP00000306253…	ANK3,APBB1,APC,ARNT2,ASH1L,ATRX,BIRC6,BRD4,BTAF1,CASK,CDK13,CHD5,CHD8,CIC,CLASP1,CNR1,CNTN4,CPEB4,CREBBP,CTCF,DAPK1,DDX3X,DLG4,DMD,DPYSL3,DYRK1A,EHMT1,EPHB2,FOXP1,GGNBP2,GIGYF2,GSK3B,HCFC1,HDAC4,HNRNPU,IRF2BPL,ITPR1,JARID2,KAT6A,KCNB1,KIT,MAP2,MAPK8IP2,MECP2,MED13,MEIS2,NCOR1,NF1,NFIB,NFIX,NIPBL,NPAS2,NR2F1,NR4A2,NSD1,NTRK3,OGT,OPHN1,PHF2,PHIP,PLCB1,PRICKLE1,PRKCB,PTBP2,RB1CC1,RERE,RFX3,SATB2,SLI…
GO:0060255	regulation of macromolecule metabolic process	106	6072	1.09e-08	ENSP00000025008,ENSP00000159111,ENSP00000181839,ENSP00000238647,ENSP00000254846,ENSP00000257430,ENSP00000258484,ENSP00000262238,ENSP00000262367,ENSP00000262450,ENSP00000263377,ENSP00000264010,ENSP00000264606,ENSP00000265085,ENSP00000265773,ENSP00000265990,ENSP00000267064,ENSP00000268712,ENSP00000271715,ENSP00000275034,ENSP00000277225,ENSP00000280377,ENSP00000280772,ENSP00000281928,ENSP00000282030…	ANK2,ANK3,APBB1,APC,ARID1B,ARNT2,ASH1L,ATRX,AUTS2,BAZ2B,BIRC6,BRD4,BTAF1,CAMTA1,CDK13,CHD3,CHD5,CHD7,CHD8,CIC,CPEB4,CREBBP,CSNK1E,CTCF,DAPK1,DCUN1D1,DDX3X,DLG4,DMD,DYRK1A,EHMT1,EPC2,EPHB2,FOXP1,GGNBP2,GIGYF2,GSK3B,HCFC1,HDAC4,HNRNPU,IRF2BPL,JARID2,JMJD1C,KAT6A,KDM4B,KDM6A,KDM6B,KHDRBS3,KIT,MAPK8IP2,MECP2,MED13,MED13L,MEIS2,MKL2,NCOR1,NEO1,NF1,NFIB,NFIX,NIPBL,NPAS2,NR2F1,NR3C2,NR4A2,NSD1,NTRK3,OGT…
GO:0009892	negative regulation of metabolic process	64	2762	1.17e-08	ENSP00000238647,ENSP00000257430,ENSP00000262238,ENSP00000262367,ENSP00000264010,ENSP00000264606,ENSP00000265085,ENSP00000265773,ENSP00000265990,ENSP00000267064,ENSP00000268712,ENSP00000282516,ENSP00000283179,ENSP00000298552,ENSP00000306983,ENSP00000309555,ENSP00000316512,ENSP00000324806,ENSP00000325819,ENSP00000332164,ENSP00000338185,ENSP00000338629,ENSP00000341280,ENSP00000343535,ENSP00000344479…	APBB1,APC,ASH1L,ATRX,BIRC6,BTAF1,CHD8,CIC,CNR1,CPEB4,CREBBP,CTCF,DAPK1,DDX3X,DLG4,DMD,DYRK1A,EHMT1,EPHB2,FOXP1,GGNBP2,GIGYF2,GSK3B,HCFC1,HDAC4,HNRNPU,IRF2BPL,JARID2,KAT6A,MECP2,MEIS2,NCOR1,NF1,NFIB,NFIX,NIPBL,NR2F1,NR4A2,NSD1,NTRK3,OGT,OPHN1,PLCB1,PRICKLE1,PTBP2,RERE,RFX3,SATB2,SLIT3,SMARCA2,SMARCC2,TLK2,TNRC6B,TRIM33,TRIP12,TSC1,UBR5,UPF2,USP7,VIP,WAC,YEATS2,YY1,ZMYND11
GO:0006357	regulation of transcription by RNA polymerase II	62	2633	1.33e-08	ENSP00000181839,ENSP00000238647,ENSP00000254846,ENSP00000258484,ENSP00000262238,ENSP00000262367,ENSP00000262450,ENSP00000263377,ENSP00000264010,ENSP00000264606,ENSP00000265773,ENSP00000267064,ENSP00000268712,ENSP00000271715,ENSP00000275034,ENSP00000277225,ENSP00000280377,ENSP00000281928,ENSP00000282030,ENSP00000282516,ENSP00000283179,ENSP00000288135,ENSP00000305355,ENSP00000306522,ENSP00000306983…	APBB1,ARID1B,ARNT2,ASH1L,ATRX,AUTS2,BAZ2B,BRD4,CAMTA1,CDK13,CHD3,CHD5,CHD7,CHD8,CIC,CREBBP,CTCF,DDX3X,EHMT1,EPC2,FOXP1,HCFC1,HDAC4,HNRNPU,IRF2BPL,JARID2,KDM6B,KIT,MECP2,MED13,MED13L,MEIS2,MKL2,NCOR1,NEO1,NFIB,NFIX,NIPBL,NPAS2,NR2F1,NR3C2,NR4A2,NSD1,OGT,PHIP,POGZ,PRKCB,QRICH1,RAI1,RERE,RFX3,SATB2,SETBP1,SMARCA2,SMARCC2,TCF4,TRIM33,USP15,YEATS2,YY1,ZMYND11,ZNF462
GO:0009893	positive regulation of metabolic process	71	3280	1.41e-08	ENSP00000025008,ENSP00000181839,ENSP00000238647,ENSP00000254846,ENSP00000257430,ENSP00000262238,ENSP00000262367,ENSP00000263377,ENSP00000264010,ENSP00000264606,ENSP00000265773,ENSP00000267064,ENSP00000268712,ENSP00000275034,ENSP00000277225,ENSP00000280772,ENSP00000282516,ENSP00000283179,ENSP00000288135,ENSP00000292782,ENSP00000298552,ENSP00000305355,ENSP00000306522,ENSP00000307479,ENSP00000309555…	ANK2,ANK3,APBB1,APC,ARID1B,ARNT2,ASH1L,ATRX,AUTS2,BRD4,CAMTA1,CDK13,CHD7,CHD8,CREBBP,CSNK1E,CTCF,DAPK1,DCUN1D1,DDX3X,DLG4,DYRK1A,EPHB2,GIGYF2,GSK3B,HCFC1,HDAC4,HNRNPU,IRF2BPL,JARID2,KAT6A,KDM6A,KDM6B,KIT,MAPK8IP2,MECP2,MED13,MEIS2,MKL2,NCOR1,NFIB,NFIX,NIPBL,NPAS2,NR2F1,NR4A2,NSD1,NTRK3,OGT,PHF2,PHIP,PLCB1,PRICKLE1,PRKCB,RAI1,RB1CC1,RERE,RFX3,SATB2,SMARCA2,SMARCC2,TAOK2,TCF4,TNRC6B,TSC1,UBR5,USP7,…
GO:2000112	regulation of cellular macromolecule biosynthetic process	81	4050	1.66e-08	ENSP00000025008,ENSP00000159111,ENSP00000181839,ENSP00000238647,ENSP00000254846,ENSP00000258484,ENSP00000262238,ENSP00000262367,ENSP00000262450,ENSP00000263377,ENSP00000264010,ENSP00000264606,ENSP00000265085,ENSP00000265773,ENSP00000265990,ENSP00000267064,ENSP00000268712,ENSP00000271715,ENSP00000275034,ENSP00000277225,ENSP00000280377,ENSP00000281928,ENSP00000282030,ENSP00000282516,ENSP00000283179…	APBB1,ARID1B,ARNT2,ASH1L,ATRX,AUTS2,BAZ2B,BRD4,BTAF1,CAMTA1,CDK13,CHD3,CHD5,CHD7,CHD8,CIC,CPEB4,CREBBP,CTCF,DAPK1,DDX3X,EHMT1,EPC2,FOXP1,GIGYF2,GSK3B,HCFC1,HDAC4,HNRNPU,IRF2BPL,JARID2,JMJD1C,KAT6A,KDM4B,KDM6B,KHDRBS3,KIT,MECP2,MED13,MED13L,MEIS2,MKL2,NCOR1,NEO1,NFIB,NFIX,NIPBL,NPAS2,NR2F1,NR3C2,NR4A2,NSD1,OGT,PHF2,PHIP,PLCB1,POGZ,PRICKLE1,PRKCB,QRICH1,RAI1,RB1CC1,RERE,RFX3,SATB2,SETBP1,SETD2,SMAR…
GO:0006338	chromatin remodeling	15	156	1.72e-08	ENSP00000254846,ENSP00000262450,ENSP00000263377,ENSP00000264606,ENSP00000265773,ENSP00000267064,ENSP00000338629,ENSP00000344546,ENSP00000354522,ENSP00000362441,ENSP00000367203,ENSP00000376534,ENSP00000382863,ENSP00000392028,ENSP00000401112	ARID1B,ATRX,BAZ2B,BRD4,CHD5,CHD7,CHD8,HDAC4,KDM6A,KDM6B,RERE,SATB2,SMARCA2,SMARCC2,TOP1
GO:0045893	positive regulation of transcription, DNA-templated	43	1435	1.72e-08	ENSP00000181839,ENSP00000238647,ENSP00000254846,ENSP00000262238,ENSP00000262367,ENSP00000263377,ENSP00000264010,ENSP00000264606,ENSP00000265773,ENSP00000267064,ENSP00000275034,ENSP00000277225,ENSP00000282516,ENSP00000283179,ENSP00000306522,ENSP00000307479,ENSP00000309555,ENSP00000323074,ENSP00000338185,ENSP00000338283,ENSP00000339086,ENSP00000344087,ENSP00000344479,ENSP00000344546,ENSP00000346986…	APBB1,ARID1B,ARNT2,ASH1L,ATRX,AUTS2,BRD4,CAMTA1,CDK13,CHD7,CHD8,CREBBP,CTCF,DDX3X,HCFC1,HDAC4,HNRNPU,IRF2BPL,KAT6A,KDM6B,MECP2,MED13,MEIS2,MKL2,NFIB,NFIX,NIPBL,NPAS2,NR4A2,NSD1,OGT,PHF2,PHIP,PLCB1,RAI1,RFX3,SATB2,SMARCA2,SMARCC2,TCF4,WAC,YY1,ZNF462
GO:0048468	cell development	44	1493	1.72e-08	ENSP00000161863,ENSP00000236925,ENSP00000262450,ENSP00000264606,ENSP00000265773,ENSP00000280772,ENSP00000283179,ENSP00000288135,ENSP00000295987,ENSP00000309539,ENSP00000310094,ENSP00000324806,ENSP00000330572,ENSP00000332164,ENSP00000338629,ENSP00000341198,ENSP00000343690,ENSP00000344087,ENSP00000344479,ENSP00000344546,ENSP00000347710,ENSP00000349588,ENSP00000351015,ENSP00000353508,ENSP00000353590…	ANK2,ANK3,APBB1,ARID1B,ATRX,AUTS2,CAMSAP2,CHD5,CNR1,CNTN4,DLG4,DMD,DPYSL2,DPYSL3,EPHB2,EXT1,FOXP1,GSK3B,HDAC4,HNRNPU,KIF5C,KIT,MAP2,MAPK8IP2,MECP2,MYH10,NEO1,NF1,NFIB,NR4A2,NRCAM,NRXN3,OPHN1,RERE,RFX3,SATB2,SETD2,SLIT3,SMARCA2,STXBP1,SYN1,TAOK2,WASF1,YTHDC2
GO:0030182	neuron differentiation	34	940	1.74e-08	ENSP00000236925,ENSP00000262450,ENSP00000280772,ENSP00000295987,ENSP00000309539,ENSP00000310094,ENSP00000324806,ENSP00000330572,ENSP00000332164,ENSP00000338629,ENSP00000341198,ENSP00000343690,ENSP00000344087,ENSP00000344479,ENSP00000344546,ENSP00000347710,ENSP00000353508,ENSP00000353590,ENSP00000354207,ENSP00000358513,ENSP00000362399,ENSP00000363763,ENSP00000367446,ENSP00000368314,ENSP00000370340…	ANK3,APBB1,ARID1B,AUTS2,CAMSAP2,CHD5,CNR1,CNTN4,DLG4,DPYSL2,DPYSL3,EPHB2,EXT1,GIGYF2,GSK3B,KIF5C,MAP2,MAPK8IP2,MECP2,MYH10,NEO1,NFIB,NR4A2,NRCAM,NRXN3,NTRK3,OPHN1,RERE,SATB2,SLIT3,STXBP1,SYN1,TAOK2,WASF1
GO:0050804	modulation of chemical synaptic transmission	20	316	1.74e-08	ENSP00000222812,ENSP00000254976,ENSP00000262895,ENSP00000266546,ENSP00000288135,ENSP00000295987,ENSP00000305288,ENSP00000330572,ENSP00000347710,ENSP00000351015,ENSP00000358513,ENSP00000360806,ENSP00000361769,ENSP00000362399,ENSP00000363763,ENSP00000379098,ENSP00000380602,ENSP00000382428,ENSP00000395535,ENSP00000402460	CAMK2B,CLSTN2,CLSTN3,CNR1,CNTN4,DLG4,EPHB2,GRIK5,KCNB1,KIT,MAPK8IP2,MECP2,NF1,NLGN2,OPHN1,RIMS3,SNAP25,STX1A,STXBP1,SYN1
GO:0010556	regulation of macromolecule biosynthetic process	82	4143	1.75e-08	ENSP00000025008,ENSP00000159111,ENSP00000181839,ENSP00000238647,ENSP00000254846,ENSP00000258484,ENSP00000262238,ENSP00000262367,ENSP00000262450,ENSP00000263377,ENSP00000264010,ENSP00000264606,ENSP00000265085,ENSP00000265773,ENSP00000265990,ENSP00000267064,ENSP00000268712,ENSP00000271715,ENSP00000275034,ENSP00000277225,ENSP00000280377,ENSP00000281928,ENSP00000282030,ENSP00000282516,ENSP00000283179…	APBB1,ARID1B,ARNT2,ASH1L,ATRX,AUTS2,BAZ2B,BRD4,BTAF1,CAMTA1,CDK13,CHD3,CHD5,CHD7,CHD8,CIC,CPEB4,CREBBP,CTCF,DAPK1,DDX3X,EHMT1,EPC2,FOXP1,GIGYF2,GSK3B,HCFC1,HDAC4,HNRNPU,IRF2BPL,JARID2,JMJD1C,KAT6A,KDM4B,KDM6B,KHDRBS3,KIT,MECP2,MED13,MED13L,MEIS2,MKL2,NCOR1,NEO1,NFIB,NFIX,NIPBL,NPAS2,NR2F1,NR3C2,NR4A2,NSD1,NTRK3,OGT,PHF2,PHIP,PLCB1,POGZ,PRICKLE1,PRKCB,QRICH1,RAI1,RB1CC1,RERE,RFX3,SATB2,SETBP1,SETD…
GO:2001141	regulation of RNA biosynthetic process	76	3691	1.93e-08	ENSP00000025008,ENSP00000159111,ENSP00000181839,ENSP00000238647,ENSP00000254846,ENSP00000258484,ENSP00000262238,ENSP00000262367,ENSP00000262450,ENSP00000263377,ENSP00000264010,ENSP00000264606,ENSP00000265773,ENSP00000265990,ENSP00000267064,ENSP00000268712,ENSP00000271715,ENSP00000275034,ENSP00000277225,ENSP00000280377,ENSP00000281928,ENSP00000282030,ENSP00000282516,ENSP00000283179,ENSP00000288135…	APBB1,ARID1B,ARNT2,ASH1L,ATRX,AUTS2,BAZ2B,BRD4,BTAF1,CAMTA1,CDK13,CHD3,CHD5,CHD7,CHD8,CIC,CREBBP,CTCF,DDX3X,EHMT1,EPC2,FOXP1,HCFC1,HDAC4,HNRNPU,IRF2BPL,JARID2,JMJD1C,KAT6A,KDM4B,KDM6B,KHDRBS3,KIT,MECP2,MED13,MED13L,MEIS2,MKL2,NCOR1,NEO1,NFIB,NFIX,NIPBL,NPAS2,NR2F1,NR3C2,NR4A2,NSD1,NTRK3,OGT,PHF2,PHIP,PLCB1,POGZ,PRICKLE1,PRKCB,QRICH1,RAI1,RB1CC1,RERE,RFX3,SATB2,SETBP1,SETD2,SMARCA2,SMARCC2,TCF4,TR…
GO:0048667	cell morphogenesis involved in neuron differentiation	22	400	2.41e-08	ENSP00000280772,ENSP00000309539,ENSP00000310094,ENSP00000330572,ENSP00000332164,ENSP00000338629,ENSP00000341198,ENSP00000344087,ENSP00000344479,ENSP00000347710,ENSP00000353508,ENSP00000353590,ENSP00000362399,ENSP00000363763,ENSP00000367446,ENSP00000368314,ENSP00000370340,ENSP00000380602,ENSP00000382428,ENSP00000393379,ENSP00000451648,ENSP00000477213	ANK3,APBB1,AUTS2,CNTN4,DLG4,DPYSL2,EPHB2,EXT1,KIF5C,MAP2,MAPK8IP2,MYH10,NEO1,NFIB,NR4A2,NRCAM,NRXN3,OPHN1,RERE,SLIT3,STXBP1,TAOK2
GO:0048666	neuron development	30	758	2.67e-08	ENSP00000236925,ENSP00000280772,ENSP00000295987,ENSP00000309539,ENSP00000310094,ENSP00000324806,ENSP00000330572,ENSP00000332164,ENSP00000338629,ENSP00000341198,ENSP00000343690,ENSP00000344087,ENSP00000344479,ENSP00000344546,ENSP00000347710,ENSP00000353508,ENSP00000353590,ENSP00000358513,ENSP00000362399,ENSP00000363763,ENSP00000367446,ENSP00000368314,ENSP00000370340,ENSP00000376368,ENSP00000380602…	ANK3,APBB1,ARID1B,AUTS2,CAMSAP2,CNR1,CNTN4,DLG4,DPYSL2,DPYSL3,EPHB2,EXT1,GSK3B,KIF5C,MAP2,MAPK8IP2,MECP2,MYH10,NEO1,NFIB,NR4A2,NRCAM,NRXN3,OPHN1,RERE,SLIT3,STXBP1,SYN1,TAOK2,WASF1
GO:0006351	transcription, DNA-templated	60	2569	3.16e-08	ENSP00000025008,ENSP00000159111,ENSP00000181839,ENSP00000258484,ENSP00000262043,ENSP00000262238,ENSP00000262367,ENSP00000262450,ENSP00000263377,ENSP00000264010,ENSP00000264606,ENSP00000265773,ENSP00000267064,ENSP00000268712,ENSP00000277225,ENSP00000281928,ENSP00000282516,ENSP00000283179,ENSP00000305355,ENSP00000306522,ENSP00000307479,ENSP00000309555,ENSP00000310260,ENSP00000325819,ENSP00000338283…	APBB1,ARID1B,ARNT2,ASH1L,ATRX,AUTS2,BAZ2B,BRD4,CAMTA1,CDK13,CHD3,CHD5,CHD7,CHD8,CIC,CREBBP,CTCF,DDX3X,EPC2,FOXP1,HCFC1,HDAC4,HNRNPU,INTS6,JARID2,JMJD1C,KAT6A,KDM4B,KHDRBS3,MECP2,MED13,MED13L,MEIS2,MKL2,NCOR1,NFIB,NFIX,NIPBL,NPAS2,NR2F1,NR3C2,NR4A2,NSD1,PHF2,PHF3,PRKCB,RB1CC1,RERE,RFX3,SATB2,SETD2,SMARCA2,SMARCC2,TCF4,TRIM33,WAC,YY1,ZMYND11,ZNF462,ZNF827
GO:0006355	regulation of transcription, DNA-templated	75	3661	3.16e-08	ENSP00000025008,ENSP00000159111,ENSP00000181839,ENSP00000238647,ENSP00000254846,ENSP00000258484,ENSP00000262238,ENSP00000262367,ENSP00000262450,ENSP00000263377,ENSP00000264010,ENSP00000264606,ENSP00000265773,ENSP00000265990,ENSP00000267064,ENSP00000268712,ENSP00000271715,ENSP00000275034,ENSP00000277225,ENSP00000280377,ENSP00000281928,ENSP00000282030,ENSP00000282516,ENSP00000283179,ENSP00000288135…	APBB1,ARID1B,ARNT2,ASH1L,ATRX,AUTS2,BAZ2B,BRD4,BTAF1,CAMTA1,CDK13,CHD3,CHD5,CHD7,CHD8,CIC,CREBBP,CTCF,DDX3X,EHMT1,EPC2,FOXP1,HCFC1,HDAC4,HNRNPU,IRF2BPL,JARID2,JMJD1C,KAT6A,KDM4B,KDM6B,KHDRBS3,KIT,MECP2,MED13,MED13L,MEIS2,MKL2,NCOR1,NEO1,NFIB,NFIX,NIPBL,NPAS2,NR2F1,NR3C2,NR4A2,NSD1,OGT,PHF2,PHIP,PLCB1,POGZ,PRICKLE1,PRKCB,QRICH1,RAI1,RB1CC1,RERE,RFX3,SATB2,SETBP1,SETD2,SMARCA2,SMARCC2,TCF4,TRIM33,U…
GO:0048812	neuron projection morphogenesis	23	448	3.16e-08	ENSP00000280772,ENSP00000309539,ENSP00000310094,ENSP00000330572,ENSP00000332164,ENSP00000338629,ENSP00000341198,ENSP00000344087,ENSP00000344479,ENSP00000347710,ENSP00000353508,ENSP00000353590,ENSP00000362399,ENSP00000363763,ENSP00000367446,ENSP00000368314,ENSP00000370340,ENSP00000376368,ENSP00000380602,ENSP00000382428,ENSP00000393379,ENSP00000451648,ENSP00000477213	ANK3,APBB1,AUTS2,CNTN4,DLG4,DPYSL2,EPHB2,EXT1,KIF5C,MAP2,MAPK8IP2,MYH10,NEO1,NFIB,NR4A2,NRCAM,NRXN3,OPHN1,RERE,SLIT3,STXBP1,TAOK2,WASF1
GO:0099537	trans-synaptic signaling	22	408	3.16e-08	ENSP00000222812,ENSP00000254976,ENSP00000257215,ENSP00000262895,ENSP00000265459,ENSP00000266546,ENSP00000287766,ENSP00000295987,ENSP00000320025,ENSP00000324806,ENSP00000330572,ENSP00000344546,ENSP00000351015,ENSP00000358513,ENSP00000361769,ENSP00000362399,ENSP00000363763,ENSP00000367408,ENSP00000382177,ENSP00000382428,ENSP00000395535,ENSP00000409667	ARID1B,CACNB2,CASK,CLSTN3,CNR1,DAGLA,DLG4,EPHB2,GRIK5,GSK3B,MAPK8IP2,MECP2,MYO5A,NF1,NRXN2,RIMS3,SLC6A1,SNAP25,STX1A,STXBP1,SYN1,SYNJ1
GO:0010558	negative regulation of macromolecule biosynthetic process	42	1425	3.5e-08	ENSP00000238647,ENSP00000262238,ENSP00000262367,ENSP00000264010,ENSP00000264606,ENSP00000265085,ENSP00000265773,ENSP00000265990,ENSP00000267064,ENSP00000268712,ENSP00000282516,ENSP00000283179,ENSP00000298552,ENSP00000306983,ENSP00000309555,ENSP00000324806,ENSP00000325819,ENSP00000338185,ENSP00000338629,ENSP00000341280,ENSP00000344479,ENSP00000345064,ENSP00000351250,ENSP00000362441,ENSP00000370340…	APBB1,ATRX,BTAF1,CHD8,CIC,CPEB4,CREBBP,CTCF,DAPK1,DDX3X,EHMT1,FOXP1,GIGYF2,GSK3B,HCFC1,HDAC4,HNRNPU,IRF2BPL,JARID2,KAT6A,MECP2,MEIS2,NCOR1,NFIB,NFIX,NIPBL,NR2F1,NR4A2,NSD1,PLCB1,PRICKLE1,RERE,RFX3,SATB2,SMARCA2,SMARCC2,TNRC6B,TRIM33,TSC1,YEATS2,YY1,ZMYND11
GO:0048519	negative regulation of biological process	91	4953	3.63e-08	ENSP00000025008,ENSP00000161863,ENSP00000181839,ENSP00000238647,ENSP00000257430,ENSP00000262238,ENSP00000262367,ENSP00000262450,ENSP00000263377,ENSP00000263710,ENSP00000264010,ENSP00000264606,ENSP00000265085,ENSP00000265773,ENSP00000265990,ENSP00000267064,ENSP00000268712,ENSP00000275034,ENSP00000280772,ENSP00000282516,ENSP00000283179,ENSP00000288135,ENSP00000298552,ENSP00000305355,ENSP00000306253…	ANK3,APBB1,APC,ARNT2,ASH1L,ATRX,BIRC6,BRD4,BTAF1,CASK,CDK13,CHD5,CHD8,CIC,CLASP1,CNR1,CNTN4,CPEB4,CREBBP,CTCF,DAPK1,DDX3X,DLG4,DMD,DOCK4,DPYSL3,DYRK1A,EHMT1,EPHB2,FOXP1,GGNBP2,GIGYF2,GSK3B,HCFC1,HDAC4,HNRNPU,IRF2BPL,ITPR1,JARID2,KAT6A,KCNB1,KIT,MAP2,MAPK8IP2,MECP2,MED13,MEIS2,NCOR1,NF1,NFIB,NFIX,NIPBL,NPAS2,NR2F1,NR4A2,NSD1,NTRK3,OGT,OPHN1,PDE4B,PHF2,PHIP,PLCB1,PRICKLE1,PRKCB,PTBP2,RAI1,RB1CC1,RE…
GO:0061564	axon development	21	377	3.97e-08	ENSP00000236925,ENSP00000280772,ENSP00000309539,ENSP00000310094,ENSP00000332164,ENSP00000341198,ENSP00000344087,ENSP00000344479,ENSP00000347710,ENSP00000353508,ENSP00000353590,ENSP00000358513,ENSP00000362399,ENSP00000363763,ENSP00000367446,ENSP00000368314,ENSP00000370340,ENSP00000380602,ENSP00000393379,ENSP00000451648,ENSP00000477213	ANK3,APBB1,AUTS2,CAMSAP2,CNR1,CNTN4,DPYSL2,EPHB2,EXT1,KIF5C,MAP2,MYH10,NEO1,NFIB,NR4A2,NRCAM,NRXN3,OPHN1,SLIT3,STXBP1,TAOK2
GO:0031326	regulation of cellular biosynthetic process	82	4266	5.57e-08	ENSP00000025008,ENSP00000159111,ENSP00000181839,ENSP00000238647,ENSP00000254846,ENSP00000258484,ENSP00000262238,ENSP00000262367,ENSP00000262450,ENSP00000263377,ENSP00000264010,ENSP00000264606,ENSP00000265085,ENSP00000265773,ENSP00000265990,ENSP00000267064,ENSP00000268712,ENSP00000271715,ENSP00000275034,ENSP00000277225,ENSP00000280377,ENSP00000281928,ENSP00000282030,ENSP00000282516,ENSP00000283179…	APBB1,ARID1B,ARNT2,ASH1L,ATRX,AUTS2,BAZ2B,BRD4,BTAF1,CAMTA1,CDK13,CHD3,CHD5,CHD7,CHD8,CIC,CPEB4,CREBBP,CTCF,DAPK1,DDX3X,EHMT1,EPC2,FOXP1,GIGYF2,GSK3B,HCFC1,HDAC4,HNRNPU,IRF2BPL,JARID2,JMJD1C,KAT6A,KDM4B,KDM6B,KHDRBS3,KIT,MECP2,MED13,MED13L,MEIS2,MKL2,NCOR1,NEO1,NFIB,NFIX,NIPBL,NPAS2,NR2F1,NR3C2,NR4A2,NSD1,NTRK3,OGT,PHF2,PHIP,PLCB1,POGZ,PRICKLE1,PRKCB,QRICH1,RAI1,RB1CC1,RERE,RFX3,SATB2,SETBP1,SETD…
GO:2000113	negative regulation of cellular macromolecule biosynthetic process	40	1348	7.3e-08	ENSP00000238647,ENSP00000262238,ENSP00000262367,ENSP00000264010,ENSP00000264606,ENSP00000265085,ENSP00000265773,ENSP00000265990,ENSP00000267064,ENSP00000268712,ENSP00000282516,ENSP00000283179,ENSP00000298552,ENSP00000306983,ENSP00000309555,ENSP00000324806,ENSP00000325819,ENSP00000338185,ENSP00000341280,ENSP00000344479,ENSP00000345064,ENSP00000351250,ENSP00000362441,ENSP00000370340,ENSP00000371434…	APBB1,ATRX,BTAF1,CHD8,CIC,CPEB4,CREBBP,CTCF,DAPK1,DDX3X,EHMT1,FOXP1,GIGYF2,GSK3B,HCFC1,HDAC4,HNRNPU,IRF2BPL,JARID2,KAT6A,MECP2,MEIS2,NCOR1,NFIB,NFIX,NIPBL,NR2F1,NR4A2,NSD1,PLCB1,PRICKLE1,RFX3,SATB2,SMARCA2,SMARCC2,TNRC6B,TRIM33,TSC1,YEATS2,YY1
GO:0051239	regulation of multicellular organismal process	62	2788	7.74e-08	ENSP00000222812,ENSP00000236925,ENSP00000254976,ENSP00000262238,ENSP00000262367,ENSP00000263710,ENSP00000264606,ENSP00000266376,ENSP00000266546,ENSP00000282516,ENSP00000288135,ENSP00000295902,ENSP00000298552,ENSP00000305288,ENSP00000305355,ENSP00000306253,ENSP00000309539,ENSP00000319591,ENSP00000320025,ENSP00000320038,ENSP00000323074,ENSP00000324806,ENSP00000329797,ENSP00000332116,ENSP00000338185…	ANK2,APBB1,ARHGAP33,ATP1A3,CACNA1C,CACNA2D1,CACNB2,CADM1,CAMK2B,CAMSAP2,CHD7,CLASP1,CLSTN2,CLSTN3,CNR1,CNTN4,CREBBP,CSNK1E,DDX3X,DLG4,DMD,DOCK4,DPYSL2,DPYSL3,EHMT1,EPHB2,FOXP1,GSK3B,HDAC4,ITPR1,JARID2,KCND3,KIT,MAP2,MARK1,MBD5,MECP2,MEIS2,MKL2,NEGR1,NF1,NFIB,NIPBL,NLGN2,NR4A2,NRCAM,NTRK3,PDE4B,PLCB1,PRICKLE1,PRICKLE2,PRKCB,RAI1,RFX3,SETD2,SNAP25,STX1A,TCF4,TNRC6B,TRIP12,TSC1,YY1
GO:0007417	central nervous system development	31	861	8.91e-08	ENSP00000254846,ENSP00000262450,ENSP00000282516,ENSP00000298552,ENSP00000307479,ENSP00000309539,ENSP00000324806,ENSP00000338185,ENSP00000338283,ENSP00000338629,ENSP00000341280,ENSP00000344479,ENSP00000347710,ENSP00000351015,ENSP00000353508,ENSP00000353590,ENSP00000359216,ENSP00000362441,ENSP00000363763,ENSP00000367446,ENSP00000368314,ENSP00000370340,ENSP00000379396,ENSP00000380602,ENSP00000382863…	ARNT2,ATRX,CHD5,CHD7,CHD8,CIC,CNTN4,DPYSL2,EPHB2,EXT1,GIGYF2,GSK3B,JARID2,KDM6B,MAP2,MECP2,MYH10,NAV2,NF1,NFIB,NIPBL,NPAS2,NR4A2,NRCAM,OPHN1,PLCB1,PTBP2,RERE,SATB2,SETD2,TSC1
GO:0019222	regulation of metabolic process	108	6516	8.91e-08	ENSP00000025008,ENSP00000159111,ENSP00000181839,ENSP00000238647,ENSP00000254846,ENSP00000257430,ENSP00000258484,ENSP00000262238,ENSP00000262367,ENSP00000262450,ENSP00000263377,ENSP00000264010,ENSP00000264606,ENSP00000265085,ENSP00000265773,ENSP00000265990,ENSP00000267064,ENSP00000268712,ENSP00000271715,ENSP00000275034,ENSP00000277225,ENSP00000280377,ENSP00000280772,ENSP00000281928,ENSP00000282030…	ANK2,ANK3,APBB1,APC,ARID1B,ARNT2,ASH1L,ATRX,AUTS2,BAZ2B,BIRC6,BRD4,BTAF1,CAMTA1,CDK13,CHD3,CHD5,CHD7,CHD8,CIC,CNR1,CPEB4,CREBBP,CSNK1E,CTCF,DAPK1,DCUN1D1,DDX3X,DLG4,DMD,DYRK1A,EHMT1,EPC2,EPHB2,FOXP1,GGNBP2,GIGYF2,GSK3B,HCFC1,HDAC4,HNRNPU,IRF2BPL,ITPR1,JARID2,JMJD1C,KAT6A,KDM4B,KDM6A,KDM6B,KHDRBS3,KIT,MAPK8IP2,MECP2,MED13,MED13L,MEIS2,MKL2,NCOR1,NEO1,NF1,NFIB,NFIX,NIPBL,NPAS2,NR2F1,NR3C2,NR4A2,NSD…
GO:0031327	negative regulation of cellular biosynthetic process	42	1479	8.91e-08	ENSP00000238647,ENSP00000262238,ENSP00000262367,ENSP00000264010,ENSP00000264606,ENSP00000265085,ENSP00000265773,ENSP00000265990,ENSP00000267064,ENSP00000268712,ENSP00000282516,ENSP00000283179,ENSP00000298552,ENSP00000306983,ENSP00000309555,ENSP00000324806,ENSP00000325819,ENSP00000338185,ENSP00000338629,ENSP00000341280,ENSP00000344479,ENSP00000345064,ENSP00000351250,ENSP00000362441,ENSP00000370340…	APBB1,ATRX,BTAF1,CHD8,CIC,CPEB4,CREBBP,CTCF,DAPK1,DDX3X,EHMT1,FOXP1,GIGYF2,GSK3B,HCFC1,HDAC4,HNRNPU,IRF2BPL,JARID2,KAT6A,MECP2,MEIS2,NCOR1,NFIB,NFIX,NIPBL,NR2F1,NR4A2,NSD1,PLCB1,PRICKLE1,RERE,RFX3,SATB2,SMARCA2,SMARCC2,TNRC6B,TRIM33,TSC1,YEATS2,YY1,ZMYND11
GO:0051173	positive regulation of nitrogen compound metabolic process	64	2946	8.97e-08	ENSP00000025008,ENSP00000181839,ENSP00000238647,ENSP00000254846,ENSP00000257430,ENSP00000262238,ENSP00000262367,ENSP00000263377,ENSP00000264010,ENSP00000264606,ENSP00000265773,ENSP00000267064,ENSP00000275034,ENSP00000277225,ENSP00000282516,ENSP00000283179,ENSP00000288135,ENSP00000292782,ENSP00000305355,ENSP00000306522,ENSP00000307479,ENSP00000309555,ENSP00000310094,ENSP00000323074,ENSP00000324806…	APBB1,APC,ARID1B,ARNT2,ASH1L,ATRX,AUTS2,BRD4,CAMTA1,CDK13,CHD7,CHD8,CREBBP,CSNK1E,CTCF,DAPK1,DCUN1D1,DDX3X,DLG4,DYRK1A,GIGYF2,GSK3B,HCFC1,HDAC4,HNRNPU,IRF2BPL,JARID2,KAT6A,KDM6B,KIT,MAPK8IP2,MECP2,MED13,MEIS2,MKL2,NFIB,NFIX,NIPBL,NPAS2,NR2F1,NR4A2,NSD1,NTRK3,OGT,PHF2,PHIP,PLCB1,PRICKLE1,PRKCB,RAI1,RB1CC1,RERE,RFX3,SATB2,SMARCA2,SMARCC2,TAOK2,TCF4,TNRC6B,USP7,VIP,WAC,YY1,ZNF462
GO:0032879	regulation of localization	58	2524	9.24e-08	ENSP00000222812,ENSP00000254976,ENSP00000257430,ENSP00000262895,ENSP00000263710,ENSP00000264606,ENSP00000266376,ENSP00000266546,ENSP00000268712,ENSP00000280772,ENSP00000282516,ENSP00000283179,ENSP00000286628,ENSP00000288135,ENSP00000295987,ENSP00000305288,ENSP00000305355,ENSP00000306253,ENSP00000319591,ENSP00000320025,ENSP00000321826,ENSP00000324806,ENSP00000329797,ENSP00000330572,ENSP00000332116…	ANK2,ANK3,APBB1,APC,ATP8A1,CACNA1C,CACNA2D1,CACNB2,CADM1,CAMK2B,CHD7,CLASP1,CLSTN3,CNR1,CSNK1E,DAPK1,DLG4,DMD,DOCK4,DPP6,DPYSL3,DYNC1H1,EPHB2,FOXP1,GRIK5,GSK3B,HDAC4,HNRNPU,ITPR1,KCNB1,KCND3,KCNMA1,KIT,MAP2,MAPK8IP2,MECP2,MYH10,MYO5A,NCOR1,NF1,NIPBL,NLGN2,NTRK3,OPHN1,PDE4B,PLCB1,PRKCB,RAPGEF4,RFX3,RIMS3,SETD2,SNAP25,STX1A,STXBP1,STXBP5,SYN1,UBR5,VIP
GO:0018205	peptidyl-lysine modification	17	250	9.5e-08	ENSP00000258484,ENSP00000262367,ENSP00000262450,ENSP00000264606,ENSP00000270225,ENSP00000306983,ENSP00000309555,ENSP00000362824,ENSP00000367203,ENSP00000374213,ENSP00000376204,ENSP00000380136,ENSP00000386759,ENSP00000395535,ENSP00000395929,ENSP00000417980,ENSP00000477213	APBB1,ASH1L,CHD5,CREBBP,EHMT1,EP400,EPC2,HCFC1,HDAC4,KAT6A,KDM6A,MECP2,NSD1,OGT,SAE1,SETD2,YEATS2
GO:0051171	regulation of nitrogen compound metabolic process	100	5827	9.69e-08	ENSP00000025008,ENSP00000159111,ENSP00000181839,ENSP00000238647,ENSP00000254846,ENSP00000257430,ENSP00000258484,ENSP00000262238,ENSP00000262367,ENSP00000262450,ENSP00000263377,ENSP00000264010,ENSP00000264606,ENSP00000265085,ENSP00000265773,ENSP00000265990,ENSP00000267064,ENSP00000268712,ENSP00000271715,ENSP00000275034,ENSP00000277225,ENSP00000280377,ENSP00000281928,ENSP00000282030,ENSP00000282516…	APBB1,APC,ARID1B,ARNT2,ASH1L,ATRX,AUTS2,BAZ2B,BIRC6,BRD4,BTAF1,CAMTA1,CDK13,CHD3,CHD5,CHD7,CHD8,CIC,CPEB4,CREBBP,CSNK1E,CTCF,DAPK1,DCUN1D1,DDX3X,DLG4,DMD,DYRK1A,EHMT1,EPC2,EPHB2,FOXP1,GGNBP2,GIGYF2,GSK3B,HCFC1,HDAC4,HNRNPU,IRF2BPL,JARID2,JMJD1C,KAT6A,KDM4B,KDM6B,KHDRBS3,KIT,MAPK8IP2,MECP2,MED13,MED13L,MEIS2,MKL2,NCOR1,NEO1,NF1,NFIB,NFIX,NIPBL,NPAS2,NR2F1,NR3C2,NR4A2,NSD1,NTRK3,OGT,OPHN1,PHF2,PHIP…
GO:0080090	regulation of primary metabolic process	101	5982	1.79e-07	ENSP00000025008,ENSP00000159111,ENSP00000181839,ENSP00000238647,ENSP00000254846,ENSP00000257430,ENSP00000258484,ENSP00000262238,ENSP00000262367,ENSP00000262450,ENSP00000263377,ENSP00000264010,ENSP00000264606,ENSP00000265085,ENSP00000265773,ENSP00000265990,ENSP00000267064,ENSP00000268712,ENSP00000271715,ENSP00000275034,ENSP00000277225,ENSP00000280377,ENSP00000281928,ENSP00000282030,ENSP00000282516…	APBB1,APC,ARID1B,ARNT2,ASH1L,ATRX,AUTS2,BAZ2B,BIRC6,BRD4,BTAF1,CAMTA1,CDK13,CHD3,CHD5,CHD7,CHD8,CIC,CNR1,CPEB4,CREBBP,CSNK1E,CTCF,DAPK1,DCUN1D1,DDX3X,DLG4,DMD,DYRK1A,EHMT1,EPC2,EPHB2,FOXP1,GGNBP2,GIGYF2,GSK3B,HCFC1,HDAC4,HNRNPU,IRF2BPL,JARID2,JMJD1C,KAT6A,KDM4B,KDM6B,KHDRBS3,KIT,MAPK8IP2,MECP2,MED13,MED13L,MEIS2,MKL2,NCOR1,NEO1,NF1,NFIB,NFIX,NIPBL,NPAS2,NR2F1,NR3C2,NR4A2,NSD1,NTRK3,OGT,OPHN1,PHF2…
GO:0007612	learning	13	137	1.88e-07	ENSP00000254976,ENSP00000265459,ENSP00000288135,ENSP00000330572,ENSP00000351015,ENSP00000363763,ENSP00000371084,ENSP00000382428,ENSP00000395535,ENSP00000409667,ENSP00000451648,ENSP00000453793,ENSP00000458663	ATP8A1,CIC,DLG4,EPHB2,KIT,MAPK8IP2,MECP2,MEIS2,NF1,NRXN2,NRXN3,SNAP25,SYNJ1
GO:0030154	cell differentiation	70	3457	1.9e-07	ENSP00000161863,ENSP00000236925,ENSP00000254846,ENSP00000254976,ENSP00000257215,ENSP00000262238,ENSP00000262450,ENSP00000264606,ENSP00000265773,ENSP00000280772,ENSP00000282516,ENSP00000283179,ENSP00000288135,ENSP00000295987,ENSP00000298552,ENSP00000309539,ENSP00000310094,ENSP00000320038,ENSP00000324806,ENSP00000329797,ENSP00000330572,ENSP00000332164,ENSP00000338185,ENSP00000338629,ENSP00000339086…	ANK2,ANK3,APBB1,ARHGAP33,ARID1B,ATRX,AUTS2,CADM1,CAMK2B,CAMSAP2,CHD5,CHD7,CNR1,CNTN4,CSNK1E,DAGLA,DLG4,DMD,DPYSL2,DPYSL3,EPHB2,EXT1,FOXP1,GGNBP2,GIGYF2,GSK3B,HDAC4,HNRNPU,HUWE1,JARID2,KAT6A,KDM6A,KDM6B,KIF5C,KIT,MAP2,MAPK8IP2,MARK1,MECP2,MKL2,MYH10,MYO5A,NEGR1,NEO1,NF1,NFIB,NIPBL,NR4A2,NRCAM,NRXN3,NTRK3,OPHN1,PLCB1,RERE,RFX3,SATB2,SETD2,SLIT3,SMARCA2,SNAP25,SPAST,STXBP1,SYN1,SYNE1,TAOK2,TCF4,TSC1…
GO:0031323	regulation of cellular metabolic process	102	6082	1.95e-07	ENSP00000025008,ENSP00000159111,ENSP00000181839,ENSP00000238647,ENSP00000254846,ENSP00000257430,ENSP00000258484,ENSP00000262238,ENSP00000262367,ENSP00000262450,ENSP00000263377,ENSP00000264010,ENSP00000264606,ENSP00000265085,ENSP00000265773,ENSP00000265990,ENSP00000267064,ENSP00000268712,ENSP00000271715,ENSP00000275034,ENSP00000277225,ENSP00000280377,ENSP00000281928,ENSP00000282030,ENSP00000282516…	APBB1,APC,ARID1B,ARNT2,ASH1L,ATRX,AUTS2,BAZ2B,BIRC6,BRD4,BTAF1,CAMTA1,CDK13,CHD3,CHD5,CHD7,CHD8,CIC,CNR1,CPEB4,CREBBP,CSNK1E,CTCF,DAPK1,DCUN1D1,DDX3X,DLG4,DMD,DYRK1A,EHMT1,EPC2,EPHB2,FOXP1,GGNBP2,GIGYF2,GSK3B,HCFC1,HDAC4,HNRNPU,IRF2BPL,ITPR1,JARID2,JMJD1C,KAT6A,KDM4B,KDM6B,KHDRBS3,KIT,MAPK8IP2,MECP2,MED13,MED13L,MEIS2,MKL2,NCOR1,NEO1,NF1,NFIB,NFIX,NIPBL,NPAS2,NR2F1,NR3C2,NR4A2,NSD1,NTRK3,OGT,OPHN…
GO:0018130	heterocycle biosynthetic process	65	3095	2.14e-07	ENSP00000025008,ENSP00000159111,ENSP00000181839,ENSP00000258484,ENSP00000262043,ENSP00000262238,ENSP00000262367,ENSP00000262450,ENSP00000263377,ENSP00000264010,ENSP00000264606,ENSP00000265773,ENSP00000267064,ENSP00000268712,ENSP00000277225,ENSP00000281928,ENSP00000282516,ENSP00000283179,ENSP00000305355,ENSP00000306522,ENSP00000307479,ENSP00000309555,ENSP00000310260,ENSP00000325819,ENSP00000332116…	APBB1,ARID1B,ARNT2,ASH1L,ATRX,AUTS2,BAZ2B,BRD4,CAMTA1,CASK,CDK13,CHD3,CHD5,CHD7,CHD8,CIC,CREBBP,CTCF,DDX3X,DLG4,EPC2,FOXP1,GPHN,HCFC1,HDAC4,HNRNPU,INTS6,JARID2,JMJD1C,KAT6A,KDM4B,KHDRBS3,MECP2,MED13,MED13L,MEIS2,MKL2,NCOR1,NFIB,NFIX,NIPBL,NPAS2,NR2F1,NR3C2,NR4A2,NSD1,PDE4A,PDE4B,PHF2,PHF3,PRKCB,RB1CC1,RERE,RFX3,SATB2,SETD2,SMARCA2,SMARCC2,TCF4,TRIM33,WAC,YY1,ZMYND11,ZNF462,ZNF827
GO:0006928	movement of cell or subcellular component	39	1355	2.25e-07	ENSP00000257430,ENSP00000266376,ENSP00000288135,ENSP00000307959,ENSP00000309539,ENSP00000310094,ENSP00000319591,ENSP00000320025,ENSP00000332116,ENSP00000332164,ENSP00000338629,ENSP00000341198,ENSP00000344087,ENSP00000344314,ENSP00000344479,ENSP00000347710,ENSP00000348965,ENSP00000349320,ENSP00000349588,ENSP00000353590,ENSP00000354207,ENSP00000354923,ENSP00000355237,ENSP00000363763,ENSP00000367446…	ANK2,APC,ASH1L,AUTS2,CACNA1C,CACNA2D1,CACNB2,CDC42BPB,CNTN4,DMD,DOCK4,DPYSL2,DST,DYNC1H1,EPHB2,EXT1,KCND3,KIF21B,KIF5C,KIT,MARK1,MYH10,MYO5A,NEO1,NFIB,NR4A2,NRCAM,NRXN3,NTRK3,OFD1,OPHN1,PDE4B,RERE,RFX3,SATB2,SETD2,SLIT3,SPAST,TAOK2
GO:0019438	aromatic compound biosynthetic process	65	3100	2.25e-07	ENSP00000025008,ENSP00000159111,ENSP00000181839,ENSP00000258484,ENSP00000262043,ENSP00000262238,ENSP00000262367,ENSP00000262450,ENSP00000263377,ENSP00000264010,ENSP00000264606,ENSP00000265773,ENSP00000267064,ENSP00000268712,ENSP00000277225,ENSP00000281928,ENSP00000282516,ENSP00000283179,ENSP00000305355,ENSP00000306522,ENSP00000307479,ENSP00000309555,ENSP00000310260,ENSP00000325819,ENSP00000332116…	APBB1,ARID1B,ARNT2,ASH1L,ATRX,AUTS2,BAZ2B,BRD4,CAMTA1,CASK,CDK13,CHD3,CHD5,CHD7,CHD8,CIC,CREBBP,CTCF,DDX3X,DLG4,EPC2,FOXP1,HCFC1,HDAC4,HNRNPU,INTS6,JARID2,JMJD1C,KAT6A,KDM4B,KHDRBS3,MECP2,MED13,MED13L,MEIS2,MKL2,MYO5A,NCOR1,NFIB,NFIX,NIPBL,NPAS2,NR2F1,NR3C2,NR4A2,NSD1,PDE4A,PDE4B,PHF2,PHF3,PRKCB,RB1CC1,RERE,RFX3,SATB2,SETD2,SMARCA2,SMARCC2,TCF4,TRIM33,WAC,YY1,ZMYND11,ZNF462,ZNF827
GO:0034654	nucleobase-containing compound biosynthetic process	64	3031	2.33e-07	ENSP00000025008,ENSP00000159111,ENSP00000181839,ENSP00000258484,ENSP00000262043,ENSP00000262238,ENSP00000262367,ENSP00000262450,ENSP00000263377,ENSP00000264010,ENSP00000264606,ENSP00000265773,ENSP00000267064,ENSP00000268712,ENSP00000277225,ENSP00000281928,ENSP00000282516,ENSP00000283179,ENSP00000305355,ENSP00000306522,ENSP00000307479,ENSP00000309555,ENSP00000310260,ENSP00000325819,ENSP00000332116…	APBB1,ARID1B,ARNT2,ASH1L,ATRX,AUTS2,BAZ2B,BRD4,CAMTA1,CASK,CDK13,CHD3,CHD5,CHD7,CHD8,CIC,CREBBP,CTCF,DDX3X,DLG4,EPC2,FOXP1,HCFC1,HDAC4,HNRNPU,INTS6,JARID2,JMJD1C,KAT6A,KDM4B,KHDRBS3,MECP2,MED13,MED13L,MEIS2,MKL2,NCOR1,NFIB,NFIX,NIPBL,NPAS2,NR2F1,NR3C2,NR4A2,NSD1,PDE4A,PDE4B,PHF2,PHF3,PRKCB,RB1CC1,RERE,RFX3,SATB2,SETD2,SMARCA2,SMARCC2,TCF4,TRIM33,WAC,YY1,ZMYND11,ZNF462,ZNF827
GO:0065008	regulation of biological quality	71	3559	2.44e-07	ENSP00000025008,ENSP00000222812,ENSP00000254976,ENSP00000257215,ENSP00000262367,ENSP00000262895,ENSP00000265459,ENSP00000266376,ENSP00000266546,ENSP00000275034,ENSP00000280772,ENSP00000283179,ENSP00000286628,ENSP00000288135,ENSP00000295987,ENSP00000298552,ENSP00000301030,ENSP00000305288,ENSP00000305355,ENSP00000306253,ENSP00000309539,ENSP00000309555,ENSP00000310094,ENSP00000319591,ENSP00000320025…	ANK2,ANK3,ANKRD11,ARHGAP33,ATP1A3,ATP8A1,ATRX,CACNA1C,CACNA2D1,CACNB2,CAMK2B,CASK,CHD7,CLSTN2,CLSTN3,CNR1,CNTN4,CREBBP,CSNK1E,DAGLA,DLG4,DMD,DMXL2,DOCK4,DPYSL2,EPHB2,EXOC5,FGD1,GIGYF2,GRIK5,GSK3B,HCFC1,HNRNPU,ITPR1,JMJD1C,KCNB1,KCND3,KCNMA1,KIT,MAP2,MAPK8IP2,MBD5,MECP2,MED13,MYH10,MYO5A,NAV2,NEO1,NF1,NLGN2,NRCAM,NRXN2,NTRK3,PDE4B,PHIP,PRKCB,RAPGEF4,RB1CC1,RFX3,RIMS3,SNAP25,STX1A,STXBP1,SYN1,SYNE1…
GO:0007409	axonogenesis	19	346	2.47e-07	ENSP00000280772,ENSP00000309539,ENSP00000310094,ENSP00000332164,ENSP00000341198,ENSP00000344087,ENSP00000344479,ENSP00000347710,ENSP00000353508,ENSP00000353590,ENSP00000362399,ENSP00000363763,ENSP00000367446,ENSP00000368314,ENSP00000370340,ENSP00000380602,ENSP00000393379,ENSP00000451648,ENSP00000477213	ANK3,APBB1,AUTS2,CNTN4,DPYSL2,EPHB2,EXT1,KIF5C,MAP2,MYH10,NEO1,NFIB,NR4A2,NRCAM,NRXN3,OPHN1,SLIT3,STXBP1,TAOK2
GO:0010629	negative regulation of gene expression	44	1670	2.47e-07	ENSP00000238647,ENSP00000262238,ENSP00000262367,ENSP00000264010,ENSP00000264606,ENSP00000265085,ENSP00000265773,ENSP00000265990,ENSP00000267064,ENSP00000268712,ENSP00000282516,ENSP00000283179,ENSP00000298552,ENSP00000306983,ENSP00000309555,ENSP00000325819,ENSP00000332164,ENSP00000338185,ENSP00000341280,ENSP00000344479,ENSP00000345064,ENSP00000348708,ENSP00000351250,ENSP00000359216,ENSP00000362441…	APBB1,ATRX,BTAF1,CHD8,CIC,CPEB4,CREBBP,CTCF,DAPK1,DDX3X,DYRK1A,EHMT1,FOXP1,GGNBP2,GIGYF2,HCFC1,HDAC4,HNRNPU,IRF2BPL,JARID2,KAT6A,MECP2,MEIS2,NCOR1,NFIB,NFIX,NIPBL,NR2F1,NR4A2,NSD1,PLCB1,PRICKLE1,PTBP2,RFX3,SATB2,SLIT3,SMARCA2,SMARCC2,TNRC6B,TRIM33,TSC1,UPF2,YEATS2,YY1
GO:0045934	negative regulation of nucleobase-containing compound metabolic process	40	1424	2.47e-07	ENSP00000238647,ENSP00000262238,ENSP00000262367,ENSP00000264010,ENSP00000264606,ENSP00000265773,ENSP00000265990,ENSP00000267064,ENSP00000268712,ENSP00000282516,ENSP00000283179,ENSP00000306983,ENSP00000309555,ENSP00000325819,ENSP00000338185,ENSP00000338629,ENSP00000341280,ENSP00000344479,ENSP00000345064,ENSP00000351250,ENSP00000356213,ENSP00000359216,ENSP00000362441,ENSP00000370340,ENSP00000371434…	APBB1,ATRX,BTAF1,CHD8,CIC,CREBBP,CTCF,DYRK1A,EHMT1,FOXP1,HCFC1,HDAC4,HNRNPU,IRF2BPL,JARID2,KAT6A,MECP2,MEIS2,NCOR1,NFIB,NFIX,NIPBL,NR2F1,NR4A2,NSD1,PLCB1,PRICKLE1,PTBP2,RERE,RFX3,SATB2,SMARCA2,SMARCC2,TRIM33,TRIP12,UBR5,VIP,YEATS2,YY1,ZMYND11
GO:0051049	regulation of transport	45	1732	2.47e-07	ENSP00000222812,ENSP00000254976,ENSP00000262895,ENSP00000263710,ENSP00000266376,ENSP00000268712,ENSP00000280772,ENSP00000286628,ENSP00000295987,ENSP00000305288,ENSP00000305355,ENSP00000306253,ENSP00000319591,ENSP00000320025,ENSP00000321826,ENSP00000324806,ENSP00000329797,ENSP00000330572,ENSP00000332116,ENSP00000347710,ENSP00000348965,ENSP00000349320,ENSP00000349588,ENSP00000351015,ENSP00000353508…	ANK2,ANK3,APBB1,ATP8A1,CACNA1C,CACNA2D1,CACNB2,CADM1,CAMK2B,CHD7,CLASP1,CNR1,DAPK1,DLG4,DMD,DPP6,DYNC1H1,EPHB2,FOXP1,GRIK5,GSK3B,ITPR1,KCNB1,KCND3,KCNMA1,MAP2,MAPK8IP2,MYH10,MYO5A,NCOR1,NF1,NLGN2,OPHN1,PDE4B,PRKCB,RAPGEF4,RFX3,RIMS3,SETD2,SNAP25,STX1A,STXBP1,STXBP5,SYN1,UBR5
GO:0051253	negative regulation of RNA metabolic process	38	1303	2.47e-07	ENSP00000238647,ENSP00000262238,ENSP00000262367,ENSP00000264010,ENSP00000264606,ENSP00000265773,ENSP00000265990,ENSP00000267064,ENSP00000268712,ENSP00000282516,ENSP00000283179,ENSP00000306983,ENSP00000309555,ENSP00000325819,ENSP00000338185,ENSP00000338629,ENSP00000341280,ENSP00000344479,ENSP00000345064,ENSP00000351250,ENSP00000356213,ENSP00000359216,ENSP00000362441,ENSP00000370340,ENSP00000371434…	APBB1,ATRX,BTAF1,CHD8,CIC,CREBBP,CTCF,DYRK1A,EHMT1,FOXP1,HCFC1,HDAC4,HNRNPU,IRF2BPL,JARID2,KAT6A,MECP2,MEIS2,NCOR1,NFIB,NFIX,NIPBL,NR2F1,NR4A2,NSD1,PLCB1,PRICKLE1,PTBP2,RERE,RFX3,SATB2,SMARCA2,SMARCC2,TRIM33,VIP,YEATS2,YY1,ZMYND11
GO:0050890	cognition	17	274	2.79e-07	ENSP00000254976,ENSP00000265459,ENSP00000282516,ENSP00000288135,ENSP00000330572,ENSP00000338185,ENSP00000351015,ENSP00000358513,ENSP00000363763,ENSP00000371084,ENSP00000382428,ENSP00000392028,ENSP00000395535,ENSP00000409667,ENSP00000451648,ENSP00000453793,ENSP00000458663	ATP8A1,CHD7,CIC,CNR1,DLG4,EPHB2,KIT,MAPK8IP2,MECP2,MEIS2,NF1,NIPBL,NRXN2,NRXN3,PLCB1,SNAP25,SYNJ1
GO:0050793	regulation of developmental process	55	2416	3.11e-07	ENSP00000181839,ENSP00000236925,ENSP00000254976,ENSP00000262367,ENSP00000263710,ENSP00000264606,ENSP00000266546,ENSP00000275034,ENSP00000282516,ENSP00000283179,ENSP00000288135,ENSP00000295902,ENSP00000298552,ENSP00000305288,ENSP00000305355,ENSP00000309539,ENSP00000310094,ENSP00000320038,ENSP00000323074,ENSP00000324806,ENSP00000338185,ENSP00000339086,ENSP00000339299,ENSP00000341280,ENSP00000343690…	APBB1,ARHGAP33,CAMK2B,CAMSAP2,CDK13,CHD7,CLASP1,CLSTN2,CLSTN3,CNR1,CNTN4,CREBBP,CSNK1E,DLG4,DMD,DPYSL2,DPYSL3,EHMT1,EPHB2,FGD1,FOXP1,GSK3B,HDAC4,HNRNPU,JARID2,KIT,MAP2,MARK1,MBD5,MECP2,MEIS2,MKL2,MYH10,NEGR1,NF1,NFIB,NIPBL,NLGN2,NRCAM,NTRK3,PHIP,PLCB1,PRICKLE1,PRICKLE2,PRKCB,QRICH1,RAI1,RFX3,SNAP25,TAOK2,TCF4,TNRC6B,TRIO,TRIP12,TSC1
GO:0051960	regulation of nervous system development	29	817	3.21e-07	ENSP00000236925,ENSP00000254976,ENSP00000266546,ENSP00000282516,ENSP00000288135,ENSP00000298552,ENSP00000305288,ENSP00000309539,ENSP00000320038,ENSP00000324806,ENSP00000343690,ENSP00000350364,ENSP00000351015,ENSP00000353508,ENSP00000354207,ENSP00000354923,ENSP00000358513,ENSP00000363763,ENSP00000368314,ENSP00000379098,ENSP00000380044,ENSP00000380602,ENSP00000381382,ENSP00000382428,ENSP00000392028…	APBB1,ARHGAP33,CAMK2B,CAMSAP2,CHD7,CLSTN2,CLSTN3,CNR1,CNTN4,CSNK1E,DLG4,DMD,DPYSL2,DPYSL3,EPHB2,GSK3B,KIT,MAP2,MARK1,MECP2,NEGR1,NF1,NIPBL,NLGN2,NRCAM,NTRK3,SNAP25,TCF4,TSC1
GO:1901362	organic cyclic compound biosynthetic process	66	3230	4e-07	ENSP00000025008,ENSP00000159111,ENSP00000181839,ENSP00000258484,ENSP00000262043,ENSP00000262238,ENSP00000262367,ENSP00000262450,ENSP00000263377,ENSP00000264010,ENSP00000264606,ENSP00000265773,ENSP00000267064,ENSP00000268712,ENSP00000277225,ENSP00000281928,ENSP00000282516,ENSP00000283179,ENSP00000305355,ENSP00000306522,ENSP00000307479,ENSP00000309555,ENSP00000310260,ENSP00000325819,ENSP00000332116…	APBB1,ARID1B,ARNT2,ASH1L,ATRX,AUTS2,BAZ2B,BRD4,CAMTA1,CASK,CDK13,CHD3,CHD5,CHD7,CHD8,CIC,CREBBP,CTCF,DDX3X,DLG4,EPC2,FOXP1,GPHN,HCFC1,HDAC4,HNRNPU,INTS6,JARID2,JMJD1C,KAT6A,KDM4B,KHDRBS3,MECP2,MED13,MED13L,MEIS2,MKL2,MYO5A,NCOR1,NFIB,NFIX,NIPBL,NPAS2,NR2F1,NR3C2,NR4A2,NSD1,PDE4A,PDE4B,PHF2,PHF3,PRKCB,RB1CC1,RERE,RFX3,SATB2,SETD2,SMARCA2,SMARCC2,TCF4,TRIM33,WAC,YY1,ZMYND11,ZNF462,ZNF827
GO:0045944	positive regulation of transcription by RNA polymerase II	34	1104	4.44e-07	ENSP00000181839,ENSP00000238647,ENSP00000254846,ENSP00000262238,ENSP00000262367,ENSP00000263377,ENSP00000264606,ENSP00000265773,ENSP00000275034,ENSP00000277225,ENSP00000282516,ENSP00000283179,ENSP00000306522,ENSP00000307479,ENSP00000309555,ENSP00000323074,ENSP00000338283,ENSP00000339086,ENSP00000344087,ENSP00000344479,ENSP00000362441,ENSP00000362824,ENSP00000370340,ENSP00000371434,ENSP00000376204…	APBB1,ARNT2,ASH1L,ATRX,AUTS2,BRD4,CAMTA1,CDK13,CHD7,CHD8,CREBBP,DDX3X,HCFC1,HDAC4,HNRNPU,IRF2BPL,KDM6B,MED13,MEIS2,MKL2,NFIB,NFIX,NIPBL,NPAS2,NR4A2,OGT,PHIP,RAI1,RFX3,SATB2,SMARCA2,TCF4,YY1,ZNF462
GO:0007610	behavior	23	541	5.28e-07	ENSP00000254976,ENSP00000265459,ENSP00000288135,ENSP00000298552,ENSP00000305288,ENSP00000330572,ENSP00000338185,ENSP00000344479,ENSP00000350364,ENSP00000351015,ENSP00000358513,ENSP00000363763,ENSP00000371084,ENSP00000379396,ENSP00000382177,ENSP00000382428,ENSP00000387170,ENSP00000392028,ENSP00000395535,ENSP00000409667,ENSP00000451648,ENSP00000453793,ENSP00000458663	ATP8A1,CHD7,CIC,CNR1,DLG4,EPHB2,GIGYF2,KIT,MAPK8IP2,MECP2,MEIS2,MYO5A,NAV2,NEGR1,NF1,NLGN2,NR4A2,NRXN2,NRXN3,PLCB1,SNAP25,SYNJ1,TSC1
GO:0042391	regulation of membrane potential	20	408	5.28e-07	ENSP00000222812,ENSP00000262895,ENSP00000266376,ENSP00000280772,ENSP00000286628,ENSP00000305288,ENSP00000319591,ENSP00000320025,ENSP00000324806,ENSP00000330572,ENSP00000349320,ENSP00000349588,ENSP00000354923,ENSP00000358513,ENSP00000360806,ENSP00000361769,ENSP00000368314,ENSP00000382428,ENSP00000395535,ENSP00000444688	ANK2,ANK3,ATP1A3,CACNA1C,CACNA2D1,CACNB2,CNR1,DLG4,DMD,GRIK5,GSK3B,KCNB1,KCND3,KCNMA1,MAPK8IP2,MECP2,NLGN2,NRCAM,RIMS3,STX1A
GO:0018193	peptidyl-amino acid modification	29	842	5.7e-07	ENSP00000258484,ENSP00000262367,ENSP00000262450,ENSP00000264606,ENSP00000270225,ENSP00000288135,ENSP00000305355,ENSP00000306983,ENSP00000309555,ENSP00000316512,ENSP00000324806,ENSP00000354207,ENSP00000354522,ENSP00000362824,ENSP00000363763,ENSP00000367203,ENSP00000374213,ENSP00000376204,ENSP00000379098,ENSP00000380044,ENSP00000380136,ENSP00000381932,ENSP00000384823,ENSP00000386759,ENSP00000395535…	APBB1,ASH1L,CAMK2B,CHD5,CREBBP,CSNK1E,DYRK1A,EHMT1,EP400,EPC2,EPHB2,FBXO11,GSK3B,HCFC1,HDAC4,KAT6A,KDM6A,KIT,MARK1,MECP2,NSD1,NTRK3,OGT,PRKCB,SAE1,SETD2,TLK2,TOP1,YEATS2
GO:0060322	head development	26	692	6.26e-07	ENSP00000254846,ENSP00000262450,ENSP00000282516,ENSP00000298552,ENSP00000301030,ENSP00000307479,ENSP00000309539,ENSP00000324806,ENSP00000338185,ENSP00000338629,ENSP00000344479,ENSP00000347710,ENSP00000351015,ENSP00000353590,ENSP00000359216,ENSP00000362441,ENSP00000363763,ENSP00000367446,ENSP00000370340,ENSP00000380602,ENSP00000382863,ENSP00000386759,ENSP00000392028,ENSP00000395535,ENSP00000401112…	ANKRD11,ARNT2,ATRX,CHD5,CHD7,CHD8,CIC,CNTN4,DPYSL2,EPHB2,EXT1,GSK3B,KDM6B,MECP2,MYH10,NF1,NFIB,NIPBL,NR4A2,OPHN1,PLCB1,PTBP2,RERE,SATB2,SETD2,TSC1
GO:0044260	cellular macromolecule metabolic process	104	6413	6.38e-07	ENSP00000025008,ENSP00000159111,ENSP00000181839,ENSP00000254846,ENSP00000254976,ENSP00000257430,ENSP00000258484,ENSP00000259605,ENSP00000261609,ENSP00000262043,ENSP00000262238,ENSP00000262367,ENSP00000262450,ENSP00000263377,ENSP00000264010,ENSP00000264606,ENSP00000265085,ENSP00000265773,ENSP00000267064,ENSP00000268712,ENSP00000270225,ENSP00000277225,ENSP00000280377,ENSP00000281928,ENSP00000282516…	APBB1,APC,ARID1B,ARNT2,ASH1L,ATRX,AUTS2,BAZ2B,BIRC6,BRD4,CAMK2B,CAMTA1,CASK,CDC42BPB,CDK13,CHD3,CHD5,CHD7,CHD8,CIC,CPEB4,CREBBP,CSNK1E,CTCF,DAPK1,DCUN1D1,DDX3X,DLG4,DYRK1A,EHMT1,EP400,EPC2,EPHB2,EXT1,FBXO11,FOXP1,GIGYF2,GPHN,GSK3B,HCFC1,HDAC4,HERC2,HNRNPU,HUWE1,INTS6,JARID2,JMJD1C,KAT6A,KDM4B,KDM6A,KDM6B,KHDRBS3,KIT,MAPK8IP2,MARK1,MBD5,MECP2,MED13,MED13L,MEIS2,MKL2,NCOR1,NF1,NFIB,NFIX,NIPBL,NPAS2…
GO:0031325	positive regulation of cellular metabolic process	63	3060	7e-07	ENSP00000025008,ENSP00000181839,ENSP00000238647,ENSP00000254846,ENSP00000262238,ENSP00000262367,ENSP00000263377,ENSP00000264010,ENSP00000264606,ENSP00000265773,ENSP00000267064,ENSP00000275034,ENSP00000277225,ENSP00000282516,ENSP00000283179,ENSP00000288135,ENSP00000292782,ENSP00000298552,ENSP00000305355,ENSP00000306522,ENSP00000307479,ENSP00000309555,ENSP00000310094,ENSP00000323074,ENSP00000324806…	APBB1,ARID1B,ARNT2,ASH1L,ATRX,AUTS2,BRD4,CAMTA1,CDK13,CHD7,CHD8,CREBBP,CSNK1E,CTCF,DAPK1,DCUN1D1,DDX3X,DLG4,DYRK1A,GIGYF2,GSK3B,HCFC1,HDAC4,HNRNPU,IRF2BPL,JARID2,KAT6A,KDM6B,KIT,MAPK8IP2,MECP2,MED13,MEIS2,MKL2,NFIB,NFIX,NIPBL,NPAS2,NR2F1,NR4A2,NSD1,NTRK3,OGT,PHF2,PHIP,PLCB1,PRICKLE1,PRKCB,RAI1,RB1CC1,RERE,RFX3,SATB2,SMARCA2,SMARCC2,TAOK2,TCF4,TNRC6B,TSC1,USP7,WAC,YY1,ZNF462
GO:0007420	brain development	25	650	7.57e-07	ENSP00000254846,ENSP00000262450,ENSP00000282516,ENSP00000298552,ENSP00000307479,ENSP00000309539,ENSP00000324806,ENSP00000338185,ENSP00000338629,ENSP00000344479,ENSP00000347710,ENSP00000351015,ENSP00000353590,ENSP00000359216,ENSP00000362441,ENSP00000363763,ENSP00000367446,ENSP00000370340,ENSP00000380602,ENSP00000382863,ENSP00000386759,ENSP00000392028,ENSP00000395535,ENSP00000401112,ENSP00000458663	ARNT2,ATRX,CHD5,CHD7,CHD8,CIC,CNTN4,DPYSL2,EPHB2,EXT1,GSK3B,KDM6B,MECP2,MYH10,NF1,NFIB,NIPBL,NR4A2,OPHN1,PLCB1,PTBP2,RERE,SATB2,SETD2,TSC1
GO:0090304	nucleic acid metabolic process	74	3941	1.06e-06	ENSP00000025008,ENSP00000159111,ENSP00000161863,ENSP00000181839,ENSP00000258484,ENSP00000261609,ENSP00000262043,ENSP00000262238,ENSP00000262367,ENSP00000262450,ENSP00000263377,ENSP00000264010,ENSP00000264606,ENSP00000265271,ENSP00000265773,ENSP00000267064,ENSP00000268712,ENSP00000277225,ENSP00000281928,ENSP00000282516,ENSP00000283179,ENSP00000305355,ENSP00000306522,ENSP00000307479,ENSP00000309555…	APBB1,ARID1B,ARNT2,ASH1L,ATRX,AUTS2,BAZ2B,BRD4,CAMTA1,CDK13,CHD3,CHD5,CHD7,CHD8,CIC,CREBBP,CSNK1E,CTCF,DDX3X,EHMT1,EPC2,FOXP1,HCFC1,HDAC4,HERC2,HNRNPU,HUWE1,INTS6,JARID2,JMJD1C,KAT6A,KDM4B,KHDRBS3,MECP2,MED13,MED13L,MEIS2,MKL2,NCOR1,NFIB,NFIX,NIPBL,NPAS2,NR2F1,NR3C2,NR4A2,NSD1,PHF2,PHF3,PRKCB,PRPF39,PTBP2,RB1CC1,RBM27,RERE,RFX3,SATB2,SETD2,SMARCA2,SMARCC2,SRSF11,TCF4,TOP1,TRIM33,TRIP12,UBR5,UPF2,…
GO:1903507	negative regulation of nucleic acid-templated transcription	35	1220	1.32e-06	ENSP00000238647,ENSP00000262238,ENSP00000262367,ENSP00000264010,ENSP00000264606,ENSP00000265773,ENSP00000265990,ENSP00000267064,ENSP00000268712,ENSP00000282516,ENSP00000283179,ENSP00000306983,ENSP00000309555,ENSP00000325819,ENSP00000338185,ENSP00000338629,ENSP00000341280,ENSP00000344479,ENSP00000345064,ENSP00000351250,ENSP00000362441,ENSP00000370340,ENSP00000371434,ENSP00000380136,ENSP00000380781…	APBB1,ATRX,BTAF1,CHD8,CIC,CREBBP,CTCF,EHMT1,FOXP1,HCFC1,HDAC4,HNRNPU,IRF2BPL,JARID2,KAT6A,MECP2,MEIS2,NCOR1,NFIB,NFIX,NIPBL,NR2F1,NR4A2,NSD1,PLCB1,PRICKLE1,RERE,RFX3,SATB2,SMARCA2,SMARCC2,TRIM33,YEATS2,YY1,ZMYND11
GO:0007611	learning or memory	15	237	1.44e-06	ENSP00000254976,ENSP00000265459,ENSP00000288135,ENSP00000330572,ENSP00000338185,ENSP00000351015,ENSP00000358513,ENSP00000363763,ENSP00000371084,ENSP00000382428,ENSP00000395535,ENSP00000409667,ENSP00000451648,ENSP00000453793,ENSP00000458663	ATP8A1,CIC,CNR1,DLG4,EPHB2,KIT,MAPK8IP2,MECP2,MEIS2,NF1,NRXN2,NRXN3,PLCB1,SNAP25,SYNJ1
GO:0007268	chemical synaptic transmission	19	402	1.9e-06	ENSP00000222812,ENSP00000254976,ENSP00000262895,ENSP00000265459,ENSP00000266546,ENSP00000287766,ENSP00000295987,ENSP00000320025,ENSP00000324806,ENSP00000330572,ENSP00000344546,ENSP00000351015,ENSP00000361769,ENSP00000362399,ENSP00000367408,ENSP00000382177,ENSP00000382428,ENSP00000395535,ENSP00000409667	ARID1B,CACNB2,CASK,CLSTN3,DLG4,GRIK5,GSK3B,MAPK8IP2,MECP2,MYO5A,NF1,NRXN2,RIMS3,SLC6A1,SNAP25,STX1A,STXBP1,SYN1,SYNJ1
GO:0007010	cytoskeleton organization	30	953	1.94e-06	ENSP00000236925,ENSP00000263710,ENSP00000268712,ENSP00000275034,ENSP00000280772,ENSP00000288135,ENSP00000307959,ENSP00000309539,ENSP00000310094,ENSP00000343690,ENSP00000344087,ENSP00000347710,ENSP00000348965,ENSP00000349588,ENSP00000351015,ENSP00000353508,ENSP00000353590,ENSP00000354923,ENSP00000355237,ENSP00000356224,ENSP00000362441,ENSP00000364277,ENSP00000369716,ENSP00000369989,ENSP00000376368…	ANK2,ANK3,ATRX,AUTS2,CAMSAP2,CDC42BPB,CHD3,CLASP1,DMD,DPYSL2,DPYSL3,DST,DYNC1H1,FGD1,KATNAL1,KIT,MAP2,MARK1,MECP2,MYH10,NCOR1,NF1,OPHN1,PHIP,QRICH1,SETD2,SPAST,SYNE1,TAOK2,WASF1
GO:2000026	regulation of multicellular organismal development	45	1876	1.98e-06	ENSP00000236925,ENSP00000254976,ENSP00000262367,ENSP00000263710,ENSP00000264606,ENSP00000266546,ENSP00000282516,ENSP00000288135,ENSP00000295902,ENSP00000298552,ENSP00000305288,ENSP00000305355,ENSP00000309539,ENSP00000320038,ENSP00000324806,ENSP00000338185,ENSP00000339086,ENSP00000341280,ENSP00000343690,ENSP00000345064,ENSP00000350364,ENSP00000351015,ENSP00000353508,ENSP00000354207,ENSP00000354923…	APBB1,ARHGAP33,CAMK2B,CAMSAP2,CHD7,CLASP1,CLSTN2,CLSTN3,CNR1,CNTN4,CREBBP,CSNK1E,DLG4,DMD,DPYSL2,DPYSL3,EHMT1,EPHB2,FOXP1,GSK3B,HDAC4,JARID2,KIT,MAP2,MARK1,MECP2,MEIS2,MKL2,NEGR1,NF1,NFIB,NIPBL,NLGN2,NRCAM,NTRK3,PLCB1,PRICKLE1,PRICKLE2,PRKCB,RFX3,SNAP25,TCF4,TNRC6B,TRIP12,TSC1
GO:0009987	cellular process	180	14652	2.01e-06	ENSP00000025008,ENSP00000159111,ENSP00000161863,ENSP00000181839,ENSP00000222812,ENSP00000236925,ENSP00000253401,ENSP00000254846,ENSP00000254976,ENSP00000257215,ENSP00000257430,ENSP00000258484,ENSP00000259605,ENSP00000261609,ENSP00000262043,ENSP00000262238,ENSP00000262367,ENSP00000262450,ENSP00000262895,ENSP00000263377,ENSP00000263710,ENSP00000264010,ENSP00000264606,ENSP00000265085,ENSP00000265271…	ANK2,ANK3,APBB1,APC,ARHGAP32,ARHGAP33,ARHGEF9,ARID1B,ARNT2,ASH1L,ATP1A3,ATP8A1,ATRX,AUTS2,BAZ2B,BIRC6,BRD4,CACNA1C,CACNA2D1,CACNB2,CADM1,CAMK2B,CAMSAP2,CAMTA1,CASK,CDC42BPB,CDK13,CHD3,CHD5,CHD7,CHD8,CIC,CLASP1,CLSTN3,CNR1,CNTN4,CPEB4,CREBBP,CSNK1E,CTCF,DAGLA,DAPK1,DCUN1D1,DDX3X,DLG4,DMD,DMXL2,DOCK4,DPYSL2,DPYSL3,DST,DYNC1H1,DYRK1A,EHMT1,EP400,EPC2,EPHB2,EXOC5,EXT1,FBXO11,FGD1,FOXP1,GGNBP2,GIGYF2,…
GO:0051641	cellular localization	49	2180	3.14e-06	ENSP00000222812,ENSP00000254976,ENSP00000261609,ENSP00000262895,ENSP00000263710,ENSP00000264010,ENSP00000265459,ENSP00000266376,ENSP00000280772,ENSP00000282516,ENSP00000283179,ENSP00000288135,ENSP00000295987,ENSP00000298552,ENSP00000305288,ENSP00000306253,ENSP00000307959,ENSP00000310094,ENSP00000316454,ENSP00000320025,ENSP00000338629,ENSP00000344314,ENSP00000345064,ENSP00000347710,ENSP00000348708…	ANK2,ANK3,ATRX,CACNA1C,CACNA2D1,CACNB2,CASK,CLASP1,CSNK1E,CTCF,DDX3X,DLG4,DMD,DPP6,DST,DYNC1H1,EXOC5,GPHN,GRIK5,HERC2,HNRNPU,ITPR1,KCNB1,KIF5C,KIT,MARK1,MYH10,MYO5A,NF1,NIPBL,NLGN2,NRXN2,OFD1,OPHN1,PACS1,PRICKLE1,RERE,RIMS3,SNAP25,SPAST,SRSF11,STX1A,STXBP1,SYN1,SYNE1,SYNJ1,TAOK2,TSC1,UPF2
GO:0016070	RNA metabolic process	66	3430	3.34e-06	ENSP00000025008,ENSP00000159111,ENSP00000161863,ENSP00000181839,ENSP00000258484,ENSP00000262043,ENSP00000262238,ENSP00000262367,ENSP00000262450,ENSP00000263377,ENSP00000264010,ENSP00000264606,ENSP00000265271,ENSP00000265773,ENSP00000267064,ENSP00000268712,ENSP00000277225,ENSP00000281928,ENSP00000282516,ENSP00000283179,ENSP00000305355,ENSP00000306522,ENSP00000307479,ENSP00000309555,ENSP00000310260…	APBB1,ARID1B,ARNT2,ASH1L,ATRX,AUTS2,BAZ2B,BRD4,CAMTA1,CDK13,CHD3,CHD5,CHD7,CHD8,CIC,CREBBP,CTCF,DDX3X,EPC2,FOXP1,HCFC1,HDAC4,HNRNPU,INTS6,JARID2,JMJD1C,KAT6A,KDM4B,KHDRBS3,MECP2,MED13,MED13L,MEIS2,MKL2,NCOR1,NFIB,NFIX,NIPBL,NPAS2,NR2F1,NR3C2,NR4A2,NSD1,PHF2,PHF3,PRKCB,PRPF39,PTBP2,RB1CC1,RBM27,RERE,RFX3,SATB2,SETD2,SMARCA2,SMARCC2,SRSF11,TCF4,TRIM33,UPF2,WAC,YTHDC2,YY1,ZMYND11,ZNF462,ZNF827
GO:2001257	regulation of cation channel activity	12	152	3.36e-06	ENSP00000280772,ENSP00000305288,ENSP00000320025,ENSP00000330572,ENSP00000332116,ENSP00000349320,ENSP00000349588,ENSP00000354923,ENSP00000363763,ENSP00000382177,ENSP00000382428,ENSP00000386135	ANK2,ANK3,CACNA2D1,CACNB2,DAPK1,DLG4,DMD,EPHB2,MAPK8IP2,MYO5A,NLGN2,PDE4B
GO:0006139	nucleobase-containing compound metabolic process	80	4551	3.49e-06	ENSP00000025008,ENSP00000159111,ENSP00000161863,ENSP00000181839,ENSP00000258484,ENSP00000261609,ENSP00000262043,ENSP00000262238,ENSP00000262367,ENSP00000262450,ENSP00000263377,ENSP00000264010,ENSP00000264606,ENSP00000265271,ENSP00000265773,ENSP00000267064,ENSP00000268712,ENSP00000277225,ENSP00000281928,ENSP00000282516,ENSP00000283179,ENSP00000305355,ENSP00000306522,ENSP00000307479,ENSP00000309539…	APBB1,ARID1B,ARNT2,ASH1L,ATRX,AUTS2,BAZ2B,BRD4,CAMTA1,CASK,CDK13,CHD3,CHD5,CHD7,CHD8,CIC,CREBBP,CSNK1E,CTCF,DDX3X,DLG4,DPYSL2,EHMT1,EPC2,FOXP1,GPHN,HCFC1,HDAC4,HERC2,HNRNPU,HUWE1,INTS6,JARID2,JMJD1C,KAT6A,KDM4B,KHDRBS3,MECP2,MED13,MED13L,MEIS2,MKL2,NCOR1,NFIB,NFIX,NIPBL,NPAS2,NR2F1,NR3C2,NR4A2,NSD1,PDE4A,PDE4B,PHF2,PHF3,PRKCB,PRPF39,PTBP2,RB1CC1,RBM27,RERE,RFX3,SATB2,SETD2,SMARCA2,SMARCC2,SRSF11,…
GO:0016573	histone acetylation	10	96	3.6e-06	ENSP00000258484,ENSP00000262367,ENSP00000262450,ENSP00000306983,ENSP00000309555,ENSP00000362824,ENSP00000374213,ENSP00000380136,ENSP00000395535,ENSP00000477213	APBB1,CHD5,CREBBP,EP400,EPC2,HCFC1,KAT6A,MECP2,OGT,YEATS2
GO:0006464	cellular protein modification process	60	2999	4.24e-06	ENSP00000159111,ENSP00000181839,ENSP00000254846,ENSP00000257430,ENSP00000258484,ENSP00000259605,ENSP00000261609,ENSP00000262238,ENSP00000262367,ENSP00000262450,ENSP00000264606,ENSP00000270225,ENSP00000280377,ENSP00000288135,ENSP00000292782,ENSP00000305355,ENSP00000306983,ENSP00000309555,ENSP00000310094,ENSP00000316512,ENSP00000324806,ENSP00000330572,ENSP00000334928,ENSP00000339299,ENSP00000340648…	APBB1,APC,ASH1L,BIRC6,CAMK2B,CASK,CDC42BPB,CDK13,CHD3,CHD5,CREBBP,CSNK1E,DAPK1,DCUN1D1,DLG4,DYRK1A,EHMT1,EP400,EPC2,EPHB2,EXT1,FBXO11,GPHN,GSK3B,HCFC1,HDAC4,HERC2,HUWE1,JMJD1C,KAT6A,KDM4B,KDM6A,KDM6B,KIT,MAPK8IP2,MARK1,MBD5,MECP2,NF1,NSD1,NTRK3,OGT,PHF2,PRKCB,PTPRB,RNF38,SAE1,SETD2,TAOK2,TLK2,TOP1,TRIM33,TRIO,TRIP12,UBR5,USP15,USP7,WAC,YEATS2,YY1
GO:0050808	synapse organization	13	189	4.27e-06	ENSP00000265459,ENSP00000266546,ENSP00000280772,ENSP00000298552,ENSP00000305288,ENSP00000320025,ENSP00000353590,ENSP00000363763,ENSP00000368314,ENSP00000382177,ENSP00000382428,ENSP00000395535,ENSP00000417901	ANK3,CACNB2,CLSTN3,DLG4,EPHB2,GPHN,MECP2,MYH10,MYO5A,NLGN2,NRCAM,NRXN2,TSC1
GO:0043269	regulation of ion transport	23	618	4.32e-06	ENSP00000266376,ENSP00000268712,ENSP00000280772,ENSP00000286628,ENSP00000305288,ENSP00000319591,ENSP00000320025,ENSP00000330572,ENSP00000332116,ENSP00000349320,ENSP00000349588,ENSP00000354923,ENSP00000358513,ENSP00000360806,ENSP00000362399,ENSP00000363763,ENSP00000367001,ENSP00000371084,ENSP00000379098,ENSP00000382177,ENSP00000382428,ENSP00000386135,ENSP00000392028	ANK2,ANK3,ATP8A1,CACNA1C,CACNA2D1,CACNB2,CAMK2B,CHD7,CNR1,DAPK1,DLG4,DMD,DPP6,EPHB2,KCNB1,KCND3,KCNMA1,MAPK8IP2,MYO5A,NCOR1,NLGN2,PDE4B,STXBP1
GO:0045892	negative regulation of transcription, DNA-templated	33	1169	4.32e-06	ENSP00000238647,ENSP00000262238,ENSP00000262367,ENSP00000264010,ENSP00000264606,ENSP00000265773,ENSP00000265990,ENSP00000267064,ENSP00000268712,ENSP00000282516,ENSP00000283179,ENSP00000306983,ENSP00000309555,ENSP00000325819,ENSP00000338185,ENSP00000341280,ENSP00000344479,ENSP00000345064,ENSP00000351250,ENSP00000362441,ENSP00000370340,ENSP00000371434,ENSP00000380136,ENSP00000380781,ENSP00000382863…	APBB1,ATRX,BTAF1,CHD8,CIC,CREBBP,CTCF,EHMT1,FOXP1,HCFC1,HDAC4,HNRNPU,IRF2BPL,JARID2,KAT6A,MECP2,MEIS2,NCOR1,NFIB,NFIX,NIPBL,NR2F1,NR4A2,NSD1,PLCB1,PRICKLE1,RFX3,SATB2,SMARCA2,SMARCC2,TRIM33,YEATS2,YY1
GO:0050767	regulation of neurogenesis	25	730	5.37e-06	ENSP00000236925,ENSP00000254976,ENSP00000282516,ENSP00000288135,ENSP00000298552,ENSP00000309539,ENSP00000320038,ENSP00000324806,ENSP00000343690,ENSP00000350364,ENSP00000351015,ENSP00000353508,ENSP00000354207,ENSP00000354923,ENSP00000358513,ENSP00000363763,ENSP00000368314,ENSP00000379098,ENSP00000380044,ENSP00000380602,ENSP00000381382,ENSP00000382428,ENSP00000392028,ENSP00000477213,ENSP00000483424	APBB1,ARHGAP33,CAMK2B,CAMSAP2,CHD7,CNR1,CNTN4,CSNK1E,DLG4,DMD,DPYSL2,DPYSL3,EPHB2,GSK3B,KIT,MAP2,MARK1,NEGR1,NF1,NIPBL,NRCAM,NTRK3,SNAP25,TCF4,TSC1
GO:0023052	signaling	86	5108	5.46e-06	ENSP00000222812,ENSP00000253401,ENSP00000254976,ENSP00000257215,ENSP00000257430,ENSP00000262367,ENSP00000262895,ENSP00000264606,ENSP00000265085,ENSP00000265459,ENSP00000266376,ENSP00000266546,ENSP00000275034,ENSP00000280377,ENSP00000280772,ENSP00000287766,ENSP00000288135,ENSP00000295902,ENSP00000295987,ENSP00000305355,ENSP00000306253,ENSP00000307959,ENSP00000309539,ENSP00000310094,ENSP00000310260…	ANK2,ANK3,APBB1,APC,ARHGAP32,ARHGAP33,ARHGEF9,ARID1B,ASH1L,ATP1A3,ATRX,CACNA1C,CACNA2D1,CACNB2,CAMK2B,CASK,CDC42BPB,CHD8,CLSTN3,CNR1,CPEB4,CREBBP,CSNK1E,DAGLA,DAPK1,DDX3X,DLG4,DMD,DOCK4,DPYSL2,DST,EPHB2,EXT1,FGD1,GIGYF2,GRIK5,GSK3B,HDAC4,INTS6,ITPR1,KCNB1,KCND3,KDM6A,KIT,MAPK8IP2,MARK1,MECP2,MED13,MYO5A,NEO1,NF1,NR2F1,NR3C2,NR4A2,NRCAM,NRXN2,NRXN3,NTRK3,OCRL,OGT,OPHN1,PDE4A,PDE4B,PHIP,PLCB1,PRICK…
GO:1902275	regulation of chromatin organization	12	162	5.85e-06	ENSP00000282516,ENSP00000283179,ENSP00000316512,ENSP00000341280,ENSP00000344087,ENSP00000352185,ENSP00000362441,ENSP00000362824,ENSP00000373696,ENSP00000395535,ENSP00000395929,ENSP00000429084	ATRX,AUTS2,HNRNPU,JARID2,MECP2,NIPBL,NSD1,OGT,PHF2,TLK2,TRIP12,UBR5
GO:0060284	regulation of cell development	27	846	6.38e-06	ENSP00000236925,ENSP00000254976,ENSP00000264606,ENSP00000282516,ENSP00000288135,ENSP00000298552,ENSP00000309539,ENSP00000320038,ENSP00000324806,ENSP00000343690,ENSP00000350364,ENSP00000351015,ENSP00000353508,ENSP00000354207,ENSP00000354923,ENSP00000358513,ENSP00000363763,ENSP00000368314,ENSP00000371434,ENSP00000379098,ENSP00000380044,ENSP00000380602,ENSP00000381382,ENSP00000382428,ENSP00000392028…	APBB1,ARHGAP33,CAMK2B,CAMSAP2,CHD7,CNR1,CNTN4,CSNK1E,DLG4,DMD,DPYSL2,DPYSL3,EPHB2,GSK3B,HDAC4,KIT,MAP2,MARK1,NEGR1,NF1,NIPBL,NRCAM,NTRK3,RFX3,SNAP25,TCF4,TSC1
GO:0050896	response to stimulus	116	7824	6.4e-06	ENSP00000161863,ENSP00000181839,ENSP00000222812,ENSP00000253401,ENSP00000254846,ENSP00000254976,ENSP00000257215,ENSP00000257430,ENSP00000258484,ENSP00000261609,ENSP00000262238,ENSP00000262367,ENSP00000262895,ENSP00000263377,ENSP00000264606,ENSP00000265085,ENSP00000265459,ENSP00000266376,ENSP00000275034,ENSP00000280377,ENSP00000280772,ENSP00000282516,ENSP00000283179,ENSP00000286628,ENSP00000288135…	ANK2,ANK3,APBB1,APC,ARHGAP32,ARHGAP33,ARHGEF9,ARID1B,ARNT2,ATP1A3,ATP8A1,ATRX,BRD4,CACNA1C,CACNA2D1,CADM1,CAMK2B,CDC42BPB,CDK13,CHD7,CHD8,CNR1,CNTN4,CPEB4,CREBBP,CSNK1E,DAGLA,DAPK1,DDX3X,DLG4,DMD,DOCK4,DPYSL2,DPYSL3,DST,DYNC1H1,EHMT1,EPC2,EPHB2,EXT1,FGD1,FOXP1,GIGYF2,GPHN,GRIK5,GSK3B,HCFC1,HDAC4,HERC2,HNRNPU,HUWE1,INTS6,ITPR1,JARID2,JMJD1C,KAT6A,KCNB1,KCNMA1,KDM6A,KDM6B,KIF5C,KIT,MAP2,MAPK8IP2,MA…
GO:0023061	signal release	12	165	6.84e-06	ENSP00000222812,ENSP00000254976,ENSP00000265459,ENSP00000295987,ENSP00000351015,ENSP00000356213,ENSP00000361769,ENSP00000362399,ENSP00000367408,ENSP00000380271,ENSP00000382177,ENSP00000409667	CASK,MYO5A,NF1,NRXN2,RAPGEF4,RIMS3,SNAP25,STX1A,STXBP1,SYN1,SYNJ1,VIP
GO:0044271	cellular nitrogen compound biosynthetic process	66	3528	8.29e-06	ENSP00000025008,ENSP00000159111,ENSP00000181839,ENSP00000258484,ENSP00000262043,ENSP00000262238,ENSP00000262367,ENSP00000262450,ENSP00000263377,ENSP00000264010,ENSP00000264606,ENSP00000265085,ENSP00000265773,ENSP00000267064,ENSP00000268712,ENSP00000277225,ENSP00000281928,ENSP00000282516,ENSP00000283179,ENSP00000305355,ENSP00000306522,ENSP00000307479,ENSP00000309555,ENSP00000310260,ENSP00000325819…	APBB1,ARID1B,ARNT2,ASH1L,ATRX,AUTS2,BAZ2B,BRD4,CAMTA1,CASK,CDK13,CHD3,CHD5,CHD7,CHD8,CIC,CPEB4,CREBBP,CTCF,DDX3X,DLG4,DMD,EPC2,FOXP1,HCFC1,HDAC4,HNRNPU,INTS6,JARID2,JMJD1C,KAT6A,KDM4B,KHDRBS3,MECP2,MED13,MED13L,MEIS2,MKL2,NCOR1,NFIB,NFIX,NIPBL,NPAS2,NR2F1,NR3C2,NR4A2,NSD1,PDE4A,PDE4B,PHF2,PHF3,PRKCB,RB1CC1,RERE,RFX3,SATB2,SETD2,SMARCA2,SMARCC2,TCF4,TRIM33,WAC,YY1,ZMYND11,ZNF462,ZNF827
GO:0000122	negative regulation of transcription by RNA polymerase II	26	809	9.19e-06	ENSP00000238647,ENSP00000262238,ENSP00000262367,ENSP00000264010,ENSP00000264606,ENSP00000265773,ENSP00000268712,ENSP00000282516,ENSP00000283179,ENSP00000306983,ENSP00000309555,ENSP00000325819,ENSP00000341280,ENSP00000344479,ENSP00000351250,ENSP00000362441,ENSP00000370340,ENSP00000380781,ENSP00000382863,ENSP00000395535,ENSP00000395929,ENSP00000401112,ENSP00000417980,ENSP00000453793,ENSP00000458663…	APBB1,ATRX,CHD8,CIC,CREBBP,CTCF,EHMT1,HCFC1,HDAC4,HNRNPU,IRF2BPL,JARID2,MECP2,MEIS2,NCOR1,NFIB,NFIX,NIPBL,NR2F1,NR4A2,NSD1,SATB2,SMARCA2,TRIM33,YEATS2,YY1
GO:0006725	cellular aromatic compound metabolic process	81	4754	9.37e-06	ENSP00000025008,ENSP00000159111,ENSP00000161863,ENSP00000181839,ENSP00000258484,ENSP00000261609,ENSP00000262043,ENSP00000262238,ENSP00000262367,ENSP00000262450,ENSP00000263377,ENSP00000264010,ENSP00000264606,ENSP00000265271,ENSP00000265773,ENSP00000267064,ENSP00000268712,ENSP00000277225,ENSP00000281928,ENSP00000282516,ENSP00000283179,ENSP00000305355,ENSP00000306522,ENSP00000307479,ENSP00000309539…	APBB1,ARID1B,ARNT2,ASH1L,ATRX,AUTS2,BAZ2B,BRD4,CAMTA1,CASK,CDK13,CHD3,CHD5,CHD7,CHD8,CIC,CREBBP,CSNK1E,CTCF,DDX3X,DLG4,DPYSL2,EHMT1,EPC2,FOXP1,GPHN,HCFC1,HDAC4,HERC2,HNRNPU,HUWE1,INTS6,JARID2,JMJD1C,KAT6A,KDM4B,KHDRBS3,MECP2,MED13,MED13L,MEIS2,MKL2,MYO5A,NCOR1,NFIB,NFIX,NIPBL,NPAS2,NR2F1,NR3C2,NR4A2,NSD1,PDE4A,PDE4B,PHF2,PHF3,PRKCB,PRPF39,PTBP2,RB1CC1,RBM27,RERE,RFX3,SATB2,SETD2,SMARCA2,SMARCC2,S…
GO:0120035	regulation of plasma membrane bounded cell projection organization	22	600	9.44e-06	ENSP00000236925,ENSP00000254976,ENSP00000257430,ENSP00000264606,ENSP00000288135,ENSP00000298552,ENSP00000309539,ENSP00000320038,ENSP00000324806,ENSP00000343690,ENSP00000344087,ENSP00000350364,ENSP00000353508,ENSP00000354207,ENSP00000354923,ENSP00000358513,ENSP00000363763,ENSP00000368314,ENSP00000379098,ENSP00000382428,ENSP00000477213,ENSP00000483424	APBB1,APC,ARHGAP33,AUTS2,CAMK2B,CAMSAP2,CNR1,DLG4,DMD,DPYSL2,DPYSL3,EPHB2,GSK3B,HDAC4,KIT,MAP2,MARK1,NEGR1,NRCAM,NTRK3,SNAP25,TSC1
GO:0010467	gene expression	68	3733	1.31e-05	ENSP00000025008,ENSP00000159111,ENSP00000161863,ENSP00000181839,ENSP00000258484,ENSP00000262043,ENSP00000262238,ENSP00000262367,ENSP00000262450,ENSP00000263377,ENSP00000264010,ENSP00000264606,ENSP00000265085,ENSP00000265271,ENSP00000265773,ENSP00000267064,ENSP00000268712,ENSP00000277225,ENSP00000281928,ENSP00000282516,ENSP00000283179,ENSP00000305355,ENSP00000306522,ENSP00000307479,ENSP00000309555…	APBB1,ARID1B,ARNT2,ASH1L,ATRX,AUTS2,BAZ2B,BRD4,CAMTA1,CDK13,CHD3,CHD5,CHD7,CHD8,CIC,CPEB4,CREBBP,CTCF,DDX3X,EPC2,FOXP1,HCFC1,HDAC4,HNRNPU,INTS6,JARID2,JMJD1C,KAT6A,KDM4B,KHDRBS3,MECP2,MED13,MED13L,MEIS2,MKL2,NCOR1,NFIB,NFIX,NIPBL,NPAS2,NR2F1,NR3C2,NR4A2,NSD1,OGT,PHF2,PHF3,PRKCB,PRPF39,PTBP2,RB1CC1,RBM27,RERE,RFX3,SATB2,SETD2,SMARCA2,SMARCC2,SRSF11,TCF4,TRIM33,UPF2,WAC,YTHDC2,YY1,ZMYND11,ZNF462,ZN…
GO:0007154	cell communication	86	5219	1.33e-05	ENSP00000222812,ENSP00000253401,ENSP00000254976,ENSP00000257215,ENSP00000257430,ENSP00000262367,ENSP00000262895,ENSP00000264606,ENSP00000265085,ENSP00000265459,ENSP00000266376,ENSP00000266546,ENSP00000275034,ENSP00000280377,ENSP00000280772,ENSP00000287766,ENSP00000288135,ENSP00000295902,ENSP00000295987,ENSP00000298552,ENSP00000305355,ENSP00000306253,ENSP00000307959,ENSP00000309539,ENSP00000310094…	ANK2,ANK3,APBB1,APC,ARHGAP32,ARHGAP33,ARHGEF9,ARID1B,ASH1L,ATP1A3,ATRX,CACNA1C,CACNA2D1,CACNB2,CAMK2B,CASK,CDC42BPB,CHD8,CLSTN3,CNR1,CPEB4,CREBBP,CSNK1E,DAGLA,DAPK1,DDX3X,DLG4,DMD,DOCK4,DPYSL2,DST,EPHB2,EXT1,FGD1,GIGYF2,GRIK5,GSK3B,HDAC4,INTS6,ITPR1,KCNB1,KDM6A,KIT,MAPK8IP2,MARK1,MECP2,MED13,MYO5A,NEO1,NF1,NR2F1,NR3C2,NR4A2,NRCAM,NRXN2,NRXN3,NTRK3,OCRL,OGT,OPHN1,PDE4A,PDE4B,PHIP,PLCB1,PRICKLE1,PR…
GO:0032989	cellular component morphogenesis	24	720	1.37e-05	ENSP00000280772,ENSP00000309539,ENSP00000310094,ENSP00000330572,ENSP00000332164,ENSP00000338629,ENSP00000341198,ENSP00000344087,ENSP00000344479,ENSP00000347710,ENSP00000349588,ENSP00000353508,ENSP00000353590,ENSP00000362399,ENSP00000363763,ENSP00000367446,ENSP00000368314,ENSP00000370340,ENSP00000376368,ENSP00000380602,ENSP00000382428,ENSP00000393379,ENSP00000451648,ENSP00000477213	ANK2,ANK3,APBB1,AUTS2,CNTN4,DLG4,DPYSL2,EPHB2,EXT1,KIF5C,MAP2,MAPK8IP2,MYH10,NEO1,NFIB,NR4A2,NRCAM,NRXN3,OPHN1,RERE,SLIT3,STXBP1,TAOK2,WASF1
GO:0043412	macromolecule modification	61	3197	1.4e-05	ENSP00000159111,ENSP00000181839,ENSP00000254846,ENSP00000257430,ENSP00000258484,ENSP00000259605,ENSP00000261609,ENSP00000262238,ENSP00000262367,ENSP00000262450,ENSP00000264606,ENSP00000270225,ENSP00000280377,ENSP00000288135,ENSP00000292782,ENSP00000305355,ENSP00000306983,ENSP00000309555,ENSP00000310094,ENSP00000316512,ENSP00000324806,ENSP00000330572,ENSP00000334928,ENSP00000339299,ENSP00000340648…	APBB1,APC,ASH1L,ATRX,BIRC6,CAMK2B,CASK,CDC42BPB,CDK13,CHD3,CHD5,CREBBP,CSNK1E,DAPK1,DCUN1D1,DLG4,DYRK1A,EHMT1,EP400,EPC2,EPHB2,EXT1,FBXO11,GPHN,GSK3B,HCFC1,HDAC4,HERC2,HUWE1,JMJD1C,KAT6A,KDM4B,KDM6A,KDM6B,KIT,MAPK8IP2,MARK1,MBD5,MECP2,NF1,NSD1,NTRK3,OGT,PHF2,PRKCB,PTPRB,RNF38,SAE1,SETD2,TAOK2,TLK2,TOP1,TRIM33,TRIO,TRIP12,UBR5,USP15,USP7,WAC,YEATS2,YY1
GO:1904062	regulation of cation transmembrane transport	15	294	1.53e-05	ENSP00000266376,ENSP00000280772,ENSP00000305288,ENSP00000320025,ENSP00000330572,ENSP00000332116,ENSP00000349320,ENSP00000349588,ENSP00000354923,ENSP00000363763,ENSP00000367001,ENSP00000382177,ENSP00000382428,ENSP00000386135,ENSP00000392028	ANK2,ANK3,CACNA1C,CACNA2D1,CACNB2,CHD7,DAPK1,DLG4,DMD,DPP6,EPHB2,MAPK8IP2,MYO5A,NLGN2,PDE4B
GO:0051130	positive regulation of cellular component organization	31	1128	1.62e-05	ENSP00000257430,ENSP00000263710,ENSP00000264606,ENSP00000266546,ENSP00000275034,ENSP00000282516,ENSP00000283179,ENSP00000288135,ENSP00000298552,ENSP00000305288,ENSP00000324806,ENSP00000338185,ENSP00000341280,ENSP00000343690,ENSP00000344087,ENSP00000348965,ENSP00000350364,ENSP00000354207,ENSP00000354923,ENSP00000358513,ENSP00000362441,ENSP00000362824,ENSP00000363763,ENSP00000371084,ENSP00000376368…	APBB1,APC,ATP8A1,ATRX,AUTS2,CAMK2B,CLASP1,CLSTN2,CLSTN3,CNR1,DLG4,DMD,DPYSL3,DYNC1H1,EPHB2,GSK3B,HDAC4,HNRNPU,JARID2,KIT,MECP2,NEGR1,NIPBL,NLGN2,NTRK3,OGT,PHIP,PLCB1,SYNJ1,TSC1,WASF1
GO:0034765	regulation of ion transmembrane transport	18	434	2.04e-05	ENSP00000266376,ENSP00000280772,ENSP00000286628,ENSP00000305288,ENSP00000319591,ENSP00000320025,ENSP00000330572,ENSP00000332116,ENSP00000349320,ENSP00000349588,ENSP00000354923,ENSP00000360806,ENSP00000363763,ENSP00000367001,ENSP00000382177,ENSP00000382428,ENSP00000386135,ENSP00000392028	ANK2,ANK3,CACNA1C,CACNA2D1,CACNB2,CHD7,DAPK1,DLG4,DMD,DPP6,EPHB2,KCNB1,KCND3,KCNMA1,MAPK8IP2,MYO5A,NLGN2,PDE4B
GO:0048583	regulation of response to stimulus	69	3882	2.44e-05	ENSP00000025008,ENSP00000222812,ENSP00000253401,ENSP00000257430,ENSP00000262367,ENSP00000262450,ENSP00000263377,ENSP00000263710,ENSP00000264606,ENSP00000268712,ENSP00000275034,ENSP00000288135,ENSP00000298552,ENSP00000305288,ENSP00000305355,ENSP00000306253,ENSP00000306522,ENSP00000310094,ENSP00000310561,ENSP00000320038,ENSP00000324127,ENSP00000324806,ENSP00000329797,ENSP00000330572,ENSP00000332116…	APBB1,APC,ARHGAP32,ARHGAP33,ARHGEF9,ASH1L,AUTS2,BIRC6,BRD4,CADM1,CAMK2B,CAMTA1,CASK,CHD5,CHD8,CLASP1,CNR1,CREBBP,CSNK1E,DAPK1,DDX3X,DLG4,DMD,DYRK1A,EPHB2,FGD1,FOXP1,GGNBP2,GSK3B,HDAC4,ITPR1,JARID2,KAT6A,KIT,MAPK8IP2,MBD5,MED13,MYO5A,NCOR1,NEO1,NF1,NLGN2,NPAS2,NR4A2,NTRK3,OCRL,OGT,OPHN1,PDE4A,PDE4B,PHIP,PLCB1,PRICKLE1,PRKCB,PSD3,RB1CC1,SETD2,SLIT3,STX1A,STXBP1,TAOK2,TRIM33,TRIO,TRIP12,TSC1,UBR5,VI…
GO:0043170	macromolecule metabolic process	110	7453	2.48e-05	ENSP00000025008,ENSP00000159111,ENSP00000161863,ENSP00000181839,ENSP00000254846,ENSP00000254976,ENSP00000257430,ENSP00000258484,ENSP00000259605,ENSP00000261609,ENSP00000262043,ENSP00000262238,ENSP00000262367,ENSP00000262450,ENSP00000263377,ENSP00000264010,ENSP00000264606,ENSP00000265085,ENSP00000265271,ENSP00000265773,ENSP00000267064,ENSP00000268712,ENSP00000270225,ENSP00000277225,ENSP00000280377…	APBB1,APC,ARID1B,ARNT2,ASH1L,ATRX,AUTS2,BAZ2B,BIRC6,BRD4,CAMK2B,CAMTA1,CASK,CDC42BPB,CDK13,CHD3,CHD5,CHD7,CHD8,CIC,CPEB4,CREBBP,CSNK1E,CTCF,DAPK1,DCUN1D1,DDX3X,DLG4,DPP6,DYRK1A,EHMT1,EP400,EPC2,EPHB2,EXT1,FBXO11,FOXP1,GIGYF2,GPHN,GSK3B,HCFC1,HDAC4,HERC2,HNRNPU,HUWE1,INTS6,JARID2,JMJD1C,KAT6A,KDM4B,KDM6A,KDM6B,KHDRBS3,KIT,MAPK8IP2,MARK1,MBD5,MECP2,MED13,MED13L,MEIS2,MKL2,NCOR1,NF1,NFIB,NFIX,NIPBL,…
GO:1902803	regulation of synaptic vesicle transport	6	28	2.48e-05	ENSP00000222812,ENSP00000262895,ENSP00000295987,ENSP00000353508,ENSP00000361769,ENSP00000362399	GRIK5,MAP2,RIMS3,STX1A,STXBP1,SYN1
GO:0033043	regulation of organelle organization	31	1155	2.55e-05	ENSP00000181839,ENSP00000236925,ENSP00000257430,ENSP00000262895,ENSP00000263710,ENSP00000264010,ENSP00000275034,ENSP00000282516,ENSP00000283179,ENSP00000298552,ENSP00000310094,ENSP00000316512,ENSP00000324806,ENSP00000338185,ENSP00000341280,ENSP00000343535,ENSP00000344087,ENSP00000348965,ENSP00000352185,ENSP00000353508,ENSP00000354207,ENSP00000362399,ENSP00000362441,ENSP00000362824,ENSP00000373696…	APC,ATRX,AUTS2,CAMSAP2,CDK13,CLASP1,CTCF,DYNC1H1,DYRK1A,GRIK5,GSK3B,HNRNPU,JARID2,MAP2,MECP2,NIPBL,NSD1,NTRK3,OGT,PHF2,PHIP,PLCB1,STXBP1,SYNJ1,TAOK2,TLK2,TRIP12,TSC1,UBR5,USP7,WASF1
GO:0007269	neurotransmitter secretion	9	95	2.58e-05	ENSP00000222812,ENSP00000254976,ENSP00000265459,ENSP00000295987,ENSP00000351015,ENSP00000361769,ENSP00000362399,ENSP00000367408,ENSP00000409667	CASK,NF1,NRXN2,RIMS3,SNAP25,STX1A,STXBP1,SYN1,SYNJ1
GO:0010975	regulation of neuron projection development	18	443	2.58e-05	ENSP00000236925,ENSP00000254976,ENSP00000298552,ENSP00000309539,ENSP00000320038,ENSP00000324806,ENSP00000343690,ENSP00000350364,ENSP00000353508,ENSP00000354207,ENSP00000354923,ENSP00000358513,ENSP00000363763,ENSP00000368314,ENSP00000379098,ENSP00000382428,ENSP00000477213,ENSP00000483424	APBB1,ARHGAP33,CAMK2B,CAMSAP2,CNR1,DLG4,DMD,DPYSL2,DPYSL3,EPHB2,GSK3B,MAP2,MARK1,NEGR1,NRCAM,NTRK3,SNAP25,TSC1
GO:0045664	regulation of neuron differentiation	21	595	2.84e-05	ENSP00000236925,ENSP00000254976,ENSP00000298552,ENSP00000309539,ENSP00000320038,ENSP00000324806,ENSP00000343690,ENSP00000350364,ENSP00000353508,ENSP00000354207,ENSP00000354923,ENSP00000358513,ENSP00000363763,ENSP00000368314,ENSP00000379098,ENSP00000380044,ENSP00000380602,ENSP00000381382,ENSP00000382428,ENSP00000477213,ENSP00000483424	APBB1,ARHGAP33,CAMK2B,CAMSAP2,CNR1,CNTN4,CSNK1E,DLG4,DMD,DPYSL2,DPYSL3,EPHB2,GSK3B,MAP2,MARK1,NEGR1,NRCAM,NTRK3,SNAP25,TCF4,TSC1
GO:0033044	regulation of chromosome organization	15	313	3e-05	ENSP00000257430,ENSP00000264010,ENSP00000282516,ENSP00000283179,ENSP00000316512,ENSP00000341280,ENSP00000343535,ENSP00000344087,ENSP00000352185,ENSP00000362441,ENSP00000362824,ENSP00000373696,ENSP00000395535,ENSP00000395929,ENSP00000429084	APC,ATRX,AUTS2,CTCF,HNRNPU,JARID2,MECP2,NIPBL,NSD1,OGT,PHF2,TLK2,TRIP12,UBR5,USP7
GO:0034645	cellular macromolecule biosynthetic process	64	3518	3.15e-05	ENSP00000025008,ENSP00000159111,ENSP00000181839,ENSP00000258484,ENSP00000262043,ENSP00000262238,ENSP00000262367,ENSP00000262450,ENSP00000263377,ENSP00000264010,ENSP00000264606,ENSP00000265085,ENSP00000265773,ENSP00000267064,ENSP00000268712,ENSP00000277225,ENSP00000281928,ENSP00000282516,ENSP00000283179,ENSP00000305355,ENSP00000306522,ENSP00000307479,ENSP00000309555,ENSP00000310260,ENSP00000325819…	APBB1,ARID1B,ARNT2,ASH1L,ATRX,AUTS2,BAZ2B,BRD4,CAMTA1,CDK13,CHD3,CHD5,CHD7,CHD8,CIC,CPEB4,CREBBP,CTCF,DDX3X,EPC2,EXT1,FOXP1,HCFC1,HDAC4,HNRNPU,INTS6,JARID2,JMJD1C,KAT6A,KDM4B,KHDRBS3,MECP2,MED13,MED13L,MEIS2,MKL2,NCOR1,NFIB,NFIX,NIPBL,NPAS2,NR2F1,NR3C2,NR4A2,NSD1,OGT,PHF2,PHF3,PRKCB,RB1CC1,RERE,RFX3,SATB2,SETD2,SMARCA2,SMARCC2,TCF4,TOP1,TRIM33,WAC,YY1,ZMYND11,ZNF462,ZNF827
GO:0051716	cellular response to stimulus	96	6212	3.15e-05	ENSP00000222812,ENSP00000253401,ENSP00000254846,ENSP00000257215,ENSP00000257430,ENSP00000258484,ENSP00000261609,ENSP00000262238,ENSP00000262367,ENSP00000262895,ENSP00000263377,ENSP00000264606,ENSP00000265085,ENSP00000265459,ENSP00000266376,ENSP00000275034,ENSP00000280377,ENSP00000280772,ENSP00000282516,ENSP00000283179,ENSP00000288135,ENSP00000295902,ENSP00000298552,ENSP00000305355,ENSP00000306253…	ANK2,ANK3,APBB1,APC,ARHGAP32,ARHGAP33,ARHGEF9,ARID1B,ARNT2,ATP1A3,ATRX,BRD4,CACNA1C,CACNA2D1,CAMK2B,CDC42BPB,CHD8,CNR1,CPEB4,CREBBP,CSNK1E,DAGLA,DAPK1,DDX3X,DLG4,DMD,DOCK4,DPYSL2,DPYSL3,DST,EPC2,EPHB2,EXT1,FGD1,GIGYF2,GRIK5,GSK3B,HCFC1,HDAC4,HERC2,HNRNPU,HUWE1,INTS6,ITPR1,JARID2,KAT6A,KCNB1,KDM6A,KDM6B,KIT,MAP2,MAPK8IP2,MARK1,MECP2,MED13,MYO5A,NEO1,NF1,NIPBL,NPAS2,NR2F1,NR3C2,NR4A2,NRXN2,NRXN3,NT…
GO:0072657	protein localization to membrane	17	405	3.28e-05	ENSP00000222812,ENSP00000254976,ENSP00000262895,ENSP00000265459,ENSP00000280772,ENSP00000305288,ENSP00000310094,ENSP00000316454,ENSP00000320025,ENSP00000349588,ENSP00000360806,ENSP00000362399,ENSP00000367001,ENSP00000382177,ENSP00000382428,ENSP00000417901,ENSP00000484855	ANK2,ANK3,CACNB2,DLG4,DPP6,EXOC5,GPHN,GRIK5,KCNB1,MYO5A,NLGN2,NRXN2,PACS1,SNAP25,STX1A,STXBP1,TAOK2
GO:0045595	regulation of cell differentiation	39	1695	3.59e-05	ENSP00000181839,ENSP00000236925,ENSP00000254976,ENSP00000262367,ENSP00000263710,ENSP00000264606,ENSP00000282516,ENSP00000283179,ENSP00000288135,ENSP00000298552,ENSP00000305355,ENSP00000309539,ENSP00000320038,ENSP00000324806,ENSP00000338185,ENSP00000339299,ENSP00000343690,ENSP00000345064,ENSP00000350364,ENSP00000351015,ENSP00000353508,ENSP00000354207,ENSP00000354923,ENSP00000358513,ENSP00000363763…	APBB1,ARHGAP33,CAMK2B,CAMSAP2,CDK13,CHD7,CLASP1,CNR1,CNTN4,CREBBP,CSNK1E,DLG4,DMD,DPYSL2,DPYSL3,EPHB2,FOXP1,GSK3B,HDAC4,HNRNPU,KIT,MAP2,MARK1,MECP2,MEIS2,NEGR1,NF1,NIPBL,NRCAM,NTRK3,PLCB1,PRICKLE1,PRKCB,RFX3,SNAP25,TCF4,TNRC6B,TRIO,TSC1
GO:0030900	forebrain development	16	366	4.04e-05	ENSP00000254846,ENSP00000262450,ENSP00000298552,ENSP00000324806,ENSP00000338185,ENSP00000344479,ENSP00000347710,ENSP00000351015,ENSP00000353590,ENSP00000362441,ENSP00000363763,ENSP00000367446,ENSP00000370340,ENSP00000386759,ENSP00000392028,ENSP00000401112	ATRX,CHD5,CHD7,EPHB2,EXT1,GSK3B,KDM6B,MYH10,NF1,NFIB,NR4A2,OPHN1,PLCB1,SATB2,SETD2,TSC1
GO:0022607	cellular component assembly	48	2343	4.52e-05	ENSP00000025008,ENSP00000222812,ENSP00000254976,ENSP00000257430,ENSP00000262367,ENSP00000263710,ENSP00000264010,ENSP00000265459,ENSP00000266546,ENSP00000268712,ENSP00000271715,ENSP00000280772,ENSP00000288135,ENSP00000298552,ENSP00000305288,ENSP00000307959,ENSP00000310094,ENSP00000319591,ENSP00000324806,ENSP00000330572,ENSP00000343690,ENSP00000344314,ENSP00000344546,ENSP00000347710,ENSP00000348010…	ANK2,ANK3,APC,ARID1B,ATRX,CLASP1,CLSTN3,CREBBP,CSNK1E,CTCF,DDX3X,DLG4,DMD,DMXL2,DPYSL3,DST,DYNC1H1,EXOC5,FGD1,GSK3B,KAT6A,KCNB1,KCND3,KHDRBS3,KIT,MAPK8IP2,MECP2,MYH10,NCOR1,NLGN2,NRCAM,NRXN2,OCRL,OFD1,OPHN1,POGZ,PRPF39,PTBP2,RB1CC1,RFX3,SNAP25,SPAST,STX1A,SYNJ1,TAOK2,TCF4,TSC1,WASF1
GO:0034641	cellular nitrogen compound metabolic process	83	5126	4.58e-05	ENSP00000025008,ENSP00000159111,ENSP00000161863,ENSP00000181839,ENSP00000258484,ENSP00000261609,ENSP00000262043,ENSP00000262238,ENSP00000262367,ENSP00000262450,ENSP00000263377,ENSP00000264010,ENSP00000264606,ENSP00000265085,ENSP00000265271,ENSP00000265773,ENSP00000267064,ENSP00000268712,ENSP00000277225,ENSP00000281928,ENSP00000282516,ENSP00000283179,ENSP00000305355,ENSP00000306522,ENSP00000307479…	APBB1,ARID1B,ARNT2,ASH1L,ATRX,AUTS2,BAZ2B,BRD4,CAMTA1,CASK,CDK13,CHD3,CHD5,CHD7,CHD8,CIC,CPEB4,CREBBP,CSNK1E,CTCF,DDX3X,DLG4,DMD,DPYSL2,DYRK1A,EHMT1,EPC2,FOXP1,GPHN,HCFC1,HDAC4,HERC2,HNRNPU,HUWE1,INTS6,JARID2,JMJD1C,KAT6A,KDM4B,KHDRBS3,MECP2,MED13,MED13L,MEIS2,MKL2,NCOR1,NFIB,NFIX,NIPBL,NPAS2,NR2F1,NR3C2,NR4A2,NSD1,PDE4A,PDE4B,PHF2,PHF3,PRKCB,PRPF39,PTBP2,RB1CC1,RBM27,RERE,RFX3,SATB2,SETD2,SMARCA…
GO:0009653	anatomical structure morphogenesis	43	1992	4.75e-05	ENSP00000254846,ENSP00000262238,ENSP00000262367,ENSP00000266376,ENSP00000280772,ENSP00000282516,ENSP00000298552,ENSP00000301030,ENSP00000309539,ENSP00000310094,ENSP00000330572,ENSP00000332164,ENSP00000334928,ENSP00000338629,ENSP00000341198,ENSP00000344087,ENSP00000344479,ENSP00000345064,ENSP00000347710,ENSP00000349588,ENSP00000351015,ENSP00000353508,ENSP00000353590,ENSP00000362399,ENSP00000362441…	ANK2,ANK3,ANKRD11,APBB1,ASH1L,ATRX,AUTS2,CACNA1C,CHD7,CNTN4,CREBBP,DLG4,DPYSL2,EPHB2,EXOC5,EXT1,FGD1,KDM6A,KDM6B,KIF5C,MAP2,MAPK8IP2,MYH10,MYO5A,NEO1,NF1,NFIB,NIPBL,NR4A2,NRCAM,NRXN3,OPHN1,PRICKLE1,PTPRB,RERE,SATB2,SETD2,SLIT3,STXBP1,TAOK2,TSC1,WASF1,YY1
GO:0001508	action potential	9	104	4.77e-05	ENSP00000266376,ENSP00000280772,ENSP00000319591,ENSP00000320025,ENSP00000349320,ENSP00000349588,ENSP00000354923,ENSP00000360806,ENSP00000368314	ANK2,ANK3,CACNA1C,CACNA2D1,CACNB2,DMD,KCNB1,KCND3,NRCAM
GO:1901360	organic cyclic compound metabolic process	81	4963	4.79e-05	ENSP00000025008,ENSP00000159111,ENSP00000161863,ENSP00000181839,ENSP00000258484,ENSP00000261609,ENSP00000262043,ENSP00000262238,ENSP00000262367,ENSP00000262450,ENSP00000263377,ENSP00000264010,ENSP00000264606,ENSP00000265271,ENSP00000265773,ENSP00000267064,ENSP00000268712,ENSP00000277225,ENSP00000281928,ENSP00000282516,ENSP00000283179,ENSP00000305355,ENSP00000306522,ENSP00000307479,ENSP00000309539…	APBB1,ARID1B,ARNT2,ASH1L,ATRX,AUTS2,BAZ2B,BRD4,CAMTA1,CASK,CDK13,CHD3,CHD5,CHD7,CHD8,CIC,CREBBP,CSNK1E,CTCF,DDX3X,DLG4,DPYSL2,EHMT1,EPC2,FOXP1,GPHN,HCFC1,HDAC4,HERC2,HNRNPU,HUWE1,INTS6,JARID2,JMJD1C,KAT6A,KDM4B,KHDRBS3,MECP2,MED13,MED13L,MEIS2,MKL2,MYO5A,NCOR1,NFIB,NFIX,NIPBL,NPAS2,NR2F1,NR3C2,NR4A2,NSD1,PDE4A,PDE4B,PHF2,PHF3,PRKCB,PRPF39,PTBP2,RB1CC1,RBM27,RERE,RFX3,SATB2,SETD2,SMARCA2,SMARCC2,S…
GO:0007623	circadian rhythm	10	137	5.37e-05	ENSP00000268712,ENSP00000283179,ENSP00000323074,ENSP00000324806,ENSP00000338283,ENSP00000354207,ENSP00000354522,ENSP00000362824,ENSP00000380044,ENSP00000381932	CSNK1E,DYRK1A,GSK3B,HNRNPU,NCOR1,NPAS2,NTRK3,OGT,RAI1,TOP1
GO:0034762	regulation of transmembrane transport	19	524	5.91e-05	ENSP00000266376,ENSP00000280772,ENSP00000286628,ENSP00000305288,ENSP00000305355,ENSP00000319591,ENSP00000320025,ENSP00000330572,ENSP00000332116,ENSP00000349320,ENSP00000349588,ENSP00000354923,ENSP00000360806,ENSP00000363763,ENSP00000367001,ENSP00000382177,ENSP00000382428,ENSP00000386135,ENSP00000392028	ANK2,ANK3,CACNA1C,CACNA2D1,CACNB2,CHD7,DAPK1,DLG4,DMD,DPP6,EPHB2,KCNB1,KCND3,KCNMA1,MAPK8IP2,MYO5A,NLGN2,PDE4B,PRKCB
GO:0051962	positive regulation of nervous system development	18	488	8.65e-05	ENSP00000266546,ENSP00000282516,ENSP00000288135,ENSP00000305288,ENSP00000343690,ENSP00000350364,ENSP00000354207,ENSP00000354923,ENSP00000358513,ENSP00000363763,ENSP00000368314,ENSP00000379098,ENSP00000380044,ENSP00000381382,ENSP00000382428,ENSP00000395535,ENSP00000402460,ENSP00000477213	APBB1,CAMK2B,CLSTN2,CLSTN3,CNR1,CSNK1E,DLG4,DMD,DPYSL3,EPHB2,KIT,MECP2,NEGR1,NIPBL,NLGN2,NRCAM,NTRK3,TCF4
GO:0007411	axon guidance	12	220	9.25e-05	ENSP00000309539,ENSP00000332164,ENSP00000341198,ENSP00000347710,ENSP00000353590,ENSP00000363763,ENSP00000367446,ENSP00000368314,ENSP00000370340,ENSP00000380602,ENSP00000393379,ENSP00000451648	CNTN4,DPYSL2,EPHB2,EXT1,KIF5C,MYH10,NEO1,NFIB,NRCAM,NRXN3,OPHN1,SLIT3
GO:0065009	regulation of molecular function	60	3322	9.25e-05	ENSP00000222812,ENSP00000253401,ENSP00000257430,ENSP00000261609,ENSP00000264010,ENSP00000264606,ENSP00000265459,ENSP00000265990,ENSP00000270225,ENSP00000277225,ENSP00000280772,ENSP00000281419,ENSP00000282516,ENSP00000283179,ENSP00000288135,ENSP00000292782,ENSP00000298552,ENSP00000305288,ENSP00000305355,ENSP00000306253,ENSP00000307634,ENSP00000310094,ENSP00000310561,ENSP00000320025,ENSP00000320038…	AGAP1,ANK2,ANK3,APC,ARHGAP32,ARHGAP33,ARHGEF9,ASAP2,BIRC6,BTAF1,CACNA2D1,CACNB2,CAMK2B,CNR1,CSNK1E,CTCF,DAPK1,DCUN1D1,DDX3X,DLG4,DMD,DOCK4,DPP6,EPHB2,FGD1,GGNBP2,GSK3B,HDAC4,HERC2,HNRNPU,ITPR1,KIT,MAP2,MAPK8IP2,MED13,MYO5A,NF1,NFIB,NIPBL,NLGN2,NR4A2,NRXN2,NSD1,NTRK3,OCRL,OPHN1,PDE4B,PLCB1,PRKCB,PSD3,RAPGEF4,SAE1,STX1A,STXBP5,TAOK2,TRIO,TSC1,USP7,VIP,ZNF462
GO:0007626	locomotory behavior	11	184	0.0001	ENSP00000254976,ENSP00000298552,ENSP00000305288,ENSP00000344479,ENSP00000350364,ENSP00000379396,ENSP00000382177,ENSP00000382428,ENSP00000387170,ENSP00000392028,ENSP00000395535	CHD7,DLG4,GIGYF2,MECP2,MYO5A,NAV2,NEGR1,NLGN2,NR4A2,SNAP25,TSC1
GO:0009966	regulation of signal transduction	56	3033	0.00011	ENSP00000025008,ENSP00000222812,ENSP00000253401,ENSP00000257430,ENSP00000262367,ENSP00000262450,ENSP00000263377,ENSP00000268712,ENSP00000275034,ENSP00000288135,ENSP00000298552,ENSP00000305288,ENSP00000305355,ENSP00000306253,ENSP00000306522,ENSP00000310094,ENSP00000310561,ENSP00000320038,ENSP00000324127,ENSP00000324806,ENSP00000330572,ENSP00000332164,ENSP00000338185,ENSP00000339299,ENSP00000341198…	APC,ARHGAP32,ARHGAP33,ARHGEF9,ASH1L,AUTS2,BIRC6,BRD4,CAMTA1,CHD5,CHD8,CREBBP,CSNK1E,DAPK1,DDX3X,DLG4,DMD,DYRK1A,EPHB2,FGD1,FOXP1,GGNBP2,GSK3B,ITPR1,KAT6A,KIT,MAPK8IP2,MBD5,MED13,MYO5A,NCOR1,NEO1,NF1,NLGN2,NR4A2,NTRK3,OCRL,OGT,OPHN1,PDE4A,PHIP,PLCB1,PRICKLE1,PRKCB,PSD3,RB1CC1,SLIT3,STX1A,TAOK2,TRIM33,TRIO,TSC1,UBR5,VIP,WASF1,ZMYND11
GO:0016571	histone methylation	8	87	0.00011	ENSP00000262450,ENSP00000362824,ENSP00000367203,ENSP00000376204,ENSP00000386759,ENSP00000395535,ENSP00000395929,ENSP00000417980	ASH1L,CHD5,EHMT1,KDM6A,MECP2,NSD1,OGT,SETD2
GO:0060341	regulation of cellular localization	23	766	0.00011	ENSP00000222812,ENSP00000257430,ENSP00000262895,ENSP00000266376,ENSP00000280772,ENSP00000283179,ENSP00000295987,ENSP00000305288,ENSP00000324806,ENSP00000348965,ENSP00000349588,ENSP00000351015,ENSP00000353508,ENSP00000354923,ENSP00000360806,ENSP00000361769,ENSP00000362399,ENSP00000363763,ENSP00000380044,ENSP00000382177,ENSP00000386759,ENSP00000392028,ENSP00000429084	ANK2,ANK3,APC,CACNA1C,CHD7,CSNK1E,DMD,DYNC1H1,EPHB2,GRIK5,GSK3B,HNRNPU,KCNB1,MAP2,MYO5A,NF1,NLGN2,RIMS3,SETD2,STX1A,STXBP1,SYN1,UBR5
GO:0044267	cellular protein metabolic process	63	3603	0.00013	ENSP00000159111,ENSP00000181839,ENSP00000254846,ENSP00000257430,ENSP00000258484,ENSP00000259605,ENSP00000261609,ENSP00000262238,ENSP00000262367,ENSP00000262450,ENSP00000264606,ENSP00000265085,ENSP00000270225,ENSP00000280377,ENSP00000288135,ENSP00000292782,ENSP00000305355,ENSP00000306983,ENSP00000309555,ENSP00000310094,ENSP00000316512,ENSP00000324806,ENSP00000330572,ENSP00000334928,ENSP00000339299…	APBB1,APC,ASH1L,BIRC6,CAMK2B,CASK,CDC42BPB,CDK13,CHD3,CHD5,CPEB4,CREBBP,CSNK1E,DAPK1,DCUN1D1,DDX3X,DLG4,DYRK1A,EHMT1,EP400,EPC2,EPHB2,EXT1,FBXO11,GIGYF2,GPHN,GSK3B,HCFC1,HDAC4,HERC2,HUWE1,JMJD1C,KAT6A,KDM4B,KDM6A,KDM6B,KIT,MAPK8IP2,MARK1,MBD5,MECP2,NF1,NSD1,NTRK3,OGT,PHF2,PRKCB,PTPRB,RNF38,SAE1,SETD2,TAOK2,TLK2,TOP1,TRIM33,TRIO,TRIP12,UBR5,USP15,USP7,WAC,YEATS2,YY1
GO:0016358	dendrite development	8	90	0.00014	ENSP00000310094,ENSP00000330572,ENSP00000338629,ENSP00000344546,ENSP00000353508,ENSP00000363763,ENSP00000382428,ENSP00000395535	ARID1B,DLG4,EPHB2,MAP2,MAPK8IP2,MECP2,RERE,TAOK2
GO:0032880	regulation of protein localization	25	901	0.00015	ENSP00000222812,ENSP00000254976,ENSP00000257430,ENSP00000266376,ENSP00000266546,ENSP00000280772,ENSP00000305288,ENSP00000306253,ENSP00000321826,ENSP00000324806,ENSP00000329797,ENSP00000351015,ENSP00000353508,ENSP00000353590,ENSP00000356213,ENSP00000358513,ENSP00000360806,ENSP00000363763,ENSP00000371434,ENSP00000380044,ENSP00000380271,ENSP00000386759,ENSP00000429084,ENSP00000477213,ENSP00000484803	ANK3,APBB1,APC,CACNA1C,CADM1,CLSTN3,CNR1,CSNK1E,EPHB2,FOXP1,GSK3B,ITPR1,KCNB1,MAP2,MYH10,NF1,NLGN2,RAPGEF4,RFX3,SETD2,SNAP25,STX1A,STXBP5,UBR5,VIP
GO:0040011	locomotion	29	1144	0.00015	ENSP00000257430,ENSP00000288135,ENSP00000307959,ENSP00000309539,ENSP00000310094,ENSP00000332116,ENSP00000332164,ENSP00000338629,ENSP00000341198,ENSP00000344087,ENSP00000344479,ENSP00000347710,ENSP00000353590,ENSP00000354207,ENSP00000355237,ENSP00000363763,ENSP00000367446,ENSP00000368314,ENSP00000370340,ENSP00000371434,ENSP00000376204,ENSP00000380602,ENSP00000382177,ENSP00000386759,ENSP00000393379…	APC,ASH1L,AUTS2,CDC42BPB,CNTN4,DOCK4,DPYSL2,DST,EPHB2,EXT1,KIF5C,KIT,MARK1,MYH10,MYO5A,NEO1,NFIB,NR4A2,NRCAM,NRXN3,NTRK3,OPHN1,PDE4B,RERE,RFX3,SATB2,SETD2,SLIT3,TAOK2
GO:1903530	regulation of secretion by cell	21	672	0.00015	ENSP00000222812,ENSP00000254976,ENSP00000262895,ENSP00000263710,ENSP00000266376,ENSP00000295987,ENSP00000305288,ENSP00000306253,ENSP00000321826,ENSP00000329797,ENSP00000351015,ENSP00000353590,ENSP00000358513,ENSP00000360806,ENSP00000361769,ENSP00000362399,ENSP00000371434,ENSP00000380271,ENSP00000392028,ENSP00000477213,ENSP00000484803	APBB1,CACNA1C,CADM1,CHD7,CLASP1,CNR1,FOXP1,GRIK5,ITPR1,KCNB1,MYH10,NF1,NLGN2,RAPGEF4,RFX3,RIMS3,SNAP25,STX1A,STXBP1,STXBP5,SYN1
GO:0008104	protein localization	41	1966	0.00017	ENSP00000222812,ENSP00000254976,ENSP00000261609,ENSP00000262895,ENSP00000264010,ENSP00000265459,ENSP00000280772,ENSP00000282516,ENSP00000283179,ENSP00000298552,ENSP00000305288,ENSP00000305355,ENSP00000307634,ENSP00000310094,ENSP00000316454,ENSP00000320025,ENSP00000320038,ENSP00000321826,ENSP00000338629,ENSP00000345064,ENSP00000348708,ENSP00000349588,ENSP00000354923,ENSP00000356213,ENSP00000356224…	AGAP1,ANK2,ANK3,ARHGAP33,ATRX,CACNB2,CTCF,DDX3X,DLG4,DMD,DPP6,EXOC5,FOXP1,GPHN,GRIK5,HERC2,HNRNPU,KCNB1,KIF5C,MECP2,MYO5A,NBEA,NIPBL,NLGN2,NRCAM,NRXN2,PACS1,PRICKLE1,PRKCB,RAPGEF4,RERE,SNAP25,SRSF11,STX1A,STXBP1,STXBP5,SYNE1,TAOK2,TSC1,UPF2,VIP
GO:0044057	regulation of system process	18	516	0.00017	ENSP00000222812,ENSP00000264606,ENSP00000266376,ENSP00000288135,ENSP00000305288,ENSP00000306253,ENSP00000319591,ENSP00000320025,ENSP00000332116,ENSP00000341280,ENSP00000349320,ENSP00000349588,ENSP00000354923,ENSP00000379098,ENSP00000382428,ENSP00000395535,ENSP00000404179,ENSP00000444688	ANK2,ATP1A3,CACNA1C,CACNA2D1,CACNB2,CAMK2B,DLG4,DMD,DOCK4,HDAC4,ITPR1,JARID2,KCND3,KIT,MECP2,NLGN2,PDE4B,STX1A
GO:0048513	animal organ development	54	2926	0.00017	ENSP00000025008,ENSP00000181839,ENSP00000254846,ENSP00000259605,ENSP00000262238,ENSP00000262450,ENSP00000264606,ENSP00000266376,ENSP00000282516,ENSP00000283179,ENSP00000288135,ENSP00000298552,ENSP00000301030,ENSP00000307479,ENSP00000309539,ENSP00000324806,ENSP00000332164,ENSP00000338185,ENSP00000338629,ENSP00000339086,ENSP00000341280,ENSP00000344479,ENSP00000345064,ENSP00000347710,ENSP00000348708…	ANK2,ANKRD11,ARNT2,ASH1L,ATRX,BIRC6,CACNA1C,CDK13,CHD5,CHD7,CHD8,CIC,CNTN4,DMD,DPYSL2,EPHB2,EXT1,FGD1,FOXP1,GGNBP2,GIGYF2,GSK3B,HDAC4,HNRNPU,JARID2,KAT6A,KDM6A,KDM6B,KIT,MECP2,MEIS2,MKL2,MYH10,MYO5A,NF1,NFIB,NIPBL,NR4A2,NTRK3,OPHN1,PHF2,PLCB1,PRICKLE1,PTBP2,RB1CC1,RERE,RFX3,RNF38,SATB2,SETD2,SLIT3,TSC1,UPF2,YY1
GO:0003008	system process	39	1827	0.00018	ENSP00000254976,ENSP00000262895,ENSP00000264606,ENSP00000265459,ENSP00000266376,ENSP00000280772,ENSP00000282516,ENSP00000286628,ENSP00000288135,ENSP00000305288,ENSP00000306522,ENSP00000319591,ENSP00000320025,ENSP00000324806,ENSP00000330572,ENSP00000338185,ENSP00000349320,ENSP00000349588,ENSP00000351015,ENSP00000353590,ENSP00000354923,ENSP00000358513,ENSP00000363763,ENSP00000367203,ENSP00000368314…	ANK2,ANK3,ATP8A1,CACNA1C,CACNA2D1,CACNB2,CAMTA1,CHD7,CIC,CNR1,DLG4,DMD,DOCK4,EPHB2,FBXO11,GIGYF2,GRIK5,GSK3B,HDAC4,KCND3,KCNMA1,KDM6A,KIT,MAPK8IP2,MECP2,MEIS2,MYH10,MYO5A,NAV2,NF1,NIPBL,NLGN2,NRCAM,NRXN2,NRXN3,PDE4A,PLCB1,SNAP25,SYNJ1
GO:0044085	cellular component biogenesis	49	2556	0.00018	ENSP00000025008,ENSP00000222812,ENSP00000254976,ENSP00000257430,ENSP00000262367,ENSP00000263710,ENSP00000264010,ENSP00000265459,ENSP00000266546,ENSP00000268712,ENSP00000271715,ENSP00000280772,ENSP00000288135,ENSP00000298552,ENSP00000305288,ENSP00000307959,ENSP00000310094,ENSP00000319591,ENSP00000324806,ENSP00000330572,ENSP00000343690,ENSP00000344314,ENSP00000344546,ENSP00000347710,ENSP00000348010…	ANK2,ANK3,APC,ARID1B,ATRX,CHD7,CLASP1,CLSTN3,CREBBP,CSNK1E,CTCF,DDX3X,DLG4,DMD,DMXL2,DPYSL3,DST,DYNC1H1,EXOC5,FGD1,GSK3B,KAT6A,KCNB1,KCND3,KHDRBS3,KIT,MAPK8IP2,MECP2,MYH10,NCOR1,NLGN2,NRCAM,NRXN2,OCRL,OFD1,OPHN1,POGZ,PRPF39,PTBP2,RB1CC1,RFX3,SNAP25,SPAST,STX1A,SYNJ1,TAOK2,TCF4,TSC1,WASF1
GO:0048169	regulation of long-term neuronal synaptic plasticity	5	24	0.00018	ENSP00000288135,ENSP00000351015,ENSP00000363763,ENSP00000379098,ENSP00000382428	CAMK2B,DLG4,EPHB2,KIT,NF1
GO:0050806	positive regulation of synaptic transmission	9	126	0.00018	ENSP00000222812,ENSP00000254976,ENSP00000266546,ENSP00000305288,ENSP00000362399,ENSP00000363763,ENSP00000382428,ENSP00000395535,ENSP00000402460	CLSTN2,CLSTN3,DLG4,EPHB2,MECP2,NLGN2,SNAP25,STX1A,STXBP1
GO:0051179	localization	82	5233	0.00018	ENSP00000181839,ENSP00000222812,ENSP00000254976,ENSP00000257430,ENSP00000261609,ENSP00000262238,ENSP00000262895,ENSP00000263710,ENSP00000264010,ENSP00000265459,ENSP00000266376,ENSP00000280772,ENSP00000282516,ENSP00000283179,ENSP00000286628,ENSP00000287766,ENSP00000288135,ENSP00000295987,ENSP00000298552,ENSP00000305288,ENSP00000305355,ENSP00000306253,ENSP00000307634,ENSP00000307959,ENSP00000309539…	AGAP1,ANK2,ANK3,APC,ARHGAP33,ASH1L,ATP1A3,ATP8A1,ATRX,AUTS2,CACNA1C,CACNA2D1,CACNB2,CASK,CDC42BPB,CDK13,CLASP1,CSNK1E,CTCF,DDX3X,DLG4,DMD,DOCK4,DPP6,DPYSL2,DST,DYNC1H1,EXOC5,FOXP1,GPHN,GRIK5,GSK3B,HERC2,HNRNPU,HUWE1,ITPR1,KCNB1,KCND3,KCNMA1,KIF5C,KIT,MARK1,MECP2,MYH10,MYO5A,NBEA,NF1,NIPBL,NLGN2,NR4A2,NRCAM,NRXN2,NTRK3,OFD1,OPHN1,PACS1,PDE4B,PRICKLE1,PRKCB,PTPRB,RAPGEF4,RERE,RFX3,RIMS3,SATB2,SETD2…
GO:2000300	regulation of synaptic vesicle exocytosis	5	24	0.00018	ENSP00000222812,ENSP00000262895,ENSP00000295987,ENSP00000361769,ENSP00000362399	GRIK5,RIMS3,STX1A,STXBP1,SYN1
GO:0006479	protein methylation	9	127	0.00019	ENSP00000262450,ENSP00000362824,ENSP00000367203,ENSP00000376204,ENSP00000384823,ENSP00000386759,ENSP00000395535,ENSP00000395929,ENSP00000417980	ASH1L,CHD5,EHMT1,FBXO11,KDM6A,MECP2,NSD1,OGT,SETD2
GO:0034968	histone lysine methylation	7	68	0.00019	ENSP00000262450,ENSP00000362824,ENSP00000367203,ENSP00000376204,ENSP00000386759,ENSP00000395929,ENSP00000417980	ASH1L,CHD5,EHMT1,KDM6A,NSD1,OGT,SETD2
GO:0042221	response to chemical	69	4153	0.0002	ENSP00000161863,ENSP00000222812,ENSP00000254846,ENSP00000257430,ENSP00000262238,ENSP00000262367,ENSP00000262895,ENSP00000264606,ENSP00000265085,ENSP00000275034,ENSP00000280377,ENSP00000280772,ENSP00000283179,ENSP00000286628,ENSP00000288135,ENSP00000298552,ENSP00000307479,ENSP00000309539,ENSP00000309555,ENSP00000320038,ENSP00000324806,ENSP00000325819,ENSP00000332116,ENSP00000332164,ENSP00000338185…	ANK2,ANK3,APBB1,APC,ARHGAP33,ARID1B,ARNT2,ATP1A3,ATRX,CACNA2D1,CAMK2B,CHD7,CNR1,CNTN4,CPEB4,CREBBP,DAPK1,DDX3X,DLG4,DOCK4,DPYSL2,DPYSL3,EHMT1,EPHB2,EXT1,FOXP1,GPHN,GRIK5,GSK3B,HCFC1,HDAC4,HNRNPU,JARID2,KCNB1,KCNMA1,KDM6B,KIF5C,KIT,MAP2,MED13,MEIS2,MYH10,MYO5A,NEO1,NFIB,NR2F1,NR3C2,NR4A2,NRCAM,NRXN3,NTRK3,OGT,OPHN1,PDE4A,PDE4B,PHIP,PLCB1,SATB2,SETD2,SLIT3,STX1A,STXBP1,TOP1,TSC1,UBR5,USP15,WASF1,YT…
GO:0044249	cellular biosynthetic process	74	4567	0.0002	ENSP00000025008,ENSP00000159111,ENSP00000181839,ENSP00000257215,ENSP00000258484,ENSP00000262043,ENSP00000262238,ENSP00000262367,ENSP00000262450,ENSP00000263377,ENSP00000264010,ENSP00000264606,ENSP00000265085,ENSP00000265773,ENSP00000267064,ENSP00000268712,ENSP00000277225,ENSP00000281928,ENSP00000282516,ENSP00000283179,ENSP00000305355,ENSP00000306522,ENSP00000307479,ENSP00000309555,ENSP00000310260…	APBB1,ARID1B,ARNT2,ASH1L,ATRX,AUTS2,BAZ2B,BRD4,CAMTA1,CASK,CDK13,CHD3,CHD5,CHD7,CHD8,CIC,CPEB4,CREBBP,CTCF,DAGLA,DDX3X,DLG4,DMD,EPC2,EXT1,FOXP1,GPHN,HCFC1,HDAC4,HNRNPU,INTS6,JARID2,JMJD1C,KAT6A,KDM4B,KHDRBS3,MECP2,MED13,MED13L,MEIS2,MKL2,MYO5A,NCOR1,NFIB,NFIX,NIPBL,NPAS2,NR2F1,NR3C2,NR4A2,NSD1,OCRL,OGT,PDE4A,PDE4B,PHF2,PHF3,PRKCB,RB1CC1,RERE,RFX3,SATB2,SETD2,SMARCA2,SMARCC2,SYNJ1,TCF4,TOP1,TRIM33…
GO:0048167	regulation of synaptic plasticity	10	164	0.0002	ENSP00000254976,ENSP00000288135,ENSP00000351015,ENSP00000360806,ENSP00000362399,ENSP00000363763,ENSP00000379098,ENSP00000380602,ENSP00000382428,ENSP00000395535	CAMK2B,CNTN4,DLG4,EPHB2,KCNB1,KIT,MECP2,NF1,SNAP25,STXBP1
GO:0044087	regulation of cellular component biogenesis	24	867	0.00022	ENSP00000222812,ENSP00000236925,ENSP00000257430,ENSP00000263710,ENSP00000264606,ENSP00000266546,ENSP00000283179,ENSP00000288135,ENSP00000298552,ENSP00000305288,ENSP00000309555,ENSP00000324806,ENSP00000343690,ENSP00000344087,ENSP00000348965,ENSP00000353508,ENSP00000354207,ENSP00000362399,ENSP00000363763,ENSP00000376368,ENSP00000381932,ENSP00000382840,ENSP00000395535,ENSP00000402460	APC,AUTS2,CAMSAP2,CLASP1,CLSTN2,CLSTN3,DDX3X,DPYSL3,DYNC1H1,DYRK1A,EPHB2,GSK3B,HCFC1,HDAC4,HNRNPU,KIT,MAP2,MECP2,NLGN2,NTRK3,STX1A,STXBP1,TSC1,WASF1
GO:0086001	cardiac muscle cell action potential	6	46	0.00024	ENSP00000266376,ENSP00000319591,ENSP00000320025,ENSP00000349320,ENSP00000349588,ENSP00000354923	ANK2,CACNA1C,CACNA2D1,CACNB2,DMD,KCND3
GO:0098693	regulation of synaptic vesicle cycle	6	46	0.00024	ENSP00000222812,ENSP00000262895,ENSP00000295987,ENSP00000305288,ENSP00000361769,ENSP00000362399	GRIK5,NLGN2,RIMS3,STX1A,STXBP1,SYN1
GO:1905114	cell surface receptor signaling pathway involved in cell-cell signaling	15	383	0.00024	ENSP00000257430,ENSP00000262895,ENSP00000295902,ENSP00000324806,ENSP00000330572,ENSP00000338185,ENSP00000344479,ENSP00000345064,ENSP00000367203,ENSP00000380044,ENSP00000382840,ENSP00000382863,ENSP00000395535,ENSP00000401946,ENSP00000483424	APC,CHD8,CSNK1E,DDX3X,GRIK5,GSK3B,KDM6A,MAPK8IP2,MARK1,MECP2,NR4A2,PLCB1,PRICKLE1,PRICKLE2,TNRC6B
GO:0031056	regulation of histone modification	9	134	0.00027	ENSP00000282516,ENSP00000341280,ENSP00000344087,ENSP00000362441,ENSP00000362824,ENSP00000373696,ENSP00000395535,ENSP00000395929,ENSP00000429084	ATRX,AUTS2,JARID2,MECP2,NIPBL,NSD1,OGT,TRIP12,UBR5
GO:0048511	rhythmic process	12	250	0.00027	ENSP00000262367,ENSP00000268712,ENSP00000283179,ENSP00000323074,ENSP00000324806,ENSP00000332164,ENSP00000338283,ENSP00000354207,ENSP00000354522,ENSP00000362824,ENSP00000380044,ENSP00000381932	CREBBP,CSNK1E,DYRK1A,GSK3B,HNRNPU,NCOR1,NPAS2,NTRK3,OGT,RAI1,SLIT3,TOP1
GO:0070076	histone lysine demethylation	5	27	0.00028	ENSP00000159111,ENSP00000254846,ENSP00000352185,ENSP00000367203,ENSP00000382204	JMJD1C,KDM4B,KDM6A,KDM6B,PHF2
GO:0006836	neurotransmitter transport	10	172	0.00029	ENSP00000222812,ENSP00000254976,ENSP00000265459,ENSP00000287766,ENSP00000295987,ENSP00000351015,ENSP00000361769,ENSP00000362399,ENSP00000367408,ENSP00000409667	CASK,NF1,NRXN2,RIMS3,SLC6A1,SNAP25,STX1A,STXBP1,SYN1,SYNJ1
GO:0098900	regulation of action potential	6	48	0.00029	ENSP00000266376,ENSP00000280772,ENSP00000349320,ENSP00000349588,ENSP00000358513,ENSP00000360806	ANK2,ANK3,CACNA1C,CACNA2D1,CNR1,KCNB1
GO:0022604	regulation of cell morphogenesis	16	442	0.0003	ENSP00000275034,ENSP00000288135,ENSP00000309539,ENSP00000310094,ENSP00000320038,ENSP00000324806,ENSP00000353508,ENSP00000353590,ENSP00000354207,ENSP00000363763,ENSP00000364277,ENSP00000368314,ENSP00000378830,ENSP00000379098,ENSP00000380044,ENSP00000382428	ARHGAP33,CAMK2B,CSNK1E,DLG4,DPYSL2,EPHB2,FGD1,GSK3B,KIT,MAP2,MYH10,NRCAM,NTRK3,PHIP,QRICH1,TAOK2
GO:0030029	actin filament-based process	17	493	0.0003	ENSP00000266376,ENSP00000288135,ENSP00000310094,ENSP00000319591,ENSP00000320025,ENSP00000343690,ENSP00000344087,ENSP00000347710,ENSP00000349320,ENSP00000349588,ENSP00000351015,ENSP00000353590,ENSP00000354923,ENSP00000355237,ENSP00000364277,ENSP00000376368,ENSP00000382177	ANK2,AUTS2,CACNA1C,CACNA2D1,CACNB2,CDC42BPB,DMD,DPYSL3,FGD1,KCND3,KIT,MYH10,MYO5A,NF1,OPHN1,TAOK2,WASF1
GO:0090087	regulation of peptide transport	20	654	0.0003	ENSP00000222812,ENSP00000254976,ENSP00000266376,ENSP00000280772,ENSP00000305288,ENSP00000306253,ENSP00000321826,ENSP00000324806,ENSP00000329797,ENSP00000351015,ENSP00000353590,ENSP00000358513,ENSP00000360806,ENSP00000371434,ENSP00000380271,ENSP00000386759,ENSP00000392028,ENSP00000429084,ENSP00000477213,ENSP00000484803	ANK3,APBB1,CACNA1C,CADM1,CHD7,CNR1,FOXP1,GSK3B,ITPR1,KCNB1,MYH10,NF1,NLGN2,RAPGEF4,RFX3,SETD2,SNAP25,STX1A,STXBP5,UBR5
GO:0051248	negative regulation of protein metabolic process	27	1075	0.00031	ENSP00000257430,ENSP00000265085,ENSP00000268712,ENSP00000298552,ENSP00000316512,ENSP00000324806,ENSP00000341280,ENSP00000343535,ENSP00000346986,ENSP00000347710,ENSP00000351015,ENSP00000354207,ENSP00000354923,ENSP00000362824,ENSP00000363763,ENSP00000373696,ENSP00000376204,ENSP00000381053,ENSP00000382840,ENSP00000386135,ENSP00000387170,ENSP00000393596,ENSP00000395535,ENSP00000401946,ENSP00000429084…	APBB1,APC,ASH1L,BIRC6,CPEB4,DAPK1,DDX3X,DMD,EPHB2,GGNBP2,GIGYF2,GSK3B,JARID2,MECP2,NCOR1,NF1,NTRK3,OGT,OPHN1,TLK2,TNRC6B,TRIP12,TSC1,UBR5,USP7,WAC,ZMYND11
GO:0030048	actin filament-based movement	8	105	0.00032	ENSP00000266376,ENSP00000319591,ENSP00000320025,ENSP00000349320,ENSP00000349588,ENSP00000353590,ENSP00000354923,ENSP00000382177	ANK2,CACNA1C,CACNA2D1,CACNB2,DMD,KCND3,MYH10,MYO5A
GO:0032269	negative regulation of cellular protein metabolic process	26	1014	0.00032	ENSP00000257430,ENSP00000265085,ENSP00000268712,ENSP00000298552,ENSP00000316512,ENSP00000324806,ENSP00000341280,ENSP00000343535,ENSP00000346986,ENSP00000347710,ENSP00000351015,ENSP00000354207,ENSP00000354923,ENSP00000362824,ENSP00000363763,ENSP00000373696,ENSP00000376204,ENSP00000381053,ENSP00000382840,ENSP00000386135,ENSP00000387170,ENSP00000393596,ENSP00000395535,ENSP00000401946,ENSP00000429084…	APC,ASH1L,BIRC6,CPEB4,DAPK1,DDX3X,DMD,EPHB2,GGNBP2,GIGYF2,GSK3B,JARID2,MECP2,NCOR1,NF1,NTRK3,OGT,OPHN1,TLK2,TNRC6B,TRIP12,TSC1,UBR5,USP7,WAC,ZMYND11
GO:0050877	nervous system process	30	1271	0.00032	ENSP00000254976,ENSP00000262895,ENSP00000265459,ENSP00000280772,ENSP00000282516,ENSP00000288135,ENSP00000305288,ENSP00000306522,ENSP00000320025,ENSP00000324806,ENSP00000330572,ENSP00000338185,ENSP00000351015,ENSP00000353590,ENSP00000358513,ENSP00000363763,ENSP00000368314,ENSP00000370078,ENSP00000371084,ENSP00000379396,ENSP00000382177,ENSP00000382428,ENSP00000384823,ENSP00000387170,ENSP00000392028…	ANK3,ATP8A1,CACNB2,CAMTA1,CHD7,CIC,CNR1,DLG4,EPHB2,FBXO11,GIGYF2,GRIK5,GSK3B,KIT,MAPK8IP2,MECP2,MEIS2,MYH10,MYO5A,NAV2,NF1,NIPBL,NLGN2,NRCAM,NRXN2,NRXN3,PDE4A,PLCB1,SNAP25,SYNJ1
GO:0007017	microtubule-based process	19	605	0.00033	ENSP00000236925,ENSP00000263710,ENSP00000268712,ENSP00000307959,ENSP00000344314,ENSP00000348965,ENSP00000353508,ENSP00000353590,ENSP00000362441,ENSP00000369716,ENSP00000369989,ENSP00000371434,ENSP00000382177,ENSP00000386759,ENSP00000393379,ENSP00000395535,ENSP00000411831,ENSP00000480893,ENSP00000483424	ATRX,CAMSAP2,CHD3,CLASP1,DST,DYNC1H1,KATNAL1,KIF21B,KIF5C,MAP2,MARK1,MECP2,MYH10,MYO5A,NCOR1,OFD1,RFX3,SETD2,SPAST
GO:0035176	social behavior	6	50	0.00034	ENSP00000265459,ENSP00000330572,ENSP00000382428,ENSP00000395535,ENSP00000451648,ENSP00000458663	CIC,DLG4,MAPK8IP2,MECP2,NRXN2,NRXN3
GO:0032940	secretion by cell	25	959	0.00035	ENSP00000181839,ENSP00000222812,ENSP00000254976,ENSP00000265459,ENSP00000288135,ENSP00000295987,ENSP00000321826,ENSP00000334928,ENSP00000340648,ENSP00000348965,ENSP00000351015,ENSP00000353590,ENSP00000356213,ENSP00000360806,ENSP00000361769,ENSP00000362399,ENSP00000367408,ENSP00000371084,ENSP00000380271,ENSP00000382177,ENSP00000382840,ENSP00000395535,ENSP00000409667,ENSP00000484803,ENSP00000484855	ATP8A1,CASK,CDK13,DDX3X,DYNC1H1,EXOC5,FOXP1,HUWE1,KCNB1,KIT,MECP2,MYH10,MYO5A,NF1,NRXN2,PTPRB,RAPGEF4,RIMS3,SNAP25,STX1A,STXBP1,STXBP5,SYN1,SYNJ1,VIP
GO:1990778	protein localization to cell periphery	10	181	0.00041	ENSP00000254976,ENSP00000280772,ENSP00000316454,ENSP00000320025,ENSP00000349588,ENSP00000360806,ENSP00000362399,ENSP00000367001,ENSP00000382177,ENSP00000484855	ANK2,ANK3,CACNB2,DPP6,EXOC5,KCNB1,MYO5A,PACS1,SNAP25,STXBP1
GO:0035637	multicellular organismal signaling	8	110	0.00043	ENSP00000266376,ENSP00000280772,ENSP00000319591,ENSP00000320025,ENSP00000349320,ENSP00000349588,ENSP00000368314,ENSP00000444688	ANK2,ANK3,ATP1A3,CACNA1C,CACNA2D1,CACNB2,KCND3,NRCAM
GO:0007158	neuron cell-cell adhesion	4	14	0.00044	ENSP00000265459,ENSP00000305288,ENSP00000380602,ENSP00000451648	CNTN4,NLGN2,NRXN2,NRXN3
GO:0044237	cellular metabolic process	119	8797	0.00044	ENSP00000025008,ENSP00000159111,ENSP00000161863,ENSP00000181839,ENSP00000254846,ENSP00000254976,ENSP00000257215,ENSP00000257430,ENSP00000258484,ENSP00000259605,ENSP00000261609,ENSP00000262043,ENSP00000262238,ENSP00000262367,ENSP00000262450,ENSP00000263377,ENSP00000264010,ENSP00000264606,ENSP00000265085,ENSP00000265271,ENSP00000265773,ENSP00000267064,ENSP00000268712,ENSP00000270225,ENSP00000277225…	APBB1,APC,ARID1B,ARNT2,ASH1L,ATRX,AUTS2,BAZ2B,BIRC6,BRD4,CAMK2B,CAMTA1,CASK,CDC42BPB,CDK13,CHD3,CHD5,CHD7,CHD8,CIC,CPEB4,CREBBP,CSNK1E,CTCF,DAGLA,DAPK1,DCUN1D1,DDX3X,DLG4,DMD,DPYSL2,DYRK1A,EHMT1,EP400,EPC2,EPHB2,EXT1,FBXO11,FOXP1,GIGYF2,GPHN,GSK3B,HCFC1,HDAC4,HERC2,HNRNPU,HUWE1,INTS6,JARID2,JMJD1C,KAT6A,KDM4B,KDM6A,KDM6B,KHDRBS3,KIT,MAPK8IP2,MARK1,MBD5,MECP2,MED13,MED13L,MEIS2,MKL2,MYO5A,NCOR1,NF…
GO:0051223	regulation of protein transport	19	622	0.00046	ENSP00000222812,ENSP00000254976,ENSP00000266376,ENSP00000280772,ENSP00000305288,ENSP00000306253,ENSP00000321826,ENSP00000324806,ENSP00000329797,ENSP00000351015,ENSP00000353590,ENSP00000358513,ENSP00000360806,ENSP00000371434,ENSP00000380271,ENSP00000386759,ENSP00000429084,ENSP00000477213,ENSP00000484803	ANK3,APBB1,CACNA1C,CADM1,CNR1,FOXP1,GSK3B,ITPR1,KCNB1,MYH10,NF1,NLGN2,RAPGEF4,RFX3,SETD2,SNAP25,STX1A,STXBP5,UBR5
GO:0048813	dendrite morphogenesis	6	54	0.00049	ENSP00000310094,ENSP00000330572,ENSP00000338629,ENSP00000353508,ENSP00000363763,ENSP00000382428	DLG4,EPHB2,MAP2,MAPK8IP2,RERE,TAOK2
GO:0010564	regulation of cell cycle process	20	684	0.0005	ENSP00000181839,ENSP00000257430,ENSP00000263377,ENSP00000263710,ENSP00000264010,ENSP00000275034,ENSP00000283179,ENSP00000310094,ENSP00000338185,ENSP00000344314,ENSP00000348965,ENSP00000362441,ENSP00000380044,ENSP00000382840,ENSP00000386759,ENSP00000387170,ENSP00000393596,ENSP00000395535,ENSP00000417980,ENSP00000480893	APC,ATRX,BIRC6,BRD4,CDK13,CLASP1,CSNK1E,CTCF,DDX3X,DYNC1H1,EHMT1,GIGYF2,HNRNPU,MECP2,OFD1,PHIP,PLCB1,SETD2,SPAST,TAOK2
GO:0032922	circadian regulation of gene expression	6	55	0.00053	ENSP00000283179,ENSP00000323074,ENSP00000338283,ENSP00000354522,ENSP00000362824,ENSP00000380044	CSNK1E,HNRNPU,NPAS2,OGT,RAI1,TOP1
GO:0046928	regulation of neurotransmitter secretion	6	55	0.00053	ENSP00000222812,ENSP00000262895,ENSP00000295987,ENSP00000351015,ENSP00000361769,ENSP00000362399	GRIK5,NF1,RIMS3,STX1A,STXBP1,SYN1
GO:2001251	negative regulation of chromosome organization	8	117	0.00061	ENSP00000257430,ENSP00000283179,ENSP00000341280,ENSP00000352185,ENSP00000362441,ENSP00000373696,ENSP00000395535,ENSP00000429084	APC,ATRX,HNRNPU,JARID2,MECP2,PHF2,TRIP12,UBR5
GO:1901576	organic substance biosynthetic process	73	4656	0.00064	ENSP00000025008,ENSP00000159111,ENSP00000181839,ENSP00000258484,ENSP00000262043,ENSP00000262238,ENSP00000262367,ENSP00000262450,ENSP00000263377,ENSP00000264010,ENSP00000264606,ENSP00000265085,ENSP00000265773,ENSP00000267064,ENSP00000268712,ENSP00000277225,ENSP00000281928,ENSP00000282516,ENSP00000283179,ENSP00000305355,ENSP00000306522,ENSP00000307479,ENSP00000309555,ENSP00000310260,ENSP00000325819…	APBB1,ARID1B,ARNT2,ASH1L,ATRX,AUTS2,BAZ2B,BRD4,CAMTA1,CASK,CDK13,CHD3,CHD5,CHD7,CHD8,CIC,CPEB4,CREBBP,CTCF,DDX3X,DLG4,DMD,EPC2,EXT1,FOXP1,GPHN,HCFC1,HDAC4,HNRNPU,INTS6,JARID2,JMJD1C,KAT6A,KDM4B,KHDRBS3,MECP2,MED13,MED13L,MEIS2,MKL2,MYO5A,NCOR1,NFIB,NFIX,NIPBL,NPAS2,NR2F1,NR3C2,NR4A2,NSD1,OCRL,OGT,PDE4A,PDE4B,PHF2,PHF3,PRKCB,RB1CC1,RERE,RFX3,SATB2,SETD2,SMARCA2,SMARCC2,SYNJ1,TCF4,TOP1,TRIM33,WAC,Y…
GO:0031060	regulation of histone methylation	6	58	0.00068	ENSP00000341280,ENSP00000344087,ENSP00000362441,ENSP00000362824,ENSP00000395535,ENSP00000395929	ATRX,AUTS2,JARID2,MECP2,NSD1,OGT
GO:0072659	protein localization to plasma membrane	9	156	0.00071	ENSP00000280772,ENSP00000316454,ENSP00000320025,ENSP00000349588,ENSP00000360806,ENSP00000362399,ENSP00000367001,ENSP00000382177,ENSP00000484855	ANK2,ANK3,CACNB2,DPP6,EXOC5,KCNB1,MYO5A,PACS1,STXBP1
GO:0033036	macromolecule localization	43	2268	0.00077	ENSP00000222812,ENSP00000254976,ENSP00000261609,ENSP00000262238,ENSP00000262895,ENSP00000264010,ENSP00000265459,ENSP00000280772,ENSP00000282516,ENSP00000283179,ENSP00000298552,ENSP00000305288,ENSP00000305355,ENSP00000307634,ENSP00000310094,ENSP00000316454,ENSP00000320025,ENSP00000320038,ENSP00000321826,ENSP00000338629,ENSP00000345064,ENSP00000348708,ENSP00000349588,ENSP00000354923,ENSP00000356213…	AGAP1,ANK2,ANK3,ARHGAP33,ATP8A1,ATRX,CACNB2,CTCF,DDX3X,DLG4,DMD,DPP6,EXOC5,FOXP1,GPHN,GRIK5,HERC2,HNRNPU,KCNB1,KIF5C,MECP2,MYO5A,NBEA,NIPBL,NLGN2,NRCAM,NRXN2,PACS1,PRICKLE1,PRKCB,RAPGEF4,RERE,SNAP25,SRSF11,STX1A,STXBP1,STXBP5,SYNE1,TAOK2,TSC1,UPF2,VIP,YY1
GO:0086012	membrane depolarization during cardiac muscle cell action potential	4	17	0.00078	ENSP00000266376,ENSP00000320025,ENSP00000349320,ENSP00000349588	ANK2,CACNA1C,CACNA2D1,CACNB2
GO:0140056	organelle localization by membrane tethering	9	159	0.00081	ENSP00000222812,ENSP00000254976,ENSP00000263710,ENSP00000344314,ENSP00000348965,ENSP00000360806,ENSP00000362399,ENSP00000380044,ENSP00000484855	CLASP1,CSNK1E,DYNC1H1,EXOC5,KCNB1,OFD1,SNAP25,STX1A,STXBP1
GO:0086002	cardiac muscle cell action potential involved in contraction	5	36	0.00082	ENSP00000266376,ENSP00000319591,ENSP00000320025,ENSP00000349320,ENSP00000349588	ANK2,CACNA1C,CACNA2D1,CACNB2,KCND3
GO:0032386	regulation of intracellular transport	13	335	0.00084	ENSP00000222812,ENSP00000262895,ENSP00000280772,ENSP00000295987,ENSP00000324806,ENSP00000348965,ENSP00000351015,ENSP00000353508,ENSP00000360806,ENSP00000361769,ENSP00000362399,ENSP00000386759,ENSP00000429084	ANK3,DYNC1H1,GRIK5,GSK3B,KCNB1,MAP2,NF1,RIMS3,SETD2,STX1A,STXBP1,SYN1,UBR5
GO:0008016	regulation of heart contraction	10	201	0.00087	ENSP00000264606,ENSP00000266376,ENSP00000306253,ENSP00000319591,ENSP00000320025,ENSP00000332116,ENSP00000349320,ENSP00000349588,ENSP00000354923,ENSP00000444688	ANK2,ATP1A3,CACNA1C,CACNA2D1,CACNB2,DMD,HDAC4,ITPR1,KCND3,PDE4B
GO:0022603	regulation of anatomical structure morphogenesis	24	961	0.00089	ENSP00000263710,ENSP00000275034,ENSP00000288135,ENSP00000295902,ENSP00000305355,ENSP00000309539,ENSP00000310094,ENSP00000320038,ENSP00000324806,ENSP00000345064,ENSP00000351015,ENSP00000353508,ENSP00000353590,ENSP00000354207,ENSP00000363763,ENSP00000364277,ENSP00000368314,ENSP00000370340,ENSP00000378830,ENSP00000379098,ENSP00000380044,ENSP00000382428,ENSP00000395535,ENSP00000484803	ARHGAP33,CAMK2B,CLASP1,CSNK1E,DLG4,DPYSL2,EPHB2,FGD1,FOXP1,GSK3B,KIT,MAP2,MECP2,MYH10,NF1,NFIB,NRCAM,NTRK3,PHIP,PRICKLE1,PRICKLE2,PRKCB,QRICH1,TAOK2
GO:0006807	nitrogen compound metabolic process	113	8349	0.0009	ENSP00000025008,ENSP00000159111,ENSP00000161863,ENSP00000181839,ENSP00000254846,ENSP00000257430,ENSP00000258484,ENSP00000259605,ENSP00000261609,ENSP00000262043,ENSP00000262238,ENSP00000262367,ENSP00000262450,ENSP00000263377,ENSP00000264010,ENSP00000264606,ENSP00000265085,ENSP00000265271,ENSP00000265773,ENSP00000267064,ENSP00000268712,ENSP00000270225,ENSP00000277225,ENSP00000280377,ENSP00000281928…	APBB1,APC,ARID1B,ARNT2,ASH1L,ATRX,AUTS2,BAZ2B,BIRC6,BRD4,CAMK2B,CAMTA1,CASK,CDC42BPB,CDK13,CHD3,CHD5,CHD7,CHD8,CIC,CPEB4,CREBBP,CSNK1E,CTCF,DAPK1,DCUN1D1,DDX3X,DLG4,DMD,DPP6,DPYSL2,DYRK1A,EHMT1,EP400,EPC2,EPHB2,EXT1,FBXO11,FOXP1,GIGYF2,GPHN,GSK3B,HCFC1,HDAC4,HERC2,HNRNPU,HUWE1,INTS6,JARID2,JMJD1C,KAT6A,KDM4B,KDM6A,KDM6B,KHDRBS3,KIT,MAPK8IP2,MARK1,MBD5,MECP2,MED13,MED13L,MEIS2,MKL2,NCOR1,NF1,NFIB,…
GO:0086091	regulation of heart rate by cardiac conduction	5	37	0.00091	ENSP00000266376,ENSP00000319591,ENSP00000320025,ENSP00000349320,ENSP00000349588	ANK2,CACNA1C,CACNA2D1,CACNB2,KCND3
GO:0090276	regulation of peptide hormone secretion	10	204	0.00096	ENSP00000222812,ENSP00000254976,ENSP00000266376,ENSP00000305288,ENSP00000306253,ENSP00000358513,ENSP00000360806,ENSP00000371434,ENSP00000380271,ENSP00000392028	CACNA1C,CHD7,CNR1,ITPR1,KCNB1,NLGN2,RAPGEF4,RFX3,SNAP25,STX1A
GO:0034613	cellular protein localization	30	1367	0.001	ENSP00000222812,ENSP00000254976,ENSP00000261609,ENSP00000262895,ENSP00000264010,ENSP00000265459,ENSP00000280772,ENSP00000282516,ENSP00000283179,ENSP00000298552,ENSP00000305288,ENSP00000310094,ENSP00000316454,ENSP00000320025,ENSP00000338629,ENSP00000345064,ENSP00000348708,ENSP00000349588,ENSP00000354923,ENSP00000356224,ENSP00000359988,ENSP00000360806,ENSP00000362399,ENSP00000362441,ENSP00000367001…	ANK2,ANK3,ATRX,CACNB2,CTCF,DDX3X,DLG4,DMD,DPP6,EXOC5,GPHN,GRIK5,HERC2,HNRNPU,KCNB1,MYO5A,NIPBL,NLGN2,NRXN2,PACS1,PRICKLE1,RERE,SNAP25,SRSF11,STX1A,STXBP1,SYNE1,TAOK2,TSC1,UPF2
GO:0044089	positive regulation of cellular component biogenesis	16	498	0.001	ENSP00000257430,ENSP00000263710,ENSP00000264606,ENSP00000266546,ENSP00000288135,ENSP00000298552,ENSP00000305288,ENSP00000324806,ENSP00000343690,ENSP00000344087,ENSP00000348965,ENSP00000354207,ENSP00000363763,ENSP00000376368,ENSP00000395535,ENSP00000402460	APC,AUTS2,CLASP1,CLSTN2,CLSTN3,DPYSL3,DYNC1H1,EPHB2,GSK3B,HDAC4,KIT,MECP2,NLGN2,NTRK3,TSC1,WASF1
GO:0061337	cardiac conduction	6	63	0.001	ENSP00000266376,ENSP00000319591,ENSP00000320025,ENSP00000349320,ENSP00000349588,ENSP00000444688	ANK2,ATP1A3,CACNA1C,CACNA2D1,CACNB2,KCND3
GO:1903522	regulation of blood circulation	11	249	0.001	ENSP00000264606,ENSP00000266376,ENSP00000306253,ENSP00000319591,ENSP00000320025,ENSP00000332116,ENSP00000349320,ENSP00000349588,ENSP00000354923,ENSP00000404179,ENSP00000444688	ANK2,ATP1A3,CACNA1C,CACNA2D1,CACNB2,DMD,DOCK4,HDAC4,ITPR1,KCND3,PDE4B
GO:0051965	positive regulation of synapse assembly	6	65	0.0011	ENSP00000266546,ENSP00000305288,ENSP00000354207,ENSP00000363763,ENSP00000395535,ENSP00000402460	CLSTN2,CLSTN3,EPHB2,MECP2,NLGN2,NTRK3
GO:0002791	regulation of peptide secretion	15	452	0.0012	ENSP00000222812,ENSP00000254976,ENSP00000266376,ENSP00000305288,ENSP00000306253,ENSP00000321826,ENSP00000329797,ENSP00000353590,ENSP00000358513,ENSP00000360806,ENSP00000371434,ENSP00000380271,ENSP00000392028,ENSP00000477213,ENSP00000484803	APBB1,CACNA1C,CADM1,CHD7,CNR1,FOXP1,ITPR1,KCNB1,MYH10,NLGN2,RAPGEF4,RFX3,SNAP25,STX1A,STXBP5
GO:0016055	Wnt signaling pathway	12	303	0.0012	ENSP00000257430,ENSP00000295902,ENSP00000324806,ENSP00000338185,ENSP00000344479,ENSP00000345064,ENSP00000367203,ENSP00000380044,ENSP00000382840,ENSP00000382863,ENSP00000401946,ENSP00000483424	APC,CHD8,CSNK1E,DDX3X,GSK3B,KDM6A,MARK1,NR4A2,PLCB1,PRICKLE1,PRICKLE2,TNRC6B
GO:0017157	regulation of exocytosis	9	169	0.0012	ENSP00000222812,ENSP00000262895,ENSP00000263710,ENSP00000295987,ENSP00000321826,ENSP00000360806,ENSP00000361769,ENSP00000362399,ENSP00000380271	CLASP1,GRIK5,KCNB1,RAPGEF4,RIMS3,STX1A,STXBP1,STXBP5,SYN1
GO:0017158	regulation of calcium ion-dependent exocytosis	6	66	0.0012	ENSP00000222812,ENSP00000262895,ENSP00000295987,ENSP00000360806,ENSP00000361769,ENSP00000362399	GRIK5,KCNB1,RIMS3,STX1A,STXBP1,SYN1
GO:1903047	mitotic cell cycle process	17	564	0.0012	ENSP00000257430,ENSP00000263377,ENSP00000263710,ENSP00000271715,ENSP00000280772,ENSP00000282516,ENSP00000305355,ENSP00000310094,ENSP00000338185,ENSP00000344314,ENSP00000348965,ENSP00000353590,ENSP00000380044,ENSP00000386759,ENSP00000387170,ENSP00000395535,ENSP00000480893	ANK3,APC,BRD4,CLASP1,CSNK1E,DYNC1H1,GIGYF2,MECP2,MYH10,NIPBL,OFD1,PLCB1,POGZ,PRKCB,SETD2,SPAST,TAOK2
GO:2000310	regulation of NMDA receptor activity	4	20	0.0012	ENSP00000330572,ENSP00000363763,ENSP00000382428,ENSP00000386135	DAPK1,DLG4,EPHB2,MAPK8IP2
GO:0044238	primary metabolic process	117	8808	0.0013	ENSP00000025008,ENSP00000159111,ENSP00000161863,ENSP00000181839,ENSP00000254846,ENSP00000257215,ENSP00000257430,ENSP00000258484,ENSP00000259605,ENSP00000261609,ENSP00000262043,ENSP00000262238,ENSP00000262367,ENSP00000262450,ENSP00000263377,ENSP00000264010,ENSP00000264606,ENSP00000265085,ENSP00000265271,ENSP00000265773,ENSP00000267064,ENSP00000268712,ENSP00000270225,ENSP00000277225,ENSP00000280377…	APBB1,APC,ARID1B,ARNT2,ASH1L,ATRX,AUTS2,BAZ2B,BIRC6,BRD4,CAMK2B,CAMTA1,CASK,CDC42BPB,CDK13,CHD3,CHD5,CHD7,CHD8,CIC,CPEB4,CREBBP,CSNK1E,CTCF,DAGLA,DAPK1,DCUN1D1,DDX3X,DLG4,DPP6,DPYSL2,DYRK1A,EHMT1,EP400,EPC2,EPHB2,EXT1,FBXO11,FOXP1,GIGYF2,GPHN,GSK3B,HCFC1,HDAC4,HERC2,HNRNPU,HUWE1,INTS6,JARID2,JMJD1C,KAT6A,KDM4B,KDM6A,KDM6B,KHDRBS3,KIT,MAPK8IP2,MARK1,MBD5,MECP2,MED13,MED13L,MEIS2,MKL2,MYO5A,NCOR1,N…
GO:0050796	regulation of insulin secretion	9	172	0.0013	ENSP00000222812,ENSP00000254976,ENSP00000266376,ENSP00000305288,ENSP00000306253,ENSP00000358513,ENSP00000360806,ENSP00000371434,ENSP00000380271	CACNA1C,CNR1,ITPR1,KCNB1,NLGN2,RAPGEF4,RFX3,SNAP25,STX1A
GO:1900449	regulation of glutamate receptor signaling pathway	5	41	0.0013	ENSP00000305288,ENSP00000330572,ENSP00000363763,ENSP00000382428,ENSP00000386135	DAPK1,DLG4,EPHB2,MAPK8IP2,NLGN2
GO:0007049	cell cycle	28	1263	0.0014	ENSP00000025008,ENSP00000161863,ENSP00000257430,ENSP00000263377,ENSP00000263710,ENSP00000268712,ENSP00000271715,ENSP00000280772,ENSP00000282516,ENSP00000283179,ENSP00000305355,ENSP00000309555,ENSP00000310094,ENSP00000316512,ENSP00000338185,ENSP00000344314,ENSP00000348965,ENSP00000353590,ENSP00000362441,ENSP00000369716,ENSP00000380044,ENSP00000381053,ENSP00000386759,ENSP00000387170,ENSP00000393596…	ANK3,APBB1,APC,ATRX,BIRC6,BRD4,CHD3,CLASP1,CSNK1E,DYNC1H1,GIGYF2,HCFC1,HNRNPU,MECP2,MYH10,NCOR1,NIPBL,OFD1,PLCB1,POGZ,PRKCB,RB1CC1,SETD2,SPAST,TAOK2,TLK2,YTHDC2,ZMYND11
GO:0007413	axonal fasciculation	4	21	0.0014	ENSP00000358513,ENSP00000363763,ENSP00000368314,ENSP00000380602	CNR1,CNTN4,EPHB2,NRCAM
GO:0051726	regulation of cell cycle	26	1129	0.0014	ENSP00000161863,ENSP00000181839,ENSP00000257430,ENSP00000263377,ENSP00000263710,ENSP00000264010,ENSP00000275034,ENSP00000283179,ENSP00000298552,ENSP00000309555,ENSP00000310094,ENSP00000338185,ENSP00000344314,ENSP00000346986,ENSP00000348965,ENSP00000362441,ENSP00000380044,ENSP00000382840,ENSP00000386759,ENSP00000387170,ENSP00000393596,ENSP00000395535,ENSP00000417980,ENSP00000453793,ENSP00000477213…	APBB1,APC,ATRX,BIRC6,BRD4,CDK13,CLASP1,CSNK1E,CTCF,DDX3X,DYNC1H1,EHMT1,GIGYF2,HCFC1,HNRNPU,MECP2,MEIS2,OFD1,PHIP,PLCB1,SETD2,SPAST,TAOK2,TSC1,WAC,YTHDC2
GO:0086065	cell communication involved in cardiac conduction	5	42	0.0014	ENSP00000266376,ENSP00000320025,ENSP00000349320,ENSP00000349588,ENSP00000444688	ANK2,ATP1A3,CACNA1C,CACNA2D1,CACNB2
GO:0099504	synaptic vesicle cycle	7	100	0.0014	ENSP00000222812,ENSP00000254976,ENSP00000295987,ENSP00000305288,ENSP00000347710,ENSP00000361769,ENSP00000409667	NLGN2,OPHN1,RIMS3,SNAP25,STX1A,SYN1,SYNJ1
GO:0007215	glutamate receptor signaling pathway	5	43	0.0015	ENSP00000257215,ENSP00000262895,ENSP00000265085,ENSP00000338185,ENSP00000360806	CPEB4,DAGLA,GRIK5,KCNB1,PLCB1
GO:0010452	histone H3-K36 methylation	3	7	0.0015	ENSP00000376204,ENSP00000386759,ENSP00000395929	ASH1L,NSD1,SETD2
GO:0051056	regulation of small GTPase mediated signal transduction	12	310	0.0015	ENSP00000253401,ENSP00000310561,ENSP00000320038,ENSP00000324127,ENSP00000339299,ENSP00000344087,ENSP00000347710,ENSP00000351015,ENSP00000360154,ENSP00000362824,ENSP00000363763,ENSP00000364277	ARHGAP32,ARHGAP33,ARHGEF9,AUTS2,EPHB2,FGD1,NF1,OCRL,OGT,OPHN1,PSD3,TRIO
GO:0051129	negative regulation of cellular component organization	18	632	0.0015	ENSP00000257430,ENSP00000263710,ENSP00000283179,ENSP00000298552,ENSP00000324806,ENSP00000341280,ENSP00000343690,ENSP00000352185,ENSP00000353508,ENSP00000362399,ENSP00000362441,ENSP00000363763,ENSP00000373696,ENSP00000381932,ENSP00000382428,ENSP00000382840,ENSP00000395535,ENSP00000429084	APC,ATRX,CLASP1,DDX3X,DLG4,DPYSL3,DYRK1A,EPHB2,GSK3B,HNRNPU,JARID2,MAP2,MECP2,PHF2,STXBP1,TRIP12,TSC1,UBR5
GO:0051640	organelle localization	17	574	0.0015	ENSP00000222812,ENSP00000254976,ENSP00000263710,ENSP00000288135,ENSP00000295987,ENSP00000344314,ENSP00000348965,ENSP00000353590,ENSP00000360806,ENSP00000361769,ENSP00000362399,ENSP00000380044,ENSP00000382177,ENSP00000409667,ENSP00000480893,ENSP00000483424,ENSP00000484855	CLASP1,CSNK1E,DYNC1H1,EXOC5,KCNB1,KIT,MARK1,MYH10,MYO5A,OFD1,RIMS3,SNAP25,SPAST,STX1A,STXBP1,SYN1,SYNJ1
GO:0051649	establishment of localization in cell	33	1616	0.0015	ENSP00000222812,ENSP00000254976,ENSP00000261609,ENSP00000262895,ENSP00000263710,ENSP00000265459,ENSP00000266376,ENSP00000280772,ENSP00000288135,ENSP00000295987,ENSP00000298552,ENSP00000305288,ENSP00000306253,ENSP00000307959,ENSP00000310094,ENSP00000338629,ENSP00000345064,ENSP00000347710,ENSP00000348708,ENSP00000348965,ENSP00000349320,ENSP00000349588,ENSP00000351015,ENSP00000353590,ENSP00000359988…	ANK2,ANK3,CACNA1C,CACNA2D1,CASK,CLASP1,DST,DYNC1H1,GRIK5,HERC2,ITPR1,KIF5C,KIT,MARK1,MYH10,MYO5A,NF1,NLGN2,NRXN2,OPHN1,PRICKLE1,RERE,RIMS3,SNAP25,SPAST,SRSF11,STX1A,STXBP1,SYN1,SYNJ1,TAOK2,TSC1,UPF2
GO:0070507	regulation of microtubule cytoskeleton organization	9	177	0.0015	ENSP00000236925,ENSP00000257430,ENSP00000263710,ENSP00000283179,ENSP00000324806,ENSP00000348965,ENSP00000353508,ENSP00000381932,ENSP00000395535	APC,CAMSAP2,CLASP1,DYNC1H1,DYRK1A,GSK3B,HNRNPU,MAP2,MECP2
GO:0031110	regulation of microtubule polymerization or depolymerization	6	71	0.0016	ENSP00000236925,ENSP00000257430,ENSP00000263710,ENSP00000353508,ENSP00000381932,ENSP00000395535	APC,CAMSAP2,CLASP1,DYRK1A,MAP2,MECP2
GO:0048585	negative regulation of response to stimulus	31	1483	0.0016	ENSP00000025008,ENSP00000257430,ENSP00000263377,ENSP00000263710,ENSP00000268712,ENSP00000275034,ENSP00000298552,ENSP00000305355,ENSP00000306253,ENSP00000324806,ENSP00000330572,ENSP00000332164,ENSP00000344479,ENSP00000345064,ENSP00000351015,ENSP00000351250,ENSP00000358513,ENSP00000363763,ENSP00000367408,ENSP00000373696,ENSP00000376204,ENSP00000380888,ENSP00000381053,ENSP00000381932,ENSP00000382840…	APC,ASH1L,BIRC6,BRD4,CASK,CHD8,CLASP1,CNR1,DAPK1,DDX3X,DYRK1A,EPHB2,FOXP1,GGNBP2,GSK3B,ITPR1,MAPK8IP2,MED13,NCOR1,NF1,NR4A2,PHIP,PRICKLE1,PRKCB,RB1CC1,SLIT3,TRIM33,TRIP12,TSC1,UBR5,ZMYND11
GO:1902531	regulation of intracellular signal transduction	35	1764	0.0016	ENSP00000025008,ENSP00000253401,ENSP00000262450,ENSP00000263377,ENSP00000268712,ENSP00000288135,ENSP00000298552,ENSP00000305355,ENSP00000306253,ENSP00000306522,ENSP00000310094,ENSP00000310561,ENSP00000320038,ENSP00000324127,ENSP00000324806,ENSP00000330572,ENSP00000338185,ENSP00000339299,ENSP00000344087,ENSP00000347710,ENSP00000351015,ENSP00000354207,ENSP00000354923,ENSP00000360154,ENSP00000362824…	ARHGAP32,ARHGAP33,ARHGEF9,ASH1L,AUTS2,BRD4,CAMTA1,CHD5,DDX3X,DMD,DYRK1A,EPHB2,FGD1,GGNBP2,GSK3B,ITPR1,KAT6A,KIT,MAPK8IP2,MYO5A,NCOR1,NF1,NTRK3,OCRL,OGT,OPHN1,PDE4A,PLCB1,PRKCB,PSD3,RB1CC1,TAOK2,TRIO,TSC1,ZMYND11
GO:0009790	embryo development	22	890	0.0018	ENSP00000254846,ENSP00000262367,ENSP00000266376,ENSP00000282516,ENSP00000288135,ENSP00000298552,ENSP00000301030,ENSP00000307479,ENSP00000345064,ENSP00000351015,ENSP00000353590,ENSP00000354522,ENSP00000360154,ENSP00000363763,ENSP00000367203,ENSP00000367446,ENSP00000386759,ENSP00000387593,ENSP00000392028,ENSP00000393596,ENSP00000401112,ENSP00000478220	ANKRD11,ARNT2,BIRC6,CACNA1C,CHD7,CREBBP,EPHB2,EXT1,GGNBP2,KDM6A,KDM6B,KIT,MYH10,NF1,NIPBL,OCRL,PRICKLE1,SATB2,SETD2,TANC2,TOP1,TSC1
GO:0022402	cell cycle process	22	890	0.0018	ENSP00000161863,ENSP00000257430,ENSP00000263377,ENSP00000263710,ENSP00000268712,ENSP00000271715,ENSP00000280772,ENSP00000282516,ENSP00000305355,ENSP00000310094,ENSP00000338185,ENSP00000344314,ENSP00000348965,ENSP00000353590,ENSP00000362441,ENSP00000369716,ENSP00000380044,ENSP00000386759,ENSP00000387170,ENSP00000395535,ENSP00000477213,ENSP00000480893	ANK3,APBB1,APC,ATRX,BRD4,CHD3,CLASP1,CSNK1E,DYNC1H1,GIGYF2,MECP2,MYH10,NCOR1,NIPBL,OFD1,PLCB1,POGZ,PRKCB,SETD2,SPAST,TAOK2,YTHDC2
GO:0050708	regulation of protein secretion	14	422	0.0018	ENSP00000222812,ENSP00000254976,ENSP00000266376,ENSP00000305288,ENSP00000306253,ENSP00000321826,ENSP00000329797,ENSP00000353590,ENSP00000358513,ENSP00000360806,ENSP00000371434,ENSP00000380271,ENSP00000477213,ENSP00000484803	APBB1,CACNA1C,CADM1,CNR1,FOXP1,ITPR1,KCNB1,MYH10,NLGN2,RAPGEF4,RFX3,SNAP25,STX1A,STXBP5
GO:0060048	cardiac muscle contraction	6	73	0.0018	ENSP00000266376,ENSP00000319591,ENSP00000320025,ENSP00000349320,ENSP00000349588,ENSP00000354923	ANK2,CACNA1C,CACNA2D1,CACNB2,DMD,KCND3
GO:0017156	calcium ion regulated exocytosis	6	74	0.002	ENSP00000222812,ENSP00000254976,ENSP00000361769,ENSP00000362399,ENSP00000380271,ENSP00000409667	RAPGEF4,RIMS3,SNAP25,STX1A,STXBP1,SYNJ1
GO:0031113	regulation of microtubule polymerization	5	46	0.002	ENSP00000236925,ENSP00000263710,ENSP00000353508,ENSP00000381932,ENSP00000395535	CAMSAP2,CLASP1,DYRK1A,MAP2,MECP2
GO:0043414	macromolecule methylation	10	229	0.002	ENSP00000262450,ENSP00000362441,ENSP00000362824,ENSP00000367203,ENSP00000376204,ENSP00000384823,ENSP00000386759,ENSP00000395535,ENSP00000395929,ENSP00000417980	ASH1L,ATRX,CHD5,EHMT1,FBXO11,KDM6A,MECP2,NSD1,OGT,SETD2
GO:0050769	positive regulation of neurogenesis	14	425	0.002	ENSP00000282516,ENSP00000288135,ENSP00000343690,ENSP00000350364,ENSP00000354207,ENSP00000354923,ENSP00000358513,ENSP00000363763,ENSP00000368314,ENSP00000379098,ENSP00000380044,ENSP00000381382,ENSP00000382428,ENSP00000477213	APBB1,CAMK2B,CNR1,CSNK1E,DLG4,DMD,DPYSL3,EPHB2,KIT,NEGR1,NIPBL,NRCAM,NTRK3,TCF4
GO:0099003	vesicle-mediated transport in synapse	7	107	0.002	ENSP00000222812,ENSP00000254976,ENSP00000305288,ENSP00000347710,ENSP00000361769,ENSP00000362399,ENSP00000409667	NLGN2,OPHN1,RIMS3,SNAP25,STX1A,STXBP1,SYNJ1
GO:0001941	postsynaptic membrane organization	4	24	0.0021	ENSP00000265459,ENSP00000305288,ENSP00000382428,ENSP00000417901	DLG4,GPHN,NLGN2,NRXN2
GO:0010882	regulation of cardiac muscle contraction by calcium ion signaling	4	24	0.0021	ENSP00000264606,ENSP00000266376,ENSP00000349588,ENSP00000354923	ANK2,CACNA1C,DMD,HDAC4
GO:0099601	regulation of neurotransmitter receptor activity	5	47	0.0021	ENSP00000305288,ENSP00000330572,ENSP00000363763,ENSP00000382428,ENSP00000386135	DAPK1,DLG4,EPHB2,MAPK8IP2,NLGN2
GO:1903169	regulation of calcium ion transmembrane transport	8	146	0.0021	ENSP00000266376,ENSP00000320025,ENSP00000332116,ENSP00000349320,ENSP00000349588,ENSP00000354923,ENSP00000382177,ENSP00000392028	ANK2,CACNA1C,CACNA2D1,CACNB2,CHD7,DMD,MYO5A,PDE4B
GO:0007507	heart development	15	485	0.0022	ENSP00000025008,ENSP00000254846,ENSP00000266376,ENSP00000282516,ENSP00000283179,ENSP00000298552,ENSP00000332164,ENSP00000345064,ENSP00000349588,ENSP00000351015,ENSP00000353590,ENSP00000354207,ENSP00000367203,ENSP00000386759,ENSP00000392028	ANK2,CACNA1C,CHD7,HNRNPU,KDM6A,KDM6B,MYH10,NF1,NIPBL,NTRK3,PRICKLE1,RB1CC1,SETD2,SLIT3,TSC1
GO:0031330	negative regulation of cellular catabolic process	10	234	0.0023	ENSP00000264606,ENSP00000283179,ENSP00000298552,ENSP00000316512,ENSP00000343535,ENSP00000346986,ENSP00000347710,ENSP00000356213,ENSP00000358513,ENSP00000362824	CNR1,HDAC4,HNRNPU,OGT,OPHN1,TLK2,TSC1,USP7,VIP,WAC
GO:1905268	negative regulation of chromatin organization	5	48	0.0023	ENSP00000341280,ENSP00000352185,ENSP00000373696,ENSP00000395535,ENSP00000429084	JARID2,MECP2,PHF2,TRIP12,UBR5
GO:0006935	chemotaxis	15	491	0.0024	ENSP00000288135,ENSP00000309539,ENSP00000332116,ENSP00000332164,ENSP00000341198,ENSP00000347710,ENSP00000353590,ENSP00000363763,ENSP00000367446,ENSP00000368314,ENSP00000370340,ENSP00000380602,ENSP00000393379,ENSP00000404179,ENSP00000451648	CNTN4,DOCK4,DPYSL2,EPHB2,EXT1,KIF5C,KIT,MYH10,NEO1,NFIB,NRCAM,NRXN3,OPHN1,PDE4B,SLIT3
GO:0010720	positive regulation of cell development	15	491	0.0024	ENSP00000282516,ENSP00000288135,ENSP00000343690,ENSP00000350364,ENSP00000354207,ENSP00000354923,ENSP00000358513,ENSP00000363763,ENSP00000368314,ENSP00000371434,ENSP00000379098,ENSP00000380044,ENSP00000381382,ENSP00000382428,ENSP00000477213	APBB1,CAMK2B,CNR1,CSNK1E,DLG4,DMD,DPYSL3,EPHB2,KIT,NEGR1,NIPBL,NRCAM,NTRK3,RFX3,TCF4
GO:0032268	regulation of cellular protein metabolic process	44	2486	0.0024	ENSP00000025008,ENSP00000257430,ENSP00000263377,ENSP00000264606,ENSP00000265085,ENSP00000268712,ENSP00000275034,ENSP00000282516,ENSP00000288135,ENSP00000292782,ENSP00000298552,ENSP00000306522,ENSP00000310094,ENSP00000316512,ENSP00000324806,ENSP00000330572,ENSP00000338185,ENSP00000341280,ENSP00000343535,ENSP00000344087,ENSP00000345064,ENSP00000346986,ENSP00000347710,ENSP00000351015,ENSP00000354207…	APC,ASH1L,ATRX,AUTS2,BIRC6,BRD4,CAMTA1,CPEB4,CSNK1E,DAPK1,DCUN1D1,DDX3X,DLG4,DMD,DYRK1A,EPHB2,GGNBP2,GIGYF2,GSK3B,HDAC4,JARID2,KIT,MAPK8IP2,MECP2,NCOR1,NF1,NIPBL,NSD1,NTRK3,OGT,OPHN1,PHIP,PLCB1,PRICKLE1,RB1CC1,TAOK2,TLK2,TNRC6B,TRIP12,TSC1,UBR5,USP7,WAC,ZMYND11
GO:0071704	organic substance metabolic process	119	9135	0.0024	ENSP00000025008,ENSP00000159111,ENSP00000161863,ENSP00000181839,ENSP00000254846,ENSP00000254976,ENSP00000257215,ENSP00000257430,ENSP00000258484,ENSP00000259605,ENSP00000261609,ENSP00000262043,ENSP00000262238,ENSP00000262367,ENSP00000262450,ENSP00000263377,ENSP00000264010,ENSP00000264606,ENSP00000265085,ENSP00000265271,ENSP00000265773,ENSP00000267064,ENSP00000268712,ENSP00000270225,ENSP00000277225…	APBB1,APC,ARID1B,ARNT2,ASH1L,ATRX,AUTS2,BAZ2B,BIRC6,BRD4,CAMK2B,CAMTA1,CASK,CDC42BPB,CDK13,CHD3,CHD5,CHD7,CHD8,CIC,CPEB4,CREBBP,CSNK1E,CTCF,DAGLA,DAPK1,DCUN1D1,DDX3X,DLG4,DMD,DPP6,DPYSL2,DYRK1A,EHMT1,EP400,EPC2,EPHB2,EXT1,FBXO11,FOXP1,GIGYF2,GPHN,GSK3B,HCFC1,HDAC4,HERC2,HNRNPU,HUWE1,INTS6,JARID2,JMJD1C,KAT6A,KDM4B,KDM6A,KDM6B,KHDRBS3,KIT,MAPK8IP2,MARK1,MBD5,MECP2,MED13,MED13L,MEIS2,MKL2,MYO5A,NCO…
GO:0007346	regulation of mitotic cell cycle	17	608	0.0025	ENSP00000161863,ENSP00000181839,ENSP00000257430,ENSP00000263377,ENSP00000263710,ENSP00000275034,ENSP00000283179,ENSP00000310094,ENSP00000338185,ENSP00000344314,ENSP00000348965,ENSP00000362441,ENSP00000380044,ENSP00000382840,ENSP00000387170,ENSP00000395535,ENSP00000453793	APC,ATRX,BRD4,CDK13,CLASP1,CSNK1E,DDX3X,DYNC1H1,GIGYF2,HNRNPU,MECP2,MEIS2,OFD1,PHIP,PLCB1,TAOK2,YTHDC2
GO:0021537	telencephalon development	10	237	0.0025	ENSP00000254846,ENSP00000298552,ENSP00000324806,ENSP00000338185,ENSP00000351015,ENSP00000353590,ENSP00000363763,ENSP00000367446,ENSP00000370340,ENSP00000392028	CHD7,EPHB2,EXT1,GSK3B,KDM6B,MYH10,NF1,NFIB,PLCB1,TSC1
GO:0043009	chordate embryonic development	16	550	0.0025	ENSP00000282516,ENSP00000298552,ENSP00000301030,ENSP00000307479,ENSP00000345064,ENSP00000351015,ENSP00000353590,ENSP00000360154,ENSP00000367203,ENSP00000367446,ENSP00000386759,ENSP00000387593,ENSP00000392028,ENSP00000393596,ENSP00000401112,ENSP00000478220	ANKRD11,ARNT2,BIRC6,CHD7,EXT1,GGNBP2,KDM6A,MYH10,NF1,NIPBL,OCRL,PRICKLE1,SATB2,SETD2,TANC2,TSC1
GO:0043967	histone H4 acetylation	5	49	0.0025	ENSP00000262450,ENSP00000309555,ENSP00000362824,ENSP00000374213,ENSP00000477213	APBB1,CHD5,EP400,HCFC1,OGT
GO:0050885	neuromuscular process controlling balance	5	49	0.0025	ENSP00000305288,ENSP00000306522,ENSP00000353590,ENSP00000382428,ENSP00000387170	CAMTA1,DLG4,GIGYF2,MYH10,NLGN2
GO:0009725	response to hormone	21	854	0.0026	ENSP00000257430,ENSP00000262238,ENSP00000264606,ENSP00000275034,ENSP00000283179,ENSP00000288135,ENSP00000298552,ENSP00000307479,ENSP00000325819,ENSP00000332164,ENSP00000338185,ENSP00000344479,ENSP00000344546,ENSP00000350815,ENSP00000354207,ENSP00000362399,ENSP00000362824,ENSP00000380888,ENSP00000382177,ENSP00000429084,ENSP00000444688	APC,ARID1B,ARNT2,ATP1A3,HDAC4,HNRNPU,KIT,MED13,MYO5A,NR2F1,NR3C2,NR4A2,NTRK3,OGT,PHIP,PLCB1,SLIT3,STXBP1,TSC1,UBR5,YY1
GO:0010638	positive regulation of organelle organization	16	552	0.0026	ENSP00000263710,ENSP00000275034,ENSP00000282516,ENSP00000283179,ENSP00000298552,ENSP00000324806,ENSP00000338185,ENSP00000341280,ENSP00000344087,ENSP00000348965,ENSP00000354207,ENSP00000362441,ENSP00000362824,ENSP00000376368,ENSP00000395535,ENSP00000409667	ATRX,AUTS2,CLASP1,DYNC1H1,GSK3B,HNRNPU,JARID2,MECP2,NIPBL,NTRK3,OGT,PHIP,PLCB1,SYNJ1,TSC1,WASF1
GO:0031399	regulation of protein modification process	34	1747	0.0026	ENSP00000025008,ENSP00000257430,ENSP00000263377,ENSP00000264606,ENSP00000268712,ENSP00000275034,ENSP00000282516,ENSP00000288135,ENSP00000292782,ENSP00000298552,ENSP00000306522,ENSP00000310094,ENSP00000324806,ENSP00000330572,ENSP00000338185,ENSP00000341280,ENSP00000344087,ENSP00000345064,ENSP00000351015,ENSP00000354207,ENSP00000354923,ENSP00000362441,ENSP00000362824,ENSP00000363763,ENSP00000373696…	APC,ASH1L,ATRX,AUTS2,BRD4,CAMTA1,DCUN1D1,DDX3X,DLG4,DMD,DYRK1A,EPHB2,GGNBP2,GSK3B,HDAC4,JARID2,KIT,MAPK8IP2,MECP2,NCOR1,NF1,NIPBL,NSD1,NTRK3,OGT,PHIP,PLCB1,PRICKLE1,RB1CC1,TAOK2,TRIP12,TSC1,UBR5,ZMYND11
GO:0006468	protein phosphorylation	22	923	0.0027	ENSP00000181839,ENSP00000280377,ENSP00000288135,ENSP00000305355,ENSP00000310094,ENSP00000316512,ENSP00000324806,ENSP00000330572,ENSP00000339299,ENSP00000351015,ENSP00000354207,ENSP00000354522,ENSP00000355237,ENSP00000363763,ENSP00000367408,ENSP00000379098,ENSP00000380044,ENSP00000381932,ENSP00000382428,ENSP00000386135,ENSP00000393596,ENSP00000483424	BIRC6,CAMK2B,CASK,CDC42BPB,CDK13,CSNK1E,DAPK1,DLG4,DYRK1A,EPHB2,GSK3B,KIT,MAPK8IP2,MARK1,NF1,NTRK3,PRKCB,TAOK2,TLK2,TOP1,TRIO,USP15
GO:0010648	negative regulation of cell communication	27	1255	0.0027	ENSP00000025008,ENSP00000257430,ENSP00000268712,ENSP00000275034,ENSP00000298552,ENSP00000305355,ENSP00000306253,ENSP00000324806,ENSP00000330572,ENSP00000332164,ENSP00000344479,ENSP00000345064,ENSP00000351015,ENSP00000351250,ENSP00000360806,ENSP00000362399,ENSP00000363763,ENSP00000376204,ENSP00000380888,ENSP00000381053,ENSP00000381932,ENSP00000382840,ENSP00000382863,ENSP00000386135,ENSP00000393596…	APC,ASH1L,BIRC6,CHD8,DAPK1,DDX3X,DYRK1A,EPHB2,FOXP1,GGNBP2,GSK3B,ITPR1,KCNB1,MAPK8IP2,MED13,NCOR1,NF1,NR4A2,PHIP,PRICKLE1,PRKCB,RB1CC1,SLIT3,STXBP1,TRIM33,TSC1,ZMYND11
GO:0023057	negative regulation of signaling	27	1258	0.0028	ENSP00000025008,ENSP00000257430,ENSP00000268712,ENSP00000275034,ENSP00000298552,ENSP00000305355,ENSP00000306253,ENSP00000324806,ENSP00000330572,ENSP00000332164,ENSP00000344479,ENSP00000345064,ENSP00000351015,ENSP00000351250,ENSP00000360806,ENSP00000362399,ENSP00000363763,ENSP00000376204,ENSP00000380888,ENSP00000381053,ENSP00000381932,ENSP00000382840,ENSP00000382863,ENSP00000386135,ENSP00000393596…	APC,ASH1L,BIRC6,CHD8,DAPK1,DDX3X,DYRK1A,EPHB2,FOXP1,GGNBP2,GSK3B,ITPR1,KCNB1,MAPK8IP2,MED13,NCOR1,NF1,NR4A2,PHIP,PRICKLE1,PRKCB,RB1CC1,SLIT3,STXBP1,TRIM33,TSC1,ZMYND11
GO:0051246	regulation of protein metabolic process	46	2668	0.0028	ENSP00000025008,ENSP00000257430,ENSP00000263377,ENSP00000264606,ENSP00000265085,ENSP00000268712,ENSP00000275034,ENSP00000282516,ENSP00000288135,ENSP00000292782,ENSP00000298552,ENSP00000306522,ENSP00000310094,ENSP00000316512,ENSP00000324806,ENSP00000330572,ENSP00000338185,ENSP00000341280,ENSP00000343535,ENSP00000344087,ENSP00000345064,ENSP00000346986,ENSP00000347710,ENSP00000351015,ENSP00000354207…	APBB1,APC,ASH1L,ATRX,AUTS2,BIRC6,BRD4,CAMTA1,CPEB4,CSNK1E,DAPK1,DCUN1D1,DDX3X,DLG4,DMD,DYRK1A,EPHB2,GGNBP2,GIGYF2,GSK3B,HDAC4,JARID2,KIT,MAPK8IP2,MECP2,NCOR1,NF1,NIPBL,NSD1,NTRK3,OGT,OPHN1,PHIP,PLCB1,PRICKLE1,RB1CC1,TAOK2,TLK2,TNRC6B,TRIP12,TSC1,UBR5,USP7,VIP,WAC,ZMYND11
GO:1901799	negative regulation of proteasomal protein catabolic process	5	51	0.0028	ENSP00000316512,ENSP00000343535,ENSP00000346986,ENSP00000347710,ENSP00000362824	OGT,OPHN1,TLK2,USP7,WAC
GO:0000226	microtubule cytoskeleton organization	13	393	0.0029	ENSP00000236925,ENSP00000263710,ENSP00000268712,ENSP00000307959,ENSP00000348965,ENSP00000353508,ENSP00000362441,ENSP00000369716,ENSP00000369989,ENSP00000386759,ENSP00000395535,ENSP00000480893,ENSP00000483424	ATRX,CAMSAP2,CHD3,CLASP1,DST,DYNC1H1,KATNAL1,MAP2,MARK1,MECP2,NCOR1,SETD2,SPAST
GO:0010880	regulation of release of sequestered calcium ion into cytosol by sarcoplasmic reticulum	4	27	0.0029	ENSP00000266376,ENSP00000349588,ENSP00000354923,ENSP00000392028	ANK2,CACNA1C,CHD7,DMD
GO:0080135	regulation of cellular response to stress	17	618	0.0029	ENSP00000025008,ENSP00000262367,ENSP00000263377,ENSP00000268712,ENSP00000298552,ENSP00000310094,ENSP00000324806,ENSP00000330572,ENSP00000338185,ENSP00000338283,ENSP00000354207,ENSP00000373696,ENSP00000381053,ENSP00000381932,ENSP00000386759,ENSP00000429084,ENSP00000477213	APBB1,BRD4,CREBBP,DYRK1A,GSK3B,MAPK8IP2,NCOR1,NPAS2,NTRK3,PLCB1,RB1CC1,SETD2,TAOK2,TRIP12,TSC1,UBR5,ZMYND11
GO:0086019	cell-cell signaling involved in cardiac conduction	4	27	0.0029	ENSP00000266376,ENSP00000320025,ENSP00000349320,ENSP00000349588	ANK2,CACNA1C,CACNA2D1,CACNB2
GO:0001764	neuron migration	7	118	0.0031	ENSP00000344087,ENSP00000344479,ENSP00000353590,ENSP00000354207,ENSP00000368314,ENSP00000401112,ENSP00000483424	AUTS2,MARK1,MYH10,NR4A2,NRCAM,NTRK3,SATB2
GO:0031329	regulation of cellular catabolic process	19	743	0.0031	ENSP00000025008,ENSP00000264606,ENSP00000268712,ENSP00000283179,ENSP00000298552,ENSP00000306253,ENSP00000316512,ENSP00000324806,ENSP00000343535,ENSP00000345064,ENSP00000346986,ENSP00000347710,ENSP00000356213,ENSP00000358513,ENSP00000362824,ENSP00000380044,ENSP00000386135,ENSP00000387170,ENSP00000401946	CNR1,CSNK1E,DAPK1,GIGYF2,GSK3B,HDAC4,HNRNPU,ITPR1,NCOR1,OGT,OPHN1,PRICKLE1,RB1CC1,TLK2,TNRC6B,TSC1,USP7,VIP,WAC
GO:0031346	positive regulation of cell projection organization	12	343	0.0031	ENSP00000257430,ENSP00000264606,ENSP00000288135,ENSP00000343690,ENSP00000344087,ENSP00000350364,ENSP00000354207,ENSP00000354923,ENSP00000358513,ENSP00000379098,ENSP00000382428,ENSP00000477213	APBB1,APC,AUTS2,CAMK2B,CNR1,DLG4,DMD,DPYSL3,HDAC4,KIT,NEGR1,NTRK3
GO:0051240	positive regulation of multicellular organismal process	31	1551	0.0031	ENSP00000222812,ENSP00000262367,ENSP00000263710,ENSP00000266546,ENSP00000282516,ENSP00000288135,ENSP00000305288,ENSP00000305355,ENSP00000329797,ENSP00000332116,ENSP00000338185,ENSP00000339086,ENSP00000343690,ENSP00000350364,ENSP00000354207,ENSP00000354923,ENSP00000358513,ENSP00000363763,ENSP00000368314,ENSP00000371434,ENSP00000379098,ENSP00000380044,ENSP00000381382,ENSP00000382428,ENSP00000382840…	APBB1,CADM1,CAMK2B,CHD7,CLASP1,CLSTN2,CLSTN3,CNR1,CREBBP,CSNK1E,DDX3X,DLG4,DMD,DPYSL3,EPHB2,FOXP1,KIT,MECP2,MKL2,NEGR1,NIPBL,NLGN2,NRCAM,NTRK3,PDE4B,PLCB1,PRKCB,RFX3,SETD2,STX1A,TCF4
GO:0072359	circulatory system development	20	807	0.0031	ENSP00000025008,ENSP00000254846,ENSP00000266376,ENSP00000282516,ENSP00000283179,ENSP00000298552,ENSP00000332164,ENSP00000334928,ENSP00000345064,ENSP00000349588,ENSP00000351015,ENSP00000353590,ENSP00000354207,ENSP00000363763,ENSP00000367203,ENSP00000368314,ENSP00000386759,ENSP00000392028,ENSP00000451648,ENSP00000478220	ANK2,CACNA1C,CHD7,EPHB2,GGNBP2,HNRNPU,KDM6A,KDM6B,MYH10,NF1,NIPBL,NRCAM,NRXN3,NTRK3,PRICKLE1,PTPRB,RB1CC1,SETD2,SLIT3,TSC1
GO:0001505	regulation of neurotransmitter levels	11	295	0.0032	ENSP00000222812,ENSP00000254976,ENSP00000257215,ENSP00000262895,ENSP00000265459,ENSP00000295987,ENSP00000351015,ENSP00000361769,ENSP00000362399,ENSP00000367408,ENSP00000409667	CASK,DAGLA,GRIK5,NF1,NRXN2,RIMS3,SNAP25,STX1A,STXBP1,SYN1,SYNJ1
GO:0006974	cellular response to DNA damage stimulus	19	749	0.0033	ENSP00000257430,ENSP00000258484,ENSP00000261609,ENSP00000262238,ENSP00000263377,ENSP00000282516,ENSP00000310094,ENSP00000316512,ENSP00000338283,ENSP00000340648,ENSP00000343535,ENSP00000346986,ENSP00000362441,ENSP00000373696,ENSP00000380044,ENSP00000386759,ENSP00000387170,ENSP00000429084,ENSP00000477213	APBB1,APC,ATRX,BRD4,CSNK1E,EPC2,GIGYF2,HERC2,HUWE1,NIPBL,NPAS2,SETD2,TAOK2,TLK2,TRIP12,UBR5,USP7,WAC,YY1
GO:0008361	regulation of cell size	8	159	0.0033	ENSP00000025008,ENSP00000286628,ENSP00000298552,ENSP00000309539,ENSP00000324806,ENSP00000353508,ENSP00000354207,ENSP00000368314	DPYSL2,GSK3B,KCNMA1,MAP2,NRCAM,NTRK3,RB1CC1,TSC1
GO:0070252	actin-mediated cell contraction	6	84	0.0033	ENSP00000266376,ENSP00000319591,ENSP00000320025,ENSP00000349320,ENSP00000349588,ENSP00000354923	ANK2,CACNA1C,CACNA2D1,CACNB2,DMD,KCND3
GO:0099173	postsynapse organization	5	54	0.0034	ENSP00000265459,ENSP00000305288,ENSP00000363763,ENSP00000382428,ENSP00000417901	DLG4,EPHB2,GPHN,NLGN2,NRXN2
GO:0050807	regulation of synapse organization	8	161	0.0035	ENSP00000266546,ENSP00000305288,ENSP00000320038,ENSP00000354207,ENSP00000363763,ENSP00000379098,ENSP00000395535,ENSP00000402460	ARHGAP33,CAMK2B,CLSTN2,CLSTN3,EPHB2,MECP2,NLGN2,NTRK3
GO:0071695	anatomical structure maturation	7	121	0.0035	ENSP00000338629,ENSP00000344479,ENSP00000351015,ENSP00000368314,ENSP00000371434,ENSP00000382177,ENSP00000395535	MECP2,MYO5A,NF1,NR4A2,NRCAM,RERE,RFX3
GO:0043547	positive regulation of GTPase activity	13	406	0.0037	ENSP00000281419,ENSP00000298552,ENSP00000307634,ENSP00000310561,ENSP00000320038,ENSP00000321826,ENSP00000324806,ENSP00000338185,ENSP00000347710,ENSP00000351015,ENSP00000354207,ENSP00000360154,ENSP00000404179	AGAP1,ARHGAP32,ARHGAP33,ASAP2,DOCK4,GSK3B,NF1,NTRK3,OCRL,OPHN1,PLCB1,STXBP5,TSC1
GO:0007051	spindle organization	7	123	0.0038	ENSP00000263710,ENSP00000268712,ENSP00000348965,ENSP00000362441,ENSP00000369716,ENSP00000395535,ENSP00000480893	ATRX,CHD3,CLASP1,DYNC1H1,MECP2,NCOR1,SPAST
GO:0019538	protein metabolic process	64	4194	0.0038	ENSP00000159111,ENSP00000181839,ENSP00000254846,ENSP00000257430,ENSP00000258484,ENSP00000259605,ENSP00000261609,ENSP00000262238,ENSP00000262367,ENSP00000262450,ENSP00000264606,ENSP00000265085,ENSP00000270225,ENSP00000280377,ENSP00000288135,ENSP00000292782,ENSP00000305355,ENSP00000306983,ENSP00000309555,ENSP00000310094,ENSP00000316512,ENSP00000324806,ENSP00000330572,ENSP00000334928,ENSP00000339299…	APBB1,APC,ASH1L,BIRC6,CAMK2B,CASK,CDC42BPB,CDK13,CHD3,CHD5,CPEB4,CREBBP,CSNK1E,DAPK1,DCUN1D1,DDX3X,DLG4,DPP6,DYRK1A,EHMT1,EP400,EPC2,EPHB2,EXT1,FBXO11,GIGYF2,GPHN,GSK3B,HCFC1,HDAC4,HERC2,HUWE1,JMJD1C,KAT6A,KDM4B,KDM6A,KDM6B,KIT,MAPK8IP2,MARK1,MBD5,MECP2,NF1,NSD1,NTRK3,OGT,PHF2,PRKCB,PTPRB,RNF38,SAE1,SETD2,TAOK2,TLK2,TOP1,TRIM33,TRIO,TRIP12,UBR5,USP15,USP7,WAC,YEATS2,YY1
GO:0048638	regulation of developmental growth	11	302	0.0038	ENSP00000282516,ENSP00000309539,ENSP00000323074,ENSP00000324806,ENSP00000338185,ENSP00000341280,ENSP00000353508,ENSP00000354207,ENSP00000368314,ENSP00000386049,ENSP00000392028	CHD7,DPYSL2,GSK3B,JARID2,MAP2,MBD5,NIPBL,NRCAM,NTRK3,PLCB1,RAI1
GO:0009968	negative regulation of signal transduction	25	1160	0.0041	ENSP00000025008,ENSP00000257430,ENSP00000268712,ENSP00000275034,ENSP00000298552,ENSP00000305355,ENSP00000306253,ENSP00000324806,ENSP00000330572,ENSP00000332164,ENSP00000344479,ENSP00000345064,ENSP00000351015,ENSP00000351250,ENSP00000363763,ENSP00000376204,ENSP00000380888,ENSP00000381053,ENSP00000381932,ENSP00000382840,ENSP00000382863,ENSP00000386135,ENSP00000393596,ENSP00000478220,ENSP00000484803	APC,ASH1L,BIRC6,CHD8,DAPK1,DDX3X,DYRK1A,EPHB2,FOXP1,GGNBP2,GSK3B,ITPR1,MAPK8IP2,MED13,NCOR1,NF1,NR4A2,PHIP,PRICKLE1,PRKCB,RB1CC1,SLIT3,TRIM33,TSC1,ZMYND11
GO:0046578	regulation of Ras protein signal transduction	9	210	0.0042	ENSP00000253401,ENSP00000324127,ENSP00000339299,ENSP00000344087,ENSP00000347710,ENSP00000351015,ENSP00000362824,ENSP00000363763,ENSP00000364277	ARHGEF9,AUTS2,EPHB2,FGD1,NF1,OGT,OPHN1,PSD3,TRIO
GO:0008152	metabolic process	122	9569	0.0043	ENSP00000025008,ENSP00000159111,ENSP00000161863,ENSP00000181839,ENSP00000254846,ENSP00000254976,ENSP00000257215,ENSP00000257430,ENSP00000258484,ENSP00000259605,ENSP00000261609,ENSP00000262043,ENSP00000262238,ENSP00000262367,ENSP00000262450,ENSP00000263377,ENSP00000264010,ENSP00000264606,ENSP00000265085,ENSP00000265271,ENSP00000265773,ENSP00000267064,ENSP00000268712,ENSP00000270225,ENSP00000277225…	APBB1,APC,ARID1B,ARNT2,ASH1L,ATRX,AUTS2,BAZ2B,BIRC6,BRD4,CAMK2B,CAMTA1,CASK,CDC42BPB,CDK13,CHD3,CHD5,CHD7,CHD8,CIC,CPEB4,CREBBP,CSNK1E,CTCF,DAGLA,DAPK1,DCUN1D1,DDX3X,DIP2C,DLG4,DMD,DPP6,DPYSL2,DYRK1A,EHMT1,EP400,EPC2,EPHB2,EXT1,FBXO11,FOXP1,GIGYF2,GPHN,GSK3B,HCFC1,HDAC4,HERC2,HNRNPU,HUWE1,INTS6,JARID2,JMJD1C,KAT6A,KDM4B,KDM6A,KDM6B,KHDRBS3,KIT,MAPK8IP2,MARK1,MBD5,MECP2,MED13,MED13L,MEIS2,MKL2,MYO…
GO:0120031	plasma membrane bounded cell projection assembly	13	413	0.0043	ENSP00000263710,ENSP00000288135,ENSP00000344314,ENSP00000344546,ENSP00000347710,ENSP00000348965,ENSP00000353590,ENSP00000354923,ENSP00000360154,ENSP00000364277,ENSP00000371434,ENSP00000380044,ENSP00000484855	ARID1B,CLASP1,CSNK1E,DMD,DYNC1H1,EXOC5,FGD1,KIT,MYH10,OCRL,OFD1,OPHN1,RFX3
GO:0007165	signal transduction	70	4738	0.0044	ENSP00000222812,ENSP00000253401,ENSP00000257215,ENSP00000257430,ENSP00000262367,ENSP00000262895,ENSP00000264606,ENSP00000265085,ENSP00000265459,ENSP00000266376,ENSP00000275034,ENSP00000280377,ENSP00000280772,ENSP00000288135,ENSP00000295902,ENSP00000305355,ENSP00000306253,ENSP00000307959,ENSP00000309539,ENSP00000310094,ENSP00000310260,ENSP00000310561,ENSP00000316512,ENSP00000320038,ENSP00000324806…	ANK2,ANK3,APBB1,APC,ARHGAP32,ARHGAP33,ARHGEF9,ATRX,CACNA1C,CAMK2B,CDC42BPB,CHD8,CNR1,CPEB4,CREBBP,CSNK1E,DAGLA,DAPK1,DDX3X,DLG4,DMD,DOCK4,DPYSL2,DST,EPHB2,EXT1,FGD1,GIGYF2,GRIK5,GSK3B,HDAC4,INTS6,ITPR1,KCNB1,KDM6A,KIT,MAPK8IP2,MARK1,MECP2,MED13,NEO1,NF1,NR2F1,NR3C2,NR4A2,NRXN2,NRXN3,NTRK3,OCRL,OGT,OPHN1,PDE4A,PDE4B,PHIP,PLCB1,PRICKLE1,PRICKLE2,PRKCB,PTPRB,RAPGEF4,SLIT3,STX1A,TAOK2,TLK2,TNRC6B,TRI…
GO:0009791	post-embryonic development	6	90	0.0044	ENSP00000306253,ENSP00000344479,ENSP00000362441,ENSP00000376204,ENSP00000387170,ENSP00000395535	ASH1L,ATRX,GIGYF2,ITPR1,MECP2,NR4A2
GO:0048278	vesicle docking	5	58	0.0045	ENSP00000222812,ENSP00000254976,ENSP00000360806,ENSP00000362399,ENSP00000484855	EXOC5,KCNB1,SNAP25,STX1A,STXBP1
GO:0021953	central nervous system neuron differentiation	8	169	0.0046	ENSP00000262450,ENSP00000344479,ENSP00000347710,ENSP00000353508,ENSP00000363763,ENSP00000370340,ENSP00000387170,ENSP00000401112	CHD5,EPHB2,GIGYF2,MAP2,NFIB,NR4A2,OPHN1,SATB2
GO:0032414	positive regulation of ion transmembrane transporter activity	6	91	0.0046	ENSP00000280772,ENSP00000320025,ENSP00000349320,ENSP00000349588,ENSP00000354923,ENSP00000363763	ANK2,ANK3,CACNA2D1,CACNB2,DMD,EPHB2
GO:1901019	regulation of calcium ion transmembrane transporter activity	6	91	0.0046	ENSP00000320025,ENSP00000332116,ENSP00000349320,ENSP00000349588,ENSP00000354923,ENSP00000382177	ANK2,CACNA2D1,CACNB2,DMD,MYO5A,PDE4B
GO:0009894	regulation of catabolic process	20	840	0.0047	ENSP00000025008,ENSP00000257430,ENSP00000264606,ENSP00000268712,ENSP00000283179,ENSP00000298552,ENSP00000306253,ENSP00000316512,ENSP00000324806,ENSP00000343535,ENSP00000345064,ENSP00000346986,ENSP00000347710,ENSP00000356213,ENSP00000358513,ENSP00000362824,ENSP00000380044,ENSP00000386135,ENSP00000387170,ENSP00000401946	APC,CNR1,CSNK1E,DAPK1,GIGYF2,GSK3B,HDAC4,HNRNPU,ITPR1,NCOR1,OGT,OPHN1,PRICKLE1,RB1CC1,TLK2,TNRC6B,TSC1,USP7,VIP,WAC
GO:0043087	regulation of GTPase activity	14	474	0.0047	ENSP00000281419,ENSP00000298552,ENSP00000307634,ENSP00000310561,ENSP00000320038,ENSP00000321826,ENSP00000324806,ENSP00000338185,ENSP00000347710,ENSP00000351015,ENSP00000354207,ENSP00000360154,ENSP00000364277,ENSP00000404179	AGAP1,ARHGAP32,ARHGAP33,ASAP2,DOCK4,FGD1,GSK3B,NF1,NTRK3,OCRL,OPHN1,PLCB1,STXBP5,TSC1
GO:0021700	developmental maturation	9	216	0.0048	ENSP00000338629,ENSP00000344479,ENSP00000351015,ENSP00000362399,ENSP00000368314,ENSP00000371434,ENSP00000382177,ENSP00000382428,ENSP00000395535	DLG4,MECP2,MYO5A,NF1,NR4A2,NRCAM,RERE,RFX3,STXBP1
GO:0060070	canonical Wnt signaling pathway	6	93	0.005	ENSP00000257430,ENSP00000324806,ENSP00000344479,ENSP00000367203,ENSP00000380044,ENSP00000382863	APC,CHD8,CSNK1E,GSK3B,KDM6A,NR4A2
GO:0140029	exocytic process	5	60	0.005	ENSP00000222812,ENSP00000254976,ENSP00000360806,ENSP00000362399,ENSP00000409667	KCNB1,SNAP25,STX1A,STXBP1,SYNJ1
GO:0018027	peptidyl-lysine dimethylation	3	13	0.0051	ENSP00000376204,ENSP00000386759,ENSP00000417980	ASH1L,EHMT1,SETD2
GO:0018105	peptidyl-serine phosphorylation	8	173	0.0051	ENSP00000305355,ENSP00000316512,ENSP00000324806,ENSP00000354522,ENSP00000379098,ENSP00000380044,ENSP00000381932,ENSP00000483424	CAMK2B,CSNK1E,DYRK1A,GSK3B,MARK1,PRKCB,TLK2,TOP1
GO:0031111	negative regulation of microtubule polymerization or depolymerization	4	33	0.0051	ENSP00000257430,ENSP00000263710,ENSP00000353508,ENSP00000381932	APC,CLASP1,DYRK1A,MAP2
GO:0032228	regulation of synaptic transmission, GABAergic	4	33	0.0051	ENSP00000305288,ENSP00000351015,ENSP00000358513,ENSP00000362399	CNR1,NF1,NLGN2,STXBP1
GO:0032434	regulation of proteasomal ubiquitin-dependent protein catabolic process	7	131	0.0051	ENSP00000316512,ENSP00000324806,ENSP00000343535,ENSP00000345064,ENSP00000346986,ENSP00000362824,ENSP00000380044	CSNK1E,GSK3B,OGT,PRICKLE1,TLK2,USP7,WAC
GO:0032435	negative regulation of proteasomal ubiquitin-dependent protein catabolic process	4	33	0.0051	ENSP00000316512,ENSP00000343535,ENSP00000346986,ENSP00000362824	OGT,TLK2,USP7,WAC
GO:0035020	regulation of Rac protein signal transduction	3	13	0.0051	ENSP00000344087,ENSP00000351015,ENSP00000362824	AUTS2,NF1,OGT
GO:1901841	regulation of high voltage-gated calcium channel activity	3	13	0.0051	ENSP00000320025,ENSP00000332116,ENSP00000349320	CACNA2D1,CACNB2,PDE4B
GO:1902894	negative regulation of pri-miRNA transcription by RNA polymerase II	3	13	0.0051	ENSP00000262238,ENSP00000264606,ENSP00000370340	HDAC4,NFIB,YY1
GO:0051966	regulation of synaptic transmission, glutamatergic	5	61	0.0052	ENSP00000305288,ENSP00000330572,ENSP00000347710,ENSP00000358513,ENSP00000362399	CNR1,MAPK8IP2,NLGN2,OPHN1,STXBP1
GO:0002027	regulation of heart rate	6	95	0.0054	ENSP00000266376,ENSP00000319591,ENSP00000320025,ENSP00000349320,ENSP00000349588,ENSP00000354923	ANK2,CACNA1C,CACNA2D1,CACNB2,DMD,KCND3
GO:0040008	regulation of growth	17	663	0.0054	ENSP00000265773,ENSP00000266546,ENSP00000282516,ENSP00000309539,ENSP00000310094,ENSP00000323074,ENSP00000324806,ENSP00000332164,ENSP00000338185,ENSP00000341280,ENSP00000353508,ENSP00000354207,ENSP00000368314,ENSP00000382840,ENSP00000386049,ENSP00000392028,ENSP00000477213	APBB1,CHD7,CLSTN3,DDX3X,DPYSL2,GSK3B,JARID2,MAP2,MBD5,NIPBL,NRCAM,NTRK3,PLCB1,RAI1,SLIT3,SMARCA2,TAOK2
GO:0106028	neuron projection retraction	2	2	0.0057	ENSP00000324806,ENSP00000363763	EPHB2,GSK3B
GO:0045787	positive regulation of cell cycle	12	376	0.0058	ENSP00000161863,ENSP00000263377,ENSP00000275034,ENSP00000283179,ENSP00000309555,ENSP00000338185,ENSP00000348965,ENSP00000362441,ENSP00000382840,ENSP00000395535,ENSP00000453793,ENSP00000480893	ATRX,BRD4,DDX3X,DYNC1H1,HCFC1,HNRNPU,MECP2,MEIS2,PHIP,PLCB1,SPAST,YTHDC2
GO:0033554	cellular response to stress	30	1553	0.0059	ENSP00000254846,ENSP00000257430,ENSP00000258484,ENSP00000261609,ENSP00000262238,ENSP00000262367,ENSP00000263377,ENSP00000265085,ENSP00000282516,ENSP00000306253,ENSP00000310094,ENSP00000316512,ENSP00000324806,ENSP00000330572,ENSP00000338283,ENSP00000340648,ENSP00000343535,ENSP00000344479,ENSP00000346986,ENSP00000351015,ENSP00000362441,ENSP00000373696,ENSP00000380044,ENSP00000380136,ENSP00000382840…	APBB1,APC,ATRX,BRD4,CPEB4,CREBBP,CSNK1E,DAPK1,DDX3X,EPC2,GIGYF2,GSK3B,HERC2,HUWE1,ITPR1,KAT6A,KDM6B,MAPK8IP2,NF1,NIPBL,NPAS2,NR4A2,SETD2,TAOK2,TLK2,TRIP12,UBR5,USP7,WAC,YY1
GO:0086014	atrial cardiac muscle cell action potential	3	14	0.0059	ENSP00000266376,ENSP00000320025,ENSP00000349588	ANK2,CACNA1C,CACNB2
GO:0090257	regulation of muscle system process	9	224	0.0059	ENSP00000264606,ENSP00000266376,ENSP00000288135,ENSP00000332116,ENSP00000341280,ENSP00000349588,ENSP00000354923,ENSP00000379098,ENSP00000404179	ANK2,CACNA1C,CAMK2B,DMD,DOCK4,HDAC4,JARID2,KIT,PDE4B
GO:2001259	positive regulation of cation channel activity	5	63	0.0059	ENSP00000280772,ENSP00000320025,ENSP00000349320,ENSP00000349588,ENSP00000363763	ANK2,ANK3,CACNA2D1,CACNB2,EPHB2
GO:0010647	positive regulation of cell communication	31	1631	0.0061	ENSP00000025008,ENSP00000222812,ENSP00000254976,ENSP00000262367,ENSP00000262450,ENSP00000263377,ENSP00000266546,ENSP00000275034,ENSP00000280772,ENSP00000288135,ENSP00000305288,ENSP00000305355,ENSP00000306522,ENSP00000310094,ENSP00000324806,ENSP00000330572,ENSP00000338185,ENSP00000341198,ENSP00000344087,ENSP00000351015,ENSP00000354207,ENSP00000362399,ENSP00000363763,ENSP00000376368,ENSP00000380044…	ANK3,AUTS2,BRD4,CAMTA1,CHD5,CLSTN2,CLSTN3,CREBBP,CSNK1E,DDX3X,DLG4,EPHB2,GSK3B,KIT,MAPK8IP2,MBD5,MECP2,NEO1,NF1,NLGN2,NTRK3,PHIP,PLCB1,PRKCB,RB1CC1,SNAP25,STX1A,STXBP1,TAOK2,UBR5,WASF1
GO:0030534	adult behavior	7	137	0.0062	ENSP00000265459,ENSP00000298552,ENSP00000344479,ENSP00000387170,ENSP00000392028,ENSP00000395535,ENSP00000451648	CHD7,GIGYF2,MECP2,NR4A2,NRXN2,NRXN3,TSC1
GO:0031062	positive regulation of histone methylation	4	36	0.0064	ENSP00000341280,ENSP00000344087,ENSP00000362824,ENSP00000395535	AUTS2,JARID2,MECP2,OGT
GO:0106027	neuron projection organization	4	36	0.0064	ENSP00000324806,ENSP00000363763,ENSP00000382428,ENSP00000444688	ATP1A3,DLG4,EPHB2,GSK3B
GO:0010941	regulation of cell death	31	1638	0.0065	ENSP00000025008,ENSP00000253401,ENSP00000257430,ENSP00000262367,ENSP00000262895,ENSP00000264606,ENSP00000265085,ENSP00000275034,ENSP00000286628,ENSP00000288135,ENSP00000298552,ENSP00000307479,ENSP00000310094,ENSP00000324806,ENSP00000330572,ENSP00000338283,ENSP00000339299,ENSP00000344479,ENSP00000351015,ENSP00000354207,ENSP00000358513,ENSP00000360806,ENSP00000362399,ENSP00000364277,ENSP00000381053…	APBB1,APC,ARHGEF9,ARNT2,BIRC6,CNR1,CPEB4,CREBBP,DAPK1,DDX3X,FGD1,FOXP1,GRIK5,GSK3B,HDAC4,KCNB1,KCNMA1,KIT,MAPK8IP2,MECP2,NF1,NPAS2,NR4A2,NTRK3,PHIP,RB1CC1,STXBP1,TAOK2,TRIO,TSC1,ZMYND11
GO:0044093	positive regulation of molecular function	32	1713	0.0065	ENSP00000264606,ENSP00000270225,ENSP00000280772,ENSP00000281419,ENSP00000282516,ENSP00000283179,ENSP00000288135,ENSP00000292782,ENSP00000298552,ENSP00000305355,ENSP00000307634,ENSP00000310094,ENSP00000310561,ENSP00000320025,ENSP00000320038,ENSP00000321826,ENSP00000324806,ENSP00000330572,ENSP00000338185,ENSP00000344479,ENSP00000347710,ENSP00000349320,ENSP00000349588,ENSP00000351015,ENSP00000354207…	AGAP1,ANK2,ANK3,ARHGAP32,ARHGAP33,ASAP2,CACNA2D1,CACNB2,DAPK1,DCUN1D1,DDX3X,DLG4,DMD,DOCK4,EPHB2,GSK3B,HDAC4,HNRNPU,KIT,MAPK8IP2,NF1,NIPBL,NR4A2,NTRK3,OCRL,OPHN1,PLCB1,PRKCB,SAE1,STXBP5,TAOK2,TSC1
GO:0009719	response to endogenous stimulus	27	1353	0.0068	ENSP00000257430,ENSP00000262238,ENSP00000264606,ENSP00000265085,ENSP00000275034,ENSP00000280377,ENSP00000283179,ENSP00000288135,ENSP00000298552,ENSP00000307479,ENSP00000324806,ENSP00000325819,ENSP00000332116,ENSP00000332164,ENSP00000338185,ENSP00000344479,ENSP00000344546,ENSP00000349320,ENSP00000350815,ENSP00000354207,ENSP00000362399,ENSP00000362824,ENSP00000376368,ENSP00000380888,ENSP00000382177…	APC,ARID1B,ARNT2,ATP1A3,CACNA2D1,CPEB4,GSK3B,HDAC4,HNRNPU,KIT,MED13,MYO5A,NR2F1,NR3C2,NR4A2,NTRK3,OGT,PDE4B,PHIP,PLCB1,SLIT3,STXBP1,TSC1,UBR5,USP15,WASF1,YY1
GO:0033169	histone H3-K9 demethylation	3	15	0.0068	ENSP00000159111,ENSP00000352185,ENSP00000382204	JMJD1C,KDM4B,PHF2
GO:0042692	muscle cell differentiation	9	230	0.0069	ENSP00000254846,ENSP00000283179,ENSP00000298552,ENSP00000339086,ENSP00000349588,ENSP00000353590,ENSP00000354923,ENSP00000356224,ENSP00000395535	ANK2,DMD,HNRNPU,KDM6B,MECP2,MKL2,MYH10,SYNE1,TSC1
GO:0050905	neuromuscular process	6	101	0.007	ENSP00000305288,ENSP00000306522,ENSP00000353590,ENSP00000382428,ENSP00000387170,ENSP00000395535	CAMTA1,DLG4,GIGYF2,MECP2,MYH10,NLGN2
GO:0010639	negative regulation of organelle organization	11	333	0.0071	ENSP00000257430,ENSP00000263710,ENSP00000283179,ENSP00000341280,ENSP00000352185,ENSP00000353508,ENSP00000362441,ENSP00000373696,ENSP00000381932,ENSP00000395535,ENSP00000429084	APC,ATRX,CLASP1,DYRK1A,HNRNPU,JARID2,MAP2,MECP2,PHF2,TRIP12,UBR5
GO:0061136	regulation of proteasomal protein catabolic process	8	185	0.0072	ENSP00000316512,ENSP00000324806,ENSP00000343535,ENSP00000345064,ENSP00000346986,ENSP00000347710,ENSP00000362824,ENSP00000380044	CSNK1E,GSK3B,OGT,OPHN1,PRICKLE1,TLK2,USP7,WAC
GO:0006904	vesicle docking involved in exocytosis	4	38	0.0075	ENSP00000222812,ENSP00000254976,ENSP00000360806,ENSP00000362399	KCNB1,SNAP25,STX1A,STXBP1
GO:0045666	positive regulation of neuron differentiation	11	337	0.0077	ENSP00000343690,ENSP00000350364,ENSP00000354207,ENSP00000354923,ENSP00000358513,ENSP00000368314,ENSP00000379098,ENSP00000380044,ENSP00000381382,ENSP00000382428,ENSP00000477213	APBB1,CAMK2B,CNR1,CSNK1E,DLG4,DMD,DPYSL3,NEGR1,NRCAM,NTRK3,TCF4
GO:0045931	positive regulation of mitotic cell cycle	7	144	0.0078	ENSP00000263377,ENSP00000275034,ENSP00000283179,ENSP00000338185,ENSP00000382840,ENSP00000395535,ENSP00000453793	BRD4,DDX3X,HNRNPU,MECP2,MEIS2,PHIP,PLCB1
GO:0071625	vocalization behavior	3	16	0.0078	ENSP00000265459,ENSP00000382428,ENSP00000451648	DLG4,NRXN2,NRXN3
GO:0043067	regulation of programmed cell death	29	1516	0.008	ENSP00000025008,ENSP00000253401,ENSP00000257430,ENSP00000262367,ENSP00000262895,ENSP00000264606,ENSP00000265085,ENSP00000275034,ENSP00000286628,ENSP00000288135,ENSP00000307479,ENSP00000310094,ENSP00000324806,ENSP00000330572,ENSP00000339299,ENSP00000344479,ENSP00000351015,ENSP00000354207,ENSP00000358513,ENSP00000360806,ENSP00000362399,ENSP00000364277,ENSP00000381053,ENSP00000382840,ENSP00000386135…	APBB1,APC,ARHGEF9,ARNT2,BIRC6,CNR1,CPEB4,CREBBP,DAPK1,DDX3X,FGD1,FOXP1,GRIK5,GSK3B,HDAC4,KCNB1,KCNMA1,KIT,MAPK8IP2,MECP2,NF1,NR4A2,NTRK3,PHIP,RB1CC1,STXBP1,TAOK2,TRIO,ZMYND11
GO:0051924	regulation of calcium ion transport	9	236	0.008	ENSP00000266376,ENSP00000320025,ENSP00000332116,ENSP00000349320,ENSP00000349588,ENSP00000354923,ENSP00000379098,ENSP00000382177,ENSP00000392028	ANK2,CACNA1C,CACNA2D1,CACNB2,CAMK2B,CHD7,DMD,MYO5A,PDE4B
GO:0031057	negative regulation of histone modification	4	39	0.0081	ENSP00000341280,ENSP00000373696,ENSP00000395535,ENSP00000429084	JARID2,MECP2,TRIP12,UBR5
GO:0070887	cellular response to chemical stimulus	44	2672	0.0081	ENSP00000222812,ENSP00000254846,ENSP00000257430,ENSP00000262238,ENSP00000262367,ENSP00000262895,ENSP00000264606,ENSP00000265085,ENSP00000275034,ENSP00000280377,ENSP00000280772,ENSP00000283179,ENSP00000288135,ENSP00000298552,ENSP00000307479,ENSP00000309555,ENSP00000324806,ENSP00000325819,ENSP00000332116,ENSP00000332164,ENSP00000338185,ENSP00000341280,ENSP00000343690,ENSP00000344479,ENSP00000344546…	ANK3,APC,ARID1B,ARNT2,ATP1A3,ATRX,CACNA2D1,CAMK2B,CPEB4,CREBBP,DAPK1,DDX3X,DLG4,DOCK4,DPYSL3,GRIK5,GSK3B,HCFC1,HDAC4,HNRNPU,JARID2,KCNB1,KDM6B,KIT,MAP2,MED13,MYO5A,NR2F1,NR3C2,NR4A2,NTRK3,PDE4A,PDE4B,PHIP,PLCB1,SATB2,SLIT3,STX1A,STXBP1,TSC1,UBR5,USP15,WASF1,YY1
GO:1901385	regulation of voltage-gated calcium channel activity	4	39	0.0081	ENSP00000320025,ENSP00000332116,ENSP00000349320,ENSP00000354923	CACNA2D1,CACNB2,DMD,PDE4B
GO:1901214	regulation of neuron death	10	288	0.0083	ENSP00000262895,ENSP00000264606,ENSP00000265085,ENSP00000298552,ENSP00000324806,ENSP00000344479,ENSP00000351015,ENSP00000360806,ENSP00000362399,ENSP00000395535	CPEB4,GRIK5,GSK3B,HDAC4,KCNB1,MECP2,NF1,NR4A2,STXBP1,TSC1
GO:0051050	positive regulation of transport	20	892	0.0085	ENSP00000222812,ENSP00000263710,ENSP00000280772,ENSP00000305288,ENSP00000320025,ENSP00000321826,ENSP00000324806,ENSP00000329797,ENSP00000348965,ENSP00000349320,ENSP00000349588,ENSP00000353508,ENSP00000353590,ENSP00000354923,ENSP00000360806,ENSP00000362399,ENSP00000363763,ENSP00000371084,ENSP00000429084,ENSP00000477213	ANK2,ANK3,APBB1,ATP8A1,CACNA2D1,CACNB2,CADM1,CLASP1,DMD,DYNC1H1,EPHB2,GSK3B,KCNB1,MAP2,MYH10,NLGN2,STX1A,STXBP1,STXBP5,UBR5
GO:0031630	regulation of synaptic vesicle fusion to presynaptic active zone membrane	2	3	0.0087	ENSP00000262895,ENSP00000362399	GRIK5,STXBP1
GO:0035418	protein localization to synapse	4	40	0.0087	ENSP00000254976,ENSP00000265459,ENSP00000305288,ENSP00000382428	DLG4,NLGN2,NRXN2,SNAP25
GO:0043113	receptor clustering	4	40	0.0087	ENSP00000262895,ENSP00000265459,ENSP00000382428,ENSP00000417901	DLG4,GPHN,GRIK5,NRXN2
GO:0061577	calcium ion transmembrane transport via high voltage-gated calcium channel	2	3	0.0087	ENSP00000266376,ENSP00000349320	CACNA1C,CACNA2D1
GO:0097116	gephyrin clustering involved in postsynaptic density assembly	2	3	0.0087	ENSP00000265459,ENSP00000305288	NLGN2,NRXN2
GO:0097676	histone H3-K36 dimethylation	2	3	0.0087	ENSP00000376204,ENSP00000386759	ASH1L,SETD2
GO:0098912	membrane depolarization during atrial cardiac muscle cell action potential	2	3	0.0087	ENSP00000266376,ENSP00000320025	CACNA1C,CACNB2
GO:0099542	trans-synaptic signaling by endocannabinoid	2	3	0.0087	ENSP00000257215,ENSP00000358513	CNR1,DAGLA
GO:1901315	negative regulation of histone H2A K63-linked ubiquitination	2	3	0.0087	ENSP00000373696,ENSP00000429084	TRIP12,UBR5
GO:0010389	regulation of G2/M transition of mitotic cell cycle	7	149	0.009	ENSP00000263377,ENSP00000263710,ENSP00000310094,ENSP00000344314,ENSP00000348965,ENSP00000380044,ENSP00000395535	BRD4,CLASP1,CSNK1E,DYNC1H1,MECP2,OFD1,TAOK2
GO:0043523	regulation of neuron apoptotic process	8	195	0.0093	ENSP00000262895,ENSP00000264606,ENSP00000265085,ENSP00000344479,ENSP00000351015,ENSP00000360806,ENSP00000362399,ENSP00000395535	CPEB4,GRIK5,HDAC4,KCNB1,MECP2,NF1,NR4A2,STXBP1
GO:0006887	exocytosis	18	774	0.0099	ENSP00000181839,ENSP00000222812,ENSP00000254976,ENSP00000288135,ENSP00000321826,ENSP00000334928,ENSP00000340648,ENSP00000348965,ENSP00000353590,ENSP00000360806,ENSP00000361769,ENSP00000362399,ENSP00000371084,ENSP00000380271,ENSP00000382177,ENSP00000382840,ENSP00000409667,ENSP00000484855	ATP8A1,CDK13,DDX3X,DYNC1H1,EXOC5,HUWE1,KCNB1,KIT,MYH10,MYO5A,PTPRB,RAPGEF4,RIMS3,SNAP25,STX1A,STXBP1,STXBP5,SYNJ1
GO:0032870	cellular response to hormone stimulus	15	585	0.01	ENSP00000257430,ENSP00000264606,ENSP00000275034,ENSP00000283179,ENSP00000288135,ENSP00000325819,ENSP00000332164,ENSP00000338185,ENSP00000344479,ENSP00000344546,ENSP00000350815,ENSP00000380888,ENSP00000382177,ENSP00000429084,ENSP00000444688	APC,ARID1B,ATP1A3,HDAC4,HNRNPU,KIT,MED13,MYO5A,NR2F1,NR3C2,NR4A2,PHIP,PLCB1,SLIT3,UBR5
GO:1901990	regulation of mitotic cell cycle phase transition	11	351	0.01	ENSP00000257430,ENSP00000263377,ENSP00000263710,ENSP00000310094,ENSP00000338185,ENSP00000344314,ENSP00000348965,ENSP00000380044,ENSP00000382840,ENSP00000387170,ENSP00000395535	APC,BRD4,CLASP1,CSNK1E,DDX3X,DYNC1H1,GIGYF2,MECP2,OFD1,PLCB1,TAOK2
GO:0055117	regulation of cardiac muscle contraction	5	74	0.0102	ENSP00000264606,ENSP00000266376,ENSP00000332116,ENSP00000349588,ENSP00000354923	ANK2,CACNA1C,DMD,HDAC4,PDE4B
GO:0008306	associative learning	5	75	0.0108	ENSP00000254976,ENSP00000288135,ENSP00000351015,ENSP00000395535,ENSP00000453793	KIT,MECP2,MEIS2,NF1,SNAP25
GO:0008344	adult locomotory behavior	5	75	0.0108	ENSP00000298552,ENSP00000344479,ENSP00000387170,ENSP00000392028,ENSP00000395535	CHD7,GIGYF2,MECP2,NR4A2,TSC1
GO:0051279	regulation of release of sequestered calcium ion into cytosol	5	75	0.0108	ENSP00000266376,ENSP00000349588,ENSP00000354923,ENSP00000382177,ENSP00000392028	ANK2,CACNA1C,CHD7,DMD,MYO5A
GO:0031400	negative regulation of protein modification process	15	592	0.011	ENSP00000257430,ENSP00000268712,ENSP00000324806,ENSP00000341280,ENSP00000351015,ENSP00000354207,ENSP00000354923,ENSP00000362824,ENSP00000363763,ENSP00000373696,ENSP00000376204,ENSP00000381053,ENSP00000395535,ENSP00000429084,ENSP00000478220	APC,ASH1L,DMD,EPHB2,GGNBP2,GSK3B,JARID2,MECP2,NCOR1,NF1,NTRK3,OGT,TRIP12,UBR5,ZMYND11
GO:0051282	regulation of sequestering of calcium ion	6	113	0.011	ENSP00000266376,ENSP00000306253,ENSP00000349588,ENSP00000354923,ENSP00000382177,ENSP00000392028	ANK2,CACNA1C,CHD7,DMD,ITPR1,MYO5A
GO:0006366	transcription by RNA polymerase II	18	784	0.0111	ENSP00000181839,ENSP00000262367,ENSP00000268712,ENSP00000306522,ENSP00000307479,ENSP00000309555,ENSP00000310260,ENSP00000325819,ENSP00000344479,ENSP00000350815,ENSP00000370340,ENSP00000376204,ENSP00000380781,ENSP00000380888,ENSP00000381382,ENSP00000386759,ENSP00000401112,ENSP00000453793	ARNT2,ASH1L,CAMTA1,CDK13,CREBBP,HCFC1,INTS6,MED13,MEIS2,NCOR1,NFIB,NFIX,NR2F1,NR3C2,NR4A2,SATB2,SETD2,TCF4
GO:0010881	regulation of cardiac muscle contraction by regulation of the release of sequestered calcium ion	3	19	0.0111	ENSP00000266376,ENSP00000349588,ENSP00000354923	ANK2,CACNA1C,DMD
GO:0040029	regulation of gene expression, epigenetic	9	251	0.0111	ENSP00000264010,ENSP00000264606,ENSP00000283179,ENSP00000341280,ENSP00000344546,ENSP00000352185,ENSP00000387170,ENSP00000395535,ENSP00000401946	ARID1B,CTCF,GIGYF2,HDAC4,HNRNPU,JARID2,MECP2,PHF2,TNRC6B
GO:0006937	regulation of muscle contraction	7	156	0.0112	ENSP00000264606,ENSP00000266376,ENSP00000288135,ENSP00000332116,ENSP00000349588,ENSP00000354923,ENSP00000404179	ANK2,CACNA1C,DMD,DOCK4,HDAC4,KIT,PDE4B
GO:0010033	response to organic substance	45	2815	0.0117	ENSP00000161863,ENSP00000222812,ENSP00000257430,ENSP00000262238,ENSP00000262895,ENSP00000264606,ENSP00000265085,ENSP00000275034,ENSP00000280377,ENSP00000283179,ENSP00000286628,ENSP00000288135,ENSP00000298552,ENSP00000307479,ENSP00000309555,ENSP00000324806,ENSP00000325819,ENSP00000332116,ENSP00000332164,ENSP00000338185,ENSP00000341280,ENSP00000343690,ENSP00000344479,ENSP00000344546,ENSP00000349320…	ANK2,APC,ARID1B,ARNT2,ATP1A3,ATRX,CACNA2D1,CAMK2B,CNR1,CPEB4,DAPK1,DPYSL3,FOXP1,GRIK5,GSK3B,HCFC1,HDAC4,HNRNPU,JARID2,KCNB1,KCNMA1,KIT,MAP2,MED13,MEIS2,MYO5A,NR2F1,NR3C2,NR4A2,NTRK3,OGT,PDE4B,PHIP,PLCB1,SATB2,SETD2,SLIT3,STX1A,STXBP1,TSC1,UBR5,USP15,WASF1,YTHDC2,YY1
GO:0010959	regulation of metal ion transport	11	360	0.0117	ENSP00000266376,ENSP00000280772,ENSP00000320025,ENSP00000332116,ENSP00000349320,ENSP00000349588,ENSP00000354923,ENSP00000367001,ENSP00000379098,ENSP00000382177,ENSP00000392028	ANK2,ANK3,CACNA1C,CACNA2D1,CACNB2,CAMK2B,CHD7,DMD,DPP6,MYO5A,PDE4B
GO:0023056	positive regulation of signaling	30	1638	0.0117	ENSP00000025008,ENSP00000222812,ENSP00000254976,ENSP00000262367,ENSP00000262450,ENSP00000263377,ENSP00000266546,ENSP00000275034,ENSP00000288135,ENSP00000305288,ENSP00000305355,ENSP00000306522,ENSP00000310094,ENSP00000324806,ENSP00000330572,ENSP00000338185,ENSP00000341198,ENSP00000344087,ENSP00000351015,ENSP00000354207,ENSP00000362399,ENSP00000363763,ENSP00000376368,ENSP00000380044,ENSP00000382428…	AUTS2,BRD4,CAMTA1,CHD5,CLSTN2,CLSTN3,CREBBP,CSNK1E,DDX3X,DLG4,EPHB2,GSK3B,KIT,MAPK8IP2,MBD5,MECP2,NEO1,NF1,NLGN2,NTRK3,PHIP,PLCB1,PRKCB,RB1CC1,SNAP25,STX1A,STXBP1,TAOK2,UBR5,WASF1
GO:0001701	in utero embryonic development	10	306	0.0118	ENSP00000301030,ENSP00000307479,ENSP00000353590,ENSP00000360154,ENSP00000367203,ENSP00000386759,ENSP00000387593,ENSP00000392028,ENSP00000393596,ENSP00000478220	ANKRD11,ARNT2,BIRC6,CHD7,GGNBP2,KDM6A,MYH10,OCRL,SETD2,TANC2
GO:0007416	synapse assembly	5	77	0.0118	ENSP00000265459,ENSP00000266546,ENSP00000305288,ENSP00000368314,ENSP00000395535	CLSTN3,MECP2,NLGN2,NRCAM,NRXN2
GO:0008542	visual learning	4	45	0.0119	ENSP00000288135,ENSP00000351015,ENSP00000395535,ENSP00000453793	KIT,MECP2,MEIS2,NF1
GO:0010701	positive regulation of norepinephrine secretion	2	4	0.0119	ENSP00000222812,ENSP00000360806	KCNB1,STX1A
GO:0035616	histone H2B conserved C-terminal lysine deubiquitination	2	4	0.0119	ENSP00000280377,ENSP00000343535	USP15,USP7
GO:0038171	cannabinoid signaling pathway	2	4	0.0119	ENSP00000257215,ENSP00000358513	CNR1,DAGLA
GO:0048170	positive regulation of long-term neuronal synaptic plasticity	2	4	0.0119	ENSP00000288135,ENSP00000363763	EPHB2,KIT
GO:0051493	regulation of cytoskeleton organization	13	477	0.0119	ENSP00000236925,ENSP00000257430,ENSP00000263710,ENSP00000283179,ENSP00000298552,ENSP00000310094,ENSP00000324806,ENSP00000348965,ENSP00000353508,ENSP00000354207,ENSP00000376368,ENSP00000381932,ENSP00000395535	APC,CAMSAP2,CLASP1,DYNC1H1,DYRK1A,GSK3B,HNRNPU,MAP2,MECP2,NTRK3,TAOK2,TSC1,WASF1
GO:0071557	histone H3-K27 demethylation	2	4	0.0119	ENSP00000254846,ENSP00000367203	KDM6A,KDM6B
GO:0099550	trans-synaptic signaling, modulating synaptic transmission	2	4	0.0119	ENSP00000358513,ENSP00000363763	CNR1,EPHB2
GO:0045921	positive regulation of exocytosis	5	78	0.0121	ENSP00000222812,ENSP00000263710,ENSP00000321826,ENSP00000360806,ENSP00000362399	CLASP1,KCNB1,STX1A,STXBP1,STXBP5
GO:2000737	negative regulation of stem cell differentiation	3	20	0.0121	ENSP00000181839,ENSP00000283179,ENSP00000345064	CDK13,HNRNPU,PRICKLE1
GO:0017148	negative regulation of translation	6	117	0.0123	ENSP00000265085,ENSP00000298552,ENSP00000382840,ENSP00000386135,ENSP00000387170,ENSP00000401946	CPEB4,DAPK1,DDX3X,GIGYF2,TNRC6B,TSC1
GO:2001252	positive regulation of chromosome organization	7	160	0.0123	ENSP00000282516,ENSP00000283179,ENSP00000341280,ENSP00000344087,ENSP00000362441,ENSP00000362824,ENSP00000395535	ATRX,AUTS2,HNRNPU,JARID2,MECP2,NIPBL,OGT
GO:0071103	DNA conformation change	9	257	0.0124	ENSP00000262450,ENSP00000264010,ENSP00000354522,ENSP00000362441,ENSP00000369716,ENSP00000376204,ENSP00000380136,ENSP00000382840,ENSP00000382863	ASH1L,ATRX,CHD3,CHD5,CHD8,CTCF,DDX3X,KAT6A,TOP1
GO:0042981	regulation of apoptotic process	28	1501	0.0125	ENSP00000025008,ENSP00000253401,ENSP00000257430,ENSP00000262367,ENSP00000262895,ENSP00000264606,ENSP00000265085,ENSP00000275034,ENSP00000286628,ENSP00000307479,ENSP00000310094,ENSP00000324806,ENSP00000330572,ENSP00000339299,ENSP00000344479,ENSP00000351015,ENSP00000354207,ENSP00000358513,ENSP00000360806,ENSP00000362399,ENSP00000364277,ENSP00000381053,ENSP00000382840,ENSP00000386135,ENSP00000393596…	APBB1,APC,ARHGEF9,ARNT2,BIRC6,CNR1,CPEB4,CREBBP,DAPK1,DDX3X,FGD1,FOXP1,GRIK5,GSK3B,HDAC4,KCNB1,KCNMA1,MAPK8IP2,MECP2,NF1,NR4A2,NTRK3,PHIP,RB1CC1,STXBP1,TAOK2,TRIO,ZMYND11
GO:0051094	positive regulation of developmental process	25	1286	0.013	ENSP00000263710,ENSP00000266546,ENSP00000282516,ENSP00000283179,ENSP00000288135,ENSP00000305288,ENSP00000305355,ENSP00000338185,ENSP00000339086,ENSP00000343690,ENSP00000350364,ENSP00000354207,ENSP00000354923,ENSP00000358513,ENSP00000363763,ENSP00000368314,ENSP00000371434,ENSP00000379098,ENSP00000380044,ENSP00000381382,ENSP00000382428,ENSP00000392028,ENSP00000395535,ENSP00000402460,ENSP00000477213	APBB1,CAMK2B,CHD7,CLASP1,CLSTN2,CLSTN3,CNR1,CSNK1E,DLG4,DMD,DPYSL3,EPHB2,HNRNPU,KIT,MECP2,MKL2,NEGR1,NIPBL,NLGN2,NRCAM,NTRK3,PLCB1,PRKCB,RFX3,TCF4
GO:0007163	establishment or maintenance of cell polarity	7	163	0.0135	ENSP00000263710,ENSP00000307959,ENSP00000324806,ENSP00000347710,ENSP00000353508,ENSP00000355237,ENSP00000382428	CDC42BPB,CLASP1,DLG4,DST,GSK3B,MAP2,OPHN1
GO:0045956	positive regulation of calcium ion-dependent exocytosis	3	21	0.0135	ENSP00000222812,ENSP00000360806,ENSP00000362399	KCNB1,STX1A,STXBP1
GO:0051570	regulation of histone H3-K9 methylation	3	21	0.0135	ENSP00000341280,ENSP00000362441,ENSP00000395535	ATRX,JARID2,MECP2
GO:0051345	positive regulation of hydrolase activity	17	742	0.0144	ENSP00000281419,ENSP00000283179,ENSP00000288135,ENSP00000298552,ENSP00000307634,ENSP00000310561,ENSP00000320038,ENSP00000321826,ENSP00000324806,ENSP00000338185,ENSP00000347710,ENSP00000351015,ENSP00000354207,ENSP00000360154,ENSP00000382840,ENSP00000386135,ENSP00000404179	AGAP1,ARHGAP32,ARHGAP33,ASAP2,DAPK1,DDX3X,DOCK4,GSK3B,HNRNPU,KIT,NF1,NTRK3,OCRL,OPHN1,PLCB1,STXBP5,TSC1
GO:0008015	blood circulation	11	373	0.0145	ENSP00000266376,ENSP00000319591,ENSP00000320025,ENSP00000349320,ENSP00000349588,ENSP00000354923,ENSP00000358513,ENSP00000379396,ENSP00000392028,ENSP00000395535,ENSP00000404179	ANK2,CACNA1C,CACNA2D1,CACNB2,CHD7,CNR1,DMD,DOCK4,KCND3,MECP2,NAV2
GO:0030516	regulation of axon extension	5	82	0.0145	ENSP00000309539,ENSP00000324806,ENSP00000353508,ENSP00000354207,ENSP00000368314	DPYSL2,GSK3B,MAP2,NRCAM,NTRK3
GO:0035249	synaptic transmission, glutamatergic	3	22	0.0151	ENSP00000262895,ENSP00000266546,ENSP00000351015	CLSTN3,GRIK5,NF1
GO:0010807	regulation of synaptic vesicle priming	2	5	0.0156	ENSP00000222812,ENSP00000362399	STX1A,STXBP1
GO:0086045	membrane depolarization during AV node cell action potential	2	5	0.0156	ENSP00000266376,ENSP00000320025	CACNA1C,CACNB2
GO:1901843	positive regulation of high voltage-gated calcium channel activity	2	5	0.0156	ENSP00000320025,ENSP00000349320	CACNA2D1,CACNB2
GO:1904885	beta-catenin destruction complex assembly	2	5	0.0156	ENSP00000257430,ENSP00000324806	APC,GSK3B
GO:0000281	mitotic cytokinesis	4	50	0.0161	ENSP00000257430,ENSP00000280772,ENSP00000353590,ENSP00000480893	ANK3,APC,MYH10,SPAST
GO:0003006	developmental process involved in reproduction	15	622	0.0161	ENSP00000161863,ENSP00000238647,ENSP00000259605,ENSP00000262450,ENSP00000265773,ENSP00000282516,ENSP00000288135,ENSP00000332164,ENSP00000362399,ENSP00000362441,ENSP00000376204,ENSP00000386759,ENSP00000392028,ENSP00000393596,ENSP00000478220	ASH1L,ATRX,BIRC6,CHD5,CHD7,GGNBP2,IRF2BPL,KIT,NIPBL,RNF38,SETD2,SLIT3,SMARCA2,STXBP1,YTHDC2
GO:2001234	negative regulation of apoptotic signaling pathway	8	218	0.0162	ENSP00000025008,ENSP00000275034,ENSP00000330572,ENSP00000344479,ENSP00000381053,ENSP00000382840,ENSP00000386135,ENSP00000393596	BIRC6,DAPK1,DDX3X,MAPK8IP2,NR4A2,PHIP,RB1CC1,ZMYND11
GO:0043576	regulation of respiratory gaseous exchange	3	23	0.0165	ENSP00000305288,ENSP00000344479,ENSP00000395535	MECP2,NLGN2,NR4A2
GO:0061008	hepaticobiliary system development	6	126	0.0167	ENSP00000025008,ENSP00000282516,ENSP00000341280,ENSP00000348708,ENSP00000351015,ENSP00000352185	JARID2,NF1,NIPBL,PHF2,RB1CC1,UPF2
GO:0031058	positive regulation of histone modification	5	86	0.0171	ENSP00000282516,ENSP00000341280,ENSP00000344087,ENSP00000362824,ENSP00000395535	AUTS2,JARID2,MECP2,NIPBL,OGT
GO:0043933	protein-containing complex subunit organization	31	1770	0.0174	ENSP00000222812,ENSP00000254976,ENSP00000257430,ENSP00000262367,ENSP00000262450,ENSP00000263710,ENSP00000264010,ENSP00000267064,ENSP00000271715,ENSP00000298552,ENSP00000319591,ENSP00000324806,ENSP00000330572,ENSP00000343690,ENSP00000348010,ENSP00000348108,ENSP00000348965,ENSP00000351015,ENSP00000354923,ENSP00000359216,ENSP00000360806,ENSP00000362441,ENSP00000376368,ENSP00000380136,ENSP00000381382…	APC,ATRX,CHD5,CLASP1,CREBBP,CTCF,DDX3X,DLG4,DMD,DMXL2,DPYSL3,DYNC1H1,GSK3B,KAT6A,KCNB1,KCND3,KHDRBS3,MAPK8IP2,NF1,POGZ,PRPF39,PTBP2,SETD2,SMARCC2,SNAP25,SPAST,STX1A,SYNJ1,TCF4,TSC1,WASF1
GO:0090068	positive regulation of cell cycle process	9	273	0.0174	ENSP00000263377,ENSP00000275034,ENSP00000283179,ENSP00000338185,ENSP00000348965,ENSP00000362441,ENSP00000382840,ENSP00000395535,ENSP00000480893	ATRX,BRD4,DDX3X,DYNC1H1,HNRNPU,MECP2,PHIP,PLCB1,SPAST
GO:0021952	central nervous system projection neuron axonogenesis	3	24	0.0182	ENSP00000344479,ENSP00000363763,ENSP00000370340	EPHB2,NFIB,NR4A2
GO:0032388	positive regulation of intracellular transport	7	174	0.0182	ENSP00000280772,ENSP00000324806,ENSP00000348965,ENSP00000353508,ENSP00000360806,ENSP00000362399,ENSP00000429084	ANK3,DYNC1H1,GSK3B,KCNB1,MAP2,STXBP1,UBR5
GO:0051656	establishment of organelle localization	11	387	0.0183	ENSP00000222812,ENSP00000254976,ENSP00000263710,ENSP00000288135,ENSP00000348965,ENSP00000353590,ENSP00000361769,ENSP00000382177,ENSP00000409667,ENSP00000480893,ENSP00000483424	CLASP1,DYNC1H1,KIT,MARK1,MYH10,MYO5A,RIMS3,SNAP25,SPAST,STX1A,SYNJ1
GO:0007018	microtubule-based movement	9	276	0.0185	ENSP00000307959,ENSP00000344314,ENSP00000348965,ENSP00000353590,ENSP00000371434,ENSP00000382177,ENSP00000393379,ENSP00000411831,ENSP00000480893	DST,DYNC1H1,KIF21B,KIF5C,MYH10,MYO5A,OFD1,RFX3,SPAST
GO:0009605	response to external stimulus	32	1857	0.0187	ENSP00000264606,ENSP00000265085,ENSP00000265459,ENSP00000288135,ENSP00000298552,ENSP00000309539,ENSP00000332116,ENSP00000332164,ENSP00000341198,ENSP00000344479,ENSP00000347710,ENSP00000353590,ENSP00000354923,ENSP00000356213,ENSP00000358513,ENSP00000360806,ENSP00000362824,ENSP00000363763,ENSP00000367446,ENSP00000368314,ENSP00000370340,ENSP00000380602,ENSP00000381053,ENSP00000382840,ENSP00000386759…	CHD7,CNR1,CNTN4,CPEB4,DDX3X,DMD,DOCK4,DPYSL2,EPHB2,EXT1,FOXP1,HDAC4,KCNB1,KIF5C,KIT,MECP2,MEIS2,MYH10,NEO1,NFIB,NR4A2,NRCAM,NRXN2,NRXN3,OGT,OPHN1,PDE4B,SETD2,SLIT3,TSC1,VIP,ZMYND11
GO:0032508	DNA duplex unwinding	4	53	0.0191	ENSP00000362441,ENSP00000369716,ENSP00000382840,ENSP00000382863	ATRX,CHD3,CHD8,DDX3X
GO:0010817	regulation of hormone levels	13	511	0.0194	ENSP00000222812,ENSP00000254976,ENSP00000266376,ENSP00000305288,ENSP00000306253,ENSP00000356213,ENSP00000358513,ENSP00000360806,ENSP00000371434,ENSP00000380271,ENSP00000382177,ENSP00000392028,ENSP00000395535	CACNA1C,CHD7,CNR1,ITPR1,KCNB1,MECP2,MYO5A,NLGN2,RAPGEF4,RFX3,SNAP25,STX1A,VIP
GO:0051648	vesicle localization	8	226	0.0194	ENSP00000222812,ENSP00000254976,ENSP00000263710,ENSP00000295987,ENSP00000348965,ENSP00000361769,ENSP00000382177,ENSP00000409667	CLASP1,DYNC1H1,MYO5A,RIMS3,SNAP25,STX1A,SYN1,SYNJ1
GO:0061038	uterus morphogenesis	2	6	0.0196	ENSP00000282516,ENSP00000376204	ASH1L,NIPBL
GO:0097119	postsynaptic density protein 95 clustering	2	6	0.0196	ENSP00000265459,ENSP00000305288	NLGN2,NRXN2
GO:1904064	positive regulation of cation transmembrane transport	6	131	0.0196	ENSP00000280772,ENSP00000320025,ENSP00000349320,ENSP00000349588,ENSP00000354923,ENSP00000363763	ANK2,ANK3,CACNA2D1,CACNB2,DMD,EPHB2
GO:0051093	negative regulation of developmental process	19	910	0.0205	ENSP00000181839,ENSP00000263710,ENSP00000264606,ENSP00000283179,ENSP00000298552,ENSP00000323074,ENSP00000324806,ENSP00000339299,ENSP00000341280,ENSP00000343690,ENSP00000345064,ENSP00000351015,ENSP00000353508,ENSP00000354207,ENSP00000363763,ENSP00000370340,ENSP00000380602,ENSP00000395535,ENSP00000453793	CDK13,CLASP1,CNTN4,DPYSL3,EPHB2,GSK3B,HDAC4,HNRNPU,JARID2,MAP2,MECP2,MEIS2,NF1,NFIB,NTRK3,PRICKLE1,RAI1,TRIO,TSC1
GO:0007155	cell adhesion	18	843	0.0209	ENSP00000257430,ENSP00000265459,ENSP00000266546,ENSP00000288135,ENSP00000298552,ENSP00000305288,ENSP00000307959,ENSP00000310094,ENSP00000329797,ENSP00000341198,ENSP00000350364,ENSP00000353590,ENSP00000362399,ENSP00000367408,ENSP00000368314,ENSP00000380602,ENSP00000402460,ENSP00000451648	APC,CADM1,CASK,CLSTN2,CLSTN3,CNTN4,DST,KIT,MYH10,NEGR1,NEO1,NLGN2,NRCAM,NRXN2,NRXN3,STXBP1,TAOK2,TSC1
GO:0048870	cell motility	19	914	0.0213	ENSP00000257430,ENSP00000288135,ENSP00000307959,ENSP00000310094,ENSP00000332116,ENSP00000338629,ENSP00000344087,ENSP00000344479,ENSP00000347710,ENSP00000353590,ENSP00000354207,ENSP00000355237,ENSP00000368314,ENSP00000371434,ENSP00000376204,ENSP00000386759,ENSP00000401112,ENSP00000404179,ENSP00000483424	APC,ASH1L,AUTS2,CDC42BPB,DOCK4,DST,KIT,MARK1,MYH10,NR4A2,NRCAM,NTRK3,OPHN1,PDE4B,RERE,RFX3,SATB2,SETD2,TAOK2
GO:0001501	skeletal system development	12	457	0.0215	ENSP00000264606,ENSP00000282516,ENSP00000288135,ENSP00000301030,ENSP00000323074,ENSP00000367446,ENSP00000370340,ENSP00000376204,ENSP00000386759,ENSP00000392028,ENSP00000401112,ENSP00000484803	ANKRD11,ASH1L,CHD7,EXT1,FOXP1,HDAC4,KIT,NFIB,NIPBL,RAI1,SATB2,SETD2
GO:0034243	regulation of transcription elongation from RNA polymerase II promoter	3	26	0.0216	ENSP00000263377,ENSP00000283179,ENSP00000381053	BRD4,HNRNPU,ZMYND11
GO:0060996	dendritic spine development	3	26	0.0216	ENSP00000344546,ENSP00000363763,ENSP00000382428	ARID1B,DLG4,EPHB2
GO:0071709	membrane assembly	3	26	0.0216	ENSP00000265459,ENSP00000280772,ENSP00000305288	ANK3,NLGN2,NRXN2
GO:0097479	synaptic vesicle localization	5	92	0.0216	ENSP00000222812,ENSP00000254976,ENSP00000295987,ENSP00000361769,ENSP00000409667	RIMS3,SNAP25,STX1A,SYN1,SYNJ1
GO:1904646	cellular response to amyloid-beta	3	26	0.0216	ENSP00000324806,ENSP00000349320,ENSP00000444688	ATP1A3,CACNA2D1,GSK3B
GO:2000463	positive regulation of excitatory postsynaptic potential	3	26	0.0216	ENSP00000222812,ENSP00000305288,ENSP00000382428	DLG4,NLGN2,STX1A
GO:0120034	positive regulation of plasma membrane bounded cell projection assembly	5	93	0.0222	ENSP00000257430,ENSP00000264606,ENSP00000288135,ENSP00000343690,ENSP00000344087	APC,AUTS2,DPYSL3,HDAC4,KIT
GO:0001558	regulation of cell growth	11	402	0.023	ENSP00000265773,ENSP00000266546,ENSP00000309539,ENSP00000310094,ENSP00000324806,ENSP00000332164,ENSP00000353508,ENSP00000354207,ENSP00000368314,ENSP00000382840,ENSP00000477213	APBB1,CLSTN3,DDX3X,DPYSL2,GSK3B,MAP2,NRCAM,NTRK3,SLIT3,SMARCA2,TAOK2
GO:0051668	localization within membrane	5	94	0.0231	ENSP00000254976,ENSP00000262895,ENSP00000265459,ENSP00000382428,ENSP00000417901	DLG4,GPHN,GRIK5,NRXN2,SNAP25
GO:1902850	microtubule cytoskeleton organization involved in mitosis	5	94	0.0231	ENSP00000263710,ENSP00000348965,ENSP00000386759,ENSP00000395535,ENSP00000480893	CLASP1,DYNC1H1,MECP2,SETD2,SPAST
GO:0048820	hair follicle maturation	2	7	0.024	ENSP00000351015,ENSP00000382177	MYO5A,NF1
GO:0050848	regulation of calcium-mediated signaling	5	95	0.024	ENSP00000306253,ENSP00000306522,ENSP00000324806,ENSP00000354923,ENSP00000382177	CAMTA1,DMD,GSK3B,ITPR1,MYO5A
GO:0051013	microtubule severing	2	7	0.024	ENSP00000369989,ENSP00000480893	KATNAL1,SPAST
GO:0051932	synaptic transmission, GABAergic	2	7	0.024	ENSP00000266546,ENSP00000351015	CLSTN3,NF1
GO:0072578	neurotransmitter-gated ion channel clustering	2	7	0.024	ENSP00000382428,ENSP00000417901	DLG4,GPHN
GO:0090235	regulation of metaphase plate congression	2	7	0.024	ENSP00000283179,ENSP00000348965	DYNC1H1,HNRNPU
GO:0098597	observational learning	2	7	0.024	ENSP00000265459,ENSP00000351015	NF1,NRXN2
GO:1904781	positive regulation of protein localization to centrosome	2	7	0.024	ENSP00000257430,ENSP00000324806	APC,GSK3B
GO:0021549	cerebellum development	5	96	0.0246	ENSP00000338629,ENSP00000347710,ENSP00000353590,ENSP00000359216,ENSP00000395535	MECP2,MYH10,OPHN1,PTBP2,RERE
GO:0048488	synaptic vesicle endocytosis	3	28	0.025	ENSP00000305288,ENSP00000347710,ENSP00000409667	NLGN2,OPHN1,SYNJ1
GO:0098901	regulation of cardiac muscle cell action potential	3	28	0.025	ENSP00000266376,ENSP00000280772,ENSP00000349588	ANK2,ANK3,CACNA1C
GO:2001020	regulation of response to DNA damage stimulus	7	188	0.0252	ENSP00000263377,ENSP00000338283,ENSP00000373696,ENSP00000381932,ENSP00000386759,ENSP00000429084,ENSP00000477213	APBB1,BRD4,DYRK1A,NPAS2,SETD2,TRIP12,UBR5
GO:0051983	regulation of chromosome segregation	5	97	0.0253	ENSP00000257430,ENSP00000264010,ENSP00000283179,ENSP00000348965,ENSP00000362441	APC,ATRX,CTCF,DYNC1H1,HNRNPU
GO:0061024	membrane organization	16	729	0.0255	ENSP00000222812,ENSP00000254976,ENSP00000265459,ENSP00000280772,ENSP00000305288,ENSP00000305355,ENSP00000324806,ENSP00000349588,ENSP00000353590,ENSP00000360154,ENSP00000368314,ENSP00000371084,ENSP00000382428,ENSP00000409667,ENSP00000417901,ENSP00000480893	ANK2,ANK3,ATP8A1,DLG4,GPHN,GSK3B,MYH10,NLGN2,NRCAM,NRXN2,OCRL,PRKCB,SNAP25,SPAST,STX1A,SYNJ1
GO:0070925	organelle assembly	15	666	0.0267	ENSP00000025008,ENSP00000263710,ENSP00000265459,ENSP00000268712,ENSP00000271715,ENSP00000305288,ENSP00000344314,ENSP00000348965,ENSP00000353590,ENSP00000354923,ENSP00000360154,ENSP00000371434,ENSP00000380044,ENSP00000382840,ENSP00000484855	CLASP1,CSNK1E,DDX3X,DMD,DYNC1H1,EXOC5,MYH10,NCOR1,NLGN2,NRXN2,OCRL,OFD1,POGZ,RB1CC1,RFX3
GO:0035556	intracellular signal transduction	27	1528	0.027	ENSP00000264606,ENSP00000266376,ENSP00000288135,ENSP00000305355,ENSP00000306253,ENSP00000310094,ENSP00000310561,ENSP00000316512,ENSP00000320038,ENSP00000324806,ENSP00000330572,ENSP00000338185,ENSP00000349588,ENSP00000351015,ENSP00000354923,ENSP00000355237,ENSP00000356213,ENSP00000362441,ENSP00000362824,ENSP00000376368,ENSP00000379098,ENSP00000380271,ENSP00000382428,ENSP00000382840,ENSP00000386135…	ANK2,ARHGAP32,ARHGAP33,ATRX,CACNA1C,CAMK2B,CDC42BPB,DAPK1,DDX3X,DLG4,DMD,DOCK4,GSK3B,HDAC4,ITPR1,KIT,MAPK8IP2,MARK1,NF1,OGT,PLCB1,PRKCB,RAPGEF4,TAOK2,TLK2,VIP,WASF1
GO:0008360	regulation of cell shape	6	143	0.0272	ENSP00000275034,ENSP00000288135,ENSP00000310094,ENSP00000353590,ENSP00000364277,ENSP00000380044	CSNK1E,FGD1,KIT,MYH10,PHIP,TAOK2
GO:0036293	response to decreased oxygen levels	9	298	0.0273	ENSP00000262367,ENSP00000265085,ENSP00000286628,ENSP00000298552,ENSP00000306253,ENSP00000307479,ENSP00000344479,ENSP00000351015,ENSP00000395535	ARNT2,CPEB4,CREBBP,ITPR1,KCNMA1,MECP2,NF1,NR4A2,TSC1
GO:0043065	positive regulation of apoptotic process	14	604	0.0278	ENSP00000253401,ENSP00000257430,ENSP00000262895,ENSP00000264606,ENSP00000286628,ENSP00000324806,ENSP00000339299,ENSP00000351015,ENSP00000354207,ENSP00000358513,ENSP00000364277,ENSP00000382840,ENSP00000386135,ENSP00000477213	APBB1,APC,ARHGEF9,CNR1,DAPK1,DDX3X,FGD1,GRIK5,GSK3B,HDAC4,KCNMA1,NF1,NTRK3,TRIO
GO:0030902	hindbrain development	6	144	0.028	ENSP00000338629,ENSP00000347710,ENSP00000353590,ENSP00000359216,ENSP00000370340,ENSP00000395535	MECP2,MYH10,NFIB,OPHN1,PTBP2,RERE
GO:0098609	cell-cell adhesion	11	416	0.028	ENSP00000265459,ENSP00000266546,ENSP00000288135,ENSP00000305288,ENSP00000329797,ENSP00000350364,ENSP00000362399,ENSP00000368314,ENSP00000380602,ENSP00000402460,ENSP00000451648	CADM1,CLSTN2,CLSTN3,CNTN4,KIT,NEGR1,NLGN2,NRCAM,NRXN2,NRXN3,STXBP1
GO:0015812	gamma-aminobutyric acid transport	2	8	0.0284	ENSP00000287766,ENSP00000351015	NF1,SLC6A1
GO:0016081	synaptic vesicle docking	2	8	0.0284	ENSP00000222812,ENSP00000254976	SNAP25,STX1A
GO:0016310	phosphorylation	23	1236	0.0284	ENSP00000181839,ENSP00000280377,ENSP00000288135,ENSP00000305355,ENSP00000310094,ENSP00000316512,ENSP00000324806,ENSP00000330572,ENSP00000339299,ENSP00000351015,ENSP00000354207,ENSP00000354522,ENSP00000355237,ENSP00000363763,ENSP00000367408,ENSP00000379098,ENSP00000380044,ENSP00000381932,ENSP00000382428,ENSP00000386135,ENSP00000393596,ENSP00000395535,ENSP00000483424	BIRC6,CAMK2B,CASK,CDC42BPB,CDK13,CSNK1E,DAPK1,DLG4,DYRK1A,EPHB2,GSK3B,KIT,MAPK8IP2,MARK1,MECP2,NF1,NTRK3,PRKCB,TAOK2,TLK2,TOP1,TRIO,USP15
GO:1902474	positive regulation of protein localization to synapse	2	8	0.0284	ENSP00000266546,ENSP00000305288	CLSTN3,NLGN2
GO:2000074	regulation of type B pancreatic cell development	2	8	0.0284	ENSP00000324806,ENSP00000371434	GSK3B,RFX3
GO:0006282	regulation of DNA repair	5	101	0.0288	ENSP00000338283,ENSP00000373696,ENSP00000386759,ENSP00000429084,ENSP00000477213	APBB1,NPAS2,SETD2,TRIP12,UBR5
GO:0060627	regulation of vesicle-mediated transport	12	480	0.0288	ENSP00000222812,ENSP00000262895,ENSP00000263710,ENSP00000295987,ENSP00000321826,ENSP00000347710,ENSP00000353508,ENSP00000360806,ENSP00000361769,ENSP00000362399,ENSP00000380271,ENSP00000382428	CLASP1,DLG4,GRIK5,KCNB1,MAP2,OPHN1,RAPGEF4,RIMS3,STX1A,STXBP1,STXBP5,SYN1
GO:0034330	cell junction organization	7	197	0.0308	ENSP00000257430,ENSP00000305288,ENSP00000307959,ENSP00000310094,ENSP00000329797,ENSP00000347710,ENSP00000349588	ANK2,APC,CADM1,DST,NLGN2,OPHN1,TAOK2
GO:0071383	cellular response to steroid hormone stimulus	7	197	0.0308	ENSP00000283179,ENSP00000325819,ENSP00000344479,ENSP00000350815,ENSP00000380888,ENSP00000429084,ENSP00000444688	ATP1A3,HNRNPU,MED13,NR2F1,NR3C2,NR4A2,UBR5
GO:0046777	protein autophosphorylation	7	198	0.0315	ENSP00000288135,ENSP00000310094,ENSP00000324806,ENSP00000354207,ENSP00000379098,ENSP00000381932,ENSP00000386135	CAMK2B,DAPK1,DYRK1A,GSK3B,KIT,NTRK3,TAOK2
GO:0010976	positive regulation of neuron projection development	8	251	0.0316	ENSP00000343690,ENSP00000350364,ENSP00000354207,ENSP00000354923,ENSP00000358513,ENSP00000379098,ENSP00000382428,ENSP00000477213	APBB1,CAMK2B,CNR1,DLG4,DMD,DPYSL3,NEGR1,NTRK3
GO:0016079	synaptic vesicle exocytosis	4	64	0.0317	ENSP00000222812,ENSP00000254976,ENSP00000361769,ENSP00000409667	RIMS3,SNAP25,STX1A,SYNJ1
GO:0032507	maintenance of protein location in cell	4	64	0.0317	ENSP00000262895,ENSP00000280772,ENSP00000283179,ENSP00000356224	ANK3,GRIK5,HNRNPU,SYNE1
GO:0043254	regulation of protein complex assembly	11	425	0.0317	ENSP00000222812,ENSP00000236925,ENSP00000263710,ENSP00000309555,ENSP00000324806,ENSP00000353508,ENSP00000362399,ENSP00000376368,ENSP00000381932,ENSP00000382840,ENSP00000395535	CAMSAP2,CLASP1,DDX3X,DYRK1A,GSK3B,HCFC1,MAP2,MECP2,STX1A,STXBP1,WASF1
GO:0045596	negative regulation of cell differentiation	15	683	0.0317	ENSP00000181839,ENSP00000264606,ENSP00000283179,ENSP00000298552,ENSP00000324806,ENSP00000339299,ENSP00000343690,ENSP00000345064,ENSP00000351015,ENSP00000353508,ENSP00000354207,ENSP00000363763,ENSP00000380602,ENSP00000395535,ENSP00000453793	CDK13,CNTN4,DPYSL3,EPHB2,GSK3B,HDAC4,HNRNPU,MAP2,MECP2,MEIS2,NF1,NTRK3,PRICKLE1,TRIO,TSC1
GO:2001237	negative regulation of extrinsic apoptotic signaling pathway	5	104	0.0317	ENSP00000025008,ENSP00000275034,ENSP00000381053,ENSP00000386135,ENSP00000393596	BIRC6,DAPK1,PHIP,RB1CC1,ZMYND11
GO:0043270	positive regulation of ion transport	8	252	0.0319	ENSP00000280772,ENSP00000320025,ENSP00000349320,ENSP00000349588,ENSP00000354923,ENSP00000362399,ENSP00000363763,ENSP00000371084	ANK2,ANK3,ATP8A1,CACNA2D1,CACNB2,DMD,EPHB2,STXBP1
GO:0071495	cellular response to endogenous stimulus	21	1106	0.0322	ENSP00000257430,ENSP00000264606,ENSP00000265085,ENSP00000275034,ENSP00000280377,ENSP00000283179,ENSP00000288135,ENSP00000324806,ENSP00000325819,ENSP00000332116,ENSP00000332164,ENSP00000338185,ENSP00000344479,ENSP00000344546,ENSP00000349320,ENSP00000350815,ENSP00000376368,ENSP00000380888,ENSP00000382177,ENSP00000429084,ENSP00000444688	APC,ARID1B,ATP1A3,CACNA2D1,CPEB4,GSK3B,HDAC4,HNRNPU,KIT,MED13,MYO5A,NR2F1,NR3C2,NR4A2,PDE4B,PHIP,PLCB1,SLIT3,UBR5,USP15,WASF1
GO:0071824	protein-DNA complex subunit organization	8	253	0.0325	ENSP00000262450,ENSP00000264010,ENSP00000267064,ENSP00000271715,ENSP00000362441,ENSP00000380136,ENSP00000381382,ENSP00000386759	ATRX,CHD5,CTCF,KAT6A,POGZ,SETD2,SMARCC2,TCF4
GO:0001952	regulation of cell-matrix adhesion	5	105	0.0326	ENSP00000263710,ENSP00000298552,ENSP00000324806,ENSP00000351015,ENSP00000367408	CASK,CLASP1,GSK3B,NF1,TSC1
GO:0008625	extrinsic apoptotic signaling pathway via death domain receptors	3	32	0.0327	ENSP00000351015,ENSP00000382840,ENSP00000386135	DAPK1,DDX3X,NF1
GO:0016082	synaptic vesicle priming	2	9	0.0327	ENSP00000254976,ENSP00000409667	SNAP25,SYNJ1
GO:0016188	synaptic vesicle maturation	2	9	0.0327	ENSP00000362399,ENSP00000382428	DLG4,STXBP1
GO:0030007	cellular potassium ion homeostasis	2	9	0.0327	ENSP00000286628,ENSP00000444688	ATP1A3,KCNMA1
GO:0031915	positive regulation of synaptic plasticity	2	9	0.0327	ENSP00000254976,ENSP00000363763	EPHB2,SNAP25
GO:0035520	monoubiquitinated protein deubiquitination	2	9	0.0327	ENSP00000280377,ENSP00000343535	USP15,USP7
GO:0042176	regulation of protein catabolic process	10	368	0.0327	ENSP00000257430,ENSP00000316512,ENSP00000324806,ENSP00000343535,ENSP00000345064,ENSP00000346986,ENSP00000347710,ENSP00000356213,ENSP00000362824,ENSP00000380044	APC,CSNK1E,GSK3B,OGT,OPHN1,PRICKLE1,TLK2,USP7,VIP,WAC
GO:0042551	neuron maturation	3	32	0.0327	ENSP00000344479,ENSP00000368314,ENSP00000395535	MECP2,NR4A2,NRCAM
GO:0051568	histone H3-K4 methylation	3	32	0.0327	ENSP00000362824,ENSP00000367203,ENSP00000376204	ASH1L,KDM6A,OGT
GO:0097104	postsynaptic membrane assembly	2	9	0.0327	ENSP00000265459,ENSP00000305288	NLGN2,NRXN2
GO:1901992	positive regulation of mitotic cell cycle phase transition	4	65	0.0327	ENSP00000263377,ENSP00000338185,ENSP00000382840,ENSP00000395535	BRD4,DDX3X,MECP2,PLCB1
GO:0050768	negative regulation of neurogenesis	8	260	0.0369	ENSP00000298552,ENSP00000324806,ENSP00000343690,ENSP00000351015,ENSP00000353508,ENSP00000354207,ENSP00000363763,ENSP00000380602	CNTN4,DPYSL3,EPHB2,GSK3B,MAP2,NF1,NTRK3,TSC1
GO:0006930	substrate-dependent cell migration, cell extension	2	10	0.0381	ENSP00000347710,ENSP00000353590	MYH10,OPHN1
GO:0018026	peptidyl-lysine monomethylation	2	10	0.0381	ENSP00000386759,ENSP00000417980	EHMT1,SETD2
GO:0051574	positive regulation of histone H3-K9 methylation	2	10	0.0381	ENSP00000341280,ENSP00000395535	JARID2,MECP2
GO:0071679	commissural neuron axon guidance	2	10	0.0381	ENSP00000363763,ENSP00000370340	EPHB2,NFIB
GO:0097484	dendrite extension	2	10	0.0381	ENSP00000344087,ENSP00000376368	AUTS2,WASF1
GO:1900112	regulation of histone H3-K9 trimethylation	2	10	0.0381	ENSP00000362441,ENSP00000395535	ATRX,MECP2
GO:1901700	response to oxygen-containing compound	25	1427	0.0381	ENSP00000254846,ENSP00000257430,ENSP00000262238,ENSP00000262895,ENSP00000265085,ENSP00000275034,ENSP00000286628,ENSP00000298552,ENSP00000307479,ENSP00000324806,ENSP00000332116,ENSP00000332164,ENSP00000338185,ENSP00000344479,ENSP00000344546,ENSP00000349320,ENSP00000354207,ENSP00000358513,ENSP00000360806,ENSP00000362399,ENSP00000362824,ENSP00000382177,ENSP00000386135,ENSP00000444688,ENSP00000484803	APC,ARID1B,ARNT2,ATP1A3,CACNA2D1,CNR1,CPEB4,DAPK1,FOXP1,GRIK5,GSK3B,KCNB1,KCNMA1,KDM6B,MYO5A,NR4A2,NTRK3,OGT,PDE4B,PHIP,PLCB1,SLIT3,STXBP1,TSC1,YY1
GO:1902514	regulation of calcium ion transmembrane transport via high voltage-gated calcium channel	2	10	0.0381	ENSP00000320025,ENSP00000349320	CACNA2D1,CACNB2
GO:1904338	regulation of dopaminergic neuron differentiation	2	10	0.0381	ENSP00000324806,ENSP00000380044	CSNK1E,GSK3B
GO:0040014	regulation of multicellular organism growth	4	69	0.0382	ENSP00000282516,ENSP00000323074,ENSP00000386049,ENSP00000392028	CHD7,MBD5,NIPBL,RAI1
GO:0010769	regulation of cell morphogenesis involved in differentiation	8	263	0.0385	ENSP00000309539,ENSP00000320038,ENSP00000324806,ENSP00000353508,ENSP00000354207,ENSP00000363763,ENSP00000368314,ENSP00000379098	ARHGAP33,CAMK2B,DPYSL2,EPHB2,GSK3B,MAP2,NRCAM,NTRK3
GO:2001236	regulation of extrinsic apoptotic signaling pathway	6	158	0.0388	ENSP00000025008,ENSP00000275034,ENSP00000351015,ENSP00000381053,ENSP00000386135,ENSP00000393596	BIRC6,DAPK1,NF1,PHIP,RB1CC1,ZMYND11
GO:0051954	positive regulation of amine transport	3	35	0.0391	ENSP00000222812,ENSP00000360806,ENSP00000362399	KCNB1,STX1A,STXBP1
GO:0051704	multi-organism process	35	2222	0.0392	ENSP00000161863,ENSP00000181839,ENSP00000261609,ENSP00000262238,ENSP00000262367,ENSP00000262450,ENSP00000263377,ENSP00000265459,ENSP00000265773,ENSP00000288135,ENSP00000309555,ENSP00000316454,ENSP00000329797,ENSP00000330572,ENSP00000332116,ENSP00000338185,ENSP00000343535,ENSP00000354207,ENSP00000354522,ENSP00000356213,ENSP00000356224,ENSP00000358513,ENSP00000362441,ENSP00000376204,ENSP00000381053…	ASH1L,ATRX,BRD4,CADM1,CDK13,CHD5,CHD7,CIC,CNR1,CREBBP,DDX3X,DLG4,DYRK1A,FOXP1,GGNBP2,HCFC1,HERC2,KIT,MAPK8IP2,MECP2,NRXN2,NRXN3,NTRK3,PACS1,PDE4B,PLCB1,SETD2,SMARCA2,SYNE1,TOP1,USP7,VIP,YTHDC2,YY1,ZMYND11
GO:0007052	mitotic spindle organization	4	70	0.0395	ENSP00000263710,ENSP00000348965,ENSP00000395535,ENSP00000480893	CLASP1,DYNC1H1,MECP2,SPAST
GO:0065003	protein-containing complex assembly	26	1514	0.0405	ENSP00000222812,ENSP00000254976,ENSP00000257430,ENSP00000262367,ENSP00000263710,ENSP00000271715,ENSP00000298552,ENSP00000319591,ENSP00000324806,ENSP00000330572,ENSP00000343690,ENSP00000348010,ENSP00000348108,ENSP00000348965,ENSP00000354923,ENSP00000359216,ENSP00000360806,ENSP00000362441,ENSP00000376368,ENSP00000380136,ENSP00000381382,ENSP00000382428,ENSP00000382840,ENSP00000409667,ENSP00000441858…	APC,ATRX,CLASP1,CREBBP,DDX3X,DLG4,DMD,DMXL2,DPYSL3,DYNC1H1,GSK3B,KAT6A,KCNB1,KCND3,KHDRBS3,MAPK8IP2,POGZ,PRPF39,PTBP2,SNAP25,SPAST,STX1A,SYNJ1,TCF4,TSC1,WASF1
GO:0048545	response to steroid hormone	9	324	0.0408	ENSP00000283179,ENSP00000325819,ENSP00000332164,ENSP00000344479,ENSP00000350815,ENSP00000354207,ENSP00000380888,ENSP00000429084,ENSP00000444688	ATP1A3,HNRNPU,MED13,NR2F1,NR3C2,NR4A2,NTRK3,SLIT3,UBR5
GO:0051100	negative regulation of binding	6	161	0.0415	ENSP00000265990,ENSP00000277225,ENSP00000324806,ENSP00000353508,ENSP00000370340,ENSP00000380044	BTAF1,CSNK1E,GSK3B,MAP2,NFIB,ZNF462
GO:0086004	regulation of cardiac muscle cell contraction	3	36	0.0415	ENSP00000266376,ENSP00000332116,ENSP00000349588	ANK2,CACNA1C,PDE4B
GO:0006367	transcription initiation from RNA polymerase II promoter	6	162	0.0426	ENSP00000262367,ENSP00000325819,ENSP00000344479,ENSP00000350815,ENSP00000380888,ENSP00000381382	CREBBP,MED13,NR2F1,NR3C2,NR4A2,TCF4
GO:0050770	regulation of axonogenesis	6	162	0.0426	ENSP00000309539,ENSP00000324806,ENSP00000353508,ENSP00000354207,ENSP00000363763,ENSP00000368314	DPYSL2,EPHB2,GSK3B,MAP2,NRCAM,NTRK3
GO:0021554	optic nerve development	2	11	0.0427	ENSP00000363763,ENSP00000379396	EPHB2,NAV2
GO:0048712	negative regulation of astrocyte differentiation	2	11	0.0427	ENSP00000351015,ENSP00000354207	NF1,NTRK3
GO:0060287	epithelial cilium movement involved in determination of left/right asymmetry	2	11	0.0427	ENSP00000344314,ENSP00000371434	OFD1,RFX3
GO:0070734	histone H3-K27 methylation	2	11	0.0427	ENSP00000262450,ENSP00000417980	CHD5,EHMT1
GO:2001233	regulation of apoptotic signaling pathway	10	388	0.0431	ENSP00000025008,ENSP00000275034,ENSP00000324806,ENSP00000330572,ENSP00000344479,ENSP00000351015,ENSP00000381053,ENSP00000382840,ENSP00000386135,ENSP00000393596	BIRC6,DAPK1,DDX3X,GSK3B,MAPK8IP2,NF1,NR4A2,PHIP,RB1CC1,ZMYND11
GO:0072595	maintenance of protein localization in organelle	3	37	0.0439	ENSP00000262895,ENSP00000283179,ENSP00000356224	GRIK5,HNRNPU,SYNE1
GO:0021954	central nervous system neuron development	4	73	0.0443	ENSP00000344479,ENSP00000353508,ENSP00000363763,ENSP00000370340	EPHB2,MAP2,NFIB,NR4A2
GO:0080134	regulation of response to stress	23	1299	0.0445	ENSP00000025008,ENSP00000262367,ENSP00000263377,ENSP00000263710,ENSP00000268712,ENSP00000298552,ENSP00000310094,ENSP00000324806,ENSP00000329797,ENSP00000330572,ENSP00000338185,ENSP00000338283,ENSP00000354207,ENSP00000358513,ENSP00000367408,ENSP00000373696,ENSP00000376204,ENSP00000381053,ENSP00000381932,ENSP00000386759,ENSP00000429084,ENSP00000477213,ENSP00000484803	APBB1,ASH1L,BRD4,CADM1,CASK,CLASP1,CNR1,CREBBP,DYRK1A,FOXP1,GSK3B,MAPK8IP2,NCOR1,NPAS2,NTRK3,PLCB1,RB1CC1,SETD2,TAOK2,TRIP12,TSC1,UBR5,ZMYND11
GO:0051650	establishment of vesicle localization	7	218	0.0462	ENSP00000222812,ENSP00000254976,ENSP00000263710,ENSP00000348965,ENSP00000361769,ENSP00000382177,ENSP00000409667	CLASP1,DYNC1H1,MYO5A,RIMS3,SNAP25,STX1A,SYNJ1
GO:2001021	negative regulation of response to DNA damage stimulus	4	74	0.0462	ENSP00000263377,ENSP00000373696,ENSP00000381932,ENSP00000429084	BRD4,DYRK1A,TRIP12,UBR5
GO:0006110	regulation of glycolytic process	3	38	0.0466	ENSP00000264606,ENSP00000268712,ENSP00000362824	HDAC4,NCOR1,OGT
GO:0030811	regulation of nucleotide catabolic process	3	38	0.0466	ENSP00000264606,ENSP00000268712,ENSP00000362824	HDAC4,NCOR1,OGT
GO:1901021	positive regulation of calcium ion transmembrane transporter activity	3	38	0.0466	ENSP00000320025,ENSP00000349320,ENSP00000349588	ANK2,CACNA2D1,CACNB2
GO:0032535	regulation of cellular component size	9	333	0.0467	ENSP00000025008,ENSP00000286628,ENSP00000298552,ENSP00000309539,ENSP00000324806,ENSP00000353508,ENSP00000354207,ENSP00000368314,ENSP00000376368	DPYSL2,GSK3B,KCNMA1,MAP2,NRCAM,NTRK3,RB1CC1,TSC1,WASF1
GO:0035295	tube development	16	793	0.0468	ENSP00000282516,ENSP00000288135,ENSP00000298552,ENSP00000334928,ENSP00000345064,ENSP00000351015,ENSP00000362441,ENSP00000363763,ENSP00000367203,ENSP00000368314,ENSP00000370340,ENSP00000382863,ENSP00000386759,ENSP00000392028,ENSP00000451648,ENSP00000458663	ATRX,CHD7,CHD8,CIC,EPHB2,KDM6A,KIT,NF1,NFIB,NIPBL,NRCAM,NRXN3,PRICKLE1,PTPRB,SETD2,TSC1
GO:0061061	muscle structure development	11	457	0.0469	ENSP00000254846,ENSP00000283179,ENSP00000298552,ENSP00000339086,ENSP00000349588,ENSP00000351015,ENSP00000353590,ENSP00000354923,ENSP00000356224,ENSP00000392028,ENSP00000395535	ANK2,CHD7,DMD,HNRNPU,KDM6B,MECP2,MKL2,MYH10,NF1,SYNE1,TSC1
GO:0034728	nucleosome organization	6	167	0.0474	ENSP00000262450,ENSP00000264010,ENSP00000267064,ENSP00000362441,ENSP00000380136,ENSP00000386759	ATRX,CHD5,CTCF,KAT6A,SETD2,SMARCC2
GO:0042326	negative regulation of phosphorylation	11	458	0.0474	ENSP00000257430,ENSP00000264606,ENSP00000268712,ENSP00000283179,ENSP00000351015,ENSP00000354207,ENSP00000354923,ENSP00000363763,ENSP00000376204,ENSP00000381053,ENSP00000478220	APC,ASH1L,DMD,EPHB2,GGNBP2,HDAC4,HNRNPU,NCOR1,NF1,NTRK3,ZMYND11
GO:0006810	transport	57	4130	0.0475	ENSP00000181839,ENSP00000222812,ENSP00000254976,ENSP00000261609,ENSP00000262895,ENSP00000263710,ENSP00000265459,ENSP00000266376,ENSP00000280772,ENSP00000286628,ENSP00000287766,ENSP00000288135,ENSP00000295987,ENSP00000298552,ENSP00000305288,ENSP00000305355,ENSP00000306253,ENSP00000307634,ENSP00000307959,ENSP00000309539,ENSP00000310094,ENSP00000319591,ENSP00000320025,ENSP00000320038,ENSP00000321826…	AGAP1,ANK2,ANK3,ARHGAP33,ATP1A3,ATP8A1,CACNA1C,CACNA2D1,CACNB2,CASK,CDK13,CLASP1,CSNK1E,DDX3X,DLG4,DPYSL2,DST,DYNC1H1,EXOC5,FOXP1,GRIK5,GSK3B,HERC2,HUWE1,ITPR1,KCNB1,KCND3,KCNMA1,KIF5C,KIT,MECP2,MYH10,MYO5A,NF1,NLGN2,NRXN2,OPHN1,PRICKLE1,PRKCB,PTPRB,RAPGEF4,RERE,RIMS3,SLC6A1,SNAP25,SPAST,SRSF11,STX1A,STXBP1,STXBP5,SYN1,SYNJ1,TAOK2,TSC1,UPF2,VIP,WASF1
GO:0033045	regulation of sister chromatid segregation	4	75	0.0475	ENSP00000257430,ENSP00000264010,ENSP00000283179,ENSP00000362441	APC,ATRX,CTCF,HNRNPU
GO:0006198	cAMP catabolic process	2	12	0.0479	ENSP00000332116,ENSP00000370078	PDE4A,PDE4B
GO:0010458	exit from mitosis	2	12	0.0479	ENSP00000263710,ENSP00000480893	CLASP1,SPAST
GO:0031115	negative regulation of microtubule polymerization	2	12	0.0479	ENSP00000353508,ENSP00000381932	DYRK1A,MAP2
GO:0046710	GDP metabolic process	2	12	0.0479	ENSP00000367408,ENSP00000382428	CASK,DLG4
GO:0051988	regulation of attachment of spindle microtubules to kinetochore	2	12	0.0479	ENSP00000257430,ENSP00000283179	APC,HNRNPU
GO:0060992	response to fungicide	2	12	0.0479	ENSP00000254846,ENSP00000417980	EHMT1,KDM6B
GO:0035136	forelimb morphogenesis	3	39	0.0484	ENSP00000266376,ENSP00000282516,ENSP00000362441	ATRX,CACNA1C,NIPBL
GO:0060079	excitatory postsynaptic potential	4	76	0.0487	ENSP00000262895,ENSP00000324806,ENSP00000330572,ENSP00000395535	GRIK5,GSK3B,MAPK8IP2,MECP2
GO:0046328	regulation of JNK cascade	6	169	0.0489	ENSP00000025008,ENSP00000268712,ENSP00000310094,ENSP00000330572,ENSP00000338185,ENSP00000381053	MAPK8IP2,NCOR1,PLCB1,RB1CC1,TAOK2,ZMYND11
GO:0009896	positive regulation of catabolic process	10	399	0.0494	ENSP00000257430,ENSP00000298552,ENSP00000324806,ENSP00000345064,ENSP00000346986,ENSP00000356213,ENSP00000380044,ENSP00000386135,ENSP00000387170,ENSP00000401946	APC,CSNK1E,DAPK1,GIGYF2,GSK3B,PRICKLE1,TNRC6B,TSC1,VIP,WAC
GO:0070647	protein modification by small protein conjugation or removal	18	945	0.05	ENSP00000257430,ENSP00000259605,ENSP00000261609,ENSP00000262238,ENSP00000270225,ENSP00000280377,ENSP00000292782,ENSP00000309555,ENSP00000340648,ENSP00000343535,ENSP00000346986,ENSP00000351250,ENSP00000362824,ENSP00000373696,ENSP00000384823,ENSP00000386049,ENSP00000393596,ENSP00000429084	APC,BIRC6,DCUN1D1,FBXO11,HCFC1,HERC2,HUWE1,MBD5,OGT,RNF38,SAE1,TRIM33,TRIP12,UBR5,USP15,USP7,WAC,YY1
