# Supplementary material for: Coupling of autism genes to tissue-wide expression and dysfunction of synapse, calcium signalling and transcriptional regulation
Source: PLoS One. 2020 Dec 18;15(12):e0242773. doi: 10.1371/journal.pone.0242773 (PMC7748153; doi:10.1371/journal.pone.0242773)
Supplement: S15 Table — (XLSX) [file pone.0242773.s034.xlsx]

## Sheet: 200 Mol Func(S15)
#term ID	term description	observed gene count	background gene count	false discovery rate	matching proteins in your network (IDs)	matching proteins in your network (labels)
GO:0005488	binding	179	11878	7.17e-17	ENSP00000025008,ENSP00000159111,ENSP00000161863,ENSP00000181839,ENSP00000222812,ENSP00000236925,ENSP00000238647,ENSP00000253401,ENSP00000254846,ENSP00000254976,ENSP00000257215,ENSP00000257430,ENSP00000259605,ENSP00000261609,ENSP00000262043,ENSP00000262238,ENSP00000262367,ENSP00000262450,ENSP00000262895,ENSP00000263377,ENSP00000263710,ENSP00000264010,ENSP00000264606,ENSP00000265085,ENSP00000265271…	AGAP1,ANK2,ANK3,APBB1,APC,ARHGAP32,ARHGAP33,ARHGEF9,ARID1B,ARNT2,ASAP2,ASH1L,ATP1A3,ATP8A1,ATRX,AUTS2,BAZ2B,BRD4,BTAF1,CACNA1C,CACNA2D1,CACNB2,CADM1,CAMK2B,CAMSAP2,CAMTA1,CASK,CDC42BPB,CDK13,CHD3,CHD5,CHD7,CHD8,CIC,CLASP1,CLSTN2,CLSTN3,CNR1,CPEB4,CREBBP,CSNK1E,CTCF,DAGLA,DAPK1,DCUN1D1,DDX3X,DLG4,DMD,DMXL2,DOCK4,DPYSL2,DPYSL3,DST,DYNC1H1,DYRK1A,EHMT1,EP400,EPHB2,EXOC5,EXT1,FBXO11,FGD1,FOXP1,GIGYF2…
GO:0005515	protein binding	122	6605	1.47e-12	ENSP00000025008,ENSP00000161863,ENSP00000181839,ENSP00000222812,ENSP00000236925,ENSP00000253401,ENSP00000254846,ENSP00000254976,ENSP00000257430,ENSP00000261609,ENSP00000262238,ENSP00000262367,ENSP00000262450,ENSP00000262895,ENSP00000263377,ENSP00000263710,ENSP00000264606,ENSP00000265459,ENSP00000265773,ENSP00000266376,ENSP00000268712,ENSP00000270225,ENSP00000275034,ENSP00000280377,ENSP00000280772…	ANK2,ANK3,APBB1,APC,ARHGAP33,ARHGEF9,ARNT2,ATP1A3,ATRX,BRD4,CACNA1C,CACNB2,CADM1,CAMK2B,CAMSAP2,CASK,CDC42BPB,CDK13,CHD5,CHD8,CLASP1,CREBBP,DAPK1,DCUN1D1,DDX3X,DLG4,DMD,DMXL2,DOCK4,DPYSL2,DPYSL3,DST,DYNC1H1,DYRK1A,EHMT1,EP400,EPHB2,EXOC5,EXT1,FGD1,FOXP1,GIGYF2,GRIK5,GSK3B,HCFC1,HDAC4,HERC2,HNRNPU,JARID2,JMJD1C,KAT6A,KATNAL1,KCNB1,KCND3,KCNMA1,KDM6A,KDM6B,KHDRBS3,KIF21B,KIF5C,KIT,MAP2,MAPK8IP2,MEC…
GO:0003682	chromatin binding	29	501	2.62e-11	ENSP00000254846,ENSP00000262367,ENSP00000263377,ENSP00000264010,ENSP00000264606,ENSP00000265773,ENSP00000282516,ENSP00000283179,ENSP00000305355,ENSP00000309555,ENSP00000338629,ENSP00000341280,ENSP00000344087,ENSP00000346986,ENSP00000354522,ENSP00000362441,ENSP00000367203,ENSP00000374213,ENSP00000376204,ENSP00000381053,ENSP00000382204,ENSP00000382863,ENSP00000386049,ENSP00000392028,ENSP00000395535…	APBB1,ASH1L,ATRX,AUTS2,BRD4,CHD7,CHD8,CIC,CREBBP,CTCF,EP400,HCFC1,HDAC4,HNRNPU,JARID2,JMJD1C,KDM6A,KDM6B,MBD5,MECP2,NIPBL,NSD1,PRKCB,RERE,SATB2,SMARCA2,TOP1,WAC,ZMYND11
GO:0008092	cytoskeletal protein binding	34	882	7.06e-09	ENSP00000222812,ENSP00000236925,ENSP00000257430,ENSP00000263710,ENSP00000266376,ENSP00000280772,ENSP00000283179,ENSP00000286628,ENSP00000295987,ENSP00000307959,ENSP00000309539,ENSP00000320025,ENSP00000324806,ENSP00000330572,ENSP00000332116,ENSP00000343690,ENSP00000344314,ENSP00000347710,ENSP00000349588,ENSP00000353508,ENSP00000353590,ENSP00000354923,ENSP00000356224,ENSP00000368314,ENSP00000369989…	ANK2,ANK3,APBB1,APC,CACNA1C,CACNB2,CAMK2B,CAMSAP2,CLASP1,DMD,DPYSL2,DPYSL3,DST,DYRK1A,GSK3B,HNRNPU,KATNAL1,KCNMA1,KIF21B,KIF5C,MAP2,MAPK8IP2,MYH10,MYO5A,NRCAM,OFD1,OPHN1,PDE4B,SETD2,SPAST,STX1A,SYN1,SYNE1,WASF1
GO:0043167	ion binding	106	6066	1.42e-08	ENSP00000159111,ENSP00000161863,ENSP00000181839,ENSP00000238647,ENSP00000254846,ENSP00000257215,ENSP00000259605,ENSP00000261609,ENSP00000262043,ENSP00000262238,ENSP00000262367,ENSP00000262450,ENSP00000264010,ENSP00000264606,ENSP00000265085,ENSP00000265271,ENSP00000265459,ENSP00000265773,ENSP00000265990,ENSP00000266376,ENSP00000266546,ENSP00000271715,ENSP00000277225,ENSP00000281419,ENSP00000283179…	AGAP1,ARHGAP32,ARHGAP33,ASAP2,ASH1L,ATP1A3,ATP8A1,ATRX,BAZ2B,BTAF1,CACNA1C,CACNA2D1,CAMK2B,CASK,CDC42BPB,CDK13,CHD3,CHD5,CHD7,CHD8,CLSTN2,CLSTN3,CPEB4,CREBBP,CSNK1E,CTCF,DAGLA,DAPK1,DDX3X,DMD,DPYSL3,DST,DYNC1H1,DYRK1A,EHMT1,EP400,EPHB2,EXT1,FBXO11,FGD1,FOXP1,GPHN,GSK3B,HDAC4,HERC2,HNRNPU,IRF2BPL,ITPR1,JMJD1C,KAT6A,KATNAL1,KCND3,KCNMA1,KDM4B,KDM6A,KDM6B,KIF21B,KIF5C,KIT,MARK1,MYH10,MYO5A,NAV2,NF1,…
GO:0032559	adenyl ribonucleotide binding	43	1514	1.14e-07	ENSP00000161863,ENSP00000181839,ENSP00000262450,ENSP00000265773,ENSP00000265990,ENSP00000283179,ENSP00000288135,ENSP00000295987,ENSP00000305355,ENSP00000310094,ENSP00000316512,ENSP00000324806,ENSP00000332116,ENSP00000339299,ENSP00000348965,ENSP00000353590,ENSP00000354207,ENSP00000354522,ENSP00000355237,ENSP00000362441,ENSP00000363763,ENSP00000367408,ENSP00000369716,ENSP00000369989,ENSP00000370078…	ATP1A3,ATP8A1,ATRX,BTAF1,CAMK2B,CASK,CDC42BPB,CDK13,CHD3,CHD5,CHD7,CHD8,CSNK1E,DAPK1,DDX3X,DYNC1H1,DYRK1A,EP400,EPHB2,GPHN,GSK3B,HNRNPU,KATNAL1,KIF21B,KIF5C,KIT,MARK1,MYH10,MYO5A,NAV2,NTRK3,PDE4A,PDE4B,PRKCB,RAPGEF4,SMARCA2,SPAST,SYN1,TAOK2,TLK2,TOP1,TRIO,YTHDC2
GO:0005524	ATP binding	40	1462	1.03e-06	ENSP00000161863,ENSP00000181839,ENSP00000262450,ENSP00000265773,ENSP00000265990,ENSP00000283179,ENSP00000288135,ENSP00000295987,ENSP00000305355,ENSP00000310094,ENSP00000316512,ENSP00000324806,ENSP00000339299,ENSP00000348965,ENSP00000353590,ENSP00000354207,ENSP00000354522,ENSP00000355237,ENSP00000362441,ENSP00000363763,ENSP00000367408,ENSP00000369716,ENSP00000369989,ENSP00000371084,ENSP00000374213…	ATP1A3,ATP8A1,ATRX,BTAF1,CAMK2B,CASK,CDC42BPB,CDK13,CHD3,CHD5,CHD7,CHD8,CSNK1E,DAPK1,DDX3X,DYNC1H1,DYRK1A,EP400,EPHB2,GPHN,GSK3B,HNRNPU,KATNAL1,KIF21B,KIF5C,KIT,MARK1,MYH10,MYO5A,NAV2,NTRK3,PRKCB,SMARCA2,SPAST,SYN1,TAOK2,TLK2,TOP1,TRIO,YTHDC2
GO:0008134	transcription factor binding	24	610	2.05e-06	ENSP00000181839,ENSP00000262367,ENSP00000264606,ENSP00000268712,ENSP00000283179,ENSP00000305355,ENSP00000306983,ENSP00000307479,ENSP00000309555,ENSP00000324806,ENSP00000341280,ENSP00000343535,ENSP00000344479,ENSP00000373696,ENSP00000380136,ENSP00000380888,ENSP00000381382,ENSP00000382204,ENSP00000382840,ENSP00000395535,ENSP00000395929,ENSP00000453793,ENSP00000477213,ENSP00000484803	APBB1,ARNT2,CDK13,CREBBP,DDX3X,FOXP1,GSK3B,HCFC1,HDAC4,HNRNPU,JARID2,JMJD1C,KAT6A,MECP2,MED13,MEIS2,NCOR1,NR4A2,NSD1,PRKCB,TCF4,TRIP12,USP7,YEATS2
GO:1901363	heterocyclic compound binding	90	5305	3.34e-06	ENSP00000161863,ENSP00000181839,ENSP00000254846,ENSP00000262238,ENSP00000262367,ENSP00000262450,ENSP00000264010,ENSP00000264606,ENSP00000265085,ENSP00000265773,ENSP00000265990,ENSP00000267064,ENSP00000268712,ENSP00000271715,ENSP00000277225,ENSP00000282030,ENSP00000283179,ENSP00000288135,ENSP00000295987,ENSP00000305355,ENSP00000306522,ENSP00000307479,ENSP00000307634,ENSP00000310094,ENSP00000316512…	AGAP1,ARID1B,ARNT2,ASH1L,ATP1A3,ATP8A1,ATRX,BAZ2B,BTAF1,CAMK2B,CAMTA1,CASK,CDC42BPB,CDK13,CHD3,CHD5,CHD7,CHD8,CIC,CPEB4,CREBBP,CSNK1E,CTCF,DAPK1,DDX3X,DYNC1H1,DYRK1A,EP400,EPHB2,FOXP1,GPHN,GSK3B,HDAC4,HNRNPU,HUWE1,JARID2,JMJD1C,KAT6A,KATNAL1,KDM6A,KDM6B,KHDRBS3,KIF21B,KIF5C,KIT,MARK1,MECP2,MEIS2,MYH10,MYO5A,NAV2,NCOR1,NFIB,NFIX,NPAS2,NR2F1,NR3C2,NR4A2,NSD1,NTRK3,PDE4A,PDE4B,POGZ,PRKCB,PTBP2,QRICH…
GO:0003677	DNA binding	53	2457	5.62e-06	ENSP00000181839,ENSP00000254846,ENSP00000262238,ENSP00000262367,ENSP00000262450,ENSP00000264010,ENSP00000264606,ENSP00000265773,ENSP00000265990,ENSP00000267064,ENSP00000268712,ENSP00000271715,ENSP00000277225,ENSP00000282030,ENSP00000283179,ENSP00000306522,ENSP00000307479,ENSP00000323074,ENSP00000325819,ENSP00000338283,ENSP00000338629,ENSP00000340648,ENSP00000341280,ENSP00000344479,ENSP00000344546…	ARID1B,ARNT2,ASH1L,ATRX,BAZ2B,BTAF1,CAMTA1,CDK13,CHD3,CHD5,CHD7,CHD8,CIC,CREBBP,CTCF,DDX3X,EP400,FOXP1,HDAC4,HNRNPU,HUWE1,JARID2,JMJD1C,KAT6A,KDM6A,KDM6B,MECP2,MEIS2,NCOR1,NFIB,NFIX,NPAS2,NR2F1,NR3C2,NR4A2,NSD1,POGZ,QRICH1,RAI1,RERE,RFX3,SATB2,SETBP1,SMARCA2,SMARCC2,TCF4,TOP1,TRIM33,UPF2,YY1,ZMYND11,ZNF462,ZNF827
GO:0097159	organic cyclic compound binding	90	5382	5.66e-06	ENSP00000161863,ENSP00000181839,ENSP00000254846,ENSP00000262238,ENSP00000262367,ENSP00000262450,ENSP00000264010,ENSP00000264606,ENSP00000265085,ENSP00000265773,ENSP00000265990,ENSP00000267064,ENSP00000268712,ENSP00000271715,ENSP00000277225,ENSP00000282030,ENSP00000283179,ENSP00000288135,ENSP00000295987,ENSP00000305355,ENSP00000306522,ENSP00000307479,ENSP00000307634,ENSP00000310094,ENSP00000316512…	AGAP1,ARID1B,ARNT2,ASH1L,ATP1A3,ATP8A1,ATRX,BAZ2B,BTAF1,CAMK2B,CAMTA1,CASK,CDC42BPB,CDK13,CHD3,CHD5,CHD7,CHD8,CIC,CPEB4,CREBBP,CSNK1E,CTCF,DAPK1,DDX3X,DYNC1H1,DYRK1A,EP400,EPHB2,FOXP1,GPHN,GSK3B,HDAC4,HNRNPU,HUWE1,JARID2,JMJD1C,KAT6A,KATNAL1,KDM6A,KDM6B,KHDRBS3,KIF21B,KIF5C,KIT,MARK1,MECP2,MEIS2,MYH10,MYO5A,NAV2,NCOR1,NFIB,NFIX,NPAS2,NR2F1,NR3C2,NR4A2,NSD1,NTRK3,PDE4A,PDE4B,POGZ,PRKCB,PTBP2,QRICH…
GO:0032555	purine ribonucleotide binding	44	1853	5.97e-06	ENSP00000161863,ENSP00000181839,ENSP00000262450,ENSP00000265773,ENSP00000265990,ENSP00000283179,ENSP00000288135,ENSP00000295987,ENSP00000305355,ENSP00000307634,ENSP00000310094,ENSP00000316512,ENSP00000324806,ENSP00000332116,ENSP00000339299,ENSP00000348965,ENSP00000353590,ENSP00000354207,ENSP00000354522,ENSP00000355237,ENSP00000362441,ENSP00000363763,ENSP00000367408,ENSP00000369716,ENSP00000369989…	AGAP1,ATP1A3,ATP8A1,ATRX,BTAF1,CAMK2B,CASK,CDC42BPB,CDK13,CHD3,CHD5,CHD7,CHD8,CSNK1E,DAPK1,DDX3X,DYNC1H1,DYRK1A,EP400,EPHB2,GPHN,GSK3B,HNRNPU,KATNAL1,KIF21B,KIF5C,KIT,MARK1,MYH10,MYO5A,NAV2,NTRK3,PDE4A,PDE4B,PRKCB,RAPGEF4,SMARCA2,SPAST,SYN1,TAOK2,TLK2,TOP1,TRIO,YTHDC2
GO:0003712	transcription coregulator activity	21	534	9.01e-06	ENSP00000262238,ENSP00000262367,ENSP00000264010,ENSP00000264606,ENSP00000265773,ENSP00000267064,ENSP00000268712,ENSP00000283179,ENSP00000305355,ENSP00000309555,ENSP00000325819,ENSP00000338629,ENSP00000339086,ENSP00000344546,ENSP00000370340,ENSP00000380136,ENSP00000380888,ENSP00000381053,ENSP00000395535,ENSP00000395929,ENSP00000453793	ARID1B,CREBBP,CTCF,HCFC1,HDAC4,HNRNPU,KAT6A,MECP2,MED13,MEIS2,MKL2,NCOR1,NFIB,NR2F1,NSD1,PRKCB,RERE,SMARCA2,SMARCC2,YY1,ZMYND11
GO:0008144	drug binding	41	1710	1.06e-05	ENSP00000161863,ENSP00000181839,ENSP00000262450,ENSP00000265773,ENSP00000265990,ENSP00000283179,ENSP00000288135,ENSP00000295987,ENSP00000305355,ENSP00000310094,ENSP00000316512,ENSP00000324806,ENSP00000339299,ENSP00000348965,ENSP00000353590,ENSP00000354207,ENSP00000354522,ENSP00000355237,ENSP00000358513,ENSP00000362441,ENSP00000363763,ENSP00000367408,ENSP00000369716,ENSP00000369989,ENSP00000371084…	ATP1A3,ATP8A1,ATRX,BTAF1,CAMK2B,CASK,CDC42BPB,CDK13,CHD3,CHD5,CHD7,CHD8,CNR1,CSNK1E,DAPK1,DDX3X,DYNC1H1,DYRK1A,EP400,EPHB2,GPHN,GSK3B,HNRNPU,KATNAL1,KIF21B,KIF5C,KIT,MARK1,MYH10,MYO5A,NAV2,NTRK3,PRKCB,SMARCA2,SPAST,SYN1,TAOK2,TLK2,TOP1,TRIO,YTHDC2
GO:0004386	helicase activity	11	147	2.2e-05	ENSP00000161863,ENSP00000262450,ENSP00000265773,ENSP00000265990,ENSP00000362441,ENSP00000369716,ENSP00000374213,ENSP00000379396,ENSP00000382840,ENSP00000382863,ENSP00000392028	ATRX,BTAF1,CHD3,CHD5,CHD7,CHD8,DDX3X,EP400,NAV2,SMARCA2,YTHDC2
GO:0015631	tubulin binding	16	344	2.8e-05	ENSP00000236925,ENSP00000257430,ENSP00000263710,ENSP00000307959,ENSP00000309539,ENSP00000332116,ENSP00000344314,ENSP00000353508,ENSP00000353590,ENSP00000369989,ENSP00000381932,ENSP00000382177,ENSP00000386759,ENSP00000393379,ENSP00000411831,ENSP00000480893	APC,CAMSAP2,CLASP1,DPYSL2,DST,DYRK1A,KATNAL1,KIF21B,KIF5C,MAP2,MYH10,MYO5A,OFD1,PDE4B,SETD2,SPAST
GO:0035639	purine ribonucleoside triphosphate binding	41	1794	2.99e-05	ENSP00000161863,ENSP00000181839,ENSP00000262450,ENSP00000265773,ENSP00000265990,ENSP00000283179,ENSP00000288135,ENSP00000295987,ENSP00000305355,ENSP00000307634,ENSP00000310094,ENSP00000316512,ENSP00000324806,ENSP00000339299,ENSP00000348965,ENSP00000353590,ENSP00000354207,ENSP00000354522,ENSP00000355237,ENSP00000362441,ENSP00000363763,ENSP00000367408,ENSP00000369716,ENSP00000369989,ENSP00000371084…	AGAP1,ATP1A3,ATP8A1,ATRX,BTAF1,CAMK2B,CASK,CDC42BPB,CDK13,CHD3,CHD5,CHD7,CHD8,CSNK1E,DAPK1,DDX3X,DYNC1H1,DYRK1A,EP400,EPHB2,GPHN,GSK3B,HNRNPU,KATNAL1,KIF21B,KIF5C,KIT,MARK1,MYH10,MYO5A,NAV2,NTRK3,PRKCB,SMARCA2,SPAST,SYN1,TAOK2,TLK2,TOP1,TRIO,YTHDC2
GO:0042393	histone binding	12	188	2.99e-05	ENSP00000262450,ENSP00000263377,ENSP00000265773,ENSP00000275034,ENSP00000280377,ENSP00000305355,ENSP00000306983,ENSP00000352185,ENSP00000362441,ENSP00000381053,ENSP00000382863,ENSP00000477213	APBB1,ATRX,BRD4,CHD5,CHD8,PHF2,PHIP,PRKCB,SMARCA2,USP15,YEATS2,ZMYND11
GO:0000166	nucleotide binding	45	2097	4e-05	ENSP00000161863,ENSP00000181839,ENSP00000262450,ENSP00000265773,ENSP00000265990,ENSP00000283179,ENSP00000288135,ENSP00000295987,ENSP00000305355,ENSP00000307634,ENSP00000310094,ENSP00000316512,ENSP00000324806,ENSP00000332116,ENSP00000339299,ENSP00000348965,ENSP00000353590,ENSP00000354207,ENSP00000354522,ENSP00000355237,ENSP00000362441,ENSP00000363763,ENSP00000367408,ENSP00000369716,ENSP00000369989…	AGAP1,ATP1A3,ATP8A1,ATRX,BTAF1,CAMK2B,CASK,CDC42BPB,CDK13,CHD3,CHD5,CHD7,CHD8,CSNK1E,DAPK1,DDX3X,DYNC1H1,DYRK1A,EP400,EPHB2,GPHN,GSK3B,HNRNPU,KATNAL1,KIF21B,KIF5C,KIT,MARK1,MECP2,MYH10,MYO5A,NAV2,NTRK3,PDE4A,PDE4B,PRKCB,RAPGEF4,SMARCA2,SPAST,SYN1,TAOK2,TLK2,TOP1,TRIO,YTHDC2
GO:0043168	anion binding	53	2696	4.59e-05	ENSP00000161863,ENSP00000181839,ENSP00000262450,ENSP00000265773,ENSP00000265990,ENSP00000283179,ENSP00000288135,ENSP00000295888,ENSP00000295987,ENSP00000305355,ENSP00000306253,ENSP00000307634,ENSP00000310094,ENSP00000310561,ENSP00000316512,ENSP00000320038,ENSP00000324806,ENSP00000332116,ENSP00000338185,ENSP00000339299,ENSP00000343690,ENSP00000347710,ENSP00000348965,ENSP00000351015,ENSP00000353590…	AGAP1,ARHGAP32,ARHGAP33,ATP1A3,ATP8A1,ATRX,BTAF1,CAMK2B,CASK,CDC42BPB,CDK13,CHD3,CHD5,CHD7,CHD8,CSNK1E,DAPK1,DDX3X,DPYSL3,DYNC1H1,DYRK1A,EP400,EPHB2,GPHN,GSK3B,HNRNPU,ITPR1,KATNAL1,KIF21B,KIF5C,KIT,MARK1,MYH10,MYO5A,NAV2,NF1,NTRK3,OGT,OPHN1,PDE4A,PDE4B,PLCB1,PRKCB,RAPGEF4,SMARCA2,SPAST,SYN1,TAOK2,TLK2,TOP1,TRIO,WDFY3,YTHDC2
GO:0044212	transcription regulatory region DNA binding	25	829	4.66e-05	ENSP00000181839,ENSP00000262238,ENSP00000262367,ENSP00000264010,ENSP00000264606,ENSP00000265773,ENSP00000268712,ENSP00000283179,ENSP00000307479,ENSP00000323074,ENSP00000325819,ENSP00000338283,ENSP00000341280,ENSP00000344479,ENSP00000354522,ENSP00000367203,ENSP00000370340,ENSP00000371434,ENSP00000381053,ENSP00000381382,ENSP00000382204,ENSP00000392028,ENSP00000395929,ENSP00000401112,ENSP00000453793	ARNT2,CDK13,CHD7,CREBBP,CTCF,HDAC4,HNRNPU,JARID2,JMJD1C,KDM6A,MEIS2,NCOR1,NFIB,NPAS2,NR2F1,NR4A2,NSD1,RAI1,RFX3,SATB2,SMARCA2,TCF4,TOP1,YY1,ZMYND11
GO:0043169	cation binding	71	4170	7.38e-05	ENSP00000159111,ENSP00000238647,ENSP00000254846,ENSP00000257215,ENSP00000259605,ENSP00000261609,ENSP00000262043,ENSP00000262238,ENSP00000262367,ENSP00000262450,ENSP00000264010,ENSP00000264606,ENSP00000265085,ENSP00000265271,ENSP00000265459,ENSP00000266376,ENSP00000266546,ENSP00000271715,ENSP00000277225,ENSP00000281419,ENSP00000286628,ENSP00000287766,ENSP00000288135,ENSP00000295888,ENSP00000295902…	AGAP1,ASAP2,ASH1L,ATP1A3,ATP8A1,ATRX,BAZ2B,CACNA1C,CACNA2D1,CDC42BPB,CHD3,CHD5,CLSTN2,CLSTN3,CPEB4,CREBBP,CTCF,DAGLA,DMD,DST,EHMT1,EXT1,FBXO11,FGD1,FOXP1,GPHN,HDAC4,HERC2,IRF2BPL,ITPR1,JMJD1C,KAT6A,KCND3,KCNMA1,KDM4B,KDM6A,KDM6B,KIT,MARK1,MYO5A,NF1,NPAS2,NR2F1,NR3C2,NR4A2,NRXN2,NRXN3,NSD1,PDE4A,PDE4B,PHF2,PHF3,PLCB1,POGZ,PRICKLE1,PRICKLE2,PRKCB,RAI1,RBM27,RERE,RNF38,SETD2,SLC6A1,SLIT3,TRIM33,UBR5…
GO:0046872	metal ion binding	70	4087	7.38e-05	ENSP00000159111,ENSP00000238647,ENSP00000254846,ENSP00000257215,ENSP00000259605,ENSP00000261609,ENSP00000262043,ENSP00000262238,ENSP00000262367,ENSP00000262450,ENSP00000264010,ENSP00000264606,ENSP00000265085,ENSP00000265271,ENSP00000265459,ENSP00000266376,ENSP00000266546,ENSP00000271715,ENSP00000277225,ENSP00000281419,ENSP00000286628,ENSP00000287766,ENSP00000288135,ENSP00000295888,ENSP00000295902…	AGAP1,ASAP2,ASH1L,ATP1A3,ATP8A1,ATRX,BAZ2B,CACNA1C,CACNA2D1,CDC42BPB,CHD3,CHD5,CLSTN2,CLSTN3,CPEB4,CREBBP,CTCF,DAGLA,DMD,DST,EHMT1,EXT1,FBXO11,FGD1,FOXP1,GPHN,HDAC4,HERC2,IRF2BPL,ITPR1,JMJD1C,KAT6A,KCND3,KCNMA1,KDM4B,KDM6A,KDM6B,KIT,MARK1,MYO5A,NPAS2,NR2F1,NR3C2,NR4A2,NRXN2,NRXN3,NSD1,PDE4A,PDE4B,PHF2,PHF3,PLCB1,POGZ,PRICKLE1,PRICKLE2,PRKCB,RAI1,RBM27,RERE,RNF38,SETD2,SLC6A1,SLIT3,TRIM33,UBR5,WDF…
GO:0097367	carbohydrate derivative binding	45	2163	7.38e-05	ENSP00000161863,ENSP00000181839,ENSP00000262450,ENSP00000265773,ENSP00000265990,ENSP00000283179,ENSP00000288135,ENSP00000295987,ENSP00000305355,ENSP00000307634,ENSP00000310094,ENSP00000316512,ENSP00000324806,ENSP00000332116,ENSP00000339299,ENSP00000343690,ENSP00000348965,ENSP00000353590,ENSP00000354207,ENSP00000354522,ENSP00000355237,ENSP00000362441,ENSP00000363763,ENSP00000367408,ENSP00000369716…	AGAP1,ATP1A3,ATP8A1,ATRX,BTAF1,CAMK2B,CASK,CDC42BPB,CDK13,CHD3,CHD5,CHD7,CHD8,CSNK1E,DAPK1,DDX3X,DPYSL3,DYNC1H1,DYRK1A,EP400,EPHB2,GPHN,GSK3B,HNRNPU,KATNAL1,KIF21B,KIF5C,KIT,MARK1,MYH10,MYO5A,NAV2,NTRK3,PDE4A,PDE4B,PRKCB,RAPGEF4,SMARCA2,SPAST,SYN1,TAOK2,TLK2,TOP1,TRIO,YTHDC2
GO:0043565	sequence-specific DNA binding	28	1047	8.56e-05	ENSP00000254846,ENSP00000262238,ENSP00000262367,ENSP00000264010,ENSP00000264606,ENSP00000283179,ENSP00000306522,ENSP00000307479,ENSP00000325819,ENSP00000338283,ENSP00000338629,ENSP00000341280,ENSP00000344479,ENSP00000348708,ENSP00000350815,ENSP00000354522,ENSP00000367203,ENSP00000370340,ENSP00000371434,ENSP00000381053,ENSP00000381382,ENSP00000382204,ENSP00000392028,ENSP00000395535,ENSP00000395929…	ARNT2,CAMTA1,CHD7,CREBBP,CTCF,FOXP1,HDAC4,HNRNPU,JARID2,JMJD1C,KDM6A,KDM6B,MECP2,MEIS2,NFIB,NPAS2,NR2F1,NR3C2,NR4A2,NSD1,RERE,RFX3,SATB2,TCF4,TOP1,UPF2,YY1,ZMYND11
GO:0003676	nucleic acid binding	60	3332	9.94e-05	ENSP00000161863,ENSP00000181839,ENSP00000254846,ENSP00000262238,ENSP00000262367,ENSP00000262450,ENSP00000264010,ENSP00000264606,ENSP00000265085,ENSP00000265773,ENSP00000265990,ENSP00000267064,ENSP00000268712,ENSP00000271715,ENSP00000277225,ENSP00000282030,ENSP00000283179,ENSP00000306522,ENSP00000307479,ENSP00000323074,ENSP00000325819,ENSP00000338283,ENSP00000338629,ENSP00000340648,ENSP00000341280…	ARID1B,ARNT2,ASH1L,ATRX,BAZ2B,BTAF1,CAMTA1,CDK13,CHD3,CHD5,CHD7,CHD8,CIC,CPEB4,CREBBP,CTCF,DDX3X,EP400,FOXP1,HDAC4,HNRNPU,HUWE1,JARID2,JMJD1C,KAT6A,KDM6A,KDM6B,KHDRBS3,MECP2,MEIS2,MYH10,NCOR1,NFIB,NFIX,NPAS2,NR2F1,NR3C2,NR4A2,NSD1,POGZ,PTBP2,QRICH1,RAI1,RERE,RFX3,SATB2,SETBP1,SMARCA2,SMARCC2,SYNJ1,TCF4,TOP1,TRIM33,UBR5,UPF2,YTHDC2,YY1,ZMYND11,ZNF462,ZNF827
GO:0140297	DNA-binding transcription factor binding	14	327	0.0002	ENSP00000262367,ENSP00000264606,ENSP00000268712,ENSP00000305355,ENSP00000307479,ENSP00000309555,ENSP00000324806,ENSP00000344479,ENSP00000373696,ENSP00000380888,ENSP00000381382,ENSP00000382204,ENSP00000395929,ENSP00000484803	ARNT2,CREBBP,FOXP1,GSK3B,HCFC1,HDAC4,JMJD1C,MED13,NCOR1,NR4A2,NSD1,PRKCB,TCF4,TRIP12
GO:0000987	proximal promoter sequence-specific DNA binding	17	475	0.00022	ENSP00000262238,ENSP00000262367,ENSP00000264010,ENSP00000264606,ENSP00000283179,ENSP00000307479,ENSP00000325819,ENSP00000344479,ENSP00000354522,ENSP00000367203,ENSP00000370340,ENSP00000371434,ENSP00000381382,ENSP00000392028,ENSP00000395929,ENSP00000401112,ENSP00000453793	ARNT2,CHD7,CREBBP,CTCF,HDAC4,HNRNPU,KDM6A,MEIS2,NFIB,NR2F1,NR4A2,NSD1,RFX3,SATB2,TCF4,TOP1,YY1
GO:0140030	modification-dependent protein binding	9	131	0.00024	ENSP00000262450,ENSP00000263377,ENSP00000275034,ENSP00000280377,ENSP00000306983,ENSP00000352185,ENSP00000362441,ENSP00000381053,ENSP00000382863	ATRX,BRD4,CHD5,CHD8,PHF2,PHIP,USP15,YEATS2,ZMYND11
GO:0140110	transcription regulator activity	42	2069	0.00024	ENSP00000262238,ENSP00000262367,ENSP00000264010,ENSP00000264606,ENSP00000265773,ENSP00000265990,ENSP00000267064,ENSP00000268712,ENSP00000271715,ENSP00000277225,ENSP00000282030,ENSP00000283179,ENSP00000305355,ENSP00000306522,ENSP00000306983,ENSP00000307479,ENSP00000309555,ENSP00000323074,ENSP00000325819,ENSP00000338283,ENSP00000338629,ENSP00000339086,ENSP00000341280,ENSP00000344479,ENSP00000344546…	ARID1B,ARNT2,ASH1L,ATRX,BTAF1,CAMTA1,CIC,CREBBP,CTCF,FOXP1,HCFC1,HDAC4,HNRNPU,JARID2,KAT6A,MECP2,MED13,MEIS2,MKL2,NCOR1,NFIB,NFIX,NPAS2,NR2F1,NR3C2,NR4A2,NSD1,POGZ,PRKCB,QRICH1,RAI1,RERE,RFX3,SATB2,SETBP1,SMARCA2,SMARCC2,TCF4,YEATS2,YY1,ZMYND11,ZNF462
GO:0000976	transcription regulatory region sequence-specific DNA binding	21	710	0.00028	ENSP00000262238,ENSP00000262367,ENSP00000264010,ENSP00000264606,ENSP00000283179,ENSP00000307479,ENSP00000325819,ENSP00000338283,ENSP00000341280,ENSP00000344479,ENSP00000354522,ENSP00000367203,ENSP00000370340,ENSP00000371434,ENSP00000381053,ENSP00000381382,ENSP00000382204,ENSP00000392028,ENSP00000395929,ENSP00000401112,ENSP00000453793	ARNT2,CHD7,CREBBP,CTCF,HDAC4,HNRNPU,JARID2,JMJD1C,KDM6A,MEIS2,NFIB,NPAS2,NR2F1,NR4A2,NSD1,RFX3,SATB2,TCF4,TOP1,YY1,ZMYND11
GO:0002039	p53 binding	7	73	0.00028	ENSP00000262367,ENSP00000263377,ENSP00000324806,ENSP00000343535,ENSP00000354207,ENSP00000382863,ENSP00000417980	BRD4,CHD8,CREBBP,EHMT1,GSK3B,NTRK3,USP7
GO:0008017	microtubule binding	12	253	0.00028	ENSP00000236925,ENSP00000257430,ENSP00000263710,ENSP00000307959,ENSP00000309539,ENSP00000353508,ENSP00000353590,ENSP00000369989,ENSP00000382177,ENSP00000393379,ENSP00000411831,ENSP00000480893	APC,CAMSAP2,CLASP1,DPYSL2,DST,KATNAL1,KIF21B,KIF5C,MAP2,MYH10,MYO5A,SPAST
GO:0032452	histone demethylase activity	5	27	0.00028	ENSP00000159111,ENSP00000254846,ENSP00000352185,ENSP00000367203,ENSP00000382204	JMJD1C,KDM4B,KDM6A,KDM6B,PHF2
GO:0046966	thyroid hormone receptor binding	5	28	0.0003	ENSP00000268712,ENSP00000373696,ENSP00000380888,ENSP00000382204,ENSP00000395929	JMJD1C,MED13,NCOR1,NSD1,TRIP12
GO:0140096	catalytic activity, acting on a protein	43	2176	0.0003	ENSP00000159111,ENSP00000181839,ENSP00000254846,ENSP00000259605,ENSP00000261609,ENSP00000264606,ENSP00000280377,ENSP00000288135,ENSP00000305355,ENSP00000310094,ENSP00000316512,ENSP00000324806,ENSP00000334928,ENSP00000339299,ENSP00000340648,ENSP00000343535,ENSP00000351250,ENSP00000352185,ENSP00000354207,ENSP00000354522,ENSP00000355237,ENSP00000362824,ENSP00000363763,ENSP00000367001,ENSP00000367203…	ASH1L,BIRC6,CAMK2B,CASK,CDC42BPB,CDK13,CHD3,CSNK1E,DAPK1,DPP6,DYRK1A,EHMT1,EPHB2,FBXO11,GSK3B,HDAC4,HERC2,HUWE1,JMJD1C,KATNAL1,KDM4B,KDM6A,KDM6B,KIT,MARK1,NSD1,NTRK3,OGT,PHF2,PRKCB,PTPRB,RNF38,SETD2,SPAST,TAOK2,TLK2,TOP1,TRIM33,TRIO,TRIP12,UBR5,USP15,USP7
GO:0019899	enzyme binding	43	2197	0.00037	ENSP00000025008,ENSP00000161863,ENSP00000181839,ENSP00000222812,ENSP00000253401,ENSP00000257430,ENSP00000261609,ENSP00000262238,ENSP00000263377,ENSP00000264606,ENSP00000268712,ENSP00000270225,ENSP00000282516,ENSP00000283179,ENSP00000288135,ENSP00000292782,ENSP00000295987,ENSP00000305355,ENSP00000310094,ENSP00000320038,ENSP00000321826,ENSP00000324127,ENSP00000324806,ENSP00000330572,ENSP00000338185…	ANK2,APC,ARHGAP33,ARHGEF9,BRD4,CAMK2B,CDC42BPB,CDK13,DCUN1D1,DLG4,DMD,DMXL2,DOCK4,EXOC5,FGD1,GSK3B,HDAC4,HERC2,HNRNPU,KIT,MAPK8IP2,MYO5A,NBEA,NCOR1,NIPBL,OCRL,PLCB1,PRKCB,PSD3,RAPGEF4,RB1CC1,SAE1,STX1A,STXBP1,STXBP5,SYN1,SYNE1,TAOK2,TRIO,USP7,WAC,YTHDC2,YY1
GO:0000978	RNA polymerase II proximal promoter sequence-specific DNA binding	16	457	0.00039	ENSP00000262238,ENSP00000264010,ENSP00000264606,ENSP00000283179,ENSP00000307479,ENSP00000325819,ENSP00000344479,ENSP00000354522,ENSP00000367203,ENSP00000370340,ENSP00000371434,ENSP00000381382,ENSP00000392028,ENSP00000395929,ENSP00000401112,ENSP00000453793	ARNT2,CHD7,CTCF,HDAC4,HNRNPU,KDM6A,MEIS2,NFIB,NR2F1,NR4A2,NSD1,RFX3,SATB2,TCF4,TOP1,YY1
GO:0003714	transcription corepressor activity	11	224	0.00041	ENSP00000262238,ENSP00000264010,ENSP00000264606,ENSP00000268712,ENSP00000283179,ENSP00000338629,ENSP00000370340,ENSP00000381053,ENSP00000395535,ENSP00000395929,ENSP00000453793	CTCF,HDAC4,HNRNPU,MECP2,MEIS2,NCOR1,NFIB,NSD1,RERE,YY1,ZMYND11
GO:0008270	zinc ion binding	22	800	0.00045	ENSP00000261609,ENSP00000262238,ENSP00000262367,ENSP00000264010,ENSP00000264606,ENSP00000295902,ENSP00000305355,ENSP00000325819,ENSP00000338629,ENSP00000344479,ENSP00000345064,ENSP00000350815,ENSP00000351250,ENSP00000352185,ENSP00000354923,ENSP00000369716,ENSP00000380136,ENSP00000381053,ENSP00000384823,ENSP00000395929,ENSP00000417980,ENSP00000429084	CHD3,CREBBP,CTCF,DMD,EHMT1,FBXO11,HDAC4,HERC2,KAT6A,NR2F1,NR3C2,NR4A2,NSD1,PHF2,PRICKLE1,PRICKLE2,PRKCB,RERE,TRIM33,UBR5,YY1,ZMYND11
GO:0036094	small molecule binding	46	2460	0.00049	ENSP00000161863,ENSP00000181839,ENSP00000262450,ENSP00000265773,ENSP00000265990,ENSP00000283179,ENSP00000288135,ENSP00000295987,ENSP00000305355,ENSP00000306253,ENSP00000307634,ENSP00000310094,ENSP00000316512,ENSP00000324806,ENSP00000332116,ENSP00000339299,ENSP00000348965,ENSP00000353590,ENSP00000354207,ENSP00000354522,ENSP00000355237,ENSP00000362441,ENSP00000363763,ENSP00000367408,ENSP00000369716…	AGAP1,ATP1A3,ATP8A1,ATRX,BTAF1,CAMK2B,CASK,CDC42BPB,CDK13,CHD3,CHD5,CHD7,CHD8,CSNK1E,DAPK1,DDX3X,DYNC1H1,DYRK1A,EP400,EPHB2,GPHN,GSK3B,HNRNPU,ITPR1,KATNAL1,KIF21B,KIF5C,KIT,MARK1,MECP2,MYH10,MYO5A,NAV2,NTRK3,PDE4A,PDE4B,PRKCB,RAPGEF4,SMARCA2,SPAST,SYN1,TAOK2,TLK2,TOP1,TRIO,YTHDC2
GO:0000977	RNA polymerase II regulatory region sequence-specific DNA binding	19	647	0.00063	ENSP00000262238,ENSP00000264010,ENSP00000264606,ENSP00000283179,ENSP00000307479,ENSP00000325819,ENSP00000338283,ENSP00000341280,ENSP00000344479,ENSP00000354522,ENSP00000367203,ENSP00000370340,ENSP00000371434,ENSP00000381053,ENSP00000381382,ENSP00000392028,ENSP00000395929,ENSP00000401112,ENSP00000453793	ARNT2,CHD7,CTCF,HDAC4,HNRNPU,JARID2,KDM6A,MEIS2,NFIB,NPAS2,NR2F1,NR4A2,NSD1,RFX3,SATB2,TCF4,TOP1,YY1,ZMYND11
GO:0044325	ion channel binding	8	120	0.00063	ENSP00000222812,ENSP00000280772,ENSP00000316454,ENSP00000319591,ENSP00000332116,ENSP00000349588,ENSP00000360806,ENSP00000361769	ANK2,ANK3,KCNB1,KCND3,PACS1,PDE4B,RIMS3,STX1A
GO:0003690	double-stranded DNA binding	22	828	0.00065	ENSP00000262238,ENSP00000262367,ENSP00000264010,ENSP00000264606,ENSP00000283179,ENSP00000307479,ENSP00000325819,ENSP00000338283,ENSP00000341280,ENSP00000344479,ENSP00000354522,ENSP00000367203,ENSP00000370340,ENSP00000371434,ENSP00000381053,ENSP00000381382,ENSP00000382204,ENSP00000392028,ENSP00000395535,ENSP00000395929,ENSP00000401112,ENSP00000453793	ARNT2,CHD7,CREBBP,CTCF,HDAC4,HNRNPU,JARID2,JMJD1C,KDM6A,MECP2,MEIS2,NFIB,NPAS2,NR2F1,NR4A2,NSD1,RFX3,SATB2,TCF4,TOP1,YY1,ZMYND11
GO:0097109	neuroligin family protein binding	3	5	0.00066	ENSP00000265459,ENSP00000382428,ENSP00000451648	DLG4,NRXN2,NRXN3
GO:0017111	nucleoside-triphosphatase activity	21	778	0.00074	ENSP00000161863,ENSP00000262450,ENSP00000265773,ENSP00000265990,ENSP00000307634,ENSP00000348965,ENSP00000353590,ENSP00000362441,ENSP00000369716,ENSP00000369989,ENSP00000371084,ENSP00000374213,ENSP00000379396,ENSP00000382177,ENSP00000382840,ENSP00000382863,ENSP00000392028,ENSP00000393379,ENSP00000411831,ENSP00000444688,ENSP00000480893	AGAP1,ATP1A3,ATP8A1,ATRX,BTAF1,CHD3,CHD5,CHD7,CHD8,DDX3X,DYNC1H1,EP400,KATNAL1,KIF21B,KIF5C,MYH10,MYO5A,NAV2,SMARCA2,SPAST,YTHDC2
GO:0016887	ATPase activity	14	392	0.0008	ENSP00000161863,ENSP00000265773,ENSP00000348965,ENSP00000353590,ENSP00000362441,ENSP00000369716,ENSP00000369989,ENSP00000371084,ENSP00000382840,ENSP00000382863,ENSP00000393379,ENSP00000411831,ENSP00000444688,ENSP00000480893	ATP1A3,ATP8A1,ATRX,CHD3,CHD8,DDX3X,DYNC1H1,KATNAL1,KIF21B,KIF5C,MYH10,SMARCA2,SPAST,YTHDC2
GO:0046975	histone methyltransferase activity (H3-K36 specific)	3	6	0.00091	ENSP00000376204,ENSP00000386759,ENSP00000395929	ASH1L,NSD1,SETD2
GO:0017075	syntaxin-1 binding	4	20	0.001	ENSP00000254976,ENSP00000321826,ENSP00000362399,ENSP00000386135	DAPK1,SNAP25,STXBP1,STXBP5
GO:0061629	RNA polymerase II-specific DNA-binding transcription factor binding	11	257	0.001	ENSP00000262367,ENSP00000268712,ENSP00000305355,ENSP00000307479,ENSP00000324806,ENSP00000344479,ENSP00000373696,ENSP00000380888,ENSP00000382204,ENSP00000395929,ENSP00000484803	ARNT2,CREBBP,FOXP1,GSK3B,JMJD1C,MED13,NCOR1,NR4A2,NSD1,PRKCB,TRIP12
GO:0003713	transcription coactivator activity	12	307	0.0011	ENSP00000262238,ENSP00000262367,ENSP00000265773,ENSP00000267064,ENSP00000305355,ENSP00000309555,ENSP00000325819,ENSP00000338629,ENSP00000339086,ENSP00000344546,ENSP00000380136,ENSP00000380888	ARID1B,CREBBP,HCFC1,KAT6A,MED13,MKL2,NR2F1,PRKCB,RERE,SMARCA2,SMARCC2,YY1
GO:0042623	ATPase activity, coupled	12	320	0.0015	ENSP00000161863,ENSP00000265773,ENSP00000353590,ENSP00000362441,ENSP00000369716,ENSP00000369989,ENSP00000371084,ENSP00000382840,ENSP00000382863,ENSP00000393379,ENSP00000444688,ENSP00000480893	ATP1A3,ATP8A1,ATRX,CHD3,CHD8,DDX3X,KATNAL1,KIF5C,MYH10,SMARCA2,SPAST,YTHDC2
GO:0002162	dystroglycan binding	3	9	0.002	ENSP00000263710,ENSP00000353508,ENSP00000354923	CLASP1,DMD,MAP2
GO:0035257	nuclear hormone receptor binding	8	149	0.002	ENSP00000268712,ENSP00000305355,ENSP00000344479,ENSP00000373696,ENSP00000380888,ENSP00000382204,ENSP00000395929,ENSP00000484803	FOXP1,JMJD1C,MED13,NCOR1,NR4A2,NSD1,PRKCB,TRIP12
GO:0005516	calmodulin binding	9	194	0.0022	ENSP00000236925,ENSP00000266376,ENSP00000338185,ENSP00000353508,ENSP00000353590,ENSP00000367408,ENSP00000379098,ENSP00000382177,ENSP00000386135	CACNA1C,CAMK2B,CAMSAP2,CASK,DAPK1,MAP2,MYH10,MYO5A,PLCB1
GO:0004674	protein serine/threonine kinase activity	14	444	0.0023	ENSP00000181839,ENSP00000305355,ENSP00000310094,ENSP00000316512,ENSP00000324806,ENSP00000339299,ENSP00000354522,ENSP00000355237,ENSP00000367408,ENSP00000379098,ENSP00000380044,ENSP00000381932,ENSP00000386135,ENSP00000483424	CAMK2B,CASK,CDC42BPB,CDK13,CSNK1E,DAPK1,DYRK1A,GSK3B,MARK1,PRKCB,TAOK2,TLK2,TOP1,TRIO
GO:0004672	protein kinase activity	17	635	0.0033	ENSP00000181839,ENSP00000288135,ENSP00000305355,ENSP00000310094,ENSP00000316512,ENSP00000324806,ENSP00000339299,ENSP00000354207,ENSP00000354522,ENSP00000355237,ENSP00000363763,ENSP00000367408,ENSP00000379098,ENSP00000380044,ENSP00000381932,ENSP00000386135,ENSP00000483424	CAMK2B,CASK,CDC42BPB,CDK13,CSNK1E,DAPK1,DYRK1A,EPHB2,GSK3B,KIT,MARK1,NTRK3,PRKCB,TAOK2,TLK2,TOP1,TRIO
GO:0003779	actin binding	13	413	0.0038	ENSP00000283179,ENSP00000286628,ENSP00000295987,ENSP00000307959,ENSP00000320025,ENSP00000347710,ENSP00000353590,ENSP00000354923,ENSP00000356224,ENSP00000376368,ENSP00000379098,ENSP00000381932,ENSP00000382177	CACNB2,CAMK2B,DMD,DST,DYRK1A,HNRNPU,KCNMA1,MYH10,MYO5A,OPHN1,SYN1,SYNE1,WASF1
GO:0035064	methylated histone binding	5	59	0.0042	ENSP00000262450,ENSP00000352185,ENSP00000362441,ENSP00000381053,ENSP00000382863	ATRX,CHD5,CHD8,PHF2,ZMYND11
GO:0003700	DNA-binding transcription factor activity	33	1749	0.0043	ENSP00000262238,ENSP00000262367,ENSP00000264010,ENSP00000265990,ENSP00000267064,ENSP00000268712,ENSP00000271715,ENSP00000277225,ENSP00000282030,ENSP00000306522,ENSP00000306983,ENSP00000307479,ENSP00000309555,ENSP00000323074,ENSP00000325819,ENSP00000338283,ENSP00000338629,ENSP00000341280,ENSP00000344479,ENSP00000344546,ENSP00000350815,ENSP00000362441,ENSP00000370340,ENSP00000371434,ENSP00000376204…	ARID1B,ARNT2,ASH1L,ATRX,BTAF1,CAMTA1,CIC,CREBBP,CTCF,FOXP1,HCFC1,JARID2,MECP2,MEIS2,NCOR1,NFIB,NFIX,NPAS2,NR2F1,NR3C2,NR4A2,POGZ,QRICH1,RAI1,RERE,RFX3,SATB2,SETBP1,SMARCC2,TCF4,YEATS2,YY1,ZNF462
GO:0051010	microtubule plus-end binding	3	13	0.0044	ENSP00000257430,ENSP00000263710,ENSP00000307959	APC,CLASP1,DST
GO:0032454	histone demethylase activity (H3-K9 specific)	3	14	0.0052	ENSP00000159111,ENSP00000352185,ENSP00000382204	JMJD1C,KDM4B,PHF2
GO:0000981	DNA-binding transcription factor activity, RNA polymerase II-specific	31	1631	0.0054	ENSP00000262238,ENSP00000262367,ENSP00000264010,ENSP00000267064,ENSP00000268712,ENSP00000271715,ENSP00000277225,ENSP00000282030,ENSP00000306522,ENSP00000306983,ENSP00000307479,ENSP00000309555,ENSP00000325819,ENSP00000338283,ENSP00000338629,ENSP00000341280,ENSP00000344479,ENSP00000344546,ENSP00000350815,ENSP00000362441,ENSP00000370340,ENSP00000371434,ENSP00000376204,ENSP00000378830,ENSP00000380781…	ARID1B,ARNT2,ASH1L,ATRX,CAMTA1,CIC,CREBBP,CTCF,FOXP1,HCFC1,JARID2,MECP2,MEIS2,NCOR1,NFIB,NFIX,NPAS2,NR2F1,NR3C2,NR4A2,POGZ,QRICH1,RERE,RFX3,SATB2,SETBP1,SMARCC2,TCF4,YEATS2,YY1,ZNF462
GO:0051020	GTPase binding	16	614	0.0057	ENSP00000253401,ENSP00000261609,ENSP00000288135,ENSP00000321826,ENSP00000324127,ENSP00000339299,ENSP00000355237,ENSP00000360154,ENSP00000364277,ENSP00000379098,ENSP00000380271,ENSP00000382177,ENSP00000382428,ENSP00000404179,ENSP00000441858,ENSP00000484855	ARHGEF9,CAMK2B,CDC42BPB,DLG4,DMXL2,DOCK4,EXOC5,FGD1,HERC2,KIT,MYO5A,OCRL,PSD3,RAPGEF4,STXBP5,TRIO
GO:0005096	GTPase activator activity	10	278	0.0058	ENSP00000281419,ENSP00000307634,ENSP00000310561,ENSP00000320038,ENSP00000321826,ENSP00000338185,ENSP00000347710,ENSP00000351015,ENSP00000360154,ENSP00000404179	AGAP1,ARHGAP32,ARHGAP33,ASAP2,DOCK4,NF1,OCRL,OPHN1,PLCB1,STXBP5
GO:0008094	DNA-dependent ATPase activity	5	66	0.006	ENSP00000265773,ENSP00000362441,ENSP00000369716,ENSP00000382840,ENSP00000382863	ATRX,CHD3,CHD8,DDX3X,SMARCA2
GO:0001099	basal RNA polymerase II transcription machinery binding	4	39	0.0072	ENSP00000263377,ENSP00000283179,ENSP00000346986,ENSP00000381382	BRD4,HNRNPU,TCF4,WAC
GO:0017016	Ras GTPase binding	14	510	0.0072	ENSP00000253401,ENSP00000288135,ENSP00000321826,ENSP00000339299,ENSP00000355237,ENSP00000360154,ENSP00000364277,ENSP00000379098,ENSP00000380271,ENSP00000382177,ENSP00000382428,ENSP00000404179,ENSP00000441858,ENSP00000484855	ARHGEF9,CAMK2B,CDC42BPB,DLG4,DMXL2,DOCK4,EXOC5,FGD1,KIT,MYO5A,OCRL,RAPGEF4,STXBP5,TRIO
GO:0003824	catalytic activity	78	5592	0.0076	ENSP00000159111,ENSP00000161863,ENSP00000181839,ENSP00000254846,ENSP00000257215,ENSP00000259605,ENSP00000261609,ENSP00000262367,ENSP00000262450,ENSP00000264606,ENSP00000265773,ENSP00000265990,ENSP00000270225,ENSP00000280377,ENSP00000280886,ENSP00000288135,ENSP00000295888,ENSP00000305288,ENSP00000305355,ENSP00000307634,ENSP00000309539,ENSP00000310094,ENSP00000316512,ENSP00000324806,ENSP00000332116…	AGAP1,ASH1L,ATP1A3,ATP8A1,ATRX,BIRC6,BTAF1,CAMK2B,CASK,CDC42BPB,CDK13,CHD3,CHD5,CHD7,CHD8,CREBBP,CSNK1E,DAGLA,DAPK1,DDX3X,DIP2C,DLG4,DPP6,DPYSL2,DPYSL3,DYNC1H1,DYRK1A,EHMT1,EP400,EPHB2,EXT1,FBXO11,GPHN,GSK3B,HDAC4,HERC2,HUWE1,JMJD1C,KAT6A,KATNAL1,KDM4B,KDM6A,KDM6B,KIF21B,KIF5C,KIT,MARK1,MYH10,MYO5A,NAV2,NLGN2,NSD1,NTRK3,OCRL,OGT,PDE4A,PDE4B,PHF2,PLCB1,PRKCB,PTPRB,RNF38,SAE1,SETD2,SMARCA2,SPAST,SY…
GO:0018024	histone-lysine N-methyltransferase activity	4	40	0.0076	ENSP00000376204,ENSP00000386759,ENSP00000395929,ENSP00000417980	ASH1L,EHMT1,NSD1,SETD2
GO:0060589	nucleoside-triphosphatase regulator activity	11	345	0.0077	ENSP00000281419,ENSP00000298552,ENSP00000307634,ENSP00000310561,ENSP00000320038,ENSP00000321826,ENSP00000338185,ENSP00000347710,ENSP00000351015,ENSP00000360154,ENSP00000404179	AGAP1,ARHGAP32,ARHGAP33,ASAP2,DOCK4,NF1,OCRL,OPHN1,PLCB1,STXBP5,TSC1
GO:0003678	DNA helicase activity	4	41	0.0079	ENSP00000362441,ENSP00000369716,ENSP00000382840,ENSP00000382863	ATRX,CHD3,CHD8,DDX3X
GO:0044877	protein-containing complex binding	21	968	0.0079	ENSP00000257430,ENSP00000263377,ENSP00000263710,ENSP00000265085,ENSP00000275034,ENSP00000282516,ENSP00000283179,ENSP00000307959,ENSP00000320025,ENSP00000330572,ENSP00000346986,ENSP00000353590,ENSP00000355237,ENSP00000356224,ENSP00000363763,ENSP00000376368,ENSP00000382177,ENSP00000382428,ENSP00000382840,ENSP00000477213,ENSP00000480893	APBB1,APC,BRD4,CACNB2,CDC42BPB,CLASP1,CPEB4,DDX3X,DLG4,DST,EPHB2,HNRNPU,MAPK8IP2,MYH10,MYO5A,NIPBL,PHIP,SPAST,SYNE1,WAC,WASF1
GO:0047485	protein N-terminus binding	6	109	0.008	ENSP00000222812,ENSP00000282516,ENSP00000298552,ENSP00000362399,ENSP00000395535,ENSP00000484855	EXOC5,MECP2,NIPBL,STX1A,STXBP1,TSC1
GO:0008568	microtubule-severing ATPase activity	2	4	0.0102	ENSP00000369989,ENSP00000480893	KATNAL1,SPAST
GO:0071558	histone demethylase activity (H3-K27 specific)	2	4	0.0102	ENSP00000254846,ENSP00000367203	KDM6A,KDM6B
GO:0005085	guanyl-nucleotide exchange factor activity	10	311	0.0109	ENSP00000253401,ENSP00000261609,ENSP00000288135,ENSP00000324127,ENSP00000339299,ENSP00000364277,ENSP00000379098,ENSP00000380271,ENSP00000382428,ENSP00000404179	ARHGEF9,CAMK2B,DLG4,DOCK4,FGD1,HERC2,KIT,PSD3,RAPGEF4,TRIO
GO:0001085	RNA polymerase II transcription factor binding	6	121	0.0122	ENSP00000262367,ENSP00000264606,ENSP00000268712,ENSP00000283179,ENSP00000324806,ENSP00000381382	CREBBP,GSK3B,HDAC4,HNRNPU,NCOR1,TCF4
GO:0008013	beta-catenin binding	5	82	0.0124	ENSP00000254846,ENSP00000257430,ENSP00000324806,ENSP00000344479,ENSP00000382863	APC,CHD8,GSK3B,KDM6B,NR4A2
GO:0019900	kinase binding	16	678	0.0124	ENSP00000025008,ENSP00000181839,ENSP00000222812,ENSP00000257430,ENSP00000264606,ENSP00000295987,ENSP00000305355,ENSP00000310094,ENSP00000320038,ENSP00000324806,ENSP00000330572,ENSP00000349588,ENSP00000362399,ENSP00000382428,ENSP00000383295,ENSP00000404179	ANK2,APC,ARHGAP33,CDK13,DLG4,DOCK4,GSK3B,HDAC4,MAPK8IP2,NBEA,PRKCB,RB1CC1,STX1A,STXBP1,SYN1,TAOK2
GO:0030552	cAMP binding	3	22	0.0127	ENSP00000332116,ENSP00000370078,ENSP00000380271	PDE4A,PDE4B,RAPGEF4
GO:0043813	phosphatidylinositol-3,5-bisphosphate 5-phosphatase activity	2	5	0.013	ENSP00000360154,ENSP00000409667	OCRL,SYNJ1
GO:0070063	RNA polymerase binding	4	50	0.0135	ENSP00000161863,ENSP00000263377,ENSP00000283179,ENSP00000346986	BRD4,HNRNPU,WAC,YTHDC2
GO:0008276	protein methyltransferase activity	5	85	0.0136	ENSP00000376204,ENSP00000384823,ENSP00000386759,ENSP00000395929,ENSP00000417980	ASH1L,EHMT1,FBXO11,NSD1,SETD2
GO:0008170	N-methyltransferase activity	5	87	0.0149	ENSP00000376204,ENSP00000384823,ENSP00000386759,ENSP00000395929,ENSP00000417980	ASH1L,EHMT1,FBXO11,NSD1,SETD2
GO:0051213	dioxygenase activity	5	88	0.0154	ENSP00000159111,ENSP00000254846,ENSP00000352185,ENSP00000367203,ENSP00000382204	JMJD1C,KDM4B,KDM6A,KDM6B,PHF2
GO:0008047	enzyme activator activity	13	510	0.0158	ENSP00000270225,ENSP00000281419,ENSP00000307634,ENSP00000310561,ENSP00000320038,ENSP00000321826,ENSP00000330572,ENSP00000338185,ENSP00000347710,ENSP00000351015,ENSP00000360154,ENSP00000382840,ENSP00000404179	AGAP1,ARHGAP32,ARHGAP33,ASAP2,DDX3X,DOCK4,MAPK8IP2,NF1,OCRL,OPHN1,PLCB1,SAE1,STXBP5
GO:0016301	kinase activity	18	835	0.0158	ENSP00000181839,ENSP00000288135,ENSP00000305355,ENSP00000310094,ENSP00000316512,ENSP00000324806,ENSP00000339299,ENSP00000354207,ENSP00000354522,ENSP00000355237,ENSP00000363763,ENSP00000367408,ENSP00000379098,ENSP00000380044,ENSP00000381932,ENSP00000382428,ENSP00000386135,ENSP00000483424	CAMK2B,CASK,CDC42BPB,CDK13,CSNK1E,DAPK1,DLG4,DYRK1A,EPHB2,GSK3B,KIT,MARK1,NTRK3,PRKCB,TAOK2,TLK2,TOP1,TRIO
GO:0000993	RNA polymerase II complex binding	3	25	0.016	ENSP00000263377,ENSP00000283179,ENSP00000346986	BRD4,HNRNPU,WAC
GO:0052658	inositol-1,4,5-trisphosphate 5-phosphatase activity	2	6	0.016	ENSP00000360154,ENSP00000409667	OCRL,SYNJ1
GO:0070087	chromo shadow domain binding	2	6	0.016	ENSP00000282516,ENSP00000362441	ATRX,NIPBL
GO:0030507	spectrin binding	3	26	0.0171	ENSP00000236925,ENSP00000280772,ENSP00000349588	ANK2,ANK3,CAMSAP2
GO:0001540	amyloid-beta binding	4	57	0.0185	ENSP00000330572,ENSP00000363763,ENSP00000444688,ENSP00000477213	APBB1,ATP1A3,EPHB2,MAPK8IP2
GO:0019901	protein kinase binding	14	599	0.0214	ENSP00000025008,ENSP00000181839,ENSP00000257430,ENSP00000264606,ENSP00000295987,ENSP00000305355,ENSP00000310094,ENSP00000320038,ENSP00000324806,ENSP00000330572,ENSP00000349588,ENSP00000362399,ENSP00000383295,ENSP00000404179	ANK2,APC,ARHGAP33,CDK13,DOCK4,GSK3B,HDAC4,MAPK8IP2,NBEA,PRKCB,RB1CC1,STXBP1,SYN1,TAOK2
GO:0022843	voltage-gated cation channel activity	6	142	0.0215	ENSP00000266376,ENSP00000286628,ENSP00000319591,ENSP00000320025,ENSP00000349320,ENSP00000360806	CACNA1C,CACNA2D1,CACNB2,KCNB1,KCND3,KCNMA1
GO:0004439	phosphatidylinositol-4,5-bisphosphate 5-phosphatase activity	2	8	0.0231	ENSP00000360154,ENSP00000409667	OCRL,SYNJ1
GO:0043008	ATP-dependent protein binding	2	8	0.0231	ENSP00000222812,ENSP00000270225	SAE1,STX1A
GO:0016740	transferase activity	36	2250	0.0243	ENSP00000181839,ENSP00000259605,ENSP00000261609,ENSP00000262367,ENSP00000288135,ENSP00000295888,ENSP00000305355,ENSP00000310094,ENSP00000316512,ENSP00000324806,ENSP00000339299,ENSP00000340648,ENSP00000351250,ENSP00000354207,ENSP00000354522,ENSP00000355237,ENSP00000362824,ENSP00000363763,ENSP00000367408,ENSP00000367446,ENSP00000373696,ENSP00000376204,ENSP00000379098,ENSP00000380044,ENSP00000380136…	ASH1L,BIRC6,CAMK2B,CASK,CDC42BPB,CDK13,CREBBP,CSNK1E,DAPK1,DLG4,DYRK1A,EHMT1,EPHB2,EXT1,FBXO11,GPHN,GSK3B,HERC2,HUWE1,KAT6A,KIT,MARK1,NSD1,NTRK3,OGT,PRKCB,RNF38,SETD2,TAOK2,TLK2,TOP1,TRIM33,TRIO,TRIP12,UBR5,WDFY3
GO:0052659	inositol-1,3,4,5-tetrakisphosphate 5-phosphatase activity	2	9	0.0273	ENSP00000360154,ENSP00000409667	OCRL,SYNJ1
GO:0098772	molecular function regulator	30	1793	0.0274	ENSP00000222812,ENSP00000253401,ENSP00000257430,ENSP00000261609,ENSP00000265459,ENSP00000270225,ENSP00000281419,ENSP00000288135,ENSP00000298552,ENSP00000306253,ENSP00000307634,ENSP00000310561,ENSP00000320038,ENSP00000321826,ENSP00000324127,ENSP00000330572,ENSP00000338185,ENSP00000339299,ENSP00000347710,ENSP00000351015,ENSP00000356213,ENSP00000360154,ENSP00000364277,ENSP00000367001,ENSP00000379098…	AGAP1,APC,ARHGAP32,ARHGAP33,ARHGEF9,ASAP2,BIRC6,CAMK2B,DDX3X,DLG4,DOCK4,DPP6,FGD1,HERC2,ITPR1,KIT,MAPK8IP2,NF1,NRXN2,OCRL,OPHN1,PLCB1,PSD3,RAPGEF4,SAE1,STX1A,STXBP5,TRIO,TSC1,VIP
GO:0043014	alpha-tubulin binding	3	34	0.0312	ENSP00000344314,ENSP00000386759,ENSP00000480893	OFD1,SETD2,SPAST
GO:0003777	microtubule motor activity	5	110	0.0316	ENSP00000348965,ENSP00000353590,ENSP00000382177,ENSP00000393379,ENSP00000411831	DYNC1H1,KIF21B,KIF5C,MYH10,MYO5A
GO:0016772	transferase activity, transferring phosphorus-containing groups	19	982	0.0316	ENSP00000181839,ENSP00000288135,ENSP00000305355,ENSP00000310094,ENSP00000316512,ENSP00000324806,ENSP00000339299,ENSP00000354207,ENSP00000354522,ENSP00000355237,ENSP00000363763,ENSP00000367408,ENSP00000379098,ENSP00000380044,ENSP00000381932,ENSP00000382428,ENSP00000386135,ENSP00000417901,ENSP00000483424	CAMK2B,CASK,CDC42BPB,CDK13,CSNK1E,DAPK1,DLG4,DYRK1A,EPHB2,GPHN,GSK3B,KIT,MARK1,NTRK3,PRKCB,TAOK2,TLK2,TOP1,TRIO
GO:0033613	activating transcription factor binding	4	69	0.0316	ENSP00000262367,ENSP00000264606,ENSP00000268712,ENSP00000309555	CREBBP,HCFC1,HDAC4,NCOR1
GO:0034596	phosphatidylinositol phosphate 4-phosphatase activity	2	10	0.0316	ENSP00000360154,ENSP00000409667	OCRL,SYNJ1
GO:0016922	nuclear receptor binding	5	111	0.0318	ENSP00000268712,ENSP00000305355,ENSP00000344479,ENSP00000395929,ENSP00000484803	FOXP1,NCOR1,NR4A2,NSD1,PRKCB
GO:0005543	phospholipid binding	10	382	0.0325	ENSP00000295888,ENSP00000306253,ENSP00000307634,ENSP00000310561,ENSP00000320038,ENSP00000338185,ENSP00000347710,ENSP00000351015,ENSP00000362824,ENSP00000483424	AGAP1,ARHGAP32,ARHGAP33,ITPR1,MARK1,NF1,OGT,OPHN1,PLCB1,WDFY3
GO:0004385	guanylate kinase activity	2	11	0.0349	ENSP00000367408,ENSP00000382428	CASK,DLG4
GO:0017048	Rho GTPase binding	6	162	0.0349	ENSP00000253401,ENSP00000339299,ENSP00000355237,ENSP00000360154,ENSP00000364277,ENSP00000404179	ARHGEF9,CDC42BPB,DOCK4,FGD1,OCRL,TRIO
GO:0022839	ion gated channel activity	9	329	0.0354	ENSP00000262895,ENSP00000266376,ENSP00000286628,ENSP00000306253,ENSP00000319591,ENSP00000320025,ENSP00000349320,ENSP00000360806,ENSP00000382428	CACNA1C,CACNA2D1,CACNB2,DLG4,GRIK5,ITPR1,KCNB1,KCND3,KCNMA1
GO:0005246	calcium channel regulator activity	3	38	0.0373	ENSP00000222812,ENSP00000265459,ENSP00000306253	ITPR1,NRXN2,STX1A
GO:0000149	SNARE binding	5	119	0.0384	ENSP00000222812,ENSP00000254976,ENSP00000321826,ENSP00000362399,ENSP00000386135	DAPK1,SNAP25,STX1A,STXBP1,STXBP5
GO:0019855	calcium channel inhibitor activity	2	12	0.0384	ENSP00000222812,ENSP00000306253	ITPR1,STX1A
GO:0035091	phosphatidylinositol binding	7	220	0.0384	ENSP00000295888,ENSP00000306253,ENSP00000310561,ENSP00000320038,ENSP00000338185,ENSP00000362824,ENSP00000483424	ARHGAP32,ARHGAP33,ITPR1,MARK1,OGT,PLCB1,WDFY3
GO:0140296	general transcription initiation factor binding	3	39	0.0385	ENSP00000283179,ENSP00000306983,ENSP00000381382	HNRNPU,TCF4,YEATS2
GO:0005245	voltage-gated calcium channel activity	3	40	0.0408	ENSP00000266376,ENSP00000320025,ENSP00000349320	CACNA1C,CACNA2D1,CACNB2
GO:0001091	RNA polymerase II general transcription initiation factor binding	2	14	0.0478	ENSP00000283179,ENSP00000381382	HNRNPU,TCF4
GO:0050321	tau-protein kinase activity	2	14	0.0478	ENSP00000324806,ENSP00000483424	GSK3B,MARK1
GO:0050681	androgen receptor binding	3	43	0.0478	ENSP00000305355,ENSP00000395929,ENSP00000484803	FOXP1,NSD1,PRKCB
GO:1990841	promoter-specific chromatin binding	3	43	0.0478	ENSP00000264606,ENSP00000283179,ENSP00000392028	CHD7,HDAC4,HNRNPU
