# Supplementary material for: Coupling of autism genes to tissue-wide expression and dysfunction of synapse, calcium signalling and transcriptional regulation
Source: PLoS One. 2020 Dec 18;15(12):e0242773. doi: 10.1371/journal.pone.0242773 (PMC7748153; doi:10.1371/journal.pone.0242773)
Supplement: S16 Table — (XLSX) [file pone.0242773.s035.xlsx]

## Sheet: 200 Cellu Comp(S16)
#term ID	term description	observed gene count	background gene count	false discovery rate	matching proteins in your network (IDs)	matching proteins in your network (labels)
GO:0097458	neuron part	65	1449	5.95e-22	ENSP00000222812,ENSP00000254976,ENSP00000257215,ENSP00000262895,ENSP00000265085,ENSP00000265459,ENSP00000265773,ENSP00000266376,ENSP00000266546,ENSP00000267064,ENSP00000280772,ENSP00000287766,ENSP00000295888,ENSP00000295987,ENSP00000298552,ENSP00000305288,ENSP00000306253,ENSP00000307959,ENSP00000309555,ENSP00000310094,ENSP00000310561,ENSP00000319591,ENSP00000320038,ENSP00000321826,ENSP00000324127…	ANK2,ANK3,APBB1,ARHGAP32,ARHGAP33,ARID1B,ATP1A3,AUTS2,CACNA1C,CAMK2B,CASK,CLSTN2,CLSTN3,CNR1,CNTN4,CPEB4,DAGLA,DLG4,DMD,DMXL2,DOCK4,DPYSL3,DST,DYRK1A,EPHB2,GIGYF2,GPHN,GRIK5,GSK3B,HCFC1,ITPR1,KCNB1,KCND3,KIF21B,KIF5C,MAP2,MAPK8IP2,MARK1,MYH10,MYO5A,NF1,NFIB,NLGN2,NRCAM,NRXN2,OCRL,OPHN1,PDE4B,PSD3,PTBP2,RIMS3,SLC6A1,SMARCA2,SMARCC2,SNAP25,SPAST,STX1A,STXBP1,STXBP5,SYN1,SYNJ1,TAOK2,TOP1,TSC1,WDFY3
GO:0044428	nuclear part	107	4359	3.88e-19	ENSP00000025008,ENSP00000159111,ENSP00000181839,ENSP00000222812,ENSP00000238647,ENSP00000254846,ENSP00000257430,ENSP00000258484,ENSP00000259605,ENSP00000261609,ENSP00000262238,ENSP00000262367,ENSP00000262450,ENSP00000263377,ENSP00000264010,ENSP00000264606,ENSP00000265271,ENSP00000265773,ENSP00000265990,ENSP00000267064,ENSP00000268712,ENSP00000270225,ENSP00000271715,ENSP00000281928,ENSP00000282030…	ANKRD11,APBB1,APC,ARHGAP32,ARID1B,ARNT2,ASH1L,ATRX,BRD4,BTAF1,CAMK2B,CAMTA1,CASK,CDK13,CHD3,CHD5,CHD7,CHD8,CIC,CMIP,CREBBP,CSNK1E,CTCF,DDX3X,DOCK4,DST,DYRK1A,EHMT1,EP400,EPC2,FBXO11,FOXP1,GSK3B,HCFC1,HDAC4,HERC2,HNRNPU,HUWE1,INTS6,IRF2BPL,ITPR1,JARID2,JMJD1C,KAT6A,KDM4B,KDM6A,KDM6B,KHDRBS3,MAP2,MBD5,MED13,MED13L,NAV2,NCOR1,NEO1,NF1,NFIB,NIPBL,NPAS2,NR2F1,NR3C2,NR4A2,NSD1,OGT,PDE4A,PHF2,PLCB1,POGZ…
GO:0031981	nuclear lumen	99	4030	3.25e-17	ENSP00000159111,ENSP00000181839,ENSP00000238647,ENSP00000254846,ENSP00000257430,ENSP00000258484,ENSP00000259605,ENSP00000261609,ENSP00000262238,ENSP00000262367,ENSP00000262450,ENSP00000263377,ENSP00000264010,ENSP00000264606,ENSP00000265271,ENSP00000265773,ENSP00000265990,ENSP00000267064,ENSP00000268712,ENSP00000270225,ENSP00000271715,ENSP00000281928,ENSP00000282030,ENSP00000282516,ENSP00000283179…	ANKRD11,APBB1,APC,ARHGAP32,ARID1B,ARNT2,ASH1L,ATRX,BRD4,BTAF1,CAMK2B,CAMTA1,CASK,CDK13,CHD3,CHD5,CHD7,CHD8,CIC,CMIP,CREBBP,CSNK1E,CTCF,DDX3X,DOCK4,DYRK1A,EHMT1,EP400,EPC2,FBXO11,FOXP1,GSK3B,HCFC1,HDAC4,HERC2,HNRNPU,HUWE1,INTS6,IRF2BPL,ITPR1,JARID2,JMJD1C,KAT6A,KDM4B,KDM6A,KDM6B,KHDRBS3,MAP2,MBD5,MED13,MED13L,NAV2,NCOR1,NEO1,NF1,NFIB,NIPBL,NPAS2,NR2F1,NR3C2,NR4A2,NSD1,OGT,PDE4A,PHF2,PLCB1,POGZ,PRK…
GO:0045202	synapse	45	849	3.25e-17	ENSP00000222812,ENSP00000254976,ENSP00000257215,ENSP00000262895,ENSP00000264606,ENSP00000265085,ENSP00000265459,ENSP00000266376,ENSP00000266546,ENSP00000280772,ENSP00000295987,ENSP00000305288,ENSP00000306253,ENSP00000310561,ENSP00000320038,ENSP00000321826,ENSP00000324127,ENSP00000324806,ENSP00000329797,ENSP00000330572,ENSP00000332116,ENSP00000347710,ENSP00000349588,ENSP00000351015,ENSP00000353508…	ANK2,ANK3,APBB1,ARHGAP32,ARHGAP33,ATP1A3,CACNA1C,CADM1,CAMK2B,CASK,CLSTN2,CLSTN3,CNR1,CPEB4,DAGLA,DLG4,DMD,DMXL2,EPHB2,GPHN,GRIK5,GSK3B,HDAC4,ITPR1,KCNB1,MAP2,MAPK8IP2,MECP2,MYH10,NF1,NLGN2,NRCAM,NRXN2,OPHN1,PDE4B,PSD3,RIMS3,SNAP25,STX1A,STXBP1,STXBP5,SYN1,SYNE1,SYNJ1,WASF1
GO:0030424	axon	36	530	8.24e-17	ENSP00000222812,ENSP00000254976,ENSP00000257215,ENSP00000262895,ENSP00000265085,ENSP00000280772,ENSP00000295888,ENSP00000295987,ENSP00000298552,ENSP00000307959,ENSP00000309555,ENSP00000310094,ENSP00000324806,ENSP00000343690,ENSP00000344087,ENSP00000347710,ENSP00000351015,ENSP00000353508,ENSP00000353590,ENSP00000358513,ENSP00000359216,ENSP00000360806,ENSP00000362399,ENSP00000363763,ENSP00000368314…	ANK3,APBB1,ATP1A3,AUTS2,CNR1,CNTN4,CPEB4,DAGLA,DLG4,DPYSL3,DST,DYRK1A,EPHB2,GRIK5,GSK3B,HCFC1,KCNB1,KIF21B,KIF5C,MAP2,MYH10,MYO5A,NF1,NFIB,NRCAM,OPHN1,PTBP2,SNAP25,SPAST,STX1A,STXBP1,SYN1,SYNJ1,TAOK2,TSC1,WDFY3
GO:0043005	neuron projection	49	1142	1.25e-15	ENSP00000222812,ENSP00000254976,ENSP00000257215,ENSP00000262895,ENSP00000265085,ENSP00000280772,ENSP00000287766,ENSP00000295888,ENSP00000295987,ENSP00000298552,ENSP00000307959,ENSP00000309555,ENSP00000310094,ENSP00000310561,ENSP00000319591,ENSP00000320038,ENSP00000324806,ENSP00000332116,ENSP00000343690,ENSP00000344087,ENSP00000347710,ENSP00000349588,ENSP00000351015,ENSP00000353508,ENSP00000353590…	ANK2,ANK3,APBB1,ARHGAP32,ARHGAP33,ATP1A3,AUTS2,CAMK2B,CNR1,CNTN4,CPEB4,DAGLA,DLG4,DMD,DOCK4,DPYSL3,DST,DYRK1A,EPHB2,GIGYF2,GPHN,GRIK5,GSK3B,HCFC1,KCNB1,KCND3,KIF21B,KIF5C,MAP2,MARK1,MYH10,MYO5A,NF1,NFIB,NRCAM,OCRL,OPHN1,PDE4B,PTBP2,SLC6A1,SNAP25,SPAST,STX1A,STXBP1,SYN1,SYNJ1,TAOK2,TSC1,WDFY3
GO:0044456	synapse part	39	705	1.35e-15	ENSP00000222812,ENSP00000254976,ENSP00000257215,ENSP00000262895,ENSP00000265085,ENSP00000265459,ENSP00000266376,ENSP00000266546,ENSP00000280772,ENSP00000295987,ENSP00000305288,ENSP00000306253,ENSP00000310561,ENSP00000320038,ENSP00000321826,ENSP00000324127,ENSP00000324806,ENSP00000330572,ENSP00000332116,ENSP00000347710,ENSP00000349588,ENSP00000351015,ENSP00000353508,ENSP00000353590,ENSP00000354923…	ANK2,ANK3,APBB1,ARHGAP32,ARHGAP33,CACNA1C,CASK,CLSTN2,CLSTN3,CNR1,CPEB4,DAGLA,DLG4,DMD,DMXL2,EPHB2,GPHN,GRIK5,GSK3B,ITPR1,KCNB1,MAP2,MAPK8IP2,MECP2,MYH10,NF1,NLGN2,NRXN2,OPHN1,PDE4B,PSD3,RIMS3,SNAP25,STX1A,STXBP1,STXBP5,SYN1,SYNE1,SYNJ1
GO:0005654	nucleoplasm	87	3446	1.87e-15	ENSP00000159111,ENSP00000181839,ENSP00000238647,ENSP00000254846,ENSP00000257430,ENSP00000258484,ENSP00000259605,ENSP00000261609,ENSP00000262238,ENSP00000262367,ENSP00000262450,ENSP00000263377,ENSP00000264010,ENSP00000264606,ENSP00000265271,ENSP00000265773,ENSP00000265990,ENSP00000267064,ENSP00000268712,ENSP00000270225,ENSP00000271715,ENSP00000281928,ENSP00000282030,ENSP00000282516,ENSP00000283179…	ANKRD11,APBB1,APC,ARHGAP32,ARID1B,ARNT2,ASH1L,ATRX,BRD4,BTAF1,CAMK2B,CDK13,CHD3,CHD5,CHD7,CHD8,CIC,CMIP,CREBBP,CSNK1E,CTCF,DDX3X,DYRK1A,EHMT1,EP400,EPC2,FOXP1,GSK3B,HCFC1,HDAC4,HERC2,HNRNPU,HUWE1,INTS6,IRF2BPL,JARID2,JMJD1C,KAT6A,KDM4B,KDM6A,KDM6B,KHDRBS3,MBD5,MED13,MED13L,NAV2,NCOR1,NEO1,NIPBL,NPAS2,NR2F1,NR3C2,NR4A2,NSD1,OGT,PDE4A,PHF2,PLCB1,POGZ,PRKCB,QRICH1,RAI1,RBM27,RERE,RNF38,SAE1,SATB2,SE…
GO:0098794	postsynapse	31	435	4.47e-15	ENSP00000222812,ENSP00000254976,ENSP00000257215,ENSP00000262895,ENSP00000265085,ENSP00000266376,ENSP00000266546,ENSP00000280772,ENSP00000295987,ENSP00000305288,ENSP00000306253,ENSP00000310561,ENSP00000320038,ENSP00000324127,ENSP00000324806,ENSP00000330572,ENSP00000332116,ENSP00000347710,ENSP00000349588,ENSP00000353508,ENSP00000353590,ENSP00000354923,ENSP00000356224,ENSP00000360806,ENSP00000362399…	ANK2,ANK3,APBB1,ARHGAP32,ARHGAP33,CACNA1C,CLSTN2,CLSTN3,CPEB4,DAGLA,DLG4,DMD,EPHB2,GPHN,GRIK5,GSK3B,ITPR1,KCNB1,MAP2,MAPK8IP2,MECP2,MYH10,NLGN2,OPHN1,PDE4B,PSD3,SNAP25,STX1A,STXBP1,SYN1,SYNE1
GO:0005634	nucleus	128	6892	9.69e-15	ENSP00000025008,ENSP00000159111,ENSP00000181839,ENSP00000222812,ENSP00000238647,ENSP00000254846,ENSP00000257430,ENSP00000258484,ENSP00000259605,ENSP00000261609,ENSP00000262238,ENSP00000262367,ENSP00000262450,ENSP00000262895,ENSP00000263377,ENSP00000264010,ENSP00000264606,ENSP00000265085,ENSP00000265271,ENSP00000265773,ENSP00000265990,ENSP00000267064,ENSP00000268712,ENSP00000270225,ENSP00000271715…	ANKRD11,APBB1,APC,ARHGAP32,ARID1B,ARNT2,ASH1L,ATRX,AUTS2,BAZ2B,BRD4,BTAF1,CAMK2B,CAMTA1,CASK,CDK13,CHD3,CHD5,CHD7,CHD8,CIC,CMIP,CPEB4,CREBBP,CSNK1E,CTCF,DCUN1D1,DDX3X,DMD,DOCK4,DST,DYRK1A,EHMT1,EP400,EPC2,EPHB2,FBXO11,FOXP1,GGNBP2,GRIK5,GSK3B,HCFC1,HDAC4,HERC2,HNRNPU,HUWE1,INTS6,IRF2BPL,ITPR1,JARID2,JMJD1C,KAT6A,KATNAL1,KDM4B,KDM6A,KDM6B,KHDRBS3,MAP2,MBD5,MECP2,MED13,MED13L,MEIS2,MKL2,NAV2,NCOR1,…
GO:0043232	intracellular non-membrane-bounded organelle	92	4005	3.78e-14	ENSP00000161863,ENSP00000181839,ENSP00000222812,ENSP00000236925,ENSP00000254976,ENSP00000257430,ENSP00000261609,ENSP00000262238,ENSP00000262367,ENSP00000262450,ENSP00000263377,ENSP00000263710,ENSP00000264010,ENSP00000264606,ENSP00000265773,ENSP00000266376,ENSP00000267064,ENSP00000268712,ENSP00000271715,ENSP00000280772,ENSP00000282516,ENSP00000283179,ENSP00000295888,ENSP00000295987,ENSP00000298552…	ANK2,ANK3,APC,ARHGAP32,ARHGAP33,ARID1B,ASH1L,ATRX,AUTS2,BIRC6,BRD4,CACNA1C,CAMK2B,CAMSAP2,CAMTA1,CASK,CDC42BPB,CDK13,CHD3,CHD5,CHD7,CLASP1,CREBBP,CTCF,DAPK1,DDX3X,DLG4,DMD,DOCK4,DPYSL2,DPYSL3,DST,DYNC1H1,DYRK1A,EHMT1,EP400,FBXO11,FGD1,GIGYF2,GPHN,GSK3B,HDAC4,HERC2,HNRNPU,INTS6,ITPR1,JMJD1C,KAT6A,KATNAL1,KIF21B,KIF5C,MAP2,MARK1,MBD5,MECP2,MYH10,MYO5A,NCOR1,NF1,NFIB,NIPBL,NSD1,OFD1,OPHN1,PDE4B,PHF2…
GO:0120025	plasma membrane bounded cell projection	59	1900	2.57e-13	ENSP00000222812,ENSP00000254976,ENSP00000257215,ENSP00000257430,ENSP00000259605,ENSP00000262895,ENSP00000265085,ENSP00000280772,ENSP00000287766,ENSP00000295888,ENSP00000295987,ENSP00000298552,ENSP00000307959,ENSP00000309555,ENSP00000310094,ENSP00000310561,ENSP00000319591,ENSP00000320038,ENSP00000324127,ENSP00000324806,ENSP00000332116,ENSP00000343690,ENSP00000344087,ENSP00000344314,ENSP00000347710…	ANK2,ANK3,APBB1,APC,ARHGAP32,ARHGAP33,ATP1A3,AUTS2,CAMK2B,CASK,CDC42BPB,CNR1,CNTN4,CPEB4,DAGLA,DLG4,DMD,DOCK4,DPYSL3,DST,DYNC1H1,DYRK1A,EPHB2,FGD1,GIGYF2,GPHN,GRIK5,GSK3B,HCFC1,KCNB1,KCND3,KIF21B,KIF5C,MAP2,MARK1,MYH10,MYO5A,NF1,NFIB,NRCAM,OCRL,OFD1,OPHN1,PDE4A,PDE4B,PSD3,PTBP2,RNF38,SLC6A1,SNAP25,SPAST,STX1A,STXBP1,SYN1,SYNJ1,TAOK2,TSC1,WASF1,WDFY3
GO:0043226	organelle	174	12432	4.03e-12	ENSP00000025008,ENSP00000159111,ENSP00000161863,ENSP00000181839,ENSP00000222812,ENSP00000236925,ENSP00000238647,ENSP00000254846,ENSP00000254976,ENSP00000257430,ENSP00000258484,ENSP00000259605,ENSP00000261609,ENSP00000262238,ENSP00000262367,ENSP00000262450,ENSP00000262895,ENSP00000263377,ENSP00000263710,ENSP00000264010,ENSP00000264606,ENSP00000265085,ENSP00000265271,ENSP00000265773,ENSP00000265990…	ANK2,ANK3,ANKRD11,APBB1,APC,ARHGAP32,ARHGAP33,ARID1B,ARNT2,ASAP2,ASH1L,ATP1A3,ATP8A1,ATRX,AUTS2,BAZ2B,BIRC6,BRD4,BTAF1,CACNA1C,CACNA2D1,CAMK2B,CAMSAP2,CAMTA1,CASK,CDC42BPB,CDK13,CHD3,CHD5,CHD7,CHD8,CIC,CLASP1,CLSTN2,CLSTN3,CMIP,CNR1,CPEB4,CREBBP,CSNK1E,CTCF,DAPK1,DCUN1D1,DDX3X,DLG4,DMD,DMXL2,DOCK4,DPYSL2,DPYSL3,DST,DYNC1H1,DYRK1A,EHMT1,EP400,EPC2,EPHB2,EXT1,FBXO11,FGD1,FOXP1,GGNBP2,GIGYF2,GPHN,GR…
GO:0043229	intracellular organelle	171	12193	1.61e-11	ENSP00000025008,ENSP00000159111,ENSP00000161863,ENSP00000181839,ENSP00000222812,ENSP00000236925,ENSP00000238647,ENSP00000254846,ENSP00000254976,ENSP00000257430,ENSP00000258484,ENSP00000259605,ENSP00000261609,ENSP00000262238,ENSP00000262367,ENSP00000262450,ENSP00000262895,ENSP00000263377,ENSP00000263710,ENSP00000264010,ENSP00000264606,ENSP00000265085,ENSP00000265271,ENSP00000265773,ENSP00000265990…	ANK2,ANK3,ANKRD11,APBB1,APC,ARHGAP32,ARHGAP33,ARID1B,ARNT2,ASAP2,ASH1L,ATP1A3,ATP8A1,ATRX,AUTS2,BAZ2B,BIRC6,BRD4,BTAF1,CACNA1C,CACNA2D1,CAMK2B,CAMSAP2,CAMTA1,CASK,CDC42BPB,CDK13,CHD3,CHD5,CHD7,CHD8,CIC,CLASP1,CLSTN2,CLSTN3,CMIP,CNR1,CPEB4,CREBBP,CSNK1E,CTCF,DAPK1,DCUN1D1,DDX3X,DLG4,DMD,DMXL2,DOCK4,DPYSL2,DPYSL3,DST,DYNC1H1,DYRK1A,EHMT1,EP400,EPC2,EPHB2,EXT1,FBXO11,FGD1,FOXP1,GGNBP2,GIGYF2,GPHN,GR…
GO:0044464	cell part	197	16244	3.12e-11	ENSP00000025008,ENSP00000159111,ENSP00000161863,ENSP00000164640,ENSP00000181839,ENSP00000222812,ENSP00000236925,ENSP00000238647,ENSP00000253401,ENSP00000254846,ENSP00000254976,ENSP00000257215,ENSP00000257430,ENSP00000258484,ENSP00000259605,ENSP00000261609,ENSP00000262238,ENSP00000262367,ENSP00000262450,ENSP00000262895,ENSP00000263377,ENSP00000263710,ENSP00000264010,ENSP00000264606,ENSP00000265085…	AGAP1,ANK2,ANK3,ANKRD11,APBB1,APC,ARHGAP32,ARHGAP33,ARHGEF9,ARID1B,ARNT2,ASAP2,ASH1L,ATP1A3,ATP8A1,ATRX,AUTS2,BAZ2B,BIRC6,BRD4,BTAF1,CACNA1C,CACNA2D1,CACNB2,CADM1,CAMK2B,CAMSAP2,CAMTA1,CASK,CDC42BPB,CDK13,CHD3,CHD5,CHD7,CHD8,CIC,CLASP1,CLSTN2,CLSTN3,CMIP,CNR1,CNTN4,CPEB4,CREBBP,CSNK1E,CTCF,DAGLA,DAPK1,DCUN1D1,DDX3X,DLG4,DMD,DMXL2,DOCK4,DPP6,DPYSL2,DPYSL3,DST,DYNC1H1,DYRK1A,EHMT1,EP400,EPC2,EPHB2,…
GO:0070013	intracellular organelle lumen	100	5162	3.77e-11	ENSP00000159111,ENSP00000181839,ENSP00000238647,ENSP00000254846,ENSP00000257430,ENSP00000258484,ENSP00000259605,ENSP00000261609,ENSP00000262238,ENSP00000262367,ENSP00000262450,ENSP00000263377,ENSP00000264010,ENSP00000264606,ENSP00000265271,ENSP00000265773,ENSP00000265990,ENSP00000267064,ENSP00000268712,ENSP00000270225,ENSP00000271715,ENSP00000281928,ENSP00000282030,ENSP00000282516,ENSP00000283179…	ANKRD11,APBB1,APC,ARHGAP32,ARID1B,ARNT2,ASH1L,ATRX,BRD4,BTAF1,CAMK2B,CAMTA1,CASK,CDK13,CHD3,CHD5,CHD7,CHD8,CIC,CMIP,CREBBP,CSNK1E,CTCF,DDX3X,DOCK4,DYNC1H1,DYRK1A,EHMT1,EP400,EPC2,FBXO11,FOXP1,GSK3B,HCFC1,HDAC4,HERC2,HNRNPU,HUWE1,INTS6,IRF2BPL,ITPR1,JARID2,JMJD1C,KAT6A,KDM4B,KDM6A,KDM6B,KHDRBS3,MAP2,MBD5,MED13,MED13L,NAV2,NCOR1,NEO1,NF1,NFIB,NIPBL,NPAS2,NR2F1,NR3C2,NR4A2,NSD1,OGT,PDE4A,PHF2,PLCB1,…
GO:0043231	intracellular membrane-bounded organelle	154	10365	5.79e-11	ENSP00000025008,ENSP00000159111,ENSP00000161863,ENSP00000181839,ENSP00000222812,ENSP00000236925,ENSP00000238647,ENSP00000254846,ENSP00000254976,ENSP00000257430,ENSP00000258484,ENSP00000259605,ENSP00000261609,ENSP00000262238,ENSP00000262367,ENSP00000262450,ENSP00000262895,ENSP00000263377,ENSP00000263710,ENSP00000264010,ENSP00000264606,ENSP00000265085,ENSP00000265271,ENSP00000265773,ENSP00000265990…	ANK2,ANK3,ANKRD11,APBB1,APC,ARHGAP32,ARID1B,ARNT2,ASAP2,ASH1L,ATP1A3,ATP8A1,ATRX,AUTS2,BAZ2B,BIRC6,BRD4,BTAF1,CACNA2D1,CAMK2B,CAMSAP2,CAMTA1,CASK,CDK13,CHD3,CHD5,CHD7,CHD8,CIC,CLASP1,CLSTN2,CLSTN3,CMIP,CNR1,CPEB4,CREBBP,CSNK1E,CTCF,DCUN1D1,DDX3X,DLG4,DMD,DOCK4,DST,DYNC1H1,DYRK1A,EHMT1,EP400,EPC2,EPHB2,EXT1,FBXO11,FGD1,FOXP1,GGNBP2,GIGYF2,GRIK5,GSK3B,HCFC1,HDAC4,HERC2,HNRNPU,HUWE1,INTS6,IRF2BPL,IT…
GO:0033267	axon part	23	341	6.57e-11	ENSP00000254976,ENSP00000257215,ENSP00000262895,ENSP00000265085,ENSP00000280772,ENSP00000298552,ENSP00000307959,ENSP00000310094,ENSP00000343690,ENSP00000344087,ENSP00000347710,ENSP00000353508,ENSP00000353590,ENSP00000358513,ENSP00000359216,ENSP00000368314,ENSP00000382177,ENSP00000382428,ENSP00000393379,ENSP00000409667,ENSP00000411831,ENSP00000477213,ENSP00000480893	ANK3,APBB1,AUTS2,CNR1,CPEB4,DAGLA,DLG4,DPYSL3,DST,GRIK5,KIF21B,KIF5C,MAP2,MYH10,MYO5A,NRCAM,OPHN1,PTBP2,SNAP25,SPAST,SYNJ1,TAOK2,TSC1
GO:0044422	organelle part	142	9111	6.57e-11	ENSP00000025008,ENSP00000159111,ENSP00000181839,ENSP00000222812,ENSP00000236925,ENSP00000238647,ENSP00000254846,ENSP00000254976,ENSP00000257430,ENSP00000258484,ENSP00000259605,ENSP00000261609,ENSP00000262238,ENSP00000262367,ENSP00000262450,ENSP00000263377,ENSP00000263710,ENSP00000264010,ENSP00000264606,ENSP00000265271,ENSP00000265773,ENSP00000265990,ENSP00000266376,ENSP00000266546,ENSP00000267064…	ANK2,ANK3,ANKRD11,APBB1,APC,ARHGAP32,ARID1B,ARNT2,ASAP2,ASH1L,ATP8A1,ATRX,BIRC6,BRD4,BTAF1,CACNA1C,CAMK2B,CAMSAP2,CAMTA1,CASK,CDC42BPB,CDK13,CHD3,CHD5,CHD7,CHD8,CIC,CLASP1,CLSTN2,CLSTN3,CMIP,CNR1,CREBBP,CSNK1E,CTCF,DDX3X,DLG4,DMD,DMXL2,DOCK4,DPYSL3,DST,DYNC1H1,DYRK1A,EHMT1,EP400,EPC2,EXT1,FBXO11,FOXP1,GSK3B,HCFC1,HDAC4,HERC2,HNRNPU,HUWE1,INTS6,IRF2BPL,ITPR1,JARID2,JMJD1C,KAT6A,KATNAL1,KDM4B,KDM6A…
GO:0097060	synaptic membrane	22	308	6.57e-11	ENSP00000222812,ENSP00000254976,ENSP00000257215,ENSP00000262895,ENSP00000265085,ENSP00000266546,ENSP00000280772,ENSP00000305288,ENSP00000310561,ENSP00000324127,ENSP00000349588,ENSP00000354923,ENSP00000356224,ENSP00000358513,ENSP00000360806,ENSP00000362399,ENSP00000367408,ENSP00000382428,ENSP00000402460,ENSP00000409667,ENSP00000417901,ENSP00000477213	ANK2,ANK3,APBB1,ARHGAP32,CASK,CLSTN2,CLSTN3,CNR1,CPEB4,DAGLA,DLG4,DMD,GPHN,GRIK5,KCNB1,NLGN2,PSD3,SNAP25,STX1A,STXBP1,SYNE1,SYNJ1
GO:0120038	plasma membrane bounded cell projection part	44	1316	8.09e-11	ENSP00000254976,ENSP00000257215,ENSP00000257430,ENSP00000262895,ENSP00000265085,ENSP00000280772,ENSP00000295987,ENSP00000298552,ENSP00000307959,ENSP00000309555,ENSP00000310094,ENSP00000310561,ENSP00000319591,ENSP00000320038,ENSP00000324127,ENSP00000324806,ENSP00000332116,ENSP00000343690,ENSP00000344087,ENSP00000344314,ENSP00000347710,ENSP00000351015,ENSP00000353508,ENSP00000353590,ENSP00000354923…	ANK3,APBB1,APC,ARHGAP32,ARHGAP33,AUTS2,CASK,CNR1,CPEB4,DAGLA,DLG4,DMD,DPYSL3,DST,DYRK1A,EPHB2,GIGYF2,GPHN,GRIK5,GSK3B,HCFC1,KCNB1,KCND3,KIF21B,KIF5C,MAP2,MARK1,MYH10,MYO5A,NF1,NRCAM,OCRL,OFD1,OPHN1,PDE4A,PDE4B,PSD3,PTBP2,SNAP25,SPAST,SYN1,SYNJ1,TAOK2,TSC1
GO:0043227	membrane-bounded organelle	161	11244	1.09e-10	ENSP00000025008,ENSP00000159111,ENSP00000161863,ENSP00000181839,ENSP00000222812,ENSP00000236925,ENSP00000238647,ENSP00000254846,ENSP00000254976,ENSP00000257430,ENSP00000258484,ENSP00000259605,ENSP00000261609,ENSP00000262238,ENSP00000262367,ENSP00000262450,ENSP00000262895,ENSP00000263377,ENSP00000263710,ENSP00000264010,ENSP00000264606,ENSP00000265085,ENSP00000265271,ENSP00000265773,ENSP00000265990…	ANK2,ANK3,ANKRD11,APBB1,APC,ARHGAP32,ARID1B,ARNT2,ASAP2,ASH1L,ATP1A3,ATP8A1,ATRX,AUTS2,BAZ2B,BIRC6,BRD4,BTAF1,CACNA2D1,CAMK2B,CAMSAP2,CAMTA1,CASK,CDK13,CHD3,CHD5,CHD7,CHD8,CIC,CLASP1,CLSTN2,CLSTN3,CMIP,CNR1,CPEB4,CREBBP,CSNK1E,CTCF,DCUN1D1,DDX3X,DLG4,DMD,DMXL2,DOCK4,DPYSL3,DST,DYNC1H1,DYRK1A,EHMT1,EP400,EPC2,EPHB2,EXT1,FBXO11,FGD1,FOXP1,GGNBP2,GIGYF2,GRIK5,GSK3B,HCFC1,HDAC4,HERC2,HNRNPU,HUWE1,INT…
GO:0036477	somatodendritic compartment	32	731	1.46e-10	ENSP00000254976,ENSP00000262895,ENSP00000265085,ENSP00000280772,ENSP00000295888,ENSP00000295987,ENSP00000309555,ENSP00000310094,ENSP00000310561,ENSP00000319591,ENSP00000320038,ENSP00000324806,ENSP00000330572,ENSP00000332116,ENSP00000347710,ENSP00000351015,ENSP00000353508,ENSP00000353590,ENSP00000354522,ENSP00000359216,ENSP00000360806,ENSP00000363763,ENSP00000381932,ENSP00000382177,ENSP00000382428…	ANK3,APBB1,ARHGAP32,ARHGAP33,ATP1A3,CPEB4,DLG4,DYRK1A,EPHB2,GIGYF2,GPHN,GRIK5,GSK3B,HCFC1,KCNB1,KCND3,KIF21B,KIF5C,MAP2,MAPK8IP2,MARK1,MYH10,MYO5A,NF1,OPHN1,PDE4B,PTBP2,SNAP25,SYN1,TAOK2,TOP1,WDFY3
GO:0044446	intracellular organelle part	137	8882	8.06e-10	ENSP00000025008,ENSP00000159111,ENSP00000181839,ENSP00000222812,ENSP00000236925,ENSP00000238647,ENSP00000254846,ENSP00000254976,ENSP00000257430,ENSP00000258484,ENSP00000259605,ENSP00000261609,ENSP00000262238,ENSP00000262367,ENSP00000262450,ENSP00000263377,ENSP00000263710,ENSP00000264010,ENSP00000264606,ENSP00000265271,ENSP00000265773,ENSP00000265990,ENSP00000266546,ENSP00000267064,ENSP00000268712…	ANKRD11,APBB1,APC,ARHGAP32,ARID1B,ARNT2,ASAP2,ASH1L,ATP8A1,ATRX,BIRC6,BRD4,BTAF1,CAMK2B,CAMSAP2,CAMTA1,CASK,CDC42BPB,CDK13,CHD3,CHD5,CHD7,CHD8,CIC,CLASP1,CLSTN2,CLSTN3,CMIP,CNR1,CREBBP,CSNK1E,CTCF,DDX3X,DLG4,DMXL2,DOCK4,DPYSL3,DST,DYNC1H1,DYRK1A,EHMT1,EP400,EPC2,EXT1,FBXO11,FOXP1,GSK3B,HCFC1,HDAC4,HERC2,HNRNPU,HUWE1,INTS6,IRF2BPL,ITPR1,JARID2,JMJD1C,KAT6A,KATNAL1,KDM4B,KDM6A,KDM6B,KHDRBS3,KIF21B,…
GO:0005694	chromosome	35	950	1.28e-09	ENSP00000181839,ENSP00000257430,ENSP00000262238,ENSP00000262367,ENSP00000262450,ENSP00000263377,ENSP00000263710,ENSP00000264010,ENSP00000265773,ENSP00000267064,ENSP00000268712,ENSP00000271715,ENSP00000282516,ENSP00000283179,ENSP00000295987,ENSP00000338185,ENSP00000343535,ENSP00000344546,ENSP00000352185,ENSP00000354522,ENSP00000362441,ENSP00000369716,ENSP00000371434,ENSP00000374213,ENSP00000376204…	APC,ARID1B,ASH1L,ATRX,BRD4,CDK13,CHD3,CHD5,CLASP1,CREBBP,CTCF,EHMT1,EP400,FBXO11,HNRNPU,JMJD1C,KAT6A,MBD5,MECP2,NCOR1,NIPBL,NSD1,PHF2,PLCB1,POGZ,RFX3,SETD2,SMARCA2,SMARCC2,SYN1,TCF4,TOP1,USP7,YY1,ZMYND11
GO:0032991	protein-containing complex	91	4792	1.76e-09	ENSP00000025008,ENSP00000161863,ENSP00000181839,ENSP00000222812,ENSP00000254976,ENSP00000257430,ENSP00000258484,ENSP00000262238,ENSP00000262367,ENSP00000262450,ENSP00000262895,ENSP00000263710,ENSP00000264606,ENSP00000265085,ENSP00000265773,ENSP00000266376,ENSP00000266546,ENSP00000267064,ENSP00000268712,ENSP00000270225,ENSP00000281928,ENSP00000282516,ENSP00000283179,ENSP00000286628,ENSP00000292782…	APBB1,APC,ARHGAP33,ARID1B,ARNT2,ATP1A3,CACNA1C,CACNA2D1,CACNB2,CDK13,CHD3,CHD5,CHD8,CIC,CLASP1,CLSTN3,CPEB4,CREBBP,DCUN1D1,DDX3X,DLG4,DMD,DMXL2,DPP6,DPYSL3,DYNC1H1,DYRK1A,EP400,EPC2,EXOC5,FBXO11,GIGYF2,GRIK5,GSK3B,HCFC1,HDAC4,HNRNPU,INTS6,ITPR1,JARID2,KAT6A,KCNB1,KCND3,KCNMA1,KDM6A,KIF21B,KIF5C,MAP2,MAPK8IP2,MED13,MED13L,MYH10,MYO5A,NCOR1,NEO1,NIPBL,NPAS2,NR3C2,NTRK3,OGT,PDE4B,PHF2,PRPF39,PTBP2,P…
GO:0044424	intracellular part	180	13996	3.37e-09	ENSP00000025008,ENSP00000159111,ENSP00000161863,ENSP00000164640,ENSP00000181839,ENSP00000222812,ENSP00000236925,ENSP00000238647,ENSP00000253401,ENSP00000254846,ENSP00000254976,ENSP00000257430,ENSP00000258484,ENSP00000259605,ENSP00000261609,ENSP00000262238,ENSP00000262367,ENSP00000262450,ENSP00000262895,ENSP00000263377,ENSP00000263710,ENSP00000264010,ENSP00000264606,ENSP00000265085,ENSP00000265271…	AGAP1,ANK2,ANK3,ANKRD11,APBB1,APC,ARHGAP32,ARHGAP33,ARHGEF9,ARID1B,ARNT2,ASAP2,ASH1L,ATP1A3,ATP8A1,ATRX,AUTS2,BAZ2B,BIRC6,BRD4,BTAF1,CACNA1C,CACNA2D1,CAMK2B,CAMSAP2,CAMTA1,CASK,CDC42BPB,CDK13,CHD3,CHD5,CHD7,CHD8,CIC,CLASP1,CLSTN2,CLSTN3,CMIP,CNR1,CPEB4,CREBBP,CSNK1E,CTCF,DAPK1,DCUN1D1,DDX3X,DLG4,DMD,DMXL2,DOCK4,DPYSL2,DPYSL3,DST,DYNC1H1,DYRK1A,EHMT1,EP400,EPC2,EPHB2,EXOC5,EXT1,FBXO11,FGD1,FOXP1,G…
GO:0030425	dendrite	25	531	7.19e-09	ENSP00000262895,ENSP00000265085,ENSP00000280772,ENSP00000295987,ENSP00000309555,ENSP00000310094,ENSP00000310561,ENSP00000319591,ENSP00000320038,ENSP00000324806,ENSP00000332116,ENSP00000347710,ENSP00000351015,ENSP00000353508,ENSP00000353590,ENSP00000360806,ENSP00000363763,ENSP00000381932,ENSP00000382428,ENSP00000387170,ENSP00000393379,ENSP00000411831,ENSP00000417901,ENSP00000477213,ENSP00000483424	ANK3,APBB1,ARHGAP32,ARHGAP33,CPEB4,DLG4,DYRK1A,EPHB2,GIGYF2,GPHN,GRIK5,GSK3B,HCFC1,KCNB1,KCND3,KIF21B,KIF5C,MAP2,MARK1,MYH10,NF1,OPHN1,PDE4B,SYN1,TAOK2
GO:0005622	intracellular	181	14286	1.26e-08	ENSP00000025008,ENSP00000159111,ENSP00000161863,ENSP00000164640,ENSP00000181839,ENSP00000222812,ENSP00000236925,ENSP00000238647,ENSP00000253401,ENSP00000254846,ENSP00000254976,ENSP00000257430,ENSP00000258484,ENSP00000259605,ENSP00000261609,ENSP00000262238,ENSP00000262367,ENSP00000262450,ENSP00000262895,ENSP00000263377,ENSP00000263710,ENSP00000264010,ENSP00000264606,ENSP00000265085,ENSP00000265271…	AGAP1,ANK2,ANK3,ANKRD11,APBB1,APC,ARHGAP32,ARHGAP33,ARHGEF9,ARID1B,ARNT2,ASAP2,ASH1L,ATP1A3,ATP8A1,ATRX,AUTS2,BAZ2B,BIRC6,BRD4,BTAF1,CACNA1C,CACNA2D1,CAMK2B,CAMSAP2,CAMTA1,CASK,CDC42BPB,CDK13,CHD3,CHD5,CHD7,CHD8,CIC,CLASP1,CLSTN2,CLSTN3,CMIP,CNR1,CPEB4,CREBBP,CSNK1E,CTCF,DAPK1,DCUN1D1,DDX3X,DLG4,DMD,DMXL2,DOCK4,DPYSL2,DPYSL3,DST,DYNC1H1,DYRK1A,EHMT1,EP400,EPC2,EPHB2,EXOC5,EXT1,FBXO11,FGD1,FOXP1,G…
GO:0044451	nucleoplasm part	35	1073	2.48e-08	ENSP00000181839,ENSP00000258484,ENSP00000262367,ENSP00000262450,ENSP00000264606,ENSP00000265271,ENSP00000281928,ENSP00000282030,ENSP00000282516,ENSP00000283179,ENSP00000295888,ENSP00000306983,ENSP00000309555,ENSP00000310260,ENSP00000338185,ENSP00000338629,ENSP00000341280,ENSP00000343535,ENSP00000344479,ENSP00000346986,ENSP00000359988,ENSP00000362441,ENSP00000362824,ENSP00000367203,ENSP00000369716…	APBB1,ATRX,CDK13,CHD3,CHD5,CHD8,CREBBP,DDX3X,DYRK1A,EHMT1,EP400,EPC2,HCFC1,HDAC4,HNRNPU,INTS6,JARID2,KAT6A,KDM6A,MED13,MED13L,NIPBL,NR4A2,OGT,PLCB1,RBM27,RERE,SATB2,SETBP1,SRSF11,TRIP12,USP7,WAC,WDFY3,YEATS2
GO:0150034	distal axon	17	250	2.82e-08	ENSP00000254976,ENSP00000262895,ENSP00000265085,ENSP00000298552,ENSP00000310094,ENSP00000343690,ENSP00000344087,ENSP00000347710,ENSP00000353508,ENSP00000353590,ENSP00000358513,ENSP00000359216,ENSP00000382177,ENSP00000393379,ENSP00000409667,ENSP00000411831,ENSP00000477213	APBB1,AUTS2,CNR1,CPEB4,DPYSL3,GRIK5,KIF21B,KIF5C,MAP2,MYH10,MYO5A,OPHN1,PTBP2,SNAP25,SYNJ1,TAOK2,TSC1
GO:0005856	cytoskeleton	51	2068	3.51e-08	ENSP00000222812,ENSP00000236925,ENSP00000254976,ENSP00000257430,ENSP00000261609,ENSP00000263710,ENSP00000264606,ENSP00000265773,ENSP00000268712,ENSP00000280772,ENSP00000283179,ENSP00000295987,ENSP00000298552,ENSP00000306983,ENSP00000307959,ENSP00000309539,ENSP00000310094,ENSP00000310260,ENSP00000310561,ENSP00000316512,ENSP00000320038,ENSP00000324806,ENSP00000332116,ENSP00000343690,ENSP00000344087…	ANK2,ANK3,APC,ARHGAP32,ARHGAP33,AUTS2,BIRC6,CAMK2B,CAMSAP2,CASK,CDC42BPB,CHD3,CLASP1,DAPK1,DLG4,DMD,DPYSL2,DPYSL3,DST,DYNC1H1,DYRK1A,FGD1,GPHN,GSK3B,HDAC4,HERC2,HNRNPU,INTS6,KATNAL1,KIF21B,KIF5C,MAP2,MARK1,MYH10,MYO5A,NCOR1,OFD1,OPHN1,PDE4B,SMARCA2,SNAP25,SPAST,STX1A,STXBP1,SYN1,SYNE1,TAOK2,TLK2,TSC1,WASF1,YEATS2
GO:0030426	growth cone	14	159	3.51e-08	ENSP00000254976,ENSP00000265085,ENSP00000298552,ENSP00000310094,ENSP00000343690,ENSP00000344087,ENSP00000353508,ENSP00000353590,ENSP00000358513,ENSP00000359216,ENSP00000382177,ENSP00000393379,ENSP00000411831,ENSP00000477213	APBB1,AUTS2,CNR1,CPEB4,DPYSL3,KIF21B,KIF5C,MAP2,MYH10,MYO5A,PTBP2,SNAP25,TAOK2,TSC1
GO:0045211	postsynaptic membrane	16	237	8.55e-08	ENSP00000257215,ENSP00000262895,ENSP00000265085,ENSP00000266546,ENSP00000280772,ENSP00000305288,ENSP00000310561,ENSP00000324127,ENSP00000349588,ENSP00000354923,ENSP00000356224,ENSP00000360806,ENSP00000382428,ENSP00000402460,ENSP00000417901,ENSP00000477213	ANK2,ANK3,APBB1,ARHGAP32,CLSTN2,CLSTN3,CPEB4,DAGLA,DLG4,DMD,GPHN,GRIK5,KCNB1,NLGN2,PSD3,SYNE1
GO:0098984	neuron to neuron synapse	15	214	1.57e-07	ENSP00000222812,ENSP00000262895,ENSP00000265085,ENSP00000266376,ENSP00000266546,ENSP00000295987,ENSP00000305288,ENSP00000306253,ENSP00000310561,ENSP00000324127,ENSP00000330572,ENSP00000332116,ENSP00000353508,ENSP00000382428,ENSP00000402460	ARHGAP32,CACNA1C,CLSTN2,CLSTN3,CPEB4,DLG4,GRIK5,ITPR1,MAP2,MAPK8IP2,NLGN2,PDE4B,PSD3,STX1A,SYN1
GO:0098793	presynapse	18	354	5.83e-07	ENSP00000222812,ENSP00000254976,ENSP00000262895,ENSP00000265459,ENSP00000295987,ENSP00000305288,ENSP00000321826,ENSP00000332116,ENSP00000347710,ENSP00000351015,ENSP00000358513,ENSP00000361769,ENSP00000362399,ENSP00000367408,ENSP00000382428,ENSP00000409667,ENSP00000441858,ENSP00000477213	APBB1,CASK,CNR1,DLG4,DMXL2,GRIK5,NF1,NLGN2,NRXN2,OPHN1,PDE4B,RIMS3,SNAP25,STX1A,STXBP1,STXBP5,SYN1,SYNJ1
GO:0014069	postsynaptic density	14	205	6.32e-07	ENSP00000222812,ENSP00000262895,ENSP00000265085,ENSP00000266376,ENSP00000266546,ENSP00000295987,ENSP00000306253,ENSP00000310561,ENSP00000324127,ENSP00000330572,ENSP00000332116,ENSP00000353508,ENSP00000382428,ENSP00000402460	ARHGAP32,CACNA1C,CLSTN2,CLSTN3,CPEB4,DLG4,GRIK5,ITPR1,MAP2,MAPK8IP2,PDE4B,PSD3,STX1A,SYN1
GO:0044427	chromosomal part	26	819	4.98e-06	ENSP00000257430,ENSP00000262238,ENSP00000262367,ENSP00000262450,ENSP00000263710,ENSP00000264010,ENSP00000265773,ENSP00000267064,ENSP00000268712,ENSP00000271715,ENSP00000282516,ENSP00000283179,ENSP00000295987,ENSP00000338185,ENSP00000344546,ENSP00000352185,ENSP00000354522,ENSP00000362441,ENSP00000369716,ENSP00000371434,ENSP00000374213,ENSP00000380136,ENSP00000381382,ENSP00000382204,ENSP00000386049…	APC,ARID1B,ATRX,CHD3,CHD5,CLASP1,CREBBP,CTCF,EP400,HNRNPU,JMJD1C,KAT6A,MBD5,MECP2,NCOR1,NIPBL,PHF2,PLCB1,POGZ,RFX3,SMARCA2,SMARCC2,SYN1,TCF4,TOP1,YY1
GO:0042734	presynaptic membrane	8	75	2.14e-05	ENSP00000222812,ENSP00000254976,ENSP00000262895,ENSP00000305288,ENSP00000358513,ENSP00000362399,ENSP00000367408,ENSP00000477213	APBB1,CASK,CNR1,GRIK5,NLGN2,SNAP25,STX1A,STXBP1
GO:0000785	chromatin	18	489	4.59e-05	ENSP00000262238,ENSP00000262367,ENSP00000262450,ENSP00000265773,ENSP00000267064,ENSP00000268712,ENSP00000271715,ENSP00000282516,ENSP00000338185,ENSP00000344546,ENSP00000362441,ENSP00000369716,ENSP00000371434,ENSP00000374213,ENSP00000380136,ENSP00000381382,ENSP00000382204,ENSP00000395535	ARID1B,ATRX,CHD3,CHD5,CREBBP,EP400,JMJD1C,KAT6A,MECP2,NCOR1,NIPBL,PLCB1,POGZ,RFX3,SMARCA2,SMARCC2,TCF4,YY1
GO:0098590	plasma membrane region	28	1061	5.51e-05	ENSP00000222812,ENSP00000254976,ENSP00000257215,ENSP00000257430,ENSP00000262895,ENSP00000265085,ENSP00000266546,ENSP00000280772,ENSP00000286628,ENSP00000305288,ENSP00000307959,ENSP00000310561,ENSP00000324127,ENSP00000329797,ENSP00000349588,ENSP00000353590,ENSP00000354923,ENSP00000356224,ENSP00000358513,ENSP00000360806,ENSP00000362399,ENSP00000367408,ENSP00000370078,ENSP00000382428,ENSP00000402460…	ANK2,ANK3,APBB1,APC,ARHGAP32,CADM1,CASK,CLSTN2,CLSTN3,CNR1,CPEB4,DAGLA,DLG4,DMD,DST,GPHN,GRIK5,KCNB1,KCNMA1,MYH10,NLGN2,PDE4A,PSD3,SNAP25,STX1A,STXBP1,SYNE1,SYNJ1
GO:0030054	cell junction	27	1006	6.01e-05	ENSP00000222812,ENSP00000254976,ENSP00000257430,ENSP00000262895,ENSP00000265085,ENSP00000280772,ENSP00000288135,ENSP00000295987,ENSP00000305288,ENSP00000307959,ENSP00000310561,ENSP00000321826,ENSP00000324127,ENSP00000329797,ENSP00000347710,ENSP00000349588,ENSP00000354923,ENSP00000355237,ENSP00000360806,ENSP00000361769,ENSP00000367408,ENSP00000376204,ENSP00000376368,ENSP00000379098,ENSP00000382428…	ANK2,ANK3,APC,ARHGAP32,ASH1L,CADM1,CAMK2B,CASK,CDC42BPB,CPEB4,DLG4,DMD,DMXL2,DST,GPHN,GRIK5,KCNB1,KIT,NLGN2,OPHN1,PSD3,RIMS3,SNAP25,STX1A,STXBP5,SYN1,WASF1
GO:1904949	ATPase complex	8	90	6.95e-05	ENSP00000262238,ENSP00000262450,ENSP00000265773,ENSP00000267064,ENSP00000344546,ENSP00000369716,ENSP00000374213,ENSP00000444688	ARID1B,ATP1A3,CHD3,CHD5,EP400,SMARCA2,SMARCC2,YY1
GO:0000228	nuclear chromosome	18	514	8.22e-05	ENSP00000262238,ENSP00000262367,ENSP00000262450,ENSP00000263377,ENSP00000265773,ENSP00000267064,ENSP00000268712,ENSP00000271715,ENSP00000283179,ENSP00000295987,ENSP00000338185,ENSP00000344546,ENSP00000354522,ENSP00000362441,ENSP00000369716,ENSP00000371434,ENSP00000374213,ENSP00000381382	ARID1B,ATRX,BRD4,CHD3,CHD5,CREBBP,EP400,HNRNPU,NCOR1,PLCB1,POGZ,RFX3,SMARCA2,SMARCC2,SYN1,TCF4,TOP1,YY1
GO:0070603	SWI/SNF superfamily-type complex	7	67	9.63e-05	ENSP00000262238,ENSP00000262450,ENSP00000265773,ENSP00000267064,ENSP00000344546,ENSP00000369716,ENSP00000374213	ARID1B,CHD3,CHD5,EP400,SMARCA2,SMARCC2,YY1
GO:0000790	nuclear chromatin	14	333	0.00012	ENSP00000262238,ENSP00000262367,ENSP00000262450,ENSP00000265773,ENSP00000267064,ENSP00000268712,ENSP00000271715,ENSP00000338185,ENSP00000344546,ENSP00000362441,ENSP00000369716,ENSP00000371434,ENSP00000374213,ENSP00000381382	ARID1B,ATRX,CHD3,CHD5,CREBBP,EP400,NCOR1,PLCB1,POGZ,RFX3,SMARCA2,SMARCC2,TCF4,YY1
GO:0034703	cation channel complex	11	206	0.00013	ENSP00000222812,ENSP00000262895,ENSP00000266376,ENSP00000286628,ENSP00000319591,ENSP00000320025,ENSP00000332116,ENSP00000349320,ENSP00000360806,ENSP00000367001,ENSP00000382428	CACNA1C,CACNA2D1,CACNB2,DLG4,DPP6,GRIK5,KCNB1,KCND3,KCNMA1,PDE4B,STX1A
GO:0005829	cytosol	78	4958	0.00015	ENSP00000025008,ENSP00000181839,ENSP00000222812,ENSP00000236925,ENSP00000253401,ENSP00000254976,ENSP00000257430,ENSP00000262450,ENSP00000263377,ENSP00000263710,ENSP00000264606,ENSP00000268712,ENSP00000271715,ENSP00000280377,ENSP00000280772,ENSP00000282030,ENSP00000292782,ENSP00000295888,ENSP00000295987,ENSP00000298552,ENSP00000301030,ENSP00000305355,ENSP00000306522,ENSP00000307959,ENSP00000309539…	ANK2,ANK3,ANKRD11,APC,ARHGAP32,ARHGAP33,ARHGEF9,ARID1B,BRD4,CAMK2B,CAMSAP2,CAMTA1,CASK,CDK13,CHD5,CLASP1,CMIP,CSNK1E,DCUN1D1,DDX3X,DLG4,DMD,DOCK4,DPYSL2,DPYSL3,DST,DYNC1H1,EPHB2,EXOC5,FBXO11,FGD1,GIGYF2,GSK3B,HDAC4,HUWE1,KAT6A,MAP2,MECP2,MYH10,MYO5A,NBEA,NCOR1,NF1,NPAS2,NR2F1,NR3C2,OCRL,OFD1,OGT,OPHN1,PACS1,PDE4A,PDE4B,PLCB1,POGZ,PRICKLE1,PRKCB,RAPGEF4,RB1CC1,SETBP1,SNAP25,SPAST,STX1A,STXBP1,STXB…
GO:0000123	histone acetyltransferase complex	7	76	0.00019	ENSP00000258484,ENSP00000262367,ENSP00000306983,ENSP00000309555,ENSP00000362824,ENSP00000374213,ENSP00000380136	CREBBP,EP400,EPC2,HCFC1,KAT6A,OGT,YEATS2
GO:1902495	transmembrane transporter complex	13	302	0.00019	ENSP00000222812,ENSP00000262895,ENSP00000266376,ENSP00000286628,ENSP00000319591,ENSP00000320025,ENSP00000321826,ENSP00000332116,ENSP00000349320,ENSP00000360806,ENSP00000367001,ENSP00000382428,ENSP00000444688	ATP1A3,CACNA1C,CACNA2D1,CACNB2,DLG4,DPP6,GRIK5,KCNB1,KCND3,KCNMA1,PDE4B,STX1A,STXBP5
GO:0098797	plasma membrane protein complex	17	502	0.0002	ENSP00000222812,ENSP00000257430,ENSP00000262895,ENSP00000266376,ENSP00000286628,ENSP00000319591,ENSP00000320025,ENSP00000321826,ENSP00000332116,ENSP00000341198,ENSP00000349320,ENSP00000354923,ENSP00000360806,ENSP00000367001,ENSP00000382428,ENSP00000409667,ENSP00000444688	APC,ATP1A3,CACNA1C,CACNA2D1,CACNB2,DLG4,DMD,DPP6,GRIK5,KCNB1,KCND3,KCNMA1,NEO1,PDE4B,STX1A,STXBP5,SYNJ1
GO:1902494	catalytic complex	30	1295	0.00023	ENSP00000025008,ENSP00000181839,ENSP00000258484,ENSP00000262238,ENSP00000262367,ENSP00000262450,ENSP00000264606,ENSP00000265773,ENSP00000267064,ENSP00000270225,ENSP00000282516,ENSP00000283179,ENSP00000292782,ENSP00000306253,ENSP00000306983,ENSP00000309555,ENSP00000310260,ENSP00000338629,ENSP00000341280,ENSP00000344546,ENSP00000348965,ENSP00000362824,ENSP00000367203,ENSP00000369716,ENSP00000374213…	ARID1B,ATP1A3,CDK13,CHD3,CHD5,CHD8,CREBBP,DCUN1D1,DYNC1H1,EP400,EPC2,FBXO11,HCFC1,HDAC4,HNRNPU,INTS6,ITPR1,JARID2,KAT6A,KDM6A,NIPBL,OGT,RB1CC1,RERE,SAE1,SATB2,SMARCA2,SMARCC2,YEATS2,YY1
GO:0034702	ion channel complex	12	278	0.00035	ENSP00000222812,ENSP00000262895,ENSP00000266376,ENSP00000286628,ENSP00000319591,ENSP00000320025,ENSP00000321826,ENSP00000332116,ENSP00000349320,ENSP00000360806,ENSP00000367001,ENSP00000382428	CACNA1C,CACNA2D1,CACNB2,DLG4,DPP6,GRIK5,KCNB1,KCND3,KCNMA1,PDE4B,STX1A,STXBP5
GO:0044454	nuclear chromosome part	16	480	0.00038	ENSP00000262238,ENSP00000262367,ENSP00000262450,ENSP00000265773,ENSP00000267064,ENSP00000268712,ENSP00000271715,ENSP00000295987,ENSP00000338185,ENSP00000344546,ENSP00000354522,ENSP00000362441,ENSP00000369716,ENSP00000371434,ENSP00000374213,ENSP00000381382	ARID1B,ATRX,CHD3,CHD5,CREBBP,EP400,NCOR1,PLCB1,POGZ,RFX3,SMARCA2,SMARCC2,SYN1,TCF4,TOP1,YY1
GO:0000118	histone deacetylase complex	6	60	0.00041	ENSP00000262450,ENSP00000264606,ENSP00000338629,ENSP00000369716,ENSP00000374213,ENSP00000401112	CHD3,CHD5,EP400,HDAC4,RERE,SATB2
GO:0015629	actin cytoskeleton	15	432	0.00041	ENSP00000222812,ENSP00000264606,ENSP00000307959,ENSP00000310094,ENSP00000310260,ENSP00000310561,ENSP00000320038,ENSP00000343690,ENSP00000347710,ENSP00000353590,ENSP00000355237,ENSP00000367408,ENSP00000376368,ENSP00000382177,ENSP00000386135	ARHGAP32,ARHGAP33,CASK,CDC42BPB,DAPK1,DPYSL3,DST,HDAC4,INTS6,MYH10,MYO5A,OPHN1,STX1A,TAOK2,WASF1
GO:0016607	nuclear speck	14	381	0.00041	ENSP00000181839,ENSP00000262450,ENSP00000265271,ENSP00000283179,ENSP00000338185,ENSP00000344479,ENSP00000346986,ENSP00000359988,ENSP00000373696,ENSP00000374213,ENSP00000380136,ENSP00000381932,ENSP00000382840,ENSP00000477213	APBB1,CDK13,CHD5,DDX3X,DYRK1A,EP400,HNRNPU,KAT6A,NR4A2,PLCB1,RBM27,SRSF11,TRIP12,WAC
GO:0042383	sarcolemma	8	122	0.00041	ENSP00000266376,ENSP00000280772,ENSP00000319591,ENSP00000320025,ENSP00000349320,ENSP00000349588,ENSP00000354923,ENSP00000360806	ANK2,ANK3,CACNA1C,CACNA2D1,CACNB2,DMD,KCNB1,KCND3
GO:1990454	L-type voltage-gated calcium channel complex	3	6	0.00061	ENSP00000266376,ENSP00000320025,ENSP00000349320	CACNA1C,CACNA2D1,CACNB2
GO:0016604	nuclear body	20	742	0.00071	ENSP00000181839,ENSP00000262367,ENSP00000262450,ENSP00000265271,ENSP00000282030,ENSP00000283179,ENSP00000295888,ENSP00000338185,ENSP00000343535,ENSP00000344479,ENSP00000346986,ENSP00000359988,ENSP00000362441,ENSP00000373696,ENSP00000374213,ENSP00000380136,ENSP00000381932,ENSP00000382840,ENSP00000417980,ENSP00000477213	APBB1,ATRX,CDK13,CHD5,CREBBP,DDX3X,DYRK1A,EHMT1,EP400,HNRNPU,KAT6A,NR4A2,PLCB1,RBM27,SETBP1,SRSF11,TRIP12,USP7,WAC,WDFY3
GO:0044304	main axon	6	67	0.00071	ENSP00000257215,ENSP00000280772,ENSP00000353508,ENSP00000368314,ENSP00000382428,ENSP00000477213	ANK3,APBB1,DAGLA,DLG4,MAP2,NRCAM
GO:0043025	neuronal cell body	15	460	0.00074	ENSP00000262895,ENSP00000295888,ENSP00000309555,ENSP00000330572,ENSP00000353508,ENSP00000353590,ENSP00000354522,ENSP00000359216,ENSP00000360806,ENSP00000363763,ENSP00000382177,ENSP00000387170,ENSP00000393379,ENSP00000444688,ENSP00000477213	APBB1,ATP1A3,EPHB2,GIGYF2,GRIK5,HCFC1,KCNB1,KIF5C,MAP2,MAPK8IP2,MYH10,MYO5A,PTBP2,TOP1,WDFY3
GO:0099512	supramolecular fiber	22	873	0.00079	ENSP00000236925,ENSP00000257430,ENSP00000263710,ENSP00000264606,ENSP00000266376,ENSP00000268712,ENSP00000280772,ENSP00000283179,ENSP00000307959,ENSP00000316512,ENSP00000332116,ENSP00000343690,ENSP00000348965,ENSP00000349588,ENSP00000353508,ENSP00000354923,ENSP00000356224,ENSP00000369989,ENSP00000382177,ENSP00000393379,ENSP00000411831,ENSP00000480893	ANK2,ANK3,APC,CACNA1C,CAMSAP2,CLASP1,DMD,DPYSL3,DST,DYNC1H1,HDAC4,HNRNPU,KATNAL1,KIF21B,KIF5C,MAP2,MYO5A,NCOR1,PDE4B,SPAST,SYNE1,TLK2
GO:1990752	microtubule end	4	22	0.00087	ENSP00000236925,ENSP00000263710,ENSP00000307959,ENSP00000382177	CAMSAP2,CLASP1,DST,MYO5A
GO:0044297	cell body	16	526	0.00089	ENSP00000262895,ENSP00000295888,ENSP00000309555,ENSP00000330572,ENSP00000343690,ENSP00000353508,ENSP00000353590,ENSP00000354522,ENSP00000359216,ENSP00000360806,ENSP00000363763,ENSP00000382177,ENSP00000387170,ENSP00000393379,ENSP00000444688,ENSP00000477213	APBB1,ATP1A3,DPYSL3,EPHB2,GIGYF2,GRIK5,HCFC1,KCNB1,KIF5C,MAP2,MAPK8IP2,MYH10,MYO5A,PTBP2,TOP1,WDFY3
GO:0030315	T-tubule	5	45	0.00097	ENSP00000266376,ENSP00000280772,ENSP00000320025,ENSP00000349320,ENSP00000349588	ANK2,ANK3,CACNA1C,CACNA2D1,CACNB2
GO:0043197	dendritic spine	8	143	0.001	ENSP00000265085,ENSP00000310561,ENSP00000320038,ENSP00000332116,ENSP00000347710,ENSP00000353590,ENSP00000382428,ENSP00000477213	APBB1,ARHGAP32,ARHGAP33,CPEB4,DLG4,MYH10,OPHN1,PDE4B
GO:0005874	microtubule	13	385	0.0014	ENSP00000236925,ENSP00000257430,ENSP00000263710,ENSP00000268712,ENSP00000283179,ENSP00000307959,ENSP00000348965,ENSP00000353508,ENSP00000369989,ENSP00000382177,ENSP00000393379,ENSP00000411831,ENSP00000480893	APC,CAMSAP2,CLASP1,DST,DYNC1H1,HNRNPU,KATNAL1,KIF21B,KIF5C,MAP2,MYO5A,NCOR1,SPAST
GO:0030018	Z disc	7	122	0.0022	ENSP00000264606,ENSP00000266376,ENSP00000280772,ENSP00000307959,ENSP00000332116,ENSP00000349588,ENSP00000354923	ANK2,ANK3,CACNA1C,DMD,DST,HDAC4,PDE4B
GO:0044459	plasma membrane part	45	2651	0.0026	ENSP00000222812,ENSP00000254976,ENSP00000257215,ENSP00000257430,ENSP00000262895,ENSP00000265085,ENSP00000266376,ENSP00000266546,ENSP00000280772,ENSP00000286628,ENSP00000287766,ENSP00000288135,ENSP00000305288,ENSP00000307959,ENSP00000310561,ENSP00000319591,ENSP00000320025,ENSP00000321826,ENSP00000324127,ENSP00000329797,ENSP00000332116,ENSP00000334928,ENSP00000341198,ENSP00000349320,ENSP00000349588…	ANK2,ANK3,APBB1,APC,ARHGAP32,ATP1A3,CACNA1C,CACNA2D1,CACNB2,CADM1,CASK,CLSTN2,CLSTN3,CNR1,CPEB4,DAGLA,DLG4,DMD,DPP6,DST,EPHB2,GPHN,GRIK5,KCNB1,KCND3,KCNMA1,KIT,MYH10,NEO1,NF1,NLGN2,NRCAM,NRXN3,NTRK3,PDE4A,PDE4B,PSD3,PTPRB,SLC6A1,SNAP25,STX1A,STXBP1,STXBP5,SYNE1,SYNJ1
GO:0034705	potassium channel complex	6	92	0.003	ENSP00000222812,ENSP00000262895,ENSP00000286628,ENSP00000319591,ENSP00000360806,ENSP00000367001	DPP6,GRIK5,KCNB1,KCND3,KCNMA1,STX1A
GO:0070382	exocytic vesicle	8	172	0.0031	ENSP00000222812,ENSP00000254976,ENSP00000295987,ENSP00000321826,ENSP00000332116,ENSP00000343690,ENSP00000382428,ENSP00000441858	DLG4,DMXL2,DPYSL3,PDE4B,SNAP25,STX1A,STXBP5,SYN1
GO:0031252	cell leading edge	12	371	0.0033	ENSP00000257430,ENSP00000298552,ENSP00000307959,ENSP00000324127,ENSP00000343690,ENSP00000353590,ENSP00000355237,ENSP00000364277,ENSP00000370078,ENSP00000376368,ENSP00000382177,ENSP00000477213	APBB1,APC,CDC42BPB,DPYSL3,DST,FGD1,MYH10,MYO5A,PDE4A,PSD3,TSC1,WASF1
GO:0048786	presynaptic active zone	4	34	0.0034	ENSP00000222812,ENSP00000295987,ENSP00000361769,ENSP00000362399	RIMS3,STX1A,STXBP1,SYN1
GO:0042641	actomyosin	5	63	0.0037	ENSP00000222812,ENSP00000264606,ENSP00000353590,ENSP00000355237,ENSP00000382177	CDC42BPB,HDAC4,MYH10,MYO5A,STX1A
GO:0043194	axon initial segment	3	14	0.0037	ENSP00000280772,ENSP00000353508,ENSP00000368314	ANK3,MAP2,NRCAM
GO:0071565	nBAF complex	3	14	0.0037	ENSP00000265773,ENSP00000267064,ENSP00000344546	ARID1B,SMARCA2,SMARCC2
GO:0005938	cell cortex	9	230	0.0042	ENSP00000164640,ENSP00000263710,ENSP00000298552,ENSP00000307959,ENSP00000310561,ENSP00000320038,ENSP00000353590,ENSP00000382428,ENSP00000484855	ARHGAP32,ARHGAP33,CLASP1,DLG4,DST,EXOC5,MYH10,PDZD4,TSC1
GO:0016514	SWI/SNF complex	3	15	0.0042	ENSP00000265773,ENSP00000267064,ENSP00000344546	ARID1B,SMARCA2,SMARCC2
GO:0030027	lamellipodium	8	185	0.0044	ENSP00000257430,ENSP00000298552,ENSP00000343690,ENSP00000353590,ENSP00000355237,ENSP00000364277,ENSP00000376368,ENSP00000477213	APBB1,APC,CDC42BPB,DPYSL3,FGD1,MYH10,TSC1,WASF1
GO:0005891	voltage-gated calcium channel complex	4	39	0.005	ENSP00000266376,ENSP00000320025,ENSP00000332116,ENSP00000349320	CACNA1C,CACNA2D1,CACNB2,PDE4B
GO:0035371	microtubule plus-end	3	17	0.0055	ENSP00000263710,ENSP00000307959,ENSP00000382177	CLASP1,DST,MYO5A
GO:0030017	sarcomere	8	195	0.0059	ENSP00000264606,ENSP00000266376,ENSP00000280772,ENSP00000307959,ENSP00000332116,ENSP00000349588,ENSP00000354923,ENSP00000356224	ANK2,ANK3,CACNA1C,DMD,DST,HDAC4,PDE4B,SYNE1
GO:0015630	microtubule cytoskeleton	23	1118	0.0067	ENSP00000236925,ENSP00000257430,ENSP00000261609,ENSP00000263710,ENSP00000268712,ENSP00000283179,ENSP00000306983,ENSP00000307959,ENSP00000324806,ENSP00000332116,ENSP00000344314,ENSP00000348965,ENSP00000353508,ENSP00000353590,ENSP00000369716,ENSP00000369989,ENSP00000379098,ENSP00000382177,ENSP00000393379,ENSP00000393596,ENSP00000411831,ENSP00000480893,ENSP00000483424	APC,BIRC6,CAMK2B,CAMSAP2,CHD3,CLASP1,DST,DYNC1H1,GSK3B,HERC2,HNRNPU,KATNAL1,KIF21B,KIF5C,MAP2,MARK1,MYH10,MYO5A,NCOR1,OFD1,PDE4B,SPAST,YEATS2
GO:0008021	synaptic vesicle	7	155	0.007	ENSP00000222812,ENSP00000254976,ENSP00000295987,ENSP00000321826,ENSP00000332116,ENSP00000382428,ENSP00000441858	DLG4,DMXL2,PDE4B,SNAP25,STX1A,STXBP5,SYN1
GO:0043034	costamere	3	19	0.0071	ENSP00000280772,ENSP00000349588,ENSP00000354923	ANK2,ANK3,DMD
GO:0035770	ribonucleoprotein granule	8	204	0.0075	ENSP00000161863,ENSP00000283179,ENSP00000348708,ENSP00000354522,ENSP00000356224,ENSP00000382840,ENSP00000387170,ENSP00000401946	DDX3X,GIGYF2,HNRNPU,SYNE1,TNRC6B,TOP1,UPF2,YTHDC2
GO:0048787	presynaptic active zone membrane	2	4	0.0076	ENSP00000222812,ENSP00000362399	STX1A,STXBP1
GO:0070032	synaptobrevin 2-SNAP-25-syntaxin-1a-complexin I complex	2	4	0.0076	ENSP00000222812,ENSP00000254976	SNAP25,STX1A
GO:1990635	proximal dendrite	2	5	0.0102	ENSP00000353508,ENSP00000387170	GIGYF2,MAP2
GO:0008076	voltage-gated potassium channel complex	5	85	0.0107	ENSP00000222812,ENSP00000286628,ENSP00000319591,ENSP00000360806,ENSP00000367001	DPP6,KCNB1,KCND3,KCNMA1,STX1A
GO:0071944	cell periphery	72	5254	0.0142	ENSP00000164640,ENSP00000222812,ENSP00000254976,ENSP00000257215,ENSP00000257430,ENSP00000262895,ENSP00000263710,ENSP00000265085,ENSP00000265459,ENSP00000266376,ENSP00000266546,ENSP00000280772,ENSP00000281419,ENSP00000286628,ENSP00000287766,ENSP00000288135,ENSP00000295888,ENSP00000298552,ENSP00000301030,ENSP00000305288,ENSP00000305355,ENSP00000306253,ENSP00000307959,ENSP00000309539,ENSP00000310561…	ANK2,ANK3,ANKRD11,APBB1,APC,ARHGAP32,ARHGAP33,ARID1B,ASAP2,ATP1A3,ATP8A1,CACNA1C,CACNA2D1,CACNB2,CADM1,CAMK2B,CASK,CDC42BPB,CLASP1,CLSTN2,CLSTN3,CNR1,CNTN4,CPEB4,DAGLA,DAPK1,DLG4,DMD,DOCK4,DPP6,DPYSL2,DST,EPHB2,EXOC5,GPHN,GRIK5,GSK3B,ITPR1,KCNB1,KCND3,KCNMA1,KIT,MARK1,MYH10,NBEA,NEGR1,NEO1,NF1,NLGN2,NRCAM,NRXN2,NRXN3,NTRK3,OCRL,OGT,PDE4A,PDE4B,PDZD4,PRKCB,PSD3,PTPRB,RAPGEF4,SEZ6L2,SLC6A1,SNAP25,S…
GO:0099513	polymeric cytoskeletal fiber	15	645	0.0143	ENSP00000236925,ENSP00000257430,ENSP00000263710,ENSP00000268712,ENSP00000283179,ENSP00000307959,ENSP00000316512,ENSP00000343690,ENSP00000348965,ENSP00000353508,ENSP00000369989,ENSP00000382177,ENSP00000393379,ENSP00000411831,ENSP00000480893	APC,CAMSAP2,CLASP1,DPYSL3,DST,DYNC1H1,HNRNPU,KATNAL1,KIF21B,KIF5C,MAP2,MYO5A,NCOR1,SPAST,TLK2
GO:0099568	cytoplasmic region	11	402	0.0156	ENSP00000164640,ENSP00000263710,ENSP00000298552,ENSP00000307959,ENSP00000310561,ENSP00000320038,ENSP00000353508,ENSP00000353590,ENSP00000382428,ENSP00000480893,ENSP00000484855	ARHGAP32,ARHGAP33,CLASP1,DLG4,DST,EXOC5,MAP2,MYH10,PDZD4,SPAST,TSC1
GO:0005730	nucleolus	19	926	0.0161	ENSP00000264010,ENSP00000295888,ENSP00000306253,ENSP00000306522,ENSP00000310094,ENSP00000310561,ENSP00000351015,ENSP00000352185,ENSP00000353508,ENSP00000354522,ENSP00000356224,ENSP00000367408,ENSP00000369716,ENSP00000370340,ENSP00000380136,ENSP00000382840,ENSP00000384823,ENSP00000392028,ENSP00000404179	ARHGAP32,CAMTA1,CASK,CHD3,CHD7,CTCF,DDX3X,DOCK4,FBXO11,ITPR1,KAT6A,MAP2,NF1,NFIB,PHF2,SYNE1,TAOK2,TOP1,WDFY3
GO:0044300	cerebellar mossy fiber	2	7	0.0161	ENSP00000370340,ENSP00000382428	DLG4,NFIB
GO:0030175	filopodium	5	96	0.0166	ENSP00000348965,ENSP00000353508,ENSP00000354923,ENSP00000382177,ENSP00000477213	APBB1,DMD,DYNC1H1,MAP2,MYO5A
GO:1990234	transferase complex	16	727	0.017	ENSP00000025008,ENSP00000181839,ENSP00000258484,ENSP00000262367,ENSP00000282516,ENSP00000292782,ENSP00000306983,ENSP00000309555,ENSP00000310260,ENSP00000341280,ENSP00000362824,ENSP00000367203,ENSP00000374213,ENSP00000380136,ENSP00000382863,ENSP00000384823	CDK13,CHD8,CREBBP,DCUN1D1,EP400,EPC2,FBXO11,HCFC1,INTS6,JARID2,KAT6A,KDM6A,NIPBL,OGT,RB1CC1,YEATS2
GO:0036464	cytoplasmic ribonucleoprotein granule	7	191	0.0183	ENSP00000283179,ENSP00000348708,ENSP00000354522,ENSP00000356224,ENSP00000382840,ENSP00000387170,ENSP00000401946	DDX3X,GIGYF2,HNRNPU,SYNE1,TNRC6B,TOP1,UPF2
GO:0016529	sarcoplasmic reticulum	4	61	0.0188	ENSP00000280772,ENSP00000306253,ENSP00000349320,ENSP00000379098	ANK3,CACNA2D1,CAMK2B,ITPR1
GO:0031965	nuclear membrane	9	300	0.019	ENSP00000025008,ENSP00000222812,ENSP00000295888,ENSP00000295902,ENSP00000306253,ENSP00000338185,ENSP00000345064,ENSP00000356224,ENSP00000480893	ITPR1,PLCB1,PRICKLE1,PRICKLE2,RB1CC1,SPAST,STX1A,SYNE1,WDFY3
GO:0035097	histone methyltransferase complex	4	63	0.0206	ENSP00000309555,ENSP00000341280,ENSP00000367203,ENSP00000382863	CHD8,HCFC1,JARID2,KDM6A
GO:0044430	cytoskeletal part	27	1547	0.0207	ENSP00000222812,ENSP00000236925,ENSP00000257430,ENSP00000261609,ENSP00000263710,ENSP00000264606,ENSP00000268712,ENSP00000283179,ENSP00000306983,ENSP00000307959,ENSP00000316512,ENSP00000324806,ENSP00000332116,ENSP00000343690,ENSP00000344314,ENSP00000348965,ENSP00000353508,ENSP00000353590,ENSP00000355237,ENSP00000369716,ENSP00000369989,ENSP00000379098,ENSP00000382177,ENSP00000393379,ENSP00000393596…	APC,BIRC6,CAMK2B,CAMSAP2,CDC42BPB,CHD3,CLASP1,DPYSL3,DST,DYNC1H1,GSK3B,HDAC4,HERC2,HNRNPU,KATNAL1,KIF21B,KIF5C,MAP2,MYH10,MYO5A,NCOR1,OFD1,PDE4B,SPAST,STX1A,TLK2,YEATS2
GO:0005737	cytoplasm	133	11238	0.0241	ENSP00000025008,ENSP00000161863,ENSP00000164640,ENSP00000181839,ENSP00000222812,ENSP00000236925,ENSP00000253401,ENSP00000254976,ENSP00000257430,ENSP00000261609,ENSP00000262238,ENSP00000262367,ENSP00000262450,ENSP00000262895,ENSP00000263377,ENSP00000263710,ENSP00000264606,ENSP00000265085,ENSP00000265271,ENSP00000266376,ENSP00000266546,ENSP00000268712,ENSP00000270225,ENSP00000271715,ENSP00000280377…	AGAP1,ANK2,ANK3,ANKRD11,APBB1,APC,ARHGAP32,ARHGAP33,ARHGEF9,ARID1B,ARNT2,ASAP2,ASH1L,ATP1A3,ATP8A1,AUTS2,BIRC6,BRD4,CACNA1C,CACNA2D1,CAMK2B,CAMSAP2,CAMTA1,CASK,CDC42BPB,CDK13,CHD3,CHD5,CLASP1,CLSTN2,CLSTN3,CMIP,CNR1,CPEB4,CREBBP,CSNK1E,DAPK1,DCUN1D1,DDX3X,DLG4,DMD,DMXL2,DOCK4,DPYSL2,DPYSL3,DST,DYNC1H1,DYRK1A,EPHB2,EXOC5,EXT1,FBXO11,FGD1,GGNBP2,GIGYF2,GPHN,GRIK5,GSK3B,HCFC1,HDAC4,HERC2,HNRNPU,HUWE…
GO:1902562	H4 histone acetyltransferase complex	3	34	0.0261	ENSP00000258484,ENSP00000306983,ENSP00000374213	EP400,EPC2,YEATS2
GO:0030877	beta-catenin destruction complex	2	10	0.0264	ENSP00000257430,ENSP00000324806	APC,GSK3B
GO:0044294	dendritic growth cone	2	10	0.0264	ENSP00000310094,ENSP00000353508	MAP2,TAOK2
GO:1990909	Wnt signalosome	2	10	0.0264	ENSP00000257430,ENSP00000324806	APC,GSK3B
GO:0005886	plasma membrane	69	5159	0.0285	ENSP00000222812,ENSP00000254976,ENSP00000257215,ENSP00000257430,ENSP00000262895,ENSP00000265085,ENSP00000265459,ENSP00000266376,ENSP00000266546,ENSP00000280772,ENSP00000281419,ENSP00000286628,ENSP00000287766,ENSP00000288135,ENSP00000295888,ENSP00000298552,ENSP00000301030,ENSP00000305288,ENSP00000305355,ENSP00000306253,ENSP00000307959,ENSP00000309539,ENSP00000310561,ENSP00000319591,ENSP00000320025…	ANK2,ANK3,ANKRD11,APBB1,APC,ARHGAP32,ARHGAP33,ARID1B,ASAP2,ATP1A3,ATP8A1,CACNA1C,CACNA2D1,CACNB2,CADM1,CAMK2B,CASK,CDC42BPB,CLSTN2,CLSTN3,CNR1,CNTN4,CPEB4,DAGLA,DAPK1,DLG4,DMD,DOCK4,DPP6,DPYSL2,DST,EPHB2,GPHN,GRIK5,GSK3B,ITPR1,KCNB1,KCND3,KCNMA1,KIT,MARK1,MYH10,NBEA,NEGR1,NEO1,NF1,NLGN2,NRCAM,NRXN2,NRXN3,NTRK3,OCRL,OGT,PDE4A,PDE4B,PRKCB,PSD3,PTPRB,RAPGEF4,SEZ6L2,SLC6A1,SNAP25,STX1A,STXBP1,STXBP5,…
GO:0120111	neuron projection cytoplasm	4	71	0.0286	ENSP00000307959,ENSP00000353508,ENSP00000382428,ENSP00000480893	DLG4,DST,MAP2,SPAST
GO:0000793	condensed chromosome	7	215	0.0302	ENSP00000263377,ENSP00000263710,ENSP00000264010,ENSP00000283179,ENSP00000295987,ENSP00000352185,ENSP00000362441	ATRX,BRD4,CLASP1,CTCF,HNRNPU,PHF2,SYN1
GO:0044306	neuron projection terminus	5	115	0.0302	ENSP00000262895,ENSP00000347710,ENSP00000354923,ENSP00000382428,ENSP00000409667	DLG4,DMD,GRIK5,OPHN1,SYNJ1
GO:0030496	midbody	6	165	0.0316	ENSP00000283179,ENSP00000353590,ENSP00000386049,ENSP00000393596,ENSP00000480893,ENSP00000484855	BIRC6,EXOC5,HNRNPU,MBD5,MYH10,SPAST
GO:0071564	npBAF complex	2	12	0.0336	ENSP00000265773,ENSP00000267064	SMARCA2,SMARCC2
GO:0043204	perikaryon	5	120	0.0347	ENSP00000262895,ENSP00000295888,ENSP00000354522,ENSP00000360806,ENSP00000387170	GIGYF2,GRIK5,KCNB1,TOP1,WDFY3
GO:0099503	secretory vesicle	18	948	0.0364	ENSP00000181839,ENSP00000222812,ENSP00000254976,ENSP00000288135,ENSP00000295987,ENSP00000306253,ENSP00000321826,ENSP00000332116,ENSP00000334928,ENSP00000340648,ENSP00000343690,ENSP00000348965,ENSP00000362399,ENSP00000371084,ENSP00000382177,ENSP00000382428,ENSP00000382840,ENSP00000441858	ATP8A1,CDK13,DDX3X,DLG4,DMXL2,DPYSL3,DYNC1H1,HUWE1,ITPR1,KIT,MYO5A,PDE4B,PTPRB,SNAP25,STX1A,STXBP1,STXBP5,SYN1
GO:0048471	perinuclear region of cytoplasm	14	670	0.0384	ENSP00000254976,ENSP00000257430,ENSP00000265085,ENSP00000298552,ENSP00000306253,ENSP00000316512,ENSP00000348708,ENSP00000362399,ENSP00000370078,ENSP00000409667,ENSP00000429084,ENSP00000453793,ENSP00000477213,ENSP00000480893	APBB1,APC,CPEB4,ITPR1,MEIS2,PDE4A,SNAP25,SPAST,STXBP1,SYNJ1,TLK2,TSC1,UBR5,UPF2
GO:0017053	transcriptional repressor complex	4	80	0.0399	ENSP00000262450,ENSP00000264606,ENSP00000268712,ENSP00000369716	CHD3,CHD5,HDAC4,NCOR1
GO:0016581	NuRD complex	2	14	0.0422	ENSP00000262450,ENSP00000369716	CHD3,CHD5
GO:0032039	integrator complex	2	14	0.0422	ENSP00000282516,ENSP00000310260	INTS6,NIPBL
GO:0043195	terminal bouton	3	44	0.044	ENSP00000262895,ENSP00000347710,ENSP00000409667	GRIK5,OPHN1,SYNJ1
GO:0098796	membrane protein complex	19	1047	0.044	ENSP00000222812,ENSP00000254976,ENSP00000257430,ENSP00000262895,ENSP00000266376,ENSP00000286628,ENSP00000319591,ENSP00000320025,ENSP00000321826,ENSP00000332116,ENSP00000341198,ENSP00000349320,ENSP00000354923,ENSP00000356224,ENSP00000360806,ENSP00000367001,ENSP00000382428,ENSP00000409667,ENSP00000444688	APC,ATP1A3,CACNA1C,CACNA2D1,CACNB2,DLG4,DMD,DPP6,GRIK5,KCNB1,KCND3,KCNMA1,NEO1,PDE4B,SNAP25,STX1A,STXBP5,SYNE1,SYNJ1
GO:0030133	transport vesicle	9	356	0.0446	ENSP00000222812,ENSP00000254976,ENSP00000295987,ENSP00000306253,ENSP00000321826,ENSP00000332116,ENSP00000343690,ENSP00000382428,ENSP00000441858	DLG4,DMXL2,DPYSL3,ITPR1,PDE4B,SNAP25,STX1A,STXBP5,SYN1
GO:0031672	A band	3	45	0.0456	ENSP00000264606,ENSP00000307959,ENSP00000349588	ANK2,DST,HDAC4
GO:0034399	nuclear periphery	5	134	0.0489	ENSP00000262238,ENSP00000283179,ENSP00000353508,ENSP00000367408,ENSP00000401112	CASK,HNRNPU,MAP2,SATB2,YY1
GO:0044444	cytoplasmic part	112	9377	0.0491	ENSP00000025008,ENSP00000161863,ENSP00000164640,ENSP00000181839,ENSP00000222812,ENSP00000236925,ENSP00000253401,ENSP00000254976,ENSP00000257430,ENSP00000261609,ENSP00000262450,ENSP00000262895,ENSP00000263377,ENSP00000263710,ENSP00000264606,ENSP00000265085,ENSP00000266376,ENSP00000266546,ENSP00000268712,ENSP00000271715,ENSP00000280377,ENSP00000280772,ENSP00000281419,ENSP00000282030,ENSP00000283179…	ANK2,ANK3,ANKRD11,APBB1,APC,ARHGAP32,ARHGAP33,ARHGEF9,ARID1B,ASAP2,ASH1L,ATP1A3,ATP8A1,BIRC6,BRD4,CACNA1C,CACNA2D1,CAMK2B,CAMSAP2,CAMTA1,CASK,CDK13,CHD5,CLASP1,CLSTN2,CLSTN3,CMIP,CNR1,CPEB4,CSNK1E,DCUN1D1,DDX3X,DLG4,DMD,DMXL2,DOCK4,DPYSL2,DPYSL3,DST,DYNC1H1,EPHB2,EXOC5,EXT1,FBXO11,FGD1,GGNBP2,GIGYF2,GRIK5,GSK3B,HDAC4,HERC2,HNRNPU,HUWE1,ITPR1,JARID2,KAT6A,KIF21B,KIT,MAP2,MECP2,MEIS2,MYH10,MYO5A,NB…
GO:0005876	spindle microtubule	3	47	0.0499	ENSP00000263710,ENSP00000268712,ENSP00000283179	CLASP1,HNRNPU,NCOR1
