# Supplementary material for: Coupling of autism genes to tissue-wide expression and dysfunction of synapse, calcium signalling and transcriptional regulation
Source: PLoS One. 2020 Dec 18;15(12):e0242773. doi: 10.1371/journal.pone.0242773 (PMC7748153; doi:10.1371/journal.pone.0242773)
Supplement: S17 Table — (XLSX) [file pone.0242773.s036.xlsx]

## Sheet: 200 CNS+PT KEGG (S17)
#term ID	term description	observed gene count	background gene count	false discovery rate	matching proteins in your network (IDs)	matching proteins in your network (labels)
hsa04911	Insulin secretion	9	84	7.16e-05	ENSP00000222812,ENSP00000254976,ENSP00000266376,ENSP00000286628,ENSP00000305355,ENSP00000338185,ENSP00000379098,ENSP00000380271,ENSP00000444688	ATP1A3,CACNA1C,CAMK2B,KCNMA1,PLCB1,PRKCB,RAPGEF4,SNAP25,STX1A
hsa04310	Wnt signaling pathway	10	143	0.00031	ENSP00000257430,ENSP00000262367,ENSP00000295902,ENSP00000305355,ENSP00000324806,ENSP00000338185,ENSP00000345064,ENSP00000379098,ENSP00000380044,ENSP00000382863	APC,CAMK2B,CHD8,CREBBP,CSNK1E,GSK3B,PLCB1,PRICKLE1,PRICKLE2,PRKCB
hsa04925	Aldosterone synthesis and secretion	8	93	0.00048	ENSP00000257215,ENSP00000266376,ENSP00000305355,ENSP00000306253,ENSP00000338185,ENSP00000344479,ENSP00000379098,ENSP00000444688	ATP1A3,CACNA1C,CAMK2B,DAGLA,ITPR1,NR4A2,PLCB1,PRKCB
hsa04919	Thyroid hormone signaling pathway	8	115	0.0015	ENSP00000262367,ENSP00000268712,ENSP00000281928,ENSP00000305355,ENSP00000324806,ENSP00000338185,ENSP00000380888,ENSP00000444688	ATP1A3,CREBBP,GSK3B,MED13,MED13L,NCOR1,PLCB1,PRKCB
hsa04720	Long-term potentiation	6	64	0.0025	ENSP00000262367,ENSP00000266376,ENSP00000305355,ENSP00000306253,ENSP00000338185,ENSP00000379098	CACNA1C,CAMK2B,CREBBP,ITPR1,PLCB1,PRKCB
hsa04728	Dopaminergic synapse	7	128	0.0126	ENSP00000266376,ENSP00000305355,ENSP00000306253,ENSP00000324806,ENSP00000338185,ENSP00000379098,ENSP00000393379	CACNA1C,CAMK2B,GSK3B,ITPR1,KIF5C,PLCB1,PRKCB
hsa04261	Adrenergic signaling in cardiomyocytes	7	139	0.0158	ENSP00000266376,ENSP00000320025,ENSP00000338185,ENSP00000349320,ENSP00000379098,ENSP00000380271,ENSP00000444688	ATP1A3,CACNA1C,CACNA2D1,CACNB2,CAMK2B,PLCB1,RAPGEF4
hsa04514	Cell adhesion molecules (CAMs)	7	139	0.0158	ENSP00000265459,ENSP00000305288,ENSP00000329797,ENSP00000341198,ENSP00000350364,ENSP00000368314,ENSP00000451648	CADM1,NEGR1,NEO1,NLGN2,NRCAM,NRXN2,NRXN3
hsa04916	Melanogenesis	6	98	0.0158	ENSP00000262367,ENSP00000288135,ENSP00000305355,ENSP00000324806,ENSP00000338185,ENSP00000379098	CAMK2B,CREBBP,GSK3B,KIT,PLCB1,PRKCB
hsa04724	Glutamatergic synapse	6	112	0.0179	ENSP00000262895,ENSP00000266376,ENSP00000305355,ENSP00000306253,ENSP00000338185,ENSP00000382428	CACNA1C,DLG4,GRIK5,ITPR1,PLCB1,PRKCB
hsa04921	Oxytocin signaling pathway	7	149	0.0179	ENSP00000266376,ENSP00000305355,ENSP00000306253,ENSP00000320025,ENSP00000338185,ENSP00000349320,ENSP00000379098	CACNA1C,CACNA2D1,CACNB2,CAMK2B,ITPR1,PLCB1,PRKCB
hsa04971	Gastric acid secretion	5	72	0.0179	ENSP00000305355,ENSP00000306253,ENSP00000338185,ENSP00000379098,ENSP00000444688	ATP1A3,CAMK2B,ITPR1,PLCB1,PRKCB
hsa04970	Salivary secretion	5	86	0.0298	ENSP00000286628,ENSP00000305355,ENSP00000306253,ENSP00000338185,ENSP00000444688	ATP1A3,ITPR1,KCNMA1,PLCB1,PRKCB
hsa04912	GnRH signaling pathway	5	88	0.0304	ENSP00000266376,ENSP00000305355,ENSP00000306253,ENSP00000338185,ENSP00000379098	CACNA1C,CAMK2B,ITPR1,PLCB1,PRKCB
hsa04120	Ubiquitin mediated proteolysis	6	134	0.0339	ENSP00000261609,ENSP00000270225,ENSP00000340648,ENSP00000373696,ENSP00000393596,ENSP00000429084	BIRC6,HERC2,HUWE1,SAE1,TRIP12,UBR5
hsa04713	Circadian entrainment	5	93	0.0339	ENSP00000266376,ENSP00000305355,ENSP00000306253,ENSP00000338185,ENSP00000379098	CACNA1C,CAMK2B,ITPR1,PLCB1,PRKCB
hsa04972	Pancreatic secretion	5	95	0.0343	ENSP00000286628,ENSP00000305355,ENSP00000306253,ENSP00000338185,ENSP00000444688	ATP1A3,ITPR1,KCNMA1,PLCB1,PRKCB
hsa00310	Lysine degradation	4	59	0.0353	ENSP00000376204,ENSP00000386759,ENSP00000395929,ENSP00000417980	ASH1L,EHMT1,NSD1,SETD2
hsa04070	Phosphatidylinositol signaling system	5	97	0.0353	ENSP00000305355,ENSP00000306253,ENSP00000338185,ENSP00000360154,ENSP00000409667	ITPR1,OCRL,PLCB1,PRKCB,SYNJ1
hsa04024	cAMP signaling pathway	7	195	0.0382	ENSP00000262367,ENSP00000266376,ENSP00000332116,ENSP00000370078,ENSP00000379098,ENSP00000380271,ENSP00000444688	ATP1A3,CACNA1C,CAMK2B,CREBBP,PDE4A,PDE4B,RAPGEF4
hsa04723	Retrograde endocannabinoid signaling	6	148	0.0382	ENSP00000257215,ENSP00000266376,ENSP00000305355,ENSP00000306253,ENSP00000338185,ENSP00000358513	CACNA1C,CNR1,DAGLA,ITPR1,PLCB1,PRKCB
hsa04924	Renin secretion	4	63	0.0382	ENSP00000266376,ENSP00000286628,ENSP00000306253,ENSP00000338185	CACNA1C,ITPR1,KCNMA1,PLCB1
hsa05031	Amphetamine addiction	4	65	0.0382	ENSP00000222812,ENSP00000266376,ENSP00000305355,ENSP00000379098	CACNA1C,CAMK2B,PRKCB,STX1A
hsa04934	Cushing's syndrome	6	153	0.0394	ENSP00000257430,ENSP00000266376,ENSP00000306253,ENSP00000324806,ENSP00000338185,ENSP00000379098	APC,CACNA1C,CAMK2B,GSK3B,ITPR1,PLCB1
hsa04725	Cholinergic synapse	5	111	0.0437	ENSP00000266376,ENSP00000305355,ENSP00000306253,ENSP00000338185,ENSP00000379098	CACNA1C,CAMK2B,ITPR1,PLCB1,PRKCB
hsa04918	Thyroid hormone synthesis	4	73	0.0475	ENSP00000305355,ENSP00000306253,ENSP00000338185,ENSP00000444688	ATP1A3,ITPR1,PLCB1,PRKCB
hsa04960	Aldosterone-regulated sodium reabsorption	3	37	0.0475	ENSP00000305355,ENSP00000350815,ENSP00000444688	ATP1A3,NR3C2,PRKCB
hsa05225	Hepatocellular carcinoma	6	163	0.0475	ENSP00000257430,ENSP00000265773,ENSP00000267064,ENSP00000305355,ENSP00000324806,ENSP00000344546	APC,ARID1B,GSK3B,PRKCB,SMARCA2,SMARCC2
hsa05412	Arrhythmogenic right ventricular cardiomyopathy (ARVC)	4	72	0.0475	ENSP00000266376,ENSP00000320025,ENSP00000349320,ENSP00000354923	CACNA1C,CACNA2D1,CACNB2,DMD
hsa04260	Cardiac muscle contraction	4	76	0.0479	ENSP00000266376,ENSP00000320025,ENSP00000349320,ENSP00000444688	ATP1A3,CACNA1C,CACNA2D1,CACNB2
hsa04270	Vascular smooth muscle contraction	5	119	0.0479	ENSP00000266376,ENSP00000286628,ENSP00000305355,ENSP00000306253,ENSP00000338185	CACNA1C,ITPR1,KCNMA1,PLCB1,PRKCB
