# Supplementary material for: Coupling of autism genes to tissue-wide expression and dysfunction of synapse, calcium signalling and transcriptional regulation
Source: PLoS One. 2020 Dec 18;15(12):e0242773. doi: 10.1371/journal.pone.0242773 (PMC7748153; doi:10.1371/journal.pone.0242773)
Supplement: S18 Table — (XLSX) [file pone.0242773.s037.xlsx]

## Sheet: 291 KEGG (S18)
pathway	false discovery rate	observed gene count	background gene count
Glutamatergic synapse	1.21e-10	19	112	CACNA1A,CACNA1C,CACNA1D,DLG4,DLGAP1,GRIA1,GRIK2,GRIK5,GRIN1,GRIN2A,GRIN2B,GRM1,HOMER1,HOMER2,ITPR1,PLCB1,PRKCB,SHANK2,SLC1A2
GABAergic synapse	2.48e-09	15	88	CACNA1A,CACNA1B,CACNA1C,CACNA1D,GABBR2,GABRA1,GABRA3,GABRA4,GABRA5,GABRB3,GAD1,GPHN,PRKCB,SLC12A5,SLC6A1
Nicotine addiction	9.37e-09	11	40	CACNA1A,CACNA1B,GABRA1,GABRA3,GABRA4,GABRA5,GABRB3,GRIA1,GRIN1,GRIN2A,GRIN2B
Retrograde endocannabinoid signaling	1.58e-08	17	148	CACNA1A,CACNA1B,CACNA1C,CACNA1D,CNR1,DAGLA,GABRA1,GABRA3,GABRA4,GABRA5,GABRB3,GRIA1,GRM1,ITPR1,PLCB1,PRKCB,RIMS1
Circadian entrainment	1.98e-08	14	93	CACNA1C,CACNA1D,CACNA1G,CAMK2A,CAMK2B,GRIA1,GRIN1,GRIN2A,GRIN2B,ITPR1,NOS1,NOS1AP,PLCB1,PRKCB
Long-term potentiation	3.14e-08	12	64	CACNA1C,CAMK2A,CAMK2B,CREBBP,GRIA1,GRIN1,GRIN2A,GRIN2B,GRM1,ITPR1,PLCB1,PRKCB
Dopaminergic synapse	7.84e-08	15	128	CACNA1A,CACNA1B,CACNA1C,CACNA1D,CAMK2A,CAMK2B,GRIA1,GRIN2A,GRIN2B,GSK3B,ITPR1,KIF5C,PLCB1,PRKCB,SCN1A
Calcium signaling pathway	7.09e-07	16	179	ATP2B2,CACNA1A,CACNA1B,CACNA1C,CACNA1D,CACNA1G,CAMK2A,CAMK2B,ERBB4,GRIN1,GRIN2A,GRM1,ITPR1,NOS1,PLCB1,PRKCB
Aldosterone synthesis and secretion	9.03e-07	12	93	ATP1A3,ATP2B2,CACNA1C,CACNA1D,CACNA1G,CAMK2A,CAMK2B,DAGLA,ITPR1,NR4A2,PLCB1,PRKCB
Insulin secretion	2.51e-06	11	84	ATP1A3,CACNA1C,CACNA1D,CAMK2A,CAMK2B,KCNMA1,PLCB1,PRKCB,RAPGEF4,SNAP25,STX1A
Amphetamine addiction	2.51e-06	10	65	CACNA1C,CACNA1D,CAMK2A,CAMK2B,GRIA1,GRIN1,GRIN2A,GRIN2B,PRKCB,STX1A
Morphine addiction	4.52e-06	11	91	CACNA1A,CACNA1B,GABBR2,GABRA1,GABRA3,GABRA4,GABRA5,GABRB3,PDE4A,PDE4B,PRKCB
cAMP signaling pathway	7.17e-06	15	195	ATP1A3,ATP2B2,CACNA1C,CACNA1D,CAMK2A,CAMK2B,CREBBP,GABBR2,GRIA1,GRIN1,GRIN2A,GRIN2B,PDE4A,PDE4B,RAPGEF4
Cholinergic synapse	2.36e-05	11	111	CACNA1A,CACNA1B,CACNA1C,CACNA1D,CAMK2A,CAMK2B,ITPR1,KCNQ2,KCNQ3,PLCB1,PRKCB
Neuroactive ligand-receptor interaction	7.05e-05	16	272	CNR1,GABBR2,GABRA1,GABRA3,GABRA4,GABRA5,GABRB3,GLRA2,GRIA1,GRID1,GRIK2,GRIK5,GRIN1,GRIN2A,GRIN2B,GRM1
Taste transduction	7.92e-05	9	81	CACNA1A,CACNA1C,GABBR2,GABRA1,GABRA3,GABRA4,GABRA5,GRM1,SCN2A
Synaptic vesicle cycle	8.04e-05	8	61	CACNA1A,CACNA1B,RIMS1,SNAP25,STX1A,STXBP1,SYT1,UNC13A
Adrenergic signaling in cardiomyocytes	0.00014	11	139	ATP1A3,ATP2B2,CACNA1C,CACNA1D,CACNA2D1,CACNA2D3,CACNB2,CAMK2A,CAMK2B,PLCB1,RAPGEF4
Wnt signaling pathway	0.00017	11	143	APC,CAMK2A,CAMK2B,CHD8,CREBBP,CSNK1E,GSK3B,PLCB1,PRICKLE1,PRICKLE2,PRKCB
Long-term depression	0.00051	7	60	CACNA1A,GRIA1,GRM1,ITPR1,NOS1,PLCB1,PRKCB
Serotonergic synapse	0.00062	10	139	CACNA1A,CACNA1B,CACNA1C,CACNA1D,GABRB3,ITPR1,KCND2,PLCB1,PRKCB
Cell adhesion molecules (CAMs)	0.00062	9	112	CADM1,CNTNAP2,LRRC4,NEGR1,NEO1,NLGN2,NRCAM,NRXN1,NRXN2,NRXN3
Oxytocin signaling pathway	0.00098	10	149	CACNA1C,CACNA1D,CACNA2D1,CACNA2D3,CACNB2,CAMK2A,CAMK2B,ITPR1,PLCB1,PRKCB
Amyotrophic lateral sclerosis (ALS)	0.0012	6	50	GRIA1,GRIN1,GRIN2A,GRIN2B,NOS1,SLC1A2
Arrhythmogenic right ventricular cardiomyopathy (ARVC)	0.0012	7	72	CACNA1C,CACNA1D,CACNA2D1,CACNA2D3,CACNB2,CTNNA2,DMD
MAPK signaling pathway	0.0013	14	293	CACNA1A,CACNA1B,CACNA1C,CACNA1D,CACNA1G,CACNA2D1,CACNA2D3,CACNB2,ERBB4,KIT,MAPK8IP2,NF1,PRKCB,TAOK2
Alzheimer's disease	0.0021	10	168	APBB1,CACNA1C,CACNA1D,GRIN1,GRIN2A,GRIN2B,GSK3B,ITPR1,NOS1,PLCB1
Axon guidance	0.0025	10	173	CAMK2A,CAMK2B,DPYSL2,EPHB2,GSK3B,LRRC4,PLXNA4,ROBO2,SLIT3,SRGAP3
Salivary secretion	0.0028	8	115	ATP1A3,ATP2B2,ITPR1,KCNMA1,NOS1,PLCB1,PRKCB
Thyroid hormone signaling pathway	0.0028	7	86	ATP1A3,CREBBP,GSK3B,MED13,MED13L,NCOR1,PLCB1,PRKCB
GnRH signaling pathway	0.0029	7	88	CACNA1C,CACNA1D,CAMK2A,CAMK2B,ITPR1,PLCB1,PRKCB
Cushing's syndrome	0.0038	9	153	APC,CACNA1C,CACNA1D,CACNA1G,CAMK2A,CAMK2B,GSK3B,ITPR1,PLCB1
Type II diabetes mellitus	0.0049	7	98	CACNA1A,CACNA1B,CACNA1C,CACNA1D,CACNA1G
Melanogenesis	0.0049	5	46	CAMK2A,CAMK2B,CREBBP,GSK3B,KIT,PLCB1,PRKCB
Gastric acid secretion	0.0052	6	72	ATP1A3,CAMK2A,CAMK2B,ITPR1,PLCB1,PRKCB
Cardiac muscle contraction	0.0066	6	76	ATP1A3,CACNA1C,CACNA1D,CACNA2D1,CACNA2D3,CACNB2
Hypertrophic cardiomyopathy (HCM)	0.0087	6	81	CACNA1C,CACNA1D,CACNA2D1,CACNA2D3,CACNB2,DMD
Dilated cardiomyopathy (DCM)	0.0125	6	88	CACNA1C,CACNA1D,CACNA2D1,CACNA2D3,CACNB2,DMD
Renin secretion	0.0149	5	63	CACNA1C,CACNA1D,ITPR1,KCNMA1,PLCB1
Cortisol synthesis and secretion	0.0149	5	63	CACNA1C,CACNA1D,CACNA1G,ITPR1,PLCB1
Pancreatic secretion	0.0165	6	95	ATP1A3,ATP2B2,ITPR1,KCNMA1,PLCB1,PRKCB
Rap1 signaling pathway	0.0179	9	203	CNR1,DOCK4,GRIN1,GRIN2A,GRIN2B,KIT,PLCB1,PRKCB,RAPGEF4
FoxO signaling pathway	0.0179	7	130	CREBBP,CSNK1E,FOXG1,GRM1,HOMER1,HOMER2,USP7
Cocaine addiction	0.031	4	49	DLG4,GRIN1,GRIN2A,GRIN2B
ErbB signaling pathway	0.0384	5	83	CAMK2A,CAMK2B,ERBB4,GSK3B,PRKCB
Vascular smooth muscle contraction	0.0408	6	119	CACNA1C,CACNA1D,ITPR1,KCNMA1,PLCB1,PRKCB
cGMP-PKG signaling pathway	0.0455	7	160	ATP1A3,ATP2B2,CACNA1C,CACNA1D,ITPR1,KCNMA1,PLCB1
