# Supplementary material for: Coupling of autism genes to tissue-wide expression and dysfunction of synapse, calcium signalling and transcriptional regulation
Source: PLoS One. 2020 Dec 18;15(12):e0242773. doi: 10.1371/journal.pone.0242773 (PMC7748153; doi:10.1371/journal.pone.0242773)
Supplement: S19 Table — (XLSX) [file pone.0242773.s038.xlsx]

## Sheet: 291 Biol Proc (S19)
#term ID	term description	observed gene count	background gene count	false discovery rate	matching proteins in your network (IDs)	matching proteins in your network (labels)
GO:0007399	nervous system development	119	2206	8.85e-34	ENSP00000035383,ENSP00000236925,ENSP00000238018,ENSP00000254846,ENSP00000254976,ENSP00000257215,ENSP00000261205,ENSP00000261726,ENSP00000262450,ENSP00000264318,ENSP00000264606,ENSP00000265459,ENSP00000265773,ENSP00000266546,ENSP00000267064,ENSP00000267260,ENSP00000278379,ENSP00000280772,ENSP00000282516,ENSP00000283268,ENSP00000288135,ENSP00000295987,ENSP00000298552,ENSP00000305288,ENSP00000307134…	ANK2,ANK3,APBB1,ARHGAP33,ARID1B,ARNT2,ATP2B2,ATRX,AUTS2,BCL11A,CAMK2A,CAMK2B,CAMSAP2,CHD5,CHD7,CHD8,CIC,CLSTN3,CNR1,CNTN4,CNTN6,CNTNAP2,CSNK1E,CTNNA2,CTNND2,CUX2,DAB1,DAGLA,DLG4,DLX1,DMD,DPYSL2,DPYSL3,DSCAM,DYRK1A,ELAVL3,EPHB2,ERBB4,EXT1,FEZF2,FOXG1,GABRA4,GABRA5,GABRB3,GAP43,GDA,GIGYF2,GRIN1,GRIN2A,GRIN2B,GSK3B,HCN1,HDAC4,JARID2,KCNQ2,KDM6A,KDM6B,KIF5C,KIRREL3,KIT,LRRC7,MAP2,MAPK8IP2,MARK1,MBD5,…
GO:0099537	trans-synaptic signaling	53	408	1.04e-28	ENSP00000218075,ENSP00000222812,ENSP00000254976,ENSP00000257215,ENSP00000259455,ENSP00000261205,ENSP00000262895,ENSP00000265459,ENSP00000266546,ENSP00000278379,ENSP00000287766,ENSP00000295987,ENSP00000308725,ENSP00000316377,ENSP00000320025,ENSP00000324806,ENSP00000330148,ENSP00000330572,ENSP00000333496,ENSP00000334382,ENSP00000335592,ENSP00000344546,ENSP00000347538,ENSP00000350928,ENSP00000351015…	ARID1B,CACNA1B,CACNA1G,CACNB2,CASK,CDH8,CLSTN3,CNR1,DAGLA,DLG4,DLGAP1,DLGAP2,EPHB2,GABBR2,GABRA1,GABRA5,GABRB3,GAD1,GLRA2,GRIA1,GRID1,GRIK2,GRIK5,GRIN1,GRIN2A,GRIN2B,GRM1,GSK3B,HOMER1,KCND2,KCNQ2,KCNQ3,MAPK8IP2,MECP2,MYO5A,NF1,NOS1,NRXN1,NRXN2,RIMS1,RIMS3,SLC12A5,SLC1A2,SLC6A1,SLITRK5,SNAP25,STX1A,STXBP1,SYN1,SYNJ1,SYT1,SYT17,UNC13A
GO:0007268	chemical synaptic transmission	49	402	1.91e-25	ENSP00000218075,ENSP00000222812,ENSP00000254976,ENSP00000259455,ENSP00000261205,ENSP00000262895,ENSP00000265459,ENSP00000266546,ENSP00000278379,ENSP00000287766,ENSP00000295987,ENSP00000308725,ENSP00000316377,ENSP00000320025,ENSP00000324806,ENSP00000330148,ENSP00000330572,ENSP00000333496,ENSP00000334382,ENSP00000335592,ENSP00000344546,ENSP00000347538,ENSP00000350928,ENSP00000351015,ENSP00000352011…	ARID1B,CACNA1B,CACNA1G,CACNB2,CASK,CDH8,CLSTN3,DLG4,DLGAP1,DLGAP2,GABBR2,GABRA1,GABRA5,GABRB3,GAD1,GLRA2,GRIA1,GRID1,GRIK2,GRIK5,GRIN1,GRIN2A,GRIN2B,GRM1,GSK3B,HOMER1,KCND2,KCNQ2,KCNQ3,MAPK8IP2,MECP2,MYO5A,NF1,NRXN1,NRXN2,RIMS1,RIMS3,SLC12A5,SLC1A2,SLC6A1,SLITRK5,SNAP25,STX1A,STXBP1,SYN1,SYNJ1,SYT1,SYT17,UNC13A
GO:0007267	cell-cell signaling	73	1073	1.37e-24	ENSP00000218075,ENSP00000222812,ENSP00000254976,ENSP00000257215,ENSP00000257430,ENSP00000259455,ENSP00000261205,ENSP00000262895,ENSP00000265459,ENSP00000266376,ENSP00000266546,ENSP00000278379,ENSP00000287766,ENSP00000288139,ENSP00000295902,ENSP00000295987,ENSP00000307134,ENSP00000308725,ENSP00000316377,ENSP00000320025,ENSP00000324806,ENSP00000330148,ENSP00000330572,ENSP00000333496,ENSP00000334382…	ANK2,APC,ARID1B,ASH1L,CACNA1B,CACNA1C,CACNA1D,CACNA1G,CACNA2D1,CACNB2,CAMK2A,CASK,CDH8,CHD8,CLSTN3,CNR1,CSNK1E,CTNND2,DAGLA,DDX3X,DLG4,DLGAP1,DLGAP2,EPHB2,GABBR2,GABRA1,GABRA5,GABRB3,GAD1,GLRA2,GRIA1,GRID1,GRIK2,GRIK5,GRIN1,GRIN2A,GRIN2B,GRM1,GSK3B,HOMER1,KCND2,KCNQ2,KCNQ3,KDM6A,MAPK8IP2,MARK1,MECP2,MYO5A,NF1,NOS1,NR4A2,NRXN1,NRXN2,PLCB1,PRICKLE1,PRICKLE2,RAPGEF4,RIMS1,RIMS3,SLC12A5,SLC1A2,SLC6A1…
GO:0048699	generation of neurons	83	1422	2.7e-24	ENSP00000035383,ENSP00000236925,ENSP00000254976,ENSP00000257215,ENSP00000261205,ENSP00000261726,ENSP00000262450,ENSP00000280772,ENSP00000282516,ENSP00000283268,ENSP00000288135,ENSP00000295987,ENSP00000298552,ENSP00000307134,ENSP00000307342,ENSP00000308725,ENSP00000309539,ENSP00000310094,ENSP00000320038,ENSP00000324806,ENSP00000330572,ENSP00000332164,ENSP00000335592,ENSP00000338629,ENSP00000338774…	ANK3,APBB1,ARHGAP33,ARID1B,ATP2B2,AUTS2,BCL11A,CAMK2A,CAMK2B,CAMSAP2,CHD5,CHD7,CNR1,CNTN4,CNTN6,CNTNAP2,CSNK1E,CTNNA2,CTNND2,CUX2,DAB1,DAGLA,DLG4,DLX1,DMD,DPYSL2,DPYSL3,DSCAM,EPHB2,ERBB4,EXT1,FEZF2,FOXG1,GABRA5,GABRB3,GAP43,GIGYF2,GRIN1,GSK3B,HCN1,KIF5C,KIRREL3,KIT,LRRC7,MAP2,MAPK8IP2,MARK1,MECP2,MYH10,MYT1L,NEGR1,NEO1,NF1,NFIB,NIPBL,NOS1,NR4A2,NRCAM,NRXN1,NRXN3,NTRK3,OPHN1,PLXNA4,RELN,RERE,RIMS1…
GO:0022008	neurogenesis	84	1519	3.54e-23	ENSP00000035383,ENSP00000236925,ENSP00000254976,ENSP00000257215,ENSP00000261205,ENSP00000261726,ENSP00000262450,ENSP00000280772,ENSP00000282516,ENSP00000283268,ENSP00000288135,ENSP00000295987,ENSP00000298552,ENSP00000307134,ENSP00000307342,ENSP00000308725,ENSP00000309539,ENSP00000310094,ENSP00000320038,ENSP00000324806,ENSP00000330572,ENSP00000332164,ENSP00000335592,ENSP00000338629,ENSP00000338774…	ANK3,APBB1,ARHGAP33,ARID1B,ATP2B2,AUTS2,BCL11A,CAMK2A,CAMK2B,CAMSAP2,CHD5,CHD7,CNR1,CNTN4,CNTN6,CNTNAP2,CSNK1E,CTNNA2,CTNND2,CUX2,DAB1,DAGLA,DLG4,DLX1,DMD,DPYSL2,DPYSL3,DSCAM,EPHB2,ERBB4,EXT1,FEZF2,FOXG1,GABRA5,GABRB3,GAP43,GIGYF2,GRIN1,GRIN2A,GSK3B,HCN1,KIF5C,KIRREL3,KIT,LRRC7,MAP2,MAPK8IP2,MARK1,MECP2,MYH10,MYT1L,NEGR1,NEO1,NF1,NFIB,NIPBL,NOS1,NR4A2,NRCAM,NRXN1,NRXN3,NTRK3,OPHN1,PLXNA4,RELN,RER…
GO:0032501	multicellular organismal process	184	6507	1.69e-22	ENSP00000025008,ENSP00000035383,ENSP00000161863,ENSP00000181839,ENSP00000218075,ENSP00000236925,ENSP00000238018,ENSP00000254846,ENSP00000254976,ENSP00000257215,ENSP00000259605,ENSP00000261205,ENSP00000261609,ENSP00000261726,ENSP00000262043,ENSP00000262238,ENSP00000262367,ENSP00000262450,ENSP00000262895,ENSP00000264318,ENSP00000264606,ENSP00000265459,ENSP00000265773,ENSP00000266376,ENSP00000266546…	ANK2,ANK3,ANKRD11,APBB1,ARHGAP33,ARID1B,ARNT2,ASH1L,ATP1A3,ATP2B2,ATP8A1,ATRX,AUTS2,BCL11A,BIRC6,CACNA1B,CACNA1C,CACNA1D,CACNA1G,CACNA2D1,CACNB2,CADM1,CAMK2A,CAMK2B,CAMSAP2,CAMTA1,CDK13,CELF4,CHD5,CHD7,CHD8,CIC,CLSTN3,CNR1,CNTN4,CNTN6,CNTNAP2,CREBBP,CSNK1E,CTNNA2,CTNND2,CUX2,DAB1,DAGLA,DLG4,DLX1,DMD,DOCK4,DPYSL2,DPYSL3,DSCAM,DYRK1A,ELAVL3,EPHB2,ERBB4,EXOC5,EXT1,FBXO11,FEZF2,FGD1,FOXG1,FOXP1,GABRA…
GO:0007275	multicellular organism development	153	4726	1.85e-22	ENSP00000025008,ENSP00000035383,ENSP00000181839,ENSP00000236925,ENSP00000238018,ENSP00000254846,ENSP00000254976,ENSP00000257215,ENSP00000259605,ENSP00000261205,ENSP00000261726,ENSP00000262043,ENSP00000262238,ENSP00000262367,ENSP00000262450,ENSP00000264318,ENSP00000264606,ENSP00000265459,ENSP00000265773,ENSP00000266376,ENSP00000266546,ENSP00000267064,ENSP00000267260,ENSP00000278379,ENSP00000280772…	ANK2,ANK3,ANKRD11,APBB1,ARHGAP33,ARID1B,ARNT2,ASH1L,ATP2B2,ATRX,AUTS2,BCL11A,BIRC6,CACNA1C,CADM1,CAMK2A,CAMK2B,CAMSAP2,CDK13,CELF4,CHD5,CHD7,CHD8,CIC,CLSTN3,CNR1,CNTN4,CNTN6,CNTNAP2,CREBBP,CSNK1E,CTNNA2,CTNND2,CUX2,DAB1,DAGLA,DLG4,DLX1,DMD,DPYSL2,DPYSL3,DSCAM,DYRK1A,ELAVL3,EPHB2,ERBB4,EXT1,FEZF2,FGD1,FOXG1,FOXP1,GABRA4,GABRA5,GABRB3,GAP43,GDA,GGNBP2,GIGYF2,GRIN1,GRIN2A,GRIN2B,GSK3B,HCN1,HDAC4,HNR…
GO:0065007	biological regulation	255	11740	1.85e-22	ENSP00000025008,ENSP00000035383,ENSP00000159111,ENSP00000161863,ENSP00000181839,ENSP00000218075,ENSP00000222812,ENSP00000233535,ENSP00000236925,ENSP00000238647,ENSP00000249363,ENSP00000253401,ENSP00000254846,ENSP00000254976,ENSP00000257215,ENSP00000257430,ENSP00000258484,ENSP00000259455,ENSP00000260983,ENSP00000261205,ENSP00000261609,ENSP00000261726,ENSP00000262238,ENSP00000262367,ENSP00000262450…	AGAP1,ANK2,ANK3,ANKRD11,APBB1,APC,ARHGAP32,ARHGAP33,ARHGEF9,ARID1B,ARNT2,ASAP2,ASH1L,ASTN2,ATP1A3,ATP2B2,ATP8A1,ATRNL1,ATRX,AUTS2,BAZ2B,BCL11A,BIRC6,BRD4,BTAF1,CACNA1A,CACNA1B,CACNA1C,CACNA1D,CACNA1G,CACNA2D1,CACNA2D3,CACNB2,CADM1,CAMK2A,CAMK2B,CAMSAP2,CAMTA1,CASK,CDC42BPB,CDK13,CELF4,CHD3,CHD5,CHD7,CHD8,CIC,CLASP1,CLSTN2,CLSTN3,CNKSR2,CNR1,CNTN4,CNTN6,CPEB4,CREBBP,CSNK1E,CTCF,CTNNA2,CTNND2,CUX2,…
GO:0007610	behavior	51	541	2.48e-22	ENSP00000254976,ENSP00000261726,ENSP00000265459,ENSP00000278379,ENSP00000283268,ENSP00000288135,ENSP00000298552,ENSP00000303540,ENSP00000305288,ENSP00000330148,ENSP00000330572,ENSP00000333496,ENSP00000334382,ENSP00000335592,ENSP00000338185,ENSP00000344479,ENSP00000344801,ENSP00000350364,ENSP00000350928,ENSP00000351015,ENSP00000354778,ENSP00000354896,ENSP00000358513,ENSP00000360280,ENSP00000360423…	ATP8A1,CACNA1B,CHD7,CIC,CNR1,CNTNAP2,CUX2,DAB1,DLG4,DSCAM,EPHB2,FEZF2,GABRA5,GAD1,GIGYF2,GRIA1,GRID1,GRIK2,GRIN1,GRIN2A,GRIN2B,GRM1,HOMER1,KCND2,KIRREL3,KIT,MAPK8IP2,MECP2,MEIS2,MYO5A,NAV2,NEGR1,NF1,NLGN2,NR4A2,NRXN1,NRXN2,NRXN3,PLCB1,RELN,SCN1A,SHANK2,SLC12A5,SLC1A2,SLC24A2,SLC4A10,SLITRK5,SNAP25,SYNJ1,TBR1,TSC1
GO:0042391	regulation of membrane potential	45	408	5.14e-22	ENSP00000218075,ENSP00000222812,ENSP00000261726,ENSP00000262895,ENSP00000266376,ENSP00000280772,ENSP00000286628,ENSP00000288139,ENSP00000303540,ENSP00000305288,ENSP00000307342,ENSP00000308725,ENSP00000319591,ENSP00000320025,ENSP00000324806,ENSP00000330148,ENSP00000330572,ENSP00000333496,ENSP00000346534,ENSP00000349320,ENSP00000349588,ENSP00000352011,ENSP00000353362,ENSP00000354923,ENSP00000355133…	ANK2,ANK3,ATP1A3,CACNA1A,CACNA1B,CACNA1C,CACNA1D,CACNA1G,CACNA2D1,CACNB2,CELF4,CNR1,CUX2,DLG4,DMD,GABRA1,GABRB3,GLRA2,GRIA1,GRID1,GRIK2,GRIK5,GRIN1,GRIN2A,GRIN2B,GSK3B,HCN1,KCNB1,KCND2,KCND3,KCNMA1,KCNQ3,MAPK8IP2,MECP2,NLGN2,NOS1AP,NRCAM,NRXN1,RELN,RIMS1,RIMS3,SCN1A,SCN2A,SCN8A,STX1A
GO:0048731	system development	141	4144	5.14e-22	ENSP00000025008,ENSP00000035383,ENSP00000181839,ENSP00000236925,ENSP00000238018,ENSP00000254846,ENSP00000254976,ENSP00000257215,ENSP00000259605,ENSP00000261205,ENSP00000261726,ENSP00000262238,ENSP00000262450,ENSP00000264318,ENSP00000264606,ENSP00000265459,ENSP00000265773,ENSP00000266376,ENSP00000266546,ENSP00000267064,ENSP00000267260,ENSP00000278379,ENSP00000280772,ENSP00000282516,ENSP00000283179…	ANK2,ANK3,ANKRD11,APBB1,ARHGAP33,ARID1B,ARNT2,ASH1L,ATP2B2,ATRX,AUTS2,BCL11A,BIRC6,CACNA1C,CAMK2A,CAMK2B,CAMSAP2,CDK13,CHD5,CHD7,CHD8,CIC,CLSTN3,CNR1,CNTN4,CNTN6,CNTNAP2,CSNK1E,CTNNA2,CTNND2,CUX2,DAB1,DAGLA,DLG4,DLX1,DMD,DPYSL2,DPYSL3,DSCAM,DYRK1A,ELAVL3,EPHB2,ERBB4,EXT1,FEZF2,FGD1,FOXG1,FOXP1,GABRA4,GABRA5,GABRB3,GAP43,GDA,GGNBP2,GIGYF2,GRIN1,GRIN2A,GRIN2B,GSK3B,HCN1,HDAC4,HNRNPU,HOMER1,JARID2,K…
GO:0048856	anatomical structure development	157	5085	2.84e-21	ENSP00000025008,ENSP00000035383,ENSP00000161863,ENSP00000181839,ENSP00000236925,ENSP00000238018,ENSP00000254846,ENSP00000254976,ENSP00000257215,ENSP00000259605,ENSP00000261205,ENSP00000261726,ENSP00000262043,ENSP00000262238,ENSP00000262367,ENSP00000262450,ENSP00000264318,ENSP00000264606,ENSP00000265459,ENSP00000265773,ENSP00000266376,ENSP00000266546,ENSP00000267064,ENSP00000267260,ENSP00000278379…	ANK2,ANK3,ANKRD11,APBB1,ARHGAP33,ARID1B,ARNT2,ASH1L,ASTN2,ATP2B2,ATRX,AUTS2,BCL11A,BIRC6,CACNA1C,CADM1,CAMK2A,CAMK2B,CAMSAP2,CDK13,CELF4,CHD5,CHD7,CHD8,CIC,CLSTN3,CNR1,CNTN4,CNTN6,CNTNAP2,CREBBP,CSNK1E,CTNNA2,CTNND2,CUX2,DAB1,DAGLA,DLG4,DLX1,DMD,DPYSL2,DPYSL3,DSCAM,DYRK1A,ELAVL3,EPHB2,ERBB4,EXOC5,EXT1,FEZF2,FGD1,FOXG1,FOXP1,GABRA4,GABRA5,GABRB3,GAP43,GDA,GGNBP2,GIGYF2,GRIN1,GRIN2A,GRIN2B,GSK3B,HC…
GO:0050789	regulation of biological process	243	11116	1.06e-19	ENSP00000025008,ENSP00000035383,ENSP00000159111,ENSP00000161863,ENSP00000181839,ENSP00000218075,ENSP00000222812,ENSP00000233535,ENSP00000236925,ENSP00000238647,ENSP00000249363,ENSP00000253401,ENSP00000254846,ENSP00000254976,ENSP00000257215,ENSP00000257430,ENSP00000258484,ENSP00000259455,ENSP00000260983,ENSP00000261205,ENSP00000261726,ENSP00000262238,ENSP00000262367,ENSP00000262450,ENSP00000262895…	ANK2,ANK3,APBB1,APC,ARHGAP32,ARHGAP33,ARHGEF9,ARID1B,ARNT2,ASH1L,ASTN2,ATP1A3,ATP2B2,ATP8A1,ATRNL1,ATRX,AUTS2,BAZ2B,BCL11A,BIRC6,BRD4,BTAF1,CACNA1A,CACNA1B,CACNA1C,CACNA1D,CACNA1G,CACNA2D1,CACNA2D3,CACNB2,CADM1,CAMK2A,CAMK2B,CAMSAP2,CAMTA1,CASK,CDC42BPB,CDK13,CELF4,CHD3,CHD5,CHD7,CHD8,CIC,CLASP1,CLSTN2,CLSTN3,CNKSR2,CNR1,CNTN4,CNTN6,CPEB4,CREBBP,CSNK1E,CTCF,CTNNA2,CTNND2,CUX2,DAB1,DAGLA,DAPK1,DCU…
GO:0032502	developmental process	159	5401	1.63e-19	ENSP00000025008,ENSP00000035383,ENSP00000161863,ENSP00000181839,ENSP00000236925,ENSP00000238018,ENSP00000238647,ENSP00000254846,ENSP00000254976,ENSP00000257215,ENSP00000259605,ENSP00000261205,ENSP00000261726,ENSP00000262043,ENSP00000262238,ENSP00000262367,ENSP00000262450,ENSP00000264318,ENSP00000264606,ENSP00000265459,ENSP00000265773,ENSP00000266376,ENSP00000266546,ENSP00000267064,ENSP00000267260…	ANK2,ANK3,ANKRD11,APBB1,ARHGAP33,ARID1B,ARNT2,ASH1L,ASTN2,ATP2B2,ATRX,AUTS2,BCL11A,BIRC6,CACNA1C,CADM1,CAMK2A,CAMK2B,CAMSAP2,CDK13,CELF4,CHD5,CHD7,CHD8,CIC,CLSTN3,CNR1,CNTN4,CNTN6,CNTNAP2,CREBBP,CSNK1E,CTNNA2,CTNND2,CUX2,DAB1,DAGLA,DLG4,DLX1,DMD,DPYSL2,DPYSL3,DSCAM,DYRK1A,ELAVL3,EPHB2,ERBB4,EXOC5,EXT1,FEZF2,FGD1,FOXG1,FOXP1,GABRA4,GABRA5,GABRB3,GAP43,GDA,GGNBP2,GIGYF2,GRIN1,GRIN2A,GRIN2B,GSK3B,HC…
GO:0030182	neuron differentiation	60	940	9.78e-19	ENSP00000236925,ENSP00000262450,ENSP00000280772,ENSP00000283268,ENSP00000295987,ENSP00000307134,ENSP00000307342,ENSP00000308725,ENSP00000309539,ENSP00000310094,ENSP00000324806,ENSP00000330572,ENSP00000332164,ENSP00000335592,ENSP00000338629,ENSP00000339004,ENSP00000341198,ENSP00000342235,ENSP00000343690,ENSP00000344087,ENSP00000344479,ENSP00000344546,ENSP00000347710,ENSP00000352882,ENSP00000353414…	ANK3,APBB1,ARID1B,ATP2B2,AUTS2,CAMK2A,CAMSAP2,CHD5,CNR1,CNTN4,CNTN6,CNTNAP2,CTNNA2,CTNND2,DAB1,DLG4,DLX1,DPYSL2,DPYSL3,DSCAM,EPHB2,ERBB4,EXT1,FEZF2,FOXG1,GABRA5,GABRB3,GAP43,GIGYF2,GSK3B,HCN1,KIF5C,KIRREL3,MAP2,MAPK8IP2,MECP2,MYH10,MYT1L,NEO1,NFIB,NR4A2,NRCAM,NRXN1,NRXN3,NTRK3,OPHN1,PLXNA4,RELN,RERE,ROBO2,SATB2,SLC12A5,SLC4A10,SLIT3,SLITRK5,STXBP1,SYN1,TAOK2,TBR1,WASF1
GO:0050804	modulation of chemical synaptic transmission	37	316	9.94e-19	ENSP00000222812,ENSP00000254976,ENSP00000261205,ENSP00000261726,ENSP00000262895,ENSP00000266546,ENSP00000288135,ENSP00000295987,ENSP00000305288,ENSP00000330572,ENSP00000334382,ENSP00000344801,ENSP00000347710,ENSP00000351015,ENSP00000354896,ENSP00000358513,ENSP00000360608,ENSP00000360806,ENSP00000361769,ENSP00000362399,ENSP00000363763,ENSP00000379098,ENSP00000379818,ENSP00000380602,ENSP00000381412…	CAMK2A,CAMK2B,CELF4,CLSTN2,CLSTN3,CNR1,CNTN4,CUX2,DLG4,EPHB2,GRIA1,GRIK2,GRIK5,GRIN1,GRIN2A,GRIN2B,GRM1,HOMER1,KCNB1,KIT,MAPK8IP2,MECP2,NF1,NLGN2,NRXN1,OPHN1,RELN,RIMS1,RIMS3,SHANK2,SLC24A2,SNAP25,STX1A,STXBP1,SYN1,SYT1,UNC13A
GO:0016043	cellular component organization	151	5163	9.15e-18	ENSP00000025008,ENSP00000159111,ENSP00000222812,ENSP00000236925,ENSP00000249363,ENSP00000254846,ENSP00000254976,ENSP00000257430,ENSP00000258484,ENSP00000261205,ENSP00000262238,ENSP00000262367,ENSP00000262450,ENSP00000263377,ENSP00000263710,ENSP00000264010,ENSP00000264606,ENSP00000265459,ENSP00000265773,ENSP00000266546,ENSP00000267064,ENSP00000268712,ENSP00000271715,ENSP00000275034,ENSP00000277225…	ANK2,ANK3,APBB1,APC,ARID1B,ASH1L,ATP1A3,ATP8A1,ATRX,AUTS2,BAZ2B,BCL11A,BRD4,CACNB2,CADM1,CADM2,CAMK2A,CAMSAP2,CDC42BPB,CDH8,CELF4,CHD3,CHD5,CHD7,CHD8,CLASP1,CLSTN3,CNR1,CNTN4,CNTNAP2,CREBBP,CSNK1E,CTCF,CTNNA2,CTNND2,DAB1,DDX3X,DLG4,DMD,DMXL2,DPYSL2,DPYSL3,DSCAM,DST,DYNC1H1,EHMT1,EP400,EPC2,EPHB2,ERBB4,EXOC5,EXT1,FEZF2,FGD1,FOXG1,GAP43,GPHN,GRIA1,GRIN1,GRIN2B,GSK3B,HCFC1,HCN1,HDAC4,HNRNPU,HOMER1,H…
GO:0065008	regulation of biological quality	120	3559	2.31e-17	ENSP00000025008,ENSP00000218075,ENSP00000222812,ENSP00000233535,ENSP00000249363,ENSP00000254976,ENSP00000257215,ENSP00000261205,ENSP00000261726,ENSP00000262367,ENSP00000262895,ENSP00000265459,ENSP00000266376,ENSP00000266546,ENSP00000275034,ENSP00000278379,ENSP00000280772,ENSP00000283179,ENSP00000286628,ENSP00000288135,ENSP00000288139,ENSP00000295987,ENSP00000298552,ENSP00000301030,ENSP00000303540…	ANK2,ANK3,ANKRD11,ARHGAP33,ATP1A3,ATP2B2,ATP8A1,ATRX,BCL11A,CACNA1A,CACNA1B,CACNA1C,CACNA1D,CACNA1G,CACNA2D1,CACNB2,CAMK2A,CAMK2B,CASK,CELF4,CHD7,CLSTN2,CLSTN3,CNR1,CNTN4,CREBBP,CSNK1E,CTNNA2,CUX2,DAGLA,DLG4,DMD,DMXL2,DOCK4,DPYSL2,DSCAM,EPHB2,ERBB4,EXOC5,FGD1,FRMPD4,GABRA1,GABRB3,GAD1,GIGYF2,GLRA2,GRIA1,GRID1,GRIK2,GRIK5,GRIN1,GRIN2A,GRIN2B,GRM1,GSK3B,HCFC1,HCN1,HNRNPU,HOMER1,ITPR1,JMJD1C,KCNB1,K…
GO:0048666	neuron development	51	758	1.36e-16	ENSP00000236925,ENSP00000280772,ENSP00000283268,ENSP00000295987,ENSP00000307134,ENSP00000307342,ENSP00000308725,ENSP00000309539,ENSP00000310094,ENSP00000324806,ENSP00000330572,ENSP00000332164,ENSP00000335592,ENSP00000338629,ENSP00000339004,ENSP00000341198,ENSP00000343690,ENSP00000344087,ENSP00000344479,ENSP00000344546,ENSP00000347710,ENSP00000352882,ENSP00000353508,ENSP00000353590,ENSP00000354778…	ANK3,APBB1,ARID1B,AUTS2,CAMK2A,CAMSAP2,CNR1,CNTN4,CNTNAP2,CTNNA2,CTNND2,DAB1,DLG4,DPYSL2,DPYSL3,DSCAM,EPHB2,EXT1,FEZF2,FOXG1,GABRA5,GABRB3,GAP43,GSK3B,HCN1,KIF5C,KIRREL3,MAP2,MAPK8IP2,MECP2,MYH10,MYT1L,NEO1,NFIB,NR4A2,NRCAM,NRXN1,NRXN3,OPHN1,PLXNA4,RELN,RERE,ROBO2,SLC12A5,SLC4A10,SLIT3,SLITRK5,STXBP1,SYN1,TAOK2,WASF1
GO:0007417	central nervous system development	54	861	1.99e-16	ENSP00000254846,ENSP00000261205,ENSP00000262450,ENSP00000264318,ENSP00000278379,ENSP00000282516,ENSP00000283268,ENSP00000298552,ENSP00000307479,ENSP00000309539,ENSP00000324806,ENSP00000335592,ENSP00000338185,ENSP00000338283,ENSP00000338629,ENSP00000339004,ENSP00000341280,ENSP00000342235,ENSP00000344479,ENSP00000347710,ENSP00000351015,ENSP00000352882,ENSP00000353508,ENSP00000353590,ENSP00000354478…	ARNT2,ATRX,CHD5,CHD7,CHD8,CIC,CNTN4,CNTN6,CNTNAP2,CTNNA2,DAB1,DLX1,DPYSL2,EPHB2,ERBB4,EXT1,FEZF2,FOXG1,GABRA4,GABRA5,GIGYF2,GRIN1,GRIN2A,GRIN2B,GSK3B,JARID2,KDM6B,KIRREL3,MAP2,MECP2,MYH10,NAV2,NF1,NFIB,NIPBL,NPAS2,NR4A2,NRCAM,NRXN1,OPHN1,PLCB1,PLXNA4,PTBP2,RELN,RERE,ROBO2,SATB2,SETD2,SLC1A2,SLC4A10,SLITRK5,SYT1,TBR1,TSC1
GO:0007420	brain development	46	650	1.25e-15	ENSP00000254846,ENSP00000261205,ENSP00000262450,ENSP00000278379,ENSP00000282516,ENSP00000283268,ENSP00000298552,ENSP00000307479,ENSP00000309539,ENSP00000324806,ENSP00000335592,ENSP00000338185,ENSP00000338629,ENSP00000339004,ENSP00000342235,ENSP00000344479,ENSP00000347710,ENSP00000351015,ENSP00000352882,ENSP00000353590,ENSP00000354478,ENSP00000354778,ENSP00000359216,ENSP00000360280,ENSP00000360608…	ARNT2,ATRX,CHD5,CHD7,CHD8,CIC,CNTN4,CNTNAP2,CTNNA2,DAB1,DLX1,DPYSL2,EPHB2,ERBB4,EXT1,FEZF2,FOXG1,GABRA5,GRIN1,GRIN2A,GRIN2B,GSK3B,KDM6B,KIRREL3,MECP2,MYH10,NF1,NFIB,NIPBL,NR4A2,NRXN1,OPHN1,PLCB1,PLXNA4,PTBP2,RELN,RERE,ROBO2,SATB2,SETD2,SLC1A2,SLC4A10,SLITRK5,SYT1,TBR1,TSC1
GO:0060322	head development	47	692	2.3e-15	ENSP00000254846,ENSP00000261205,ENSP00000262450,ENSP00000278379,ENSP00000282516,ENSP00000283268,ENSP00000298552,ENSP00000301030,ENSP00000307479,ENSP00000309539,ENSP00000324806,ENSP00000335592,ENSP00000338185,ENSP00000338629,ENSP00000339004,ENSP00000342235,ENSP00000344479,ENSP00000347710,ENSP00000351015,ENSP00000352882,ENSP00000353590,ENSP00000354478,ENSP00000354778,ENSP00000359216,ENSP00000360280…	ANKRD11,ARNT2,ATRX,CHD5,CHD7,CHD8,CIC,CNTN4,CNTNAP2,CTNNA2,DAB1,DLX1,DPYSL2,EPHB2,ERBB4,EXT1,FEZF2,FOXG1,GABRA5,GRIN1,GRIN2A,GRIN2B,GSK3B,KDM6B,KIRREL3,MECP2,MYH10,NF1,NFIB,NIPBL,NR4A2,NRXN1,OPHN1,PLCB1,PLXNA4,PTBP2,RELN,RERE,ROBO2,SATB2,SETD2,SLC1A2,SLC4A10,SLITRK5,SYT1,TBR1,TSC1
GO:0050794	regulation of cellular process	226	10484	3.35e-15	ENSP00000025008,ENSP00000035383,ENSP00000159111,ENSP00000161863,ENSP00000181839,ENSP00000218075,ENSP00000222812,ENSP00000233535,ENSP00000236925,ENSP00000238647,ENSP00000249363,ENSP00000253401,ENSP00000254846,ENSP00000254976,ENSP00000257215,ENSP00000257430,ENSP00000258484,ENSP00000259455,ENSP00000260983,ENSP00000261205,ENSP00000261726,ENSP00000262238,ENSP00000262367,ENSP00000262450,ENSP00000262895…	ANK2,ANK3,APBB1,APC,ARHGAP32,ARHGAP33,ARHGEF9,ARID1B,ARNT2,ASH1L,ATP8A1,ATRNL1,ATRX,AUTS2,BAZ2B,BCL11A,BIRC6,BRD4,BTAF1,CACNA1A,CACNA1C,CACNA1D,CACNA1G,CADM1,CAMK2A,CAMK2B,CAMSAP2,CAMTA1,CASK,CDC42BPB,CDK13,CELF4,CHD3,CHD5,CHD7,CHD8,CIC,CLASP1,CLSTN2,CLSTN3,CNKSR2,CNR1,CNTN4,CNTN6,CPEB4,CREBBP,CSNK1E,CTCF,CTNNA2,CTNND2,CUX2,DAB1,DAGLA,DAPK1,DCUN1D1,DDX3X,DLG4,DLX1,DMD,DOCK4,DPP10,DPP6,DPYSL2,DPYS…
GO:0031175	neuron projection development	44	616	4.44e-15	ENSP00000236925,ENSP00000280772,ENSP00000283268,ENSP00000307134,ENSP00000309539,ENSP00000310094,ENSP00000324806,ENSP00000330572,ENSP00000332164,ENSP00000338629,ENSP00000339004,ENSP00000341198,ENSP00000344087,ENSP00000344479,ENSP00000344546,ENSP00000347710,ENSP00000352882,ENSP00000353508,ENSP00000353590,ENSP00000354778,ENSP00000358513,ENSP00000360280,ENSP00000362399,ENSP00000363763,ENSP00000366283…	ANK3,APBB1,ARID1B,AUTS2,CAMK2A,CAMSAP2,CNR1,CNTN4,CNTNAP2,CTNNA2,CTNND2,DAB1,DLG4,DPYSL2,DSCAM,EPHB2,EXT1,FEZF2,FOXG1,GAP43,GSK3B,KIF5C,KIRREL3,MAP2,MAPK8IP2,MECP2,MYH10,NEO1,NFIB,NR4A2,NRCAM,NRXN1,NRXN3,OPHN1,PLXNA4,RELN,RERE,ROBO2,SLC12A5,SLIT3,SLITRK5,STXBP1,TAOK2,WASF1
GO:0048812	neuron projection morphogenesis	38	448	4.44e-15	ENSP00000280772,ENSP00000283268,ENSP00000307134,ENSP00000309539,ENSP00000310094,ENSP00000330572,ENSP00000332164,ENSP00000338629,ENSP00000339004,ENSP00000341198,ENSP00000344087,ENSP00000344479,ENSP00000347710,ENSP00000352882,ENSP00000353508,ENSP00000353590,ENSP00000354778,ENSP00000360280,ENSP00000362399,ENSP00000363763,ENSP00000366283,ENSP00000367446,ENSP00000368314,ENSP00000370340,ENSP00000376368…	ANK3,APBB1,AUTS2,CAMK2A,CNTN4,CNTNAP2,CTNNA2,CTNND2,DAB1,DLG4,DPYSL2,DSCAM,EPHB2,EXT1,FEZF2,FOXG1,GAP43,KIF5C,KIRREL3,MAP2,MAPK8IP2,MYH10,NEO1,NFIB,NR4A2,NRCAM,NRXN1,NRXN3,OPHN1,PLXNA4,RELN,RERE,ROBO2,SLIT3,SLITRK5,STXBP1,TAOK2,WASF1
GO:0043269	regulation of ion transport	44	618	4.79e-15	ENSP00000261205,ENSP00000266376,ENSP00000268712,ENSP00000280772,ENSP00000286628,ENSP00000288139,ENSP00000303540,ENSP00000305288,ENSP00000307342,ENSP00000319591,ENSP00000320025,ENSP00000330572,ENSP00000332116,ENSP00000333496,ENSP00000334382,ENSP00000346534,ENSP00000349320,ENSP00000349588,ENSP00000352011,ENSP00000352035,ENSP00000353362,ENSP00000354923,ENSP00000355133,ENSP00000358513,ENSP00000360423…	ANK2,ANK3,ATP8A1,CACNA1A,CACNA1B,CACNA1C,CACNA1D,CACNA1G,CACNA2D1,CACNA2D3,CACNB2,CAMK2A,CAMK2B,CHD7,CNR1,DAPK1,DLG4,DMD,DPP10,DPP6,EPHB2,GRIN1,HCN1,HOMER1,KCNB1,KCND2,KCND3,KCNMA1,KCNQ2,KCNQ3,MAPK8IP2,MYO5A,NCOR1,NLGN2,NOS1,NOS1AP,NRXN1,PDE4B,RELN,SCN1A,SCN2A,SCN8A,STXBP1,SYT1
GO:0051960	regulation of nervous system development	50	817	8.34e-15	ENSP00000035383,ENSP00000236925,ENSP00000254976,ENSP00000261205,ENSP00000261726,ENSP00000266546,ENSP00000282516,ENSP00000283268,ENSP00000288135,ENSP00000298552,ENSP00000305288,ENSP00000309539,ENSP00000320038,ENSP00000324806,ENSP00000338774,ENSP00000339004,ENSP00000342235,ENSP00000343690,ENSP00000347538,ENSP00000350364,ENSP00000351015,ENSP00000352882,ENSP00000353508,ENSP00000354207,ENSP00000354478…	APBB1,ARHGAP33,BCL11A,CAMK2B,CAMSAP2,CHD7,CLSTN2,CLSTN3,CNR1,CNTN4,CSNK1E,CUX2,DAB1,DLG4,DLX1,DMD,DPYSL2,DPYSL3,DSCAM,EPHB2,ERBB4,FEZF2,FOXG1,GRIN1,GSK3B,KIT,LRRC7,MAP2,MARK1,MECP2,NEGR1,NF1,NIPBL,NLGN2,NOS1,NRCAM,NRXN1,NTRK3,PLXNA4,RELN,RIMS1,ROBO2,SLITRK5,SNAP25,SYT1,SYT17,TBR1,TCF4,TSC1,UNC13A
GO:0048518	positive regulation of biological process	149	5459	9.44e-15	ENSP00000025008,ENSP00000035383,ENSP00000161863,ENSP00000181839,ENSP00000222812,ENSP00000233535,ENSP00000238647,ENSP00000253401,ENSP00000254846,ENSP00000254976,ENSP00000257430,ENSP00000261205,ENSP00000261726,ENSP00000262238,ENSP00000262367,ENSP00000262450,ENSP00000262895,ENSP00000263377,ENSP00000263710,ENSP00000264010,ENSP00000264606,ENSP00000265773,ENSP00000266546,ENSP00000267064,ENSP00000268712…	ANK2,ANK3,APBB1,APC,ARHGEF9,ARID1B,ARNT2,ASH1L,ATP8A1,ATRX,AUTS2,BCL11A,BIRC6,BRD4,CACNA1D,CACNA1G,CACNA2D1,CACNB2,CADM1,CAMK2A,CAMK2B,CAMTA1,CDK13,CELF4,CHD5,CHD7,CHD8,CLASP1,CLSTN2,CLSTN3,CNR1,CNTN6,CREBBP,CSNK1E,CTCF,CTNNA2,CUX2,DAB1,DAPK1,DCUN1D1,DDX3X,DLG4,DLX1,DMD,DOCK4,DPP10,DPYSL3,DSCAM,DYNC1H1,DYRK1A,EPHB2,ERBB4,FEZF2,FGD1,FOXG1,FOXP1,FRMPD4,GIGYF2,GRIK2,GRIK5,GRIN1,GRIN2A,GRIN2B,GRM1,GS…
GO:0048522	positive regulation of cellular process	139	4898	1.06e-14	ENSP00000025008,ENSP00000035383,ENSP00000161863,ENSP00000181839,ENSP00000222812,ENSP00000238647,ENSP00000253401,ENSP00000254846,ENSP00000254976,ENSP00000257430,ENSP00000261205,ENSP00000261726,ENSP00000262238,ENSP00000262367,ENSP00000262450,ENSP00000262895,ENSP00000263377,ENSP00000263710,ENSP00000264010,ENSP00000264606,ENSP00000265773,ENSP00000266546,ENSP00000267064,ENSP00000275034,ENSP00000277225…	ANK2,ANK3,APBB1,APC,ARHGEF9,ARID1B,ARNT2,ASH1L,ATP8A1,ATRX,AUTS2,BCL11A,BIRC6,BRD4,CACNA1G,CADM1,CAMK2A,CAMK2B,CAMTA1,CDK13,CELF4,CHD5,CHD7,CHD8,CLASP1,CLSTN2,CLSTN3,CNR1,CNTN6,CREBBP,CSNK1E,CTCF,CTNNA2,CUX2,DAB1,DAPK1,DCUN1D1,DDX3X,DLG4,DLX1,DMD,DOCK4,DPYSL3,DSCAM,DYNC1H1,DYRK1A,EPHB2,ERBB4,FEZF2,FGD1,FOXG1,FOXP1,FRMPD4,GIGYF2,GRIK2,GRIK5,GRIN1,GRIN2A,GRIN2B,GRM1,GSK3B,HCFC1,HDAC4,HNRNPU,HOMER1,…
GO:0050890	cognition	30	274	1.77e-14	ENSP00000254976,ENSP00000261726,ENSP00000265459,ENSP00000282516,ENSP00000288135,ENSP00000330572,ENSP00000335592,ENSP00000338185,ENSP00000344801,ENSP00000351015,ENSP00000354778,ENSP00000358513,ENSP00000360608,ENSP00000363763,ENSP00000371084,ENSP00000374205,ENSP00000379818,ENSP00000382428,ENSP00000385142,ENSP00000387694,ENSP00000392028,ENSP00000392423,ENSP00000395535,ENSP00000409667,ENSP00000428994…	ATP8A1,CHD7,CIC,CNR1,CNTNAP2,CUX2,DLG4,EPHB2,GABRA5,GRIA1,GRIN1,GRIN2A,GRIN2B,KIT,MAPK8IP2,MECP2,MEIS2,NF1,NIPBL,NRXN1,NRXN2,NRXN3,PLCB1,RELN,SHANK2,SLC12A5,SLC24A2,SNAP25,SYNJ1,TBR1
GO:0007612	learning	23	137	1.79e-14	ENSP00000254976,ENSP00000265459,ENSP00000288135,ENSP00000330572,ENSP00000335592,ENSP00000344801,ENSP00000351015,ENSP00000354778,ENSP00000360608,ENSP00000363763,ENSP00000371084,ENSP00000374205,ENSP00000379818,ENSP00000382428,ENSP00000385142,ENSP00000387694,ENSP00000392423,ENSP00000395535,ENSP00000409667,ENSP00000451648,ENSP00000453793,ENSP00000458663,ENSP00000469689	ATP8A1,CIC,CNTNAP2,DLG4,EPHB2,GABRA5,GRIN1,GRIN2A,KIT,MAPK8IP2,MECP2,MEIS2,NF1,NRXN1,NRXN2,NRXN3,RELN,SHANK2,SLC12A5,SLC24A2,SNAP25,SYNJ1,TBR1
GO:0048468	cell development	68	1493	1.85e-14	ENSP00000161863,ENSP00000236925,ENSP00000262450,ENSP00000264606,ENSP00000265773,ENSP00000280772,ENSP00000283179,ENSP00000283268,ENSP00000288135,ENSP00000295987,ENSP00000307134,ENSP00000307342,ENSP00000308725,ENSP00000309539,ENSP00000310094,ENSP00000324806,ENSP00000330572,ENSP00000332164,ENSP00000334382,ENSP00000335592,ENSP00000338629,ENSP00000339004,ENSP00000341198,ENSP00000342235,ENSP00000343690…	ANK2,ANK3,APBB1,ARID1B,ATRX,AUTS2,CAMK2A,CAMSAP2,CELF4,CHD5,CNR1,CNTN4,CNTNAP2,CTNNA2,CTNND2,DAB1,DLG4,DMD,DPYSL2,DPYSL3,DSCAM,EPHB2,ERBB4,EXT1,FEZF2,FOXG1,FOXP1,GABRA5,GABRB3,GAP43,GSK3B,HCN1,HDAC4,HNRNPU,HOMER1,KIF5C,KIRREL3,KIT,MAP2,MAPK8IP2,MECP2,MYH10,MYT1L,NEO1,NF1,NFIB,NR4A2,NRCAM,NRXN1,NRXN3,OPHN1,PLXNA4,RELN,RERE,RFX3,ROBO2,SATB2,SETD2,SLC12A5,SLC4A10,SLIT3,SLITRK5,SMARCA2,STXBP1,SYN1,TA…
GO:0023052	signaling	142	5108	1.92e-14	ENSP00000035383,ENSP00000218075,ENSP00000222812,ENSP00000249363,ENSP00000253401,ENSP00000254976,ENSP00000257215,ENSP00000257430,ENSP00000259455,ENSP00000261205,ENSP00000262367,ENSP00000262895,ENSP00000264318,ENSP00000264606,ENSP00000265085,ENSP00000265459,ENSP00000266376,ENSP00000266546,ENSP00000275034,ENSP00000278379,ENSP00000280377,ENSP00000280772,ENSP00000287766,ENSP00000288135,ENSP00000288139…	ANK2,ANK3,APBB1,APC,ARHGAP32,ARHGAP33,ARHGEF9,ARID1B,ASH1L,ATP1A3,ATRNL1,ATRX,BCL11A,CACNA1B,CACNA1C,CACNA1D,CACNA1G,CACNA2D1,CACNB2,CAMK2A,CAMK2B,CASK,CDC42BPB,CDH8,CHD8,CLSTN3,CNR1,CNTN6,CNTNAP2,CPEB4,CREBBP,CSNK1E,CTNND2,DAB1,DAGLA,DAPK1,DDX3X,DLG4,DLGAP1,DLGAP2,DLGAP3,DMD,DOCK4,DPYSL2,DST,EPHB2,ERBB4,EXT1,FGD1,GABBR2,GABRA1,GABRA3,GABRA4,GABRA5,GABRB3,GAD1,GAP43,GIGYF2,GLRA2,GPR85,GRIA1,GRID1…
GO:0048667	cell morphogenesis involved in neuron differentiation	35	400	2.5e-14	ENSP00000280772,ENSP00000283268,ENSP00000307134,ENSP00000309539,ENSP00000310094,ENSP00000330572,ENSP00000332164,ENSP00000338629,ENSP00000339004,ENSP00000341198,ENSP00000344087,ENSP00000344479,ENSP00000347710,ENSP00000352882,ENSP00000353508,ENSP00000353590,ENSP00000360280,ENSP00000362399,ENSP00000363763,ENSP00000366283,ENSP00000367446,ENSP00000368314,ENSP00000370340,ENSP00000377372,ENSP00000380602…	ANK3,APBB1,AUTS2,CAMK2A,CNTN4,CTNNA2,CTNND2,DAB1,DLG4,DPYSL2,DSCAM,EPHB2,EXT1,FEZF2,FOXG1,GAP43,KIF5C,MAP2,MAPK8IP2,MYH10,NEO1,NFIB,NR4A2,NRCAM,NRXN1,NRXN3,OPHN1,PLXNA4,RELN,RERE,ROBO2,SLIT3,SLITRK5,STXBP1,TAOK2
GO:0007611	learning or memory	28	237	2.79e-14	ENSP00000254976,ENSP00000261726,ENSP00000265459,ENSP00000288135,ENSP00000330572,ENSP00000335592,ENSP00000338185,ENSP00000344801,ENSP00000351015,ENSP00000354778,ENSP00000358513,ENSP00000360608,ENSP00000363763,ENSP00000371084,ENSP00000374205,ENSP00000379818,ENSP00000382428,ENSP00000385142,ENSP00000387694,ENSP00000392423,ENSP00000395535,ENSP00000409667,ENSP00000428994,ENSP00000451648,ENSP00000453793…	ATP8A1,CIC,CNR1,CNTNAP2,CUX2,DLG4,EPHB2,GABRA5,GRIA1,GRIN1,GRIN2A,GRIN2B,KIT,MAPK8IP2,MECP2,MEIS2,NF1,NRXN1,NRXN2,NRXN3,PLCB1,RELN,SHANK2,SLC12A5,SLC24A2,SNAP25,SYNJ1,TBR1
GO:0034765	regulation of ion transmembrane transport	36	434	4.08e-14	ENSP00000266376,ENSP00000280772,ENSP00000286628,ENSP00000288139,ENSP00000303540,ENSP00000305288,ENSP00000307342,ENSP00000319591,ENSP00000320025,ENSP00000330572,ENSP00000332116,ENSP00000333496,ENSP00000334382,ENSP00000346534,ENSP00000349320,ENSP00000349588,ENSP00000352011,ENSP00000352035,ENSP00000353362,ENSP00000354923,ENSP00000355133,ENSP00000360423,ENSP00000360806,ENSP00000363763,ENSP00000364586…	ANK2,ANK3,CACNA1A,CACNA1B,CACNA1C,CACNA1D,CACNA1G,CACNA2D1,CACNA2D3,CACNB2,CHD7,DAPK1,DLG4,DMD,DPP10,DPP6,EPHB2,HCN1,HOMER1,KCNB1,KCND2,KCND3,KCNMA1,KCNQ2,KCNQ3,MAPK8IP2,MYO5A,NLGN2,NOS1,NOS1AP,NRXN1,PDE4B,RELN,SCN1A,SCN2A,SCN8A
GO:0030030	cell projection organization	56	1067	4.18e-14	ENSP00000236925,ENSP00000263710,ENSP00000280772,ENSP00000283268,ENSP00000288135,ENSP00000298552,ENSP00000307134,ENSP00000309539,ENSP00000310094,ENSP00000324806,ENSP00000330572,ENSP00000332164,ENSP00000338629,ENSP00000339004,ENSP00000341198,ENSP00000344087,ENSP00000344314,ENSP00000344479,ENSP00000344546,ENSP00000347710,ENSP00000348965,ENSP00000352882,ENSP00000353508,ENSP00000353590,ENSP00000354778…	ANK3,APBB1,ARID1B,ATP1A3,AUTS2,CAMK2A,CAMSAP2,CLASP1,CNR1,CNTN4,CNTNAP2,CSNK1E,CTNNA2,CTNND2,DAB1,DLG4,DMD,DPYSL2,DSCAM,DYNC1H1,EPHB2,EXOC5,EXT1,FEZF2,FGD1,FOXG1,GAP43,GSK3B,KIF5C,KIRREL3,KIT,MAP2,MAPK8IP2,MECP2,MYH10,NEO1,NFIB,NR4A2,NRCAM,NRXN1,NRXN3,OCRL,OFD1,OPHN1,PLXNA4,RELN,RERE,RFX3,ROBO2,SLC12A5,SLIT3,SLITRK5,STXBP1,TAOK2,TSC1,WASF1
GO:0120036	plasma membrane bounded cell projection organization	55	1034	4.55e-14	ENSP00000236925,ENSP00000263710,ENSP00000280772,ENSP00000283268,ENSP00000288135,ENSP00000307134,ENSP00000309539,ENSP00000310094,ENSP00000324806,ENSP00000330572,ENSP00000332164,ENSP00000338629,ENSP00000339004,ENSP00000341198,ENSP00000344087,ENSP00000344314,ENSP00000344479,ENSP00000344546,ENSP00000347710,ENSP00000348965,ENSP00000352882,ENSP00000353508,ENSP00000353590,ENSP00000354778,ENSP00000354923…	ANK3,APBB1,ARID1B,ATP1A3,AUTS2,CAMK2A,CAMSAP2,CLASP1,CNR1,CNTN4,CNTNAP2,CSNK1E,CTNNA2,CTNND2,DAB1,DLG4,DMD,DPYSL2,DSCAM,DYNC1H1,EPHB2,EXOC5,EXT1,FEZF2,FGD1,FOXG1,GAP43,GSK3B,KIF5C,KIRREL3,KIT,MAP2,MAPK8IP2,MECP2,MYH10,NEO1,NFIB,NR4A2,NRCAM,NRXN1,NRXN3,OCRL,OFD1,OPHN1,PLXNA4,RELN,RERE,RFX3,ROBO2,SLC12A5,SLIT3,SLITRK5,STXBP1,TAOK2,WASF1
GO:0032879	regulation of localization	91	2524	4.74e-14	ENSP00000222812,ENSP00000233535,ENSP00000254976,ENSP00000257430,ENSP00000261205,ENSP00000262895,ENSP00000263710,ENSP00000264606,ENSP00000266376,ENSP00000266546,ENSP00000268712,ENSP00000278379,ENSP00000280772,ENSP00000282516,ENSP00000283179,ENSP00000283268,ENSP00000286628,ENSP00000288135,ENSP00000288139,ENSP00000295987,ENSP00000303540,ENSP00000305288,ENSP00000305355,ENSP00000306253,ENSP00000307342…	ANK2,ANK3,APBB1,APC,ASTN2,ATP8A1,CACNA1A,CACNA1B,CACNA1C,CACNA1D,CACNA1G,CACNA2D1,CACNA2D3,CACNB2,CADM1,CAMK2A,CAMK2B,CHD7,CLASP1,CLSTN3,CNR1,CSNK1E,DAPK1,DLG4,DMD,DOCK4,DPP10,DPP6,DPYSL3,DSCAM,DYNC1H1,EPHB2,ERBB4,FEZF2,FOXP1,GRIK5,GRIN1,GSK3B,HCN1,HDAC4,HNRNPU,HOMER1,ITPR1,KCNB1,KCND2,KCND3,KCNMA1,KCNQ2,KCNQ3,KIT,MAP2,MAPK8IP2,MECP2,MYH10,MYO5A,NCOR1,NF1,NIPBL,NLGN2,NOS1,NOS1AP,NRXN1,NTRK3,OPHN1…
GO:0030154	cell differentiation	110	3457	5.92e-14	ENSP00000035383,ENSP00000161863,ENSP00000236925,ENSP00000254846,ENSP00000254976,ENSP00000257215,ENSP00000261205,ENSP00000261726,ENSP00000262238,ENSP00000262450,ENSP00000264606,ENSP00000265773,ENSP00000267260,ENSP00000280772,ENSP00000282516,ENSP00000283179,ENSP00000283268,ENSP00000288135,ENSP00000295987,ENSP00000298552,ENSP00000307134,ENSP00000307342,ENSP00000308725,ENSP00000309539,ENSP00000310094…	ANK2,ANK3,APBB1,ARHGAP33,ARID1B,ATP2B2,ATRX,AUTS2,BCL11A,CADM1,CAMK2A,CAMK2B,CAMSAP2,CELF4,CHD5,CHD7,CNR1,CNTN4,CNTN6,CNTNAP2,CSNK1E,CTNNA2,CTNND2,CUX2,DAB1,DAGLA,DLG4,DLX1,DMD,DPYSL2,DPYSL3,DSCAM,ELAVL3,EPHB2,ERBB4,EXT1,FEZF2,FOXG1,FOXP1,GABRA5,GABRB3,GAP43,GGNBP2,GIGYF2,GRIN1,GRIN2A,GSK3B,HCN1,HDAC4,HNRNPU,HOMER1,HUWE1,JARID2,KAT6A,KDM6A,KDM6B,KIF5C,KIRREL3,KIT,LRRC7,MAP2,MAPK8IP2,MARK1,MECP2,M…
GO:0006325	chromatin organization	44	683	9.4e-14	ENSP00000159111,ENSP00000254846,ENSP00000258484,ENSP00000262367,ENSP00000262450,ENSP00000263377,ENSP00000264010,ENSP00000264606,ENSP00000265773,ENSP00000267064,ENSP00000268712,ENSP00000277225,ENSP00000280377,ENSP00000283179,ENSP00000305355,ENSP00000306983,ENSP00000309555,ENSP00000316512,ENSP00000338629,ENSP00000340648,ENSP00000341280,ENSP00000343535,ENSP00000344546,ENSP00000346986,ENSP00000352185…	APBB1,ARID1B,ASH1L,ATRX,BAZ2B,BRD4,CHD3,CHD5,CHD7,CHD8,CREBBP,CTCF,EHMT1,EP400,EPC2,HCFC1,HDAC4,HNRNPU,HUWE1,JARID2,JMJD1C,KAT6A,KDM4B,KDM6A,KDM6B,MECP2,NCOR1,NSD1,OGT,PHF2,PRKCB,RERE,SATB2,SETD2,SMARCA2,SMARCC2,TLK2,TOP1,USP15,USP7,WAC,YEATS2,ZMYND11,ZNF462
GO:0120035	regulation of plasma membrane bounded cell projection organization	41	600	1.48e-13	ENSP00000035383,ENSP00000236925,ENSP00000254976,ENSP00000257430,ENSP00000261205,ENSP00000261726,ENSP00000264606,ENSP00000283268,ENSP00000288135,ENSP00000298552,ENSP00000309539,ENSP00000320038,ENSP00000324806,ENSP00000334382,ENSP00000338774,ENSP00000343690,ENSP00000344087,ENSP00000347538,ENSP00000350364,ENSP00000352882,ENSP00000353508,ENSP00000354207,ENSP00000354923,ENSP00000358513,ENSP00000360280…	APBB1,APC,ARHGAP33,AUTS2,BCL11A,CAMK2B,CAMSAP2,CNR1,CUX2,DAB1,DLG4,DMD,DPYSL2,DPYSL3,DSCAM,EPHB2,FEZF2,GAP43,GRIN1,GRIN2B,GSK3B,HDAC4,HOMER1,KIT,LRRC7,MAP2,MARK1,NEGR1,NRCAM,NRXN1,NTRK3,PLXNA4,RELN,RIMS1,ROBO2,SNAP25,SYT1,SYT17,TBR1,TSC1,UNC13A
GO:0051128	regulation of cellular component organization	85	2306	1.74e-13	ENSP00000035383,ENSP00000181839,ENSP00000222812,ENSP00000236925,ENSP00000249363,ENSP00000254976,ENSP00000257430,ENSP00000260983,ENSP00000261205,ENSP00000261726,ENSP00000262895,ENSP00000263710,ENSP00000264010,ENSP00000264606,ENSP00000265773,ENSP00000266546,ENSP00000275034,ENSP00000282516,ENSP00000283179,ENSP00000283268,ENSP00000288135,ENSP00000298552,ENSP00000305288,ENSP00000309539,ENSP00000309555…	APBB1,APC,ARHGAP33,ATP8A1,ATRX,AUTS2,BCL11A,CAMK2B,CAMSAP2,CDK13,CLASP1,CLSTN2,CLSTN3,CNR1,CSNK1E,CTCF,CTNNA2,CUX2,DAB1,DDX3X,DLG4,DMD,DPYSL2,DPYSL3,DSCAM,DYNC1H1,DYRK1A,EPHB2,FEZF2,FGD1,FRMPD4,GAP43,GRIK5,GRIN1,GRIN2B,GSK3B,HCFC1,HDAC4,HECW2,HNRNPU,HOMER1,JARID2,KIT,LRRC4,LRRC7,MAP2,MARK1,MECP2,MYH10,NEGR1,NIPBL,NLGN2,NOS1,NRCAM,NRXN1,NSD1,NTRK3,OGT,OPHN1,PHF2,PHIP,PLCB1,PLXNA4,QRICH1,RELN,RIMS1…
GO:0007154	cell communication	141	5219	2.48e-13	ENSP00000035383,ENSP00000218075,ENSP00000222812,ENSP00000249363,ENSP00000253401,ENSP00000254976,ENSP00000257215,ENSP00000257430,ENSP00000259455,ENSP00000261205,ENSP00000262367,ENSP00000262895,ENSP00000264318,ENSP00000264606,ENSP00000265085,ENSP00000265459,ENSP00000266376,ENSP00000266546,ENSP00000275034,ENSP00000278379,ENSP00000280377,ENSP00000280772,ENSP00000287766,ENSP00000288135,ENSP00000288139…	ANK2,ANK3,APBB1,APC,ARHGAP32,ARHGAP33,ARHGEF9,ARID1B,ASH1L,ATP1A3,ATRNL1,ATRX,BCL11A,CACNA1B,CACNA1C,CACNA1D,CACNA1G,CACNA2D1,CACNB2,CAMK2A,CAMK2B,CASK,CDC42BPB,CDH8,CHD8,CLSTN3,CNR1,CNTN6,CNTNAP2,CPEB4,CREBBP,CSNK1E,CTNND2,DAB1,DAGLA,DAPK1,DDX3X,DLG4,DLGAP1,DLGAP2,DMD,DOCK4,DPYSL2,DST,EPHB2,ERBB4,EXT1,FGD1,GABBR2,GABRA1,GABRA3,GABRA4,GABRA5,GABRB3,GAD1,GAP43,GIGYF2,GLRA2,GPR85,GRIA1,GRID1,GRIK2,…
GO:0034762	regulation of transmembrane transport	38	524	2.72e-13	ENSP00000266376,ENSP00000278379,ENSP00000280772,ENSP00000286628,ENSP00000288139,ENSP00000303540,ENSP00000305288,ENSP00000305355,ENSP00000307342,ENSP00000319591,ENSP00000320025,ENSP00000330572,ENSP00000332116,ENSP00000333496,ENSP00000334382,ENSP00000346534,ENSP00000349320,ENSP00000349588,ENSP00000352011,ENSP00000352035,ENSP00000353362,ENSP00000354923,ENSP00000355133,ENSP00000360423,ENSP00000360806…	ANK2,ANK3,CACNA1A,CACNA1B,CACNA1C,CACNA1D,CACNA1G,CACNA2D1,CACNA2D3,CACNB2,CHD7,DAPK1,DLG4,DMD,DPP10,DPP6,EPHB2,HCN1,HOMER1,KCNB1,KCND2,KCND3,KCNMA1,KCNQ2,KCNQ3,MAPK8IP2,MYO5A,NLGN2,NOS1,NOS1AP,NRXN1,PDE4B,PRKCB,RELN,SCN1A,SCN2A,SCN8A,SLC1A2
GO:0051049	regulation of transport	71	1732	4.37e-13	ENSP00000222812,ENSP00000233535,ENSP00000254976,ENSP00000261205,ENSP00000262895,ENSP00000263710,ENSP00000266376,ENSP00000268712,ENSP00000278379,ENSP00000280772,ENSP00000286628,ENSP00000288139,ENSP00000295987,ENSP00000303540,ENSP00000305288,ENSP00000305355,ENSP00000306253,ENSP00000307342,ENSP00000319591,ENSP00000320025,ENSP00000321826,ENSP00000324806,ENSP00000329797,ENSP00000330572,ENSP00000332116…	ANK2,ANK3,APBB1,ATP8A1,CACNA1A,CACNA1B,CACNA1C,CACNA1D,CACNA1G,CACNA2D1,CACNA2D3,CACNB2,CADM1,CAMK2A,CAMK2B,CHD7,CLASP1,CNR1,DAPK1,DLG4,DMD,DPP10,DPP6,DYNC1H1,EPHB2,FOXP1,GRIK5,GRIN1,GSK3B,HCN1,HOMER1,ITPR1,KCNB1,KCND2,KCND3,KCNMA1,KCNQ2,KCNQ3,MAP2,MAPK8IP2,MYH10,MYO5A,NCOR1,NF1,NLGN2,NOS1,NOS1AP,NRXN1,OPHN1,PDE4B,PRKCB,RAPGEF4,RELN,RFX3,RIMS1,RIMS3,SCN1A,SCN2A,SCN8A,SETD2,SLC1A2,SLC30A3,SNAP25,S…
GO:0010646	regulation of cell communication	105	3327	5.9e-13	ENSP00000025008,ENSP00000222812,ENSP00000249363,ENSP00000253401,ENSP00000254976,ENSP00000257430,ENSP00000261205,ENSP00000261726,ENSP00000262367,ENSP00000262450,ENSP00000262895,ENSP00000263377,ENSP00000266376,ENSP00000266546,ENSP00000268712,ENSP00000275034,ENSP00000280772,ENSP00000288135,ENSP00000288139,ENSP00000295987,ENSP00000298552,ENSP00000305288,ENSP00000305355,ENSP00000306253,ENSP00000306522…	ANK2,ANK3,APC,ARHGAP32,ARHGAP33,ARHGEF9,ASH1L,AUTS2,BIRC6,BRD4,CACNA1A,CACNA1C,CACNA1D,CAMK2A,CAMK2B,CAMTA1,CELF4,CHD5,CHD7,CHD8,CLSTN2,CLSTN3,CNKSR2,CNR1,CNTN4,CNTN6,CREBBP,CSNK1E,CTNND2,CUX2,DAB1,DAPK1,DDX3X,DLG4,DLX1,DMD,DYRK1A,EPHB2,ERBB4,FGD1,FOXP1,GGNBP2,GRIA1,GRIK2,GRIK5,GRIN1,GRIN2A,GRIN2B,GRM1,GSK3B,HOMER1,ITPR1,KAT6A,KCNB1,KIT,LRRC4,MAPK8IP2,MBD5,MECP2,MED13,MYO5A,NCOR1,NEO1,NF1,NLGN2,N…
GO:0050767	regulation of neurogenesis	44	730	7.5e-13	ENSP00000035383,ENSP00000236925,ENSP00000254976,ENSP00000261205,ENSP00000261726,ENSP00000282516,ENSP00000283268,ENSP00000288135,ENSP00000298552,ENSP00000309539,ENSP00000320038,ENSP00000324806,ENSP00000338774,ENSP00000339004,ENSP00000342235,ENSP00000343690,ENSP00000347538,ENSP00000350364,ENSP00000351015,ENSP00000352882,ENSP00000353508,ENSP00000354207,ENSP00000354478,ENSP00000354923,ENSP00000358513…	APBB1,ARHGAP33,BCL11A,CAMK2B,CAMSAP2,CHD7,CNR1,CNTN4,CSNK1E,CUX2,DAB1,DLG4,DLX1,DMD,DPYSL2,DPYSL3,DSCAM,EPHB2,ERBB4,FEZF2,FOXG1,GRIN1,GSK3B,KIT,LRRC7,MAP2,MARK1,NEGR1,NF1,NIPBL,NOS1,NRCAM,NTRK3,PLXNA4,RELN,RIMS1,ROBO2,SNAP25,SYT1,SYT17,TBR1,TCF4,TSC1,UNC13A
GO:0050877	nervous system process	59	1271	8.61e-13	ENSP00000218075,ENSP00000254976,ENSP00000261726,ENSP00000262895,ENSP00000265459,ENSP00000267260,ENSP00000280772,ENSP00000282516,ENSP00000288135,ENSP00000288139,ENSP00000303540,ENSP00000305288,ENSP00000306522,ENSP00000308725,ENSP00000320025,ENSP00000324806,ENSP00000330148,ENSP00000330572,ENSP00000333496,ENSP00000335592,ENSP00000338185,ENSP00000344801,ENSP00000346534,ENSP00000351015,ENSP00000352011…	ANK3,ATP2B2,ATP8A1,CACNA1D,CACNA1G,CACNB2,CAMTA1,CHD7,CIC,CNR1,CNTNAP2,CTNNA2,CUX2,DLG4,EPHB2,FBXO11,GABRA1,GABRA5,GABRB3,GIGYF2,GLRA2,GRIA1,GRID1,GRIK2,GRIK5,GRIN1,GRIN2A,GRIN2B,GRM1,GSK3B,KCND2,KIT,MAPK8IP2,MECP2,MEIS2,MYH10,MYO5A,NAV2,NF1,NIPBL,NLGN2,NRCAM,NRXN1,NRXN2,NRXN3,PDE4A,PLCB1,RELN,RIMS1,SCN1A,SCN2A,SCN8A,SHANK2,SLC12A5,SLC24A2,SNAP25,SRRM4,SYNJ1,TBR1
GO:0023051	regulation of signaling	105	3360	1.07e-12	ENSP00000025008,ENSP00000222812,ENSP00000249363,ENSP00000253401,ENSP00000254976,ENSP00000257430,ENSP00000261205,ENSP00000261726,ENSP00000262367,ENSP00000262450,ENSP00000262895,ENSP00000263377,ENSP00000266376,ENSP00000266546,ENSP00000268712,ENSP00000275034,ENSP00000288135,ENSP00000288139,ENSP00000295987,ENSP00000298552,ENSP00000305288,ENSP00000305355,ENSP00000306253,ENSP00000306522,ENSP00000307134…	ANK2,APC,ARHGAP32,ARHGAP33,ARHGEF9,ASH1L,ATP2B2,AUTS2,BIRC6,BRD4,CACNA1A,CACNA1C,CACNA1D,CAMK2A,CAMK2B,CAMTA1,CELF4,CHD5,CHD7,CHD8,CLSTN2,CLSTN3,CNKSR2,CNR1,CNTN4,CNTN6,CREBBP,CSNK1E,CTNND2,CUX2,DAB1,DAPK1,DDX3X,DLG4,DLX1,DMD,DYRK1A,EPHB2,ERBB4,FGD1,FOXP1,GGNBP2,GRIA1,GRIK2,GRIK5,GRIN1,GRIN2A,GRIN2B,GRM1,GSK3B,HOMER1,ITPR1,KAT6A,KCNB1,KIT,LRRC4,MAPK8IP2,MBD5,MECP2,MED13,MYO5A,NCOR1,NEO1,NF1,NLGN2…
GO:0030900	forebrain development	31	366	2.21e-12	ENSP00000254846,ENSP00000262450,ENSP00000278379,ENSP00000283268,ENSP00000298552,ENSP00000324806,ENSP00000338185,ENSP00000339004,ENSP00000342235,ENSP00000344479,ENSP00000347710,ENSP00000351015,ENSP00000352882,ENSP00000353590,ENSP00000354478,ENSP00000354778,ENSP00000360280,ENSP00000360608,ENSP00000362441,ENSP00000363763,ENSP00000366283,ENSP00000367446,ENSP00000370340,ENSP00000374205,ENSP00000386759…	ATRX,CHD5,CHD7,CNTNAP2,DAB1,DLX1,EPHB2,ERBB4,EXT1,FEZF2,FOXG1,GRIN1,GSK3B,KDM6B,KIRREL3,MYH10,NF1,NFIB,NR4A2,OPHN1,PLCB1,PLXNA4,RELN,ROBO2,SATB2,SETD2,SLC1A2,SLC4A10,SLITRK5,TBR1,TSC1
GO:0050806	positive regulation of synaptic transmission	20	126	2.79e-12	ENSP00000222812,ENSP00000254976,ENSP00000261205,ENSP00000261726,ENSP00000266546,ENSP00000305288,ENSP00000344801,ENSP00000360608,ENSP00000362399,ENSP00000363763,ENSP00000379818,ENSP00000382428,ENSP00000385142,ENSP00000392423,ENSP00000395535,ENSP00000397026,ENSP00000402460,ENSP00000428417,ENSP00000429562,ENSP00000469689	CLSTN2,CLSTN3,CUX2,DLG4,EPHB2,GRIK2,GRIN1,GRIN2A,MECP2,NLGN2,NRXN1,RELN,RIMS1,SHANK2,SLC24A2,SNAP25,STX1A,STXBP1,SYT1,UNC13A
GO:0061564	axon development	31	377	4.47e-12	ENSP00000236925,ENSP00000280772,ENSP00000283268,ENSP00000309539,ENSP00000310094,ENSP00000332164,ENSP00000339004,ENSP00000341198,ENSP00000344087,ENSP00000344479,ENSP00000347710,ENSP00000352882,ENSP00000353508,ENSP00000353590,ENSP00000358513,ENSP00000360280,ENSP00000362399,ENSP00000363763,ENSP00000366283,ENSP00000367446,ENSP00000368314,ENSP00000370340,ENSP00000377372,ENSP00000380602,ENSP00000384638…	ANK3,APBB1,AUTS2,CAMSAP2,CNR1,CNTN4,CTNNA2,DAB1,DPYSL2,EPHB2,EXT1,FEZF2,FOXG1,GAP43,KIF5C,MAP2,MYH10,NEO1,NFIB,NR4A2,NRCAM,NRXN1,NRXN3,OPHN1,PLXNA4,RELN,ROBO2,SLIT3,SLITRK5,STXBP1,TAOK2
GO:0003008	system process	71	1827	5.01e-12	ENSP00000218075,ENSP00000254976,ENSP00000261726,ENSP00000262895,ENSP00000264606,ENSP00000265459,ENSP00000266376,ENSP00000267260,ENSP00000280772,ENSP00000282516,ENSP00000286628,ENSP00000288135,ENSP00000288139,ENSP00000303540,ENSP00000305288,ENSP00000306522,ENSP00000308725,ENSP00000319591,ENSP00000320025,ENSP00000324806,ENSP00000330148,ENSP00000330572,ENSP00000333496,ENSP00000334382,ENSP00000335592…	ANK2,ANK3,ATP2B2,ATP8A1,CACNA1B,CACNA1C,CACNA1D,CACNA1G,CACNA2D1,CACNB2,CAMTA1,CHD7,CIC,CNR1,CNTNAP2,CTNNA2,CUX2,DLG4,DMD,DOCK4,EPHB2,FBXO11,GABRA1,GABRA5,GABRB3,GIGYF2,GLRA2,GRIA1,GRID1,GRIK2,GRIK5,GRIN1,GRIN2A,GRIN2B,GRM1,GSK3B,HDAC4,HOMER1,KCND2,KCND3,KCNMA1,KDM6A,KIT,MAPK8IP2,MECP2,MEIS2,MYH10,MYO5A,NAV2,NF1,NIPBL,NLGN2,NOS1,NRCAM,NRXN1,NRXN2,NRXN3,PDE4A,PLCB1,RELN,RIMS1,SCN1A,SCN2A,SCN8A,SHA…
GO:0060284	regulation of cell development	46	846	5.39e-12	ENSP00000035383,ENSP00000236925,ENSP00000254976,ENSP00000261205,ENSP00000261726,ENSP00000264606,ENSP00000282516,ENSP00000283268,ENSP00000288135,ENSP00000298552,ENSP00000309539,ENSP00000320038,ENSP00000324806,ENSP00000338774,ENSP00000339004,ENSP00000342235,ENSP00000343690,ENSP00000347538,ENSP00000350364,ENSP00000351015,ENSP00000352882,ENSP00000353508,ENSP00000354207,ENSP00000354478,ENSP00000354923…	APBB1,ARHGAP33,BCL11A,CAMK2B,CAMSAP2,CHD7,CNR1,CNTN4,CSNK1E,CUX2,DAB1,DLG4,DLX1,DMD,DPYSL2,DPYSL3,DSCAM,EPHB2,ERBB4,FEZF2,FOXG1,GRIN1,GSK3B,HDAC4,KIT,LRRC7,MAP2,MARK1,NEGR1,NF1,NIPBL,NOS1,NRCAM,NTRK3,PLXNA4,RELN,RFX3,RIMS1,ROBO2,SNAP25,SYT1,SYT17,TBR1,TCF4,TSC1,UNC13A
GO:0010975	regulation of neuron projection development	33	443	8.32e-12	ENSP00000035383,ENSP00000236925,ENSP00000254976,ENSP00000261205,ENSP00000261726,ENSP00000283268,ENSP00000298552,ENSP00000309539,ENSP00000320038,ENSP00000324806,ENSP00000338774,ENSP00000343690,ENSP00000347538,ENSP00000350364,ENSP00000352882,ENSP00000353508,ENSP00000354207,ENSP00000354923,ENSP00000358513,ENSP00000360280,ENSP00000360608,ENSP00000363763,ENSP00000368314,ENSP00000374205,ENSP00000379098…	APBB1,ARHGAP33,BCL11A,CAMK2B,CAMSAP2,CNR1,CUX2,DAB1,DLG4,DMD,DPYSL2,DPYSL3,DSCAM,EPHB2,FEZF2,GRIN1,GSK3B,LRRC7,MAP2,MARK1,NEGR1,NRCAM,NTRK3,PLXNA4,RELN,RIMS1,ROBO2,SNAP25,SYT1,SYT17,TBR1,TSC1,UNC13A
GO:0045664	regulation of neuron differentiation	38	595	9.45e-12	ENSP00000035383,ENSP00000236925,ENSP00000254976,ENSP00000261205,ENSP00000261726,ENSP00000283268,ENSP00000298552,ENSP00000309539,ENSP00000320038,ENSP00000324806,ENSP00000338774,ENSP00000339004,ENSP00000343690,ENSP00000347538,ENSP00000350364,ENSP00000352882,ENSP00000353508,ENSP00000354207,ENSP00000354478,ENSP00000354923,ENSP00000358513,ENSP00000360280,ENSP00000360608,ENSP00000363763,ENSP00000368314…	APBB1,ARHGAP33,BCL11A,CAMK2B,CAMSAP2,CNR1,CNTN4,CSNK1E,CUX2,DAB1,DLG4,DLX1,DMD,DPYSL2,DPYSL3,DSCAM,EPHB2,FEZF2,FOXG1,GRIN1,GSK3B,LRRC7,MAP2,MARK1,NEGR1,NRCAM,NTRK3,PLXNA4,RELN,RIMS1,ROBO2,SNAP25,SYT1,SYT17,TBR1,TCF4,TSC1,UNC13A
GO:0006996	organelle organization	98	3131	1.05e-11	ENSP00000025008,ENSP00000159111,ENSP00000222812,ENSP00000236925,ENSP00000249363,ENSP00000254846,ENSP00000254976,ENSP00000258484,ENSP00000261205,ENSP00000262238,ENSP00000262367,ENSP00000262450,ENSP00000263377,ENSP00000263710,ENSP00000264010,ENSP00000264606,ENSP00000265459,ENSP00000265773,ENSP00000267064,ENSP00000268712,ENSP00000271715,ENSP00000275034,ENSP00000277225,ENSP00000280377,ENSP00000280772…	ANK2,ANK3,APBB1,ARID1B,ASH1L,ATP8A1,ATRX,AUTS2,BAZ2B,BRD4,CAMK2A,CAMSAP2,CDC42BPB,CHD3,CHD5,CHD7,CHD8,CLASP1,CREBBP,CSNK1E,CTCF,CTNNA2,DDX3X,DLG4,DMD,DPYSL2,DPYSL3,DST,DYNC1H1,EHMT1,EP400,EPC2,ERBB4,EXOC5,FGD1,GRIA1,GSK3B,HCFC1,HDAC4,HNRNPU,HUWE1,JARID2,JMJD1C,KAT6A,KATNAL1,KDM4B,KDM6A,KDM6B,KIF5C,KIT,LRRC4,MAP2,MARK1,MECP2,MYH10,NCOR1,NF1,NIPBL,NLGN2,NRXN1,NRXN2,NSD1,OCRL,OFD1,OGT,OPHN1,PHF2,PHI…
GO:0051239	regulation of multicellular organismal process	91	2788	1.11e-11	ENSP00000035383,ENSP00000222812,ENSP00000236925,ENSP00000254976,ENSP00000261205,ENSP00000261726,ENSP00000262238,ENSP00000262367,ENSP00000263710,ENSP00000264606,ENSP00000266376,ENSP00000266546,ENSP00000282516,ENSP00000283268,ENSP00000288135,ENSP00000288139,ENSP00000295902,ENSP00000298552,ENSP00000305288,ENSP00000305355,ENSP00000306253,ENSP00000309539,ENSP00000319591,ENSP00000320025,ENSP00000320038…	ANK2,APBB1,ARHGAP33,ATP1A3,ATP2B2,BCL11A,CACNA1B,CACNA1C,CACNA1D,CACNA1G,CACNA2D1,CACNB2,CADM1,CAMK2B,CAMSAP2,CELF4,CHD7,CLASP1,CLSTN2,CLSTN3,CNR1,CNTN4,CREBBP,CSNK1E,CUX2,DAB1,DDX3X,DLG4,DLX1,DMD,DOCK4,DPYSL2,DPYSL3,DSCAM,EHMT1,EPHB2,ERBB4,FEZF2,FOXG1,FOXP1,GRIN1,GRIN2A,GRM1,GSK3B,HDAC4,ITPR1,JARID2,KCND3,KIT,LRRC7,MAP2,MARK1,MBD5,MECP2,MEIS2,MKL2,NEGR1,NF1,NFIB,NIPBL,NLGN2,NOS1,NOS1AP,NR4A2,NRC…
GO:0001508	action potential	18	104	1.27e-11	ENSP00000266376,ENSP00000280772,ENSP00000288139,ENSP00000303540,ENSP00000319591,ENSP00000320025,ENSP00000333496,ENSP00000346534,ENSP00000349320,ENSP00000349588,ENSP00000352011,ENSP00000353362,ENSP00000354923,ENSP00000360423,ENSP00000360806,ENSP00000364586,ENSP00000368314,ENSP00000397026	ANK2,ANK3,CACNA1A,CACNA1B,CACNA1C,CACNA1D,CACNA1G,CACNA2D1,CACNB2,DMD,GRIK2,KCNB1,KCND2,KCND3,NRCAM,SCN1A,SCN2A,SCN8A
GO:0007409	axonogenesis	29	346	1.68e-11	ENSP00000280772,ENSP00000283268,ENSP00000309539,ENSP00000310094,ENSP00000332164,ENSP00000339004,ENSP00000341198,ENSP00000344087,ENSP00000344479,ENSP00000347710,ENSP00000352882,ENSP00000353508,ENSP00000353590,ENSP00000360280,ENSP00000362399,ENSP00000363763,ENSP00000366283,ENSP00000367446,ENSP00000368314,ENSP00000370340,ENSP00000377372,ENSP00000380602,ENSP00000384638,ENSP00000385142,ENSP00000392423…	ANK3,APBB1,AUTS2,CNTN4,CTNNA2,DAB1,DPYSL2,EPHB2,EXT1,FEZF2,FOXG1,GAP43,KIF5C,MAP2,MYH10,NEO1,NFIB,NR4A2,NRCAM,NRXN1,NRXN3,OPHN1,PLXNA4,RELN,ROBO2,SLIT3,SLITRK5,STXBP1,TAOK2
GO:0016358	dendrite development	17	90	1.68e-11	ENSP00000283268,ENSP00000307134,ENSP00000310094,ENSP00000330572,ENSP00000338629,ENSP00000344546,ENSP00000353508,ENSP00000360280,ENSP00000363763,ENSP00000366283,ENSP00000381412,ENSP00000382428,ENSP00000383303,ENSP00000384638,ENSP00000387694,ENSP00000392423,ENSP00000395535	ARID1B,CAMK2A,CTNNA2,CTNND2,DAB1,DLG4,DSCAM,EPHB2,FEZF2,MAP2,MAPK8IP2,MECP2,RELN,RERE,SLC12A5,SLITRK5,TAOK2
GO:0051962	positive regulation of nervous system development	34	488	1.87e-11	ENSP00000035383,ENSP00000261205,ENSP00000261726,ENSP00000266546,ENSP00000282516,ENSP00000283268,ENSP00000288135,ENSP00000305288,ENSP00000338774,ENSP00000339004,ENSP00000343690,ENSP00000347538,ENSP00000350364,ENSP00000354207,ENSP00000354478,ENSP00000354923,ENSP00000358513,ENSP00000360280,ENSP00000363763,ENSP00000366283,ENSP00000368314,ENSP00000379098,ENSP00000380044,ENSP00000381382,ENSP00000382428…	APBB1,BCL11A,CAMK2B,CLSTN2,CLSTN3,CNR1,CSNK1E,CUX2,DAB1,DLG4,DLX1,DMD,DPYSL3,DSCAM,EPHB2,FEZF2,FOXG1,KIT,LRRC7,MECP2,NEGR1,NIPBL,NLGN2,NRCAM,NRXN1,NTRK3,RELN,RIMS1,ROBO2,SLITRK5,SYT1,SYT17,TCF4,UNC13A
GO:0021537	telencephalon development	24	237	4.88e-11	ENSP00000254846,ENSP00000278379,ENSP00000283268,ENSP00000298552,ENSP00000324806,ENSP00000338185,ENSP00000339004,ENSP00000342235,ENSP00000351015,ENSP00000352882,ENSP00000353590,ENSP00000354478,ENSP00000354778,ENSP00000360280,ENSP00000360608,ENSP00000363763,ENSP00000366283,ENSP00000367446,ENSP00000370340,ENSP00000374205,ENSP00000392028,ENSP00000392423,ENSP00000417335,ENSP00000435466	CHD7,CNTNAP2,DAB1,DLX1,EPHB2,ERBB4,EXT1,FEZF2,FOXG1,GRIN1,GSK3B,KDM6B,KIRREL3,MYH10,NF1,NFIB,PLCB1,PLXNA4,RELN,ROBO2,SLC1A2,SLITRK5,TBR1,TSC1
GO:0007215	glutamate receptor signaling pathway	13	43	6.31e-11	ENSP00000257215,ENSP00000262895,ENSP00000265085,ENSP00000330148,ENSP00000334382,ENSP00000338185,ENSP00000354896,ENSP00000360608,ENSP00000360806,ENSP00000379818,ENSP00000397026,ENSP00000428994,ENSP00000477455	CPEB4,DAGLA,GRIA1,GRID1,GRIK2,GRIK5,GRIN1,GRIN2A,GRIN2B,GRM1,HOMER1,KCNB1,PLCB1
GO:0051276	chromosome organization	48	999	9.03e-11	ENSP00000159111,ENSP00000254846,ENSP00000258484,ENSP00000262238,ENSP00000262367,ENSP00000262450,ENSP00000263377,ENSP00000264010,ENSP00000264606,ENSP00000265773,ENSP00000267064,ENSP00000268712,ENSP00000271715,ENSP00000277225,ENSP00000280377,ENSP00000282516,ENSP00000283179,ENSP00000305355,ENSP00000306983,ENSP00000309555,ENSP00000316512,ENSP00000338629,ENSP00000340648,ENSP00000341280,ENSP00000343535…	APBB1,ARID1B,ASH1L,ATRX,BAZ2B,BRD4,CHD3,CHD5,CHD7,CHD8,CREBBP,CTCF,DDX3X,EHMT1,EP400,EPC2,HCFC1,HDAC4,HNRNPU,HUWE1,JARID2,JMJD1C,KAT6A,KDM4B,KDM6A,KDM6B,MECP2,NCOR1,NIPBL,NSD1,OGT,PHF2,POGZ,PRKCB,RERE,SATB2,SETD2,SMARCA2,SMARCC2,TLK2,TOP1,USP15,USP7,WAC,YEATS2,YY1,ZMYND11,ZNF462
GO:0007626	locomotory behavior	21	184	1.64e-10	ENSP00000254976,ENSP00000283268,ENSP00000298552,ENSP00000303540,ENSP00000305288,ENSP00000333496,ENSP00000344479,ENSP00000350364,ENSP00000350928,ENSP00000354896,ENSP00000360280,ENSP00000360423,ENSP00000360608,ENSP00000379396,ENSP00000382177,ENSP00000382428,ENSP00000383303,ENSP00000387170,ENSP00000392028,ENSP00000393066,ENSP00000395535	CACNA1B,CHD7,DAB1,DLG4,DSCAM,FEZF2,GAD1,GIGYF2,GRIN1,GRM1,KCND2,MECP2,MYO5A,NAV2,NEGR1,NLGN2,NR4A2,SCN1A,SLC4A10,SNAP25,TSC1
GO:0048167	regulation of synaptic plasticity	20	164	1.8e-10	ENSP00000254976,ENSP00000288135,ENSP00000344801,ENSP00000351015,ENSP00000360608,ENSP00000360806,ENSP00000362399,ENSP00000363763,ENSP00000379098,ENSP00000379818,ENSP00000380602,ENSP00000381412,ENSP00000382428,ENSP00000392423,ENSP00000395535,ENSP00000397026,ENSP00000428994,ENSP00000429562,ENSP00000469689,ENSP00000477455	CAMK2A,CAMK2B,CNTN4,DLG4,EPHB2,GRIA1,GRIK2,GRIN1,GRIN2A,GRIN2B,KCNB1,KIT,MECP2,NF1,RELN,SHANK2,SLC24A2,SNAP25,STXBP1,UNC13A
GO:0050896	response to stimulus	175	7824	2.44e-10	ENSP00000035383,ENSP00000161863,ENSP00000181839,ENSP00000218075,ENSP00000222812,ENSP00000233535,ENSP00000249363,ENSP00000253401,ENSP00000254846,ENSP00000254976,ENSP00000257215,ENSP00000257430,ENSP00000258484,ENSP00000259455,ENSP00000261205,ENSP00000261609,ENSP00000261726,ENSP00000262238,ENSP00000262367,ENSP00000262895,ENSP00000263377,ENSP00000264318,ENSP00000264606,ENSP00000265085,ENSP00000265459…	ANK2,ANK3,APBB1,APC,ARHGAP32,ARHGAP33,ARHGEF9,ARID1B,ARNT2,ATP1A3,ATP8A1,ATRNL1,ATRX,BCL11A,BRD4,CACNA1A,CACNA1B,CACNA1C,CACNA1D,CACNA1G,CACNA2D1,CADM1,CAMK2A,CAMK2B,CDC42BPB,CDH8,CDK13,CHD7,CHD8,CNR1,CNTN4,CNTN6,CNTNAP2,CPEB4,CREBBP,CSNK1E,CTNNA2,CTNND2,CUX2,DAB1,DAGLA,DAPK1,DDX3X,DLG4,DLX1,DMD,DOCK4,DPYSL2,DPYSL3,DST,DYNC1H1,EHMT1,EPC2,EPHB2,ERBB4,EXT1,FEZF2,FGD1,FOXG1,FOXP1,GABBR2,GABRA1,GABRA…
GO:0051179	localization	133	5233	2.44e-10	ENSP00000035383,ENSP00000181839,ENSP00000218075,ENSP00000222812,ENSP00000233535,ENSP00000249363,ENSP00000254976,ENSP00000257430,ENSP00000261205,ENSP00000261609,ENSP00000261726,ENSP00000262238,ENSP00000262895,ENSP00000263710,ENSP00000264010,ENSP00000264318,ENSP00000265459,ENSP00000266376,ENSP00000278379,ENSP00000280772,ENSP00000282516,ENSP00000283179,ENSP00000283268,ENSP00000286628,ENSP00000287766…	AGAP1,ANK2,ANK3,ANKS1B,APC,ARHGAP33,ASH1L,ASTN2,ATP1A3,ATP2B2,ATP8A1,ATRX,AUTS2,CACNA1A,CACNA1B,CACNA1C,CACNA1D,CACNA1G,CACNA2D1,CACNA2D3,CACNB2,CAMK2A,CASK,CDC42BPB,CDK13,CLASP1,CNTNAP2,CSNK1E,CTCF,CTNNA2,CUX2,DAB1,DDX3X,DLG4,DMD,DOCK4,DPP10,DPP6,DPYSL2,DST,DYNC1H1,ERBB4,EXOC5,FEZF2,FOXG1,FOXP1,GABRA1,GABRA3,GABRA4,GABRA5,GABRB3,GLRA2,GPHN,GRIA1,GRID1,GRIK2,GRIK5,GRIN1,GRIN2A,GRIN2B,GSK3B,HCN1,H…
GO:0050808	synapse organization	21	189	2.49e-10	ENSP00000249363,ENSP00000265459,ENSP00000266546,ENSP00000280772,ENSP00000298552,ENSP00000305288,ENSP00000307134,ENSP00000320025,ENSP00000353590,ENSP00000363763,ENSP00000368314,ENSP00000382177,ENSP00000382428,ENSP00000383303,ENSP00000385142,ENSP00000392423,ENSP00000395535,ENSP00000417901,ENSP00000429562,ENSP00000435466,ENSP00000469689	ANK3,CACNB2,CLSTN3,CTNND2,DLG4,DSCAM,EPHB2,GPHN,KIRREL3,LRRC4,MECP2,MYH10,MYO5A,NLGN2,NRCAM,NRXN1,NRXN2,RELN,SHANK2,TSC1,UNC13A
GO:0098660	inorganic ion transmembrane transport	39	707	2.65e-10	ENSP00000218075,ENSP00000233535,ENSP00000262895,ENSP00000264318,ENSP00000266376,ENSP00000278379,ENSP00000286628,ENSP00000287766,ENSP00000288139,ENSP00000303540,ENSP00000306253,ENSP00000307342,ENSP00000308725,ENSP00000319591,ENSP00000320025,ENSP00000333496,ENSP00000335592,ENSP00000344801,ENSP00000346534,ENSP00000349320,ENSP00000352011,ENSP00000352035,ENSP00000353362,ENSP00000353414,ENSP00000359337…	ATP1A3,ATP2B2,ATP8A1,CACNA1A,CACNA1B,CACNA1C,CACNA1D,CACNA1G,CACNA2D1,CACNA2D3,CACNB2,GABRA1,GABRA3,GABRA4,GABRA5,GABRB3,GLRA2,GRIK2,GRIK5,GRIN1,GRIN2A,GRIN2B,HCN1,ITPR1,KCNB1,KCND2,KCND3,KCNMA1,KCNQ2,KCNQ3,SCN1A,SCN2A,SCN8A,SLC12A5,SLC1A2,SLC24A2,SLC30A3,SLC4A10,SLC6A1
GO:0032989	cellular component morphogenesis	39	720	4.42e-10	ENSP00000280772,ENSP00000283268,ENSP00000307134,ENSP00000309539,ENSP00000310094,ENSP00000330572,ENSP00000332164,ENSP00000338629,ENSP00000339004,ENSP00000341198,ENSP00000344087,ENSP00000344479,ENSP00000347710,ENSP00000349588,ENSP00000352882,ENSP00000353508,ENSP00000353590,ENSP00000354778,ENSP00000360280,ENSP00000362399,ENSP00000363763,ENSP00000366283,ENSP00000367446,ENSP00000368314,ENSP00000370340…	ANK2,ANK3,APBB1,AUTS2,CAMK2A,CNTN4,CNTNAP2,CTNNA2,CTNND2,DAB1,DLG4,DPYSL2,DSCAM,EPHB2,EXT1,FEZF2,FOXG1,GAP43,KIF5C,KIRREL3,MAP2,MAPK8IP2,MYH10,NEO1,NFIB,NR4A2,NRCAM,NRXN1,NRXN3,OPHN1,PLXNA4,RELN,RERE,ROBO2,SLIT3,SLITRK5,STXBP1,TAOK2,WASF1
GO:0022604	regulation of cell morphogenesis	30	442	7.97e-10	ENSP00000261205,ENSP00000261726,ENSP00000275034,ENSP00000283268,ENSP00000288135,ENSP00000309539,ENSP00000310094,ENSP00000320038,ENSP00000324806,ENSP00000338774,ENSP00000347538,ENSP00000352882,ENSP00000353508,ENSP00000353590,ENSP00000354207,ENSP00000360280,ENSP00000360608,ENSP00000363763,ENSP00000364277,ENSP00000368314,ENSP00000374205,ENSP00000378830,ENSP00000379098,ENSP00000380044,ENSP00000382428…	ARHGAP33,BCL11A,CAMK2B,CSNK1E,CUX2,DAB1,DLG4,DPYSL2,DSCAM,EPHB2,FEZF2,FGD1,GRIN1,GSK3B,KIT,MAP2,MYH10,NRCAM,NTRK3,PHIP,PLXNA4,QRICH1,RELN,RIMS1,ROBO2,SYT1,SYT17,TAOK2,TBR1,UNC13A
GO:0010628	positive regulation of gene expression	66	1826	8.15e-10	ENSP00000181839,ENSP00000238647,ENSP00000254846,ENSP00000261726,ENSP00000262238,ENSP00000262367,ENSP00000263377,ENSP00000264010,ENSP00000264606,ENSP00000265773,ENSP00000267064,ENSP00000268712,ENSP00000275034,ENSP00000277225,ENSP00000280772,ENSP00000282516,ENSP00000283179,ENSP00000283268,ENSP00000288135,ENSP00000306522,ENSP00000307479,ENSP00000309555,ENSP00000323074,ENSP00000324806,ENSP00000338185…	ANK2,ANK3,APBB1,ARID1B,ARNT2,ASH1L,ATRX,AUTS2,BCL11A,BRD4,CAMTA1,CDK13,CELF4,CHD7,CHD8,CREBBP,CTCF,CUX2,DDX3X,DLX1,DYRK1A,EPHB2,ERBB4,FEZF2,GRIN1,GSK3B,HCFC1,HDAC4,HNRNPU,IRF2BPL,KAT6A,KDM6A,KDM6B,KIT,MECP2,MED13,MEIS2,MKL2,NCOR1,NFIB,NFIX,NIPBL,NOS1,NOS1AP,NPAS2,NR4A2,NRXN1,NSD1,NTRK3,OGT,PHF2,PHIP,PLCB1,RAI1,RFX3,RIMS1,SATB2,SMARCA2,SMARCC2,TBR1,TCF4,UBR5,VIP,WAC,YY1,ZNF462
GO:2000026	regulation of multicellular organismal development	67	1876	9.05e-10	ENSP00000035383,ENSP00000236925,ENSP00000254976,ENSP00000261205,ENSP00000261726,ENSP00000262367,ENSP00000263710,ENSP00000264606,ENSP00000266546,ENSP00000282516,ENSP00000283268,ENSP00000288135,ENSP00000295902,ENSP00000298552,ENSP00000305288,ENSP00000305355,ENSP00000309539,ENSP00000320038,ENSP00000324806,ENSP00000338185,ENSP00000338774,ENSP00000339004,ENSP00000339086,ENSP00000341280,ENSP00000342235…	APBB1,ARHGAP33,BCL11A,CAMK2B,CAMSAP2,CELF4,CHD7,CLASP1,CLSTN2,CLSTN3,CNR1,CNTN4,CREBBP,CSNK1E,CUX2,DAB1,DLG4,DLX1,DMD,DPYSL2,DPYSL3,DSCAM,EHMT1,EPHB2,ERBB4,FEZF2,FOXG1,FOXP1,GRIN1,GSK3B,HDAC4,JARID2,KIT,LRRC7,MAP2,MARK1,MECP2,MEIS2,MKL2,NEGR1,NF1,NFIB,NIPBL,NLGN2,NOS1,NRCAM,NRXN1,NTRK3,PLCB1,PLXNA4,PRICKLE1,PRICKLE2,PRKCB,RELN,RFX3,RIMS1,ROBO2,SLITRK5,SNAP25,SYT1,SYT17,TBR1,TCF4,TNRC6B,TRIP12,TSC…
GO:0050807	regulation of synapse organization	19	161	9.55e-10	ENSP00000249363,ENSP00000261726,ENSP00000266546,ENSP00000305288,ENSP00000320038,ENSP00000334382,ENSP00000354207,ENSP00000360608,ENSP00000363763,ENSP00000366283,ENSP00000370057,ENSP00000379098,ENSP00000384638,ENSP00000385142,ENSP00000392423,ENSP00000395535,ENSP00000402460,ENSP00000417335,ENSP00000477455	ARHGAP33,CAMK2B,CLSTN2,CLSTN3,CTNNA2,CUX2,EPHB2,FRMPD4,GRIN1,GRIN2B,HOMER1,LRRC4,MECP2,NLGN2,NRXN1,NTRK3,RELN,ROBO2,SLITRK5
GO:0044057	regulation of system process	32	516	1.39e-09	ENSP00000222812,ENSP00000261726,ENSP00000264606,ENSP00000266376,ENSP00000288135,ENSP00000288139,ENSP00000305288,ENSP00000306253,ENSP00000319591,ENSP00000320025,ENSP00000332116,ENSP00000341280,ENSP00000349320,ENSP00000349588,ENSP00000352011,ENSP00000353414,ENSP00000354896,ENSP00000354923,ENSP00000355133,ENSP00000360423,ENSP00000360608,ENSP00000379098,ENSP00000379818,ENSP00000382428,ENSP00000385142…	ANK2,ATP1A3,ATP2B2,CACNA1B,CACNA1C,CACNA1D,CACNA1G,CACNA2D1,CACNB2,CAMK2B,CELF4,CUX2,DLG4,DMD,DOCK4,GRIN1,GRIN2A,GRM1,HDAC4,ITPR1,JARID2,KCND3,KIT,MECP2,NLGN2,NOS1,NOS1AP,NRXN1,PDE4B,RELN,RIMS1,STX1A
GO:0050793	regulation of developmental process	78	2416	1.51e-09	ENSP00000035383,ENSP00000181839,ENSP00000236925,ENSP00000254976,ENSP00000261205,ENSP00000261726,ENSP00000262367,ENSP00000263710,ENSP00000264606,ENSP00000266546,ENSP00000275034,ENSP00000282516,ENSP00000283179,ENSP00000283268,ENSP00000288135,ENSP00000295902,ENSP00000298552,ENSP00000305288,ENSP00000305355,ENSP00000309539,ENSP00000310094,ENSP00000320038,ENSP00000323074,ENSP00000324806,ENSP00000338185…	APBB1,ARHGAP33,BCL11A,CAMK2B,CAMSAP2,CDK13,CELF4,CHD7,CLASP1,CLSTN2,CLSTN3,CNR1,CNTN4,CREBBP,CSNK1E,CTNNA2,CUX2,DAB1,DLG4,DLX1,DMD,DPYSL2,DPYSL3,DSCAM,EHMT1,EPHB2,ERBB4,FEZF2,FGD1,FOXG1,FOXP1,GRIN1,GSK3B,HDAC4,HNRNPU,JARID2,KIT,LRRC7,MAP2,MARK1,MBD5,MECP2,MEIS2,MKL2,MYH10,NEGR1,NF1,NFIB,NIPBL,NLGN2,NOS1,NRCAM,NRXN1,NTRK3,PHIP,PLCB1,PLXNA4,PRICKLE1,PRICKLE2,PRKCB,QRICH1,RAI1,RELN,RFX3,RIMS1,ROBO2,…
GO:0035637	multicellular organismal signaling	16	110	2.22e-09	ENSP00000266376,ENSP00000280772,ENSP00000288139,ENSP00000303540,ENSP00000319591,ENSP00000320025,ENSP00000333496,ENSP00000346534,ENSP00000349320,ENSP00000349588,ENSP00000352011,ENSP00000354778,ENSP00000364586,ENSP00000368314,ENSP00000397026,ENSP00000444688	ANK2,ANK3,ATP1A3,CACNA1C,CACNA1D,CACNA1G,CACNA2D1,CACNB2,CNTNAP2,GRIK2,KCND2,KCND3,NRCAM,SCN1A,SCN2A,SCN8A
GO:0016570	histone modification	26	347	2.36e-09	ENSP00000159111,ENSP00000254846,ENSP00000258484,ENSP00000262367,ENSP00000262450,ENSP00000264606,ENSP00000280377,ENSP00000305355,ENSP00000306983,ENSP00000309555,ENSP00000340648,ENSP00000343535,ENSP00000346986,ENSP00000352185,ENSP00000362824,ENSP00000367203,ENSP00000369716,ENSP00000374213,ENSP00000376204,ENSP00000380136,ENSP00000382204,ENSP00000386759,ENSP00000395535,ENSP00000395929,ENSP00000417980…	APBB1,ASH1L,CHD3,CHD5,CREBBP,EHMT1,EP400,EPC2,HCFC1,HDAC4,HUWE1,JMJD1C,KAT6A,KDM4B,KDM6A,KDM6B,MECP2,NSD1,OGT,PHF2,PRKCB,SETD2,USP15,USP7,WAC,YEATS2
GO:0007269	neurotransmitter secretion	15	95	3.14e-09	ENSP00000222812,ENSP00000254976,ENSP00000261205,ENSP00000265459,ENSP00000295987,ENSP00000347538,ENSP00000351015,ENSP00000360423,ENSP00000361769,ENSP00000362399,ENSP00000367408,ENSP00000385142,ENSP00000409667,ENSP00000428417,ENSP00000429562	CACNA1B,CASK,NF1,NRXN1,NRXN2,RIMS1,RIMS3,SNAP25,STX1A,STXBP1,SYN1,SYNJ1,SYT1,SYT17,UNC13A
GO:1905114	cell surface receptor signaling pathway involved in cell-cell signaling	27	383	3.48e-09	ENSP00000218075,ENSP00000257430,ENSP00000262895,ENSP00000295902,ENSP00000307134,ENSP00000308725,ENSP00000324806,ENSP00000330148,ENSP00000330572,ENSP00000338185,ENSP00000344479,ENSP00000345064,ENSP00000354896,ENSP00000360608,ENSP00000367203,ENSP00000379818,ENSP00000380044,ENSP00000381412,ENSP00000382840,ENSP00000382863,ENSP00000393097,ENSP00000395535,ENSP00000397026,ENSP00000401946,ENSP00000428994…	APC,CAMK2A,CHD8,CSNK1E,CTNND2,DDX3X,GABRA1,GABRB3,GLRA2,GRIA1,GRID1,GRIK2,GRIK5,GRIN1,GRIN2A,GRIN2B,GRM1,GSK3B,KDM6A,MAPK8IP2,MARK1,MECP2,NR4A2,PLCB1,PRICKLE1,PRICKLE2,TNRC6B
GO:0035176	social behavior	12	50	3.68e-09	ENSP00000265459,ENSP00000330148,ENSP00000330572,ENSP00000350928,ENSP00000354778,ENSP00000360608,ENSP00000382428,ENSP00000385142,ENSP00000395535,ENSP00000451648,ENSP00000458663,ENSP00000469689	CIC,CNTNAP2,DLG4,GAD1,GRID1,GRIN1,MAPK8IP2,MECP2,NRXN1,NRXN2,NRXN3,SHANK2
GO:0010468	regulation of gene expression	117	4533	4.26e-09	ENSP00000025008,ENSP00000159111,ENSP00000181839,ENSP00000238647,ENSP00000254846,ENSP00000258484,ENSP00000261726,ENSP00000262238,ENSP00000262367,ENSP00000262450,ENSP00000263377,ENSP00000264010,ENSP00000264606,ENSP00000265085,ENSP00000265773,ENSP00000265990,ENSP00000267064,ENSP00000267260,ENSP00000268712,ENSP00000271715,ENSP00000275034,ENSP00000277225,ENSP00000280377,ENSP00000280772,ENSP00000281156…	ANK2,ANK3,APBB1,ARID1B,ARNT2,ASH1L,ATRX,AUTS2,BAZ2B,BCL11A,BRD4,BTAF1,CAMK2A,CAMTA1,CDK13,CELF4,CHD3,CHD5,CHD7,CHD8,CIC,CPEB4,CREBBP,CSNK1E,CTCF,CTNND2,CUX2,DAPK1,DDX3X,DLX1,DYRK1A,EHMT1,ELAVL2,EPC2,EPHB2,ERBB4,FEZF2,FOXG1,FOXP1,GGNBP2,GIGYF2,GRIN1,GSK3B,HCFC1,HDAC4,HNRNPU,IRF2BPL,JARID2,JMJD1C,KAT6A,KDM4B,KDM6A,KDM6B,KHDRBS2,KHDRBS3,KIT,MECP2,MED13,MED13L,MEIS2,MKL2,MYT1L,NCOR1,NEO1,NF1,NFIB,NFI…
GO:0099565	chemical synaptic transmission, postsynaptic	14	81	4.38e-09	ENSP00000218075,ENSP00000262895,ENSP00000308725,ENSP00000324806,ENSP00000330148,ENSP00000330572,ENSP00000354896,ENSP00000360608,ENSP00000379818,ENSP00000393097,ENSP00000395535,ENSP00000397026,ENSP00000428994,ENSP00000477455	GABRA1,GABRB3,GLRA2,GRIA1,GRID1,GRIK2,GRIK5,GRIN1,GRIN2A,GRIN2B,GRM1,GSK3B,MAPK8IP2,MECP2
GO:0051705	multi-organism behavior	13	66	4.88e-09	ENSP00000265459,ENSP00000330148,ENSP00000330572,ENSP00000350928,ENSP00000354778,ENSP00000360608,ENSP00000382428,ENSP00000385142,ENSP00000395535,ENSP00000435466,ENSP00000451648,ENSP00000458663,ENSP00000469689	CIC,CNTNAP2,DLG4,GAD1,GRID1,GRIN1,KIRREL3,MAPK8IP2,MECP2,NRXN1,NRXN2,NRXN3,SHANK2
GO:0045666	positive regulation of neuron differentiation	25	337	6.18e-09	ENSP00000035383,ENSP00000261205,ENSP00000261726,ENSP00000283268,ENSP00000338774,ENSP00000339004,ENSP00000343690,ENSP00000347538,ENSP00000350364,ENSP00000354207,ENSP00000354478,ENSP00000354923,ENSP00000358513,ENSP00000360280,ENSP00000368314,ENSP00000379098,ENSP00000380044,ENSP00000381382,ENSP00000382428,ENSP00000383303,ENSP00000392423,ENSP00000417335,ENSP00000428417,ENSP00000429562,ENSP00000477213	APBB1,BCL11A,CAMK2B,CNR1,CSNK1E,CUX2,DAB1,DLG4,DLX1,DMD,DPYSL3,DSCAM,FEZF2,FOXG1,LRRC7,NEGR1,NRCAM,NTRK3,RELN,RIMS1,ROBO2,SYT1,SYT17,TCF4,UNC13A
GO:0050769	positive regulation of neurogenesis	28	425	6.18e-09	ENSP00000035383,ENSP00000261205,ENSP00000261726,ENSP00000282516,ENSP00000283268,ENSP00000288135,ENSP00000338774,ENSP00000339004,ENSP00000343690,ENSP00000347538,ENSP00000350364,ENSP00000354207,ENSP00000354478,ENSP00000354923,ENSP00000358513,ENSP00000360280,ENSP00000363763,ENSP00000368314,ENSP00000379098,ENSP00000380044,ENSP00000381382,ENSP00000382428,ENSP00000383303,ENSP00000392423,ENSP00000417335…	APBB1,BCL11A,CAMK2B,CNR1,CSNK1E,CUX2,DAB1,DLG4,DLX1,DMD,DPYSL3,DSCAM,EPHB2,FEZF2,FOXG1,KIT,LRRC7,NEGR1,NIPBL,NRCAM,NTRK3,RELN,RIMS1,ROBO2,SYT1,SYT17,TCF4,UNC13A
GO:0006928	movement of cell or subcellular component	53	1355	6.85e-09	ENSP00000257430,ENSP00000266376,ENSP00000283268,ENSP00000288135,ENSP00000288139,ENSP00000303540,ENSP00000307959,ENSP00000309539,ENSP00000310094,ENSP00000319591,ENSP00000320025,ENSP00000332116,ENSP00000332164,ENSP00000338629,ENSP00000339004,ENSP00000341198,ENSP00000342235,ENSP00000344087,ENSP00000344314,ENSP00000344479,ENSP00000347710,ENSP00000348965,ENSP00000349320,ENSP00000349588,ENSP00000352011…	ANK2,APC,ASH1L,AUTS2,CACNA1C,CACNA1D,CACNA1G,CACNA2D1,CACNB2,CDC42BPB,CNTN4,CTNNA2,DAB1,DMD,DOCK4,DPYSL2,DST,DYNC1H1,EPHB2,ERBB4,EXT1,FEZF2,FOXG1,GAP43,KCND3,KIF21B,KIF5C,KIRREL3,KIT,MARK1,MYH10,MYO5A,NEO1,NFIB,NR4A2,NRCAM,NRXN1,NRXN3,NTRK3,OFD1,OPHN1,PDE4B,PLXNA4,RELN,RERE,RFX3,ROBO2,SATB2,SCN1A,SETD2,SLIT3,SPAST,TAOK2
GO:0023061	signal release	18	165	8.77e-09	ENSP00000222812,ENSP00000254976,ENSP00000261205,ENSP00000265459,ENSP00000295987,ENSP00000347538,ENSP00000351015,ENSP00000356213,ENSP00000360423,ENSP00000361769,ENSP00000362399,ENSP00000367408,ENSP00000380271,ENSP00000382177,ENSP00000385142,ENSP00000409667,ENSP00000428417,ENSP00000429562	CACNA1B,CASK,MYO5A,NF1,NRXN1,NRXN2,RAPGEF4,RIMS1,RIMS3,SNAP25,STX1A,STXBP1,SYN1,SYNJ1,SYT1,SYT17,UNC13A,VIP
GO:0030001	metal ion transport	35	664	8.98e-09	ENSP00000233535,ENSP00000262895,ENSP00000266376,ENSP00000278379,ENSP00000286628,ENSP00000287766,ENSP00000288139,ENSP00000298552,ENSP00000303540,ENSP00000306253,ENSP00000307342,ENSP00000319591,ENSP00000320025,ENSP00000333496,ENSP00000344801,ENSP00000346534,ENSP00000349320,ENSP00000349588,ENSP00000352011,ENSP00000352035,ENSP00000353362,ENSP00000353414,ENSP00000360423,ENSP00000360608,ENSP00000360806…	ANK2,ATP1A3,ATP2B2,CACNA1A,CACNA1B,CACNA1C,CACNA1D,CACNA1G,CACNA2D1,CACNA2D3,CACNB2,CAMK2A,GRIK2,GRIK5,GRIN1,GRIN2A,GRIN2B,HCN1,ITPR1,KCNB1,KCND2,KCND3,KCNMA1,KCNQ2,KCNQ3,SCN1A,SCN2A,SCN8A,SLC12A5,SLC1A2,SLC24A2,SLC30A3,SLC4A10,SLC6A1,TSC1
GO:0086010	membrane depolarization during action potential	11	42	9.21e-09	ENSP00000266376,ENSP00000288139,ENSP00000303540,ENSP00000320025,ENSP00000346534,ENSP00000349320,ENSP00000349588,ENSP00000352011,ENSP00000353362,ENSP00000360423,ENSP00000364586	ANK2,CACNA1A,CACNA1B,CACNA1C,CACNA1D,CACNA1G,CACNA2D1,CACNB2,SCN1A,SCN2A,SCN8A
GO:0001505	regulation of neurotransmitter levels	23	295	1.32e-08	ENSP00000222812,ENSP00000254976,ENSP00000257215,ENSP00000261205,ENSP00000262895,ENSP00000265459,ENSP00000278379,ENSP00000295987,ENSP00000347538,ENSP00000350928,ENSP00000351015,ENSP00000355133,ENSP00000360423,ENSP00000361769,ENSP00000362399,ENSP00000367408,ENSP00000379818,ENSP00000381412,ENSP00000385142,ENSP00000409667,ENSP00000428417,ENSP00000429562,ENSP00000477999	CACNA1B,CAMK2A,CASK,DAGLA,GAD1,GRIK5,GRIN2A,NF1,NOS1,NOS1AP,NRXN1,NRXN2,RIMS1,RIMS3,SLC1A2,SNAP25,STX1A,STXBP1,SYN1,SYNJ1,SYT1,SYT17,UNC13A
GO:0007411	axon guidance	20	220	1.63e-08	ENSP00000283268,ENSP00000309539,ENSP00000332164,ENSP00000339004,ENSP00000341198,ENSP00000347710,ENSP00000352882,ENSP00000353590,ENSP00000360280,ENSP00000363763,ENSP00000367446,ENSP00000368314,ENSP00000370340,ENSP00000377372,ENSP00000380602,ENSP00000385142,ENSP00000392423,ENSP00000393379,ENSP00000417335,ENSP00000451648	CNTN4,DAB1,DPYSL2,EPHB2,EXT1,FEZF2,FOXG1,GAP43,KIF5C,MYH10,NEO1,NFIB,NRCAM,NRXN1,NRXN3,OPHN1,PLXNA4,RELN,ROBO2,SLIT3
GO:2001257	regulation of cation channel activity	17	152	1.87e-08	ENSP00000280772,ENSP00000305288,ENSP00000320025,ENSP00000330572,ENSP00000332116,ENSP00000334382,ENSP00000349320,ENSP00000349588,ENSP00000354923,ENSP00000355133,ENSP00000363763,ENSP00000382177,ENSP00000382428,ENSP00000385142,ENSP00000386135,ENSP00000392423,ENSP00000477999	ANK2,ANK3,CACNA2D1,CACNB2,DAPK1,DLG4,DMD,EPHB2,HOMER1,MAPK8IP2,MYO5A,NLGN2,NOS1,NOS1AP,NRXN1,PDE4B,RELN
GO:0009987	cellular process	260	14652	2.15e-08	ENSP00000025008,ENSP00000035383,ENSP00000159111,ENSP00000161863,ENSP00000181839,ENSP00000218075,ENSP00000222812,ENSP00000236925,ENSP00000238018,ENSP00000249363,ENSP00000253401,ENSP00000254846,ENSP00000254976,ENSP00000257215,ENSP00000257430,ENSP00000258484,ENSP00000259455,ENSP00000259605,ENSP00000260983,ENSP00000261205,ENSP00000261609,ENSP00000261726,ENSP00000262043,ENSP00000262238,ENSP00000262367…	ANK2,ANK3,APBB1,APC,ARHGAP32,ARHGAP33,ARHGEF9,ARID1B,ARNT2,ASH1L,ATP1A3,ATP2B2,ATP8A1,ATRNL1,ATRX,AUTS2,BAZ2B,BCL11A,BIRC6,BRD4,CACNA1A,CACNA1B,CACNA1C,CACNA1D,CACNA1G,CACNA2D1,CACNB2,CADM1,CADM2,CAMK2A,CAMK2B,CAMSAP2,CAMTA1,CASK,CDC42BPB,CDH8,CDK13,CELF4,CHD3,CHD5,CHD7,CHD8,CIC,CLASP1,CLSTN3,CNR1,CNTN4,CNTN6,CNTNAP2,CPEB4,CREBBP,CSNK1E,CTCF,CTNNA2,CTNND2,CUX2,DAB1,DAGLA,DAPK1,DCUN1D1,DDX3X,DLG4,…
GO:0008038	neuron recognition	10	34	2.23e-08	ENSP00000283268,ENSP00000339004,ENSP00000354778,ENSP00000358513,ENSP00000363763,ENSP00000368314,ENSP00000377372,ENSP00000380602,ENSP00000383303,ENSP00000417335	CNR1,CNTN4,CNTNAP2,DSCAM,EPHB2,FEZF2,FOXG1,GAP43,NRCAM,ROBO2
GO:0009653	anatomical structure morphogenesis	66	1992	2.23e-08	ENSP00000254846,ENSP00000262238,ENSP00000262367,ENSP00000266376,ENSP00000280772,ENSP00000282516,ENSP00000283268,ENSP00000298552,ENSP00000301030,ENSP00000307134,ENSP00000307342,ENSP00000309539,ENSP00000310094,ENSP00000330572,ENSP00000332164,ENSP00000334928,ENSP00000338629,ENSP00000339004,ENSP00000341198,ENSP00000342235,ENSP00000344087,ENSP00000344479,ENSP00000345064,ENSP00000347710,ENSP00000349588…	ANK2,ANK3,ANKRD11,APBB1,ASH1L,ASTN2,ATRX,AUTS2,CACNA1C,CAMK2A,CHD7,CNTN4,CNTNAP2,CREBBP,CTNNA2,CTNND2,DAB1,DLG4,DLX1,DPYSL2,DSCAM,EPHB2,ERBB4,EXOC5,EXT1,FEZF2,FGD1,FOXG1,GAP43,HCN1,KDM6A,KDM6B,KIF5C,KIRREL3,MAP2,MAPK8IP2,MEGF11,MYH10,MYO5A,NEO1,NF1,NFIB,NIPBL,NOS1,NR4A2,NRCAM,NRXN1,NRXN3,OPHN1,PLXNA4,PRICKLE1,PTPRB,RELN,RERE,ROBO2,SATB2,SETD2,SLC4A10,SLIT3,SLITRK5,STXBP1,TAOK2,TBR1,TSC1,WASF1,YY1
GO:0051966	regulation of synaptic transmission, glutamatergic	12	61	2.28e-08	ENSP00000261205,ENSP00000305288,ENSP00000330572,ENSP00000334382,ENSP00000347710,ENSP00000354896,ENSP00000358513,ENSP00000362399,ENSP00000385142,ENSP00000392423,ENSP00000397026,ENSP00000429562	CNR1,GRIK2,GRM1,HOMER1,MAPK8IP2,NLGN2,NRXN1,OPHN1,RELN,STXBP1,SYT1,UNC13A
GO:0010720	positive regulation of cell development	29	491	2.79e-08	ENSP00000035383,ENSP00000261205,ENSP00000261726,ENSP00000282516,ENSP00000283268,ENSP00000288135,ENSP00000338774,ENSP00000339004,ENSP00000343690,ENSP00000347538,ENSP00000350364,ENSP00000354207,ENSP00000354478,ENSP00000354923,ENSP00000358513,ENSP00000360280,ENSP00000363763,ENSP00000368314,ENSP00000371434,ENSP00000379098,ENSP00000380044,ENSP00000381382,ENSP00000382428,ENSP00000383303,ENSP00000392423…	APBB1,BCL11A,CAMK2B,CNR1,CSNK1E,CUX2,DAB1,DLG4,DLX1,DMD,DPYSL3,DSCAM,EPHB2,FEZF2,FOXG1,KIT,LRRC7,NEGR1,NIPBL,NRCAM,NTRK3,RELN,RFX3,RIMS1,ROBO2,SYT1,SYT17,TCF4,UNC13A
GO:0051254	positive regulation of RNA metabolic process	57	1596	3.06e-08	ENSP00000181839,ENSP00000238647,ENSP00000254846,ENSP00000262238,ENSP00000262367,ENSP00000263377,ENSP00000264010,ENSP00000264606,ENSP00000265773,ENSP00000267064,ENSP00000275034,ENSP00000277225,ENSP00000282516,ENSP00000283179,ENSP00000283268,ENSP00000305355,ENSP00000306522,ENSP00000307479,ENSP00000309555,ENSP00000323074,ENSP00000325819,ENSP00000338185,ENSP00000338283,ENSP00000338629,ENSP00000338774…	APBB1,ARID1B,ARNT2,ASH1L,ATRX,AUTS2,BCL11A,BRD4,CAMTA1,CDK13,CELF4,CHD7,CHD8,CREBBP,CTCF,DDX3X,DLX1,DYRK1A,ERBB4,FEZF2,GIGYF2,GRIN1,HCFC1,HDAC4,HNRNPU,IRF2BPL,KAT6A,KDM6B,MECP2,MED13,MEIS2,MKL2,NFIB,NFIX,NIPBL,NOS1,NPAS2,NR2F1,NR4A2,NSD1,OGT,PHF2,PHIP,PLCB1,PRKCB,RAI1,RERE,RFX3,SATB2,SMARCA2,SMARCC2,TBR1,TCF4,TNRC6B,WAC,YY1,ZNF462
GO:0030534	adult behavior	16	137	3.24e-08	ENSP00000265459,ENSP00000278379,ENSP00000298552,ENSP00000303540,ENSP00000334382,ENSP00000344479,ENSP00000354778,ENSP00000360280,ENSP00000360608,ENSP00000366283,ENSP00000385142,ENSP00000387170,ENSP00000392028,ENSP00000395535,ENSP00000451648,ENSP00000469689	CHD7,CNTNAP2,DAB1,GIGYF2,GRIN1,HOMER1,MECP2,NR4A2,NRXN1,NRXN2,NRXN3,SCN1A,SHANK2,SLC1A2,SLITRK5,TSC1
GO:0045595	regulation of cell differentiation	59	1695	3.68e-08	ENSP00000035383,ENSP00000181839,ENSP00000236925,ENSP00000254976,ENSP00000261205,ENSP00000261726,ENSP00000262367,ENSP00000263710,ENSP00000264606,ENSP00000282516,ENSP00000283179,ENSP00000283268,ENSP00000288135,ENSP00000298552,ENSP00000305355,ENSP00000309539,ENSP00000320038,ENSP00000324806,ENSP00000338185,ENSP00000338774,ENSP00000339004,ENSP00000339299,ENSP00000342235,ENSP00000343690,ENSP00000345064…	APBB1,ARHGAP33,BCL11A,CAMK2B,CAMSAP2,CDK13,CHD7,CLASP1,CNR1,CNTN4,CREBBP,CSNK1E,CTNNA2,CUX2,DAB1,DLG4,DLX1,DMD,DPYSL2,DPYSL3,DSCAM,EPHB2,ERBB4,FEZF2,FOXG1,FOXP1,GRIN1,GSK3B,HDAC4,HNRNPU,KIT,LRRC7,MAP2,MARK1,MECP2,MEIS2,NEGR1,NF1,NIPBL,NOS1,NRCAM,NTRK3,PLCB1,PLXNA4,PRICKLE1,PRKCB,RELN,RFX3,RIMS1,ROBO2,SNAP25,SYT1,SYT17,TBR1,TCF4,TNRC6B,TRIO,TSC1,UNC13A
GO:0010604	positive regulation of macromolecule metabolic process	87	3081	4.87e-08	ENSP00000025008,ENSP00000181839,ENSP00000238647,ENSP00000254846,ENSP00000257430,ENSP00000261726,ENSP00000262238,ENSP00000262367,ENSP00000263377,ENSP00000264010,ENSP00000264606,ENSP00000265773,ENSP00000267064,ENSP00000268712,ENSP00000275034,ENSP00000277225,ENSP00000280772,ENSP00000282516,ENSP00000283179,ENSP00000283268,ENSP00000288135,ENSP00000292782,ENSP00000305355,ENSP00000306522,ENSP00000307479…	ANK2,ANK3,APBB1,APC,ARID1B,ARNT2,ASH1L,ATRX,AUTS2,BCL11A,BRD4,CAMTA1,CDK13,CELF4,CHD7,CHD8,CREBBP,CSNK1E,CTCF,CUX2,DAB1,DAPK1,DCUN1D1,DDX3X,DLG4,DLX1,DYRK1A,EPHB2,ERBB4,FEZF2,GIGYF2,GRIN1,GRIN2A,GRIN2B,GRM1,GSK3B,HCFC1,HDAC4,HNRNPU,IRF2BPL,JARID2,KAT6A,KDM6A,KDM6B,KIT,MAPK8IP2,MECP2,MED13,MEIS2,MKL2,NCOR1,NFIB,NFIX,NIPBL,NOS1,NOS1AP,NPAS2,NR2F1,NR4A2,NRXN1,NSD1,NTRK3,OGT,PHF2,PHIP,PLCB1,PRICKLE1,…
GO:0060078	regulation of postsynaptic membrane potential	13	84	5.7e-08	ENSP00000218075,ENSP00000262895,ENSP00000308725,ENSP00000324806,ENSP00000330148,ENSP00000330572,ENSP00000360608,ENSP00000379818,ENSP00000393097,ENSP00000395535,ENSP00000397026,ENSP00000428994,ENSP00000477455	GABRA1,GABRB3,GLRA2,GRIA1,GRID1,GRIK2,GRIK5,GRIN1,GRIN2A,GRIN2B,GSK3B,MAPK8IP2,MECP2
GO:1904062	regulation of cation transmembrane transport	22	294	5.86e-08	ENSP00000266376,ENSP00000280772,ENSP00000288139,ENSP00000305288,ENSP00000320025,ENSP00000330572,ENSP00000332116,ENSP00000334382,ENSP00000349320,ENSP00000349588,ENSP00000354923,ENSP00000355133,ENSP00000363763,ENSP00000367001,ENSP00000376855,ENSP00000382177,ENSP00000382428,ENSP00000385142,ENSP00000386135,ENSP00000392028,ENSP00000392423,ENSP00000477999	ANK2,ANK3,CACNA1C,CACNA1D,CACNA2D1,CACNB2,CHD7,DAPK1,DLG4,DMD,DPP10,DPP6,EPHB2,HOMER1,MAPK8IP2,MYO5A,NLGN2,NOS1,NOS1AP,NRXN1,PDE4B,RELN
GO:0034220	ion transmembrane transport	42	995	7.19e-08	ENSP00000218075,ENSP00000233535,ENSP00000262895,ENSP00000264318,ENSP00000266376,ENSP00000278379,ENSP00000286628,ENSP00000287766,ENSP00000288139,ENSP00000303540,ENSP00000306253,ENSP00000307342,ENSP00000308725,ENSP00000319591,ENSP00000320025,ENSP00000330148,ENSP00000333496,ENSP00000335592,ENSP00000344801,ENSP00000346534,ENSP00000349320,ENSP00000352011,ENSP00000352035,ENSP00000353362,ENSP00000353414…	ATP1A3,ATP2B2,ATP8A1,CACNA1A,CACNA1B,CACNA1C,CACNA1D,CACNA1G,CACNA2D1,CACNA2D3,CACNB2,DLG4,GABRA1,GABRA3,GABRA4,GABRA5,GABRB3,GLRA2,GRIA1,GRID1,GRIK2,GRIK5,GRIN1,GRIN2A,GRIN2B,HCN1,ITPR1,KCNB1,KCND2,KCND3,KCNMA1,KCNQ2,KCNQ3,SCN1A,SCN2A,SCN8A,SLC12A5,SLC1A2,SLC24A2,SLC30A3,SLC4A10,SLC6A1
GO:0098662	inorganic cation transmembrane transport	32	618	7.3e-08	ENSP00000233535,ENSP00000262895,ENSP00000266376,ENSP00000278379,ENSP00000286628,ENSP00000287766,ENSP00000288139,ENSP00000303540,ENSP00000306253,ENSP00000307342,ENSP00000319591,ENSP00000320025,ENSP00000333496,ENSP00000344801,ENSP00000346534,ENSP00000349320,ENSP00000352011,ENSP00000352035,ENSP00000353362,ENSP00000353414,ENSP00000360423,ENSP00000360608,ENSP00000360806,ENSP00000364586,ENSP00000373648…	ATP1A3,ATP2B2,CACNA1A,CACNA1B,CACNA1C,CACNA1D,CACNA1G,CACNA2D1,CACNA2D3,CACNB2,GRIK2,GRIK5,GRIN1,GRIN2A,GRIN2B,HCN1,ITPR1,KCNB1,KCND2,KCND3,KCNMA1,KCNQ2,KCNQ3,SCN1A,SCN2A,SCN8A,SLC12A5,SLC1A2,SLC24A2,SLC30A3,SLC4A10,SLC6A1
GO:0021953	central nervous system neuron differentiation	17	169	7.35e-08	ENSP00000262450,ENSP00000283268,ENSP00000339004,ENSP00000342235,ENSP00000344479,ENSP00000347710,ENSP00000352882,ENSP00000353508,ENSP00000354478,ENSP00000363763,ENSP00000370340,ENSP00000374205,ENSP00000385142,ENSP00000387170,ENSP00000393066,ENSP00000401112,ENSP00000417335	CHD5,DLX1,EPHB2,ERBB4,FEZF2,FOXG1,GIGYF2,MAP2,NFIB,NR4A2,NRXN1,OPHN1,PLXNA4,ROBO2,SATB2,SLC4A10,TBR1
GO:0048813	dendrite morphogenesis	11	54	7.88e-08	ENSP00000307134,ENSP00000310094,ENSP00000330572,ENSP00000338629,ENSP00000353508,ENSP00000363763,ENSP00000366283,ENSP00000381412,ENSP00000382428,ENSP00000383303,ENSP00000384638	CAMK2A,CTNNA2,CTNND2,DLG4,DSCAM,EPHB2,MAP2,MAPK8IP2,RERE,SLITRK5,TAOK2
GO:0006836	neurotransmitter transport	17	172	9.25e-08	ENSP00000222812,ENSP00000254976,ENSP00000261205,ENSP00000265459,ENSP00000278379,ENSP00000287766,ENSP00000295987,ENSP00000347538,ENSP00000351015,ENSP00000360423,ENSP00000361769,ENSP00000362399,ENSP00000367408,ENSP00000385142,ENSP00000409667,ENSP00000428417,ENSP00000429562	CACNA1B,CASK,NF1,NRXN1,NRXN2,RIMS1,RIMS3,SLC1A2,SLC6A1,SNAP25,STX1A,STXBP1,SYN1,SYNJ1,SYT1,SYT17,UNC13A
GO:0051130	positive regulation of cellular component organization	45	1128	9.26e-08	ENSP00000035383,ENSP00000257430,ENSP00000261205,ENSP00000261726,ENSP00000263710,ENSP00000264606,ENSP00000266546,ENSP00000275034,ENSP00000282516,ENSP00000283179,ENSP00000288135,ENSP00000298552,ENSP00000305288,ENSP00000324806,ENSP00000338185,ENSP00000338774,ENSP00000341280,ENSP00000343690,ENSP00000344087,ENSP00000347538,ENSP00000348965,ENSP00000350364,ENSP00000354207,ENSP00000354923,ENSP00000358513…	APBB1,APC,ATP8A1,ATRX,AUTS2,BCL11A,CAMK2B,CLASP1,CLSTN2,CLSTN3,CNR1,CUX2,DLG4,DMD,DPYSL3,DSCAM,DYNC1H1,EPHB2,FRMPD4,GSK3B,HDAC4,HNRNPU,JARID2,KIT,LRRC7,MECP2,NEGR1,NIPBL,NLGN2,NOS1,NRXN1,NTRK3,OGT,PHIP,PLCB1,RELN,RIMS1,ROBO2,SLITRK5,SYNJ1,SYT1,SYT17,TSC1,UNC13A,WASF1
GO:0048523	negative regulation of cellular process	111	4454	1.14e-07	ENSP00000025008,ENSP00000161863,ENSP00000181839,ENSP00000238647,ENSP00000249363,ENSP00000257430,ENSP00000261726,ENSP00000262238,ENSP00000262367,ENSP00000262450,ENSP00000263377,ENSP00000263710,ENSP00000264010,ENSP00000264606,ENSP00000265085,ENSP00000265773,ENSP00000265990,ENSP00000267064,ENSP00000268712,ENSP00000275034,ENSP00000280772,ENSP00000282516,ENSP00000283179,ENSP00000283268,ENSP00000288135…	ANK3,APBB1,APC,ARNT2,ASH1L,ATRX,BCL11A,BIRC6,BRD4,BTAF1,CASK,CDK13,CELF4,CHD5,CHD8,CIC,CLASP1,CNR1,CNTN4,CPEB4,CREBBP,CTCF,CUX2,DAB1,DAPK1,DDX3X,DLG4,DLX1,DMD,DPYSL3,DSCAM,DYRK1A,EHMT1,EPHB2,ERBB4,FEZF2,FOXG1,FOXP1,GABRA5,GABRB3,GGNBP2,GIGYF2,GRIA1,GRIK2,GRIN1,GRIN2B,GSK3B,HCFC1,HDAC4,HNRNPU,IRF2BPL,ITPR1,JARID2,KAT6A,KCNB1,KIT,LRRC4,MAP2,MAPK8IP2,MECP2,MED13,MEIS2,MYT1L,NCOR1,NF1,NFIB,NFIX,NIPBL…
GO:0009893	positive regulation of metabolic process	89	3280	1.88e-07	ENSP00000025008,ENSP00000181839,ENSP00000238647,ENSP00000254846,ENSP00000257430,ENSP00000261726,ENSP00000262238,ENSP00000262367,ENSP00000263377,ENSP00000264010,ENSP00000264606,ENSP00000265773,ENSP00000267064,ENSP00000268712,ENSP00000275034,ENSP00000277225,ENSP00000280772,ENSP00000282516,ENSP00000283179,ENSP00000283268,ENSP00000288135,ENSP00000292782,ENSP00000298552,ENSP00000305355,ENSP00000306522…	ANK2,ANK3,APBB1,APC,ARID1B,ARNT2,ASH1L,ATRX,AUTS2,BCL11A,BRD4,CAMTA1,CDK13,CELF4,CHD7,CHD8,CREBBP,CSNK1E,CTCF,CUX2,DAB1,DAPK1,DCUN1D1,DDX3X,DLG4,DLX1,DSCAM,DYRK1A,EPHB2,ERBB4,FEZF2,GIGYF2,GRIN1,GRIN2A,GRIN2B,GRM1,GSK3B,HCFC1,HDAC4,HNRNPU,IRF2BPL,JARID2,KAT6A,KDM6A,KDM6B,KIT,MAPK8IP2,MECP2,MED13,MEIS2,MKL2,NCOR1,NFIB,NFIX,NIPBL,NOS1,NOS1AP,NPAS2,NR2F1,NR4A2,NRXN1,NSD1,NTRK3,OGT,PHF2,PHIP,PLCB1,PRI…
GO:0051716	cellular response to stimulus	140	6212	1.88e-07	ENSP00000035383,ENSP00000218075,ENSP00000222812,ENSP00000249363,ENSP00000253401,ENSP00000254846,ENSP00000257215,ENSP00000257430,ENSP00000258484,ENSP00000259455,ENSP00000261205,ENSP00000261609,ENSP00000261726,ENSP00000262238,ENSP00000262367,ENSP00000262895,ENSP00000263377,ENSP00000264318,ENSP00000264606,ENSP00000265085,ENSP00000265459,ENSP00000266376,ENSP00000275034,ENSP00000278379,ENSP00000280377…	ANK2,ANK3,APBB1,APC,ARHGAP32,ARHGAP33,ARHGEF9,ARID1B,ARNT2,ATP1A3,ATRNL1,ATRX,BCL11A,BRD4,CACNA1A,CACNA1C,CACNA1D,CACNA2D1,CAMK2A,CAMK2B,CDC42BPB,CHD8,CNR1,CNTN6,CPEB4,CREBBP,CSNK1E,CTNND2,CUX2,DAB1,DAGLA,DAPK1,DDX3X,DLG4,DLX1,DMD,DOCK4,DPYSL2,DPYSL3,DST,EPC2,EPHB2,ERBB4,EXT1,FGD1,GABBR2,GABRA1,GABRA3,GABRA4,GABRA5,GABRB3,GAP43,GIGYF2,GLRA2,GPR85,GRIA1,GRID1,GRIK2,GRIK5,GRIN1,GRIN2A,GRIN2B,GRM1,G…
GO:0098655	cation transmembrane transport	34	720	1.94e-07	ENSP00000233535,ENSP00000262895,ENSP00000266376,ENSP00000278379,ENSP00000286628,ENSP00000287766,ENSP00000288139,ENSP00000303540,ENSP00000306253,ENSP00000307342,ENSP00000319591,ENSP00000320025,ENSP00000333496,ENSP00000344801,ENSP00000346534,ENSP00000349320,ENSP00000352011,ENSP00000352035,ENSP00000353362,ENSP00000353414,ENSP00000360423,ENSP00000360608,ENSP00000360806,ENSP00000364586,ENSP00000371084…	ATP1A3,ATP2B2,ATP8A1,CACNA1A,CACNA1B,CACNA1C,CACNA1D,CACNA1G,CACNA2D1,CACNA2D3,CACNB2,GRIA1,GRIK2,GRIK5,GRIN1,GRIN2A,GRIN2B,HCN1,ITPR1,KCNB1,KCND2,KCND3,KCNMA1,KCNQ2,KCNQ3,SCN1A,SCN2A,SCN8A,SLC12A5,SLC1A2,SLC24A2,SLC30A3,SLC4A10,SLC6A1
GO:1903508	positive regulation of nucleic acid-templated transcription	53	1520	2.63e-07	ENSP00000181839,ENSP00000238647,ENSP00000254846,ENSP00000262238,ENSP00000262367,ENSP00000263377,ENSP00000264010,ENSP00000264606,ENSP00000265773,ENSP00000267064,ENSP00000275034,ENSP00000277225,ENSP00000282516,ENSP00000283179,ENSP00000283268,ENSP00000305355,ENSP00000306522,ENSP00000307479,ENSP00000309555,ENSP00000323074,ENSP00000325819,ENSP00000338185,ENSP00000338283,ENSP00000338629,ENSP00000338774…	APBB1,ARID1B,ARNT2,ASH1L,ATRX,AUTS2,BCL11A,BRD4,CAMTA1,CDK13,CHD7,CHD8,CREBBP,CTCF,DDX3X,DLX1,ERBB4,FEZF2,GRIN1,HCFC1,HDAC4,HNRNPU,IRF2BPL,KAT6A,KDM6B,MECP2,MED13,MEIS2,MKL2,NFIB,NFIX,NIPBL,NOS1,NPAS2,NR2F1,NR4A2,NSD1,OGT,PHF2,PHIP,PLCB1,PRKCB,RAI1,RERE,RFX3,SATB2,SMARCA2,SMARCC2,TBR1,TCF4,WAC,YY1,ZNF462
GO:0048519	negative regulation of biological process	118	4953	3.58e-07	ENSP00000025008,ENSP00000161863,ENSP00000181839,ENSP00000238647,ENSP00000249363,ENSP00000257430,ENSP00000261726,ENSP00000262238,ENSP00000262367,ENSP00000262450,ENSP00000263377,ENSP00000263710,ENSP00000264010,ENSP00000264606,ENSP00000265085,ENSP00000265773,ENSP00000265990,ENSP00000267064,ENSP00000268712,ENSP00000275034,ENSP00000280772,ENSP00000282516,ENSP00000283179,ENSP00000283268,ENSP00000288135…	ANK3,APBB1,APC,ARNT2,ASH1L,ASTN2,ATRX,BCL11A,BIRC6,BRD4,BTAF1,CASK,CDK13,CELF4,CHD5,CHD8,CIC,CLASP1,CNR1,CNTN4,CPEB4,CREBBP,CTCF,CTNNA2,CUX2,DAB1,DAPK1,DDX3X,DLG4,DLX1,DMD,DOCK4,DPYSL3,DSCAM,DYRK1A,EHMT1,EPHB2,ERBB4,FEZF2,FOXG1,FOXP1,GABRA5,GABRB3,GGNBP2,GIGYF2,GRIA1,GRIK2,GRIN1,GRIN2A,GRIN2B,GSK3B,HCFC1,HDAC4,HNRNPU,IRF2BPL,ITPR1,JARID2,KAT6A,KCNB1,KIT,LRRC4,MAP2,MAPK8IP2,MECP2,MED13,MEIS2,MYT1L…
GO:0045935	positive regulation of nucleobase-containing compound metabolic process	58	1770	3.89e-07	ENSP00000181839,ENSP00000238647,ENSP00000254846,ENSP00000262238,ENSP00000262367,ENSP00000263377,ENSP00000264010,ENSP00000264606,ENSP00000265773,ENSP00000267064,ENSP00000275034,ENSP00000277225,ENSP00000282516,ENSP00000283179,ENSP00000283268,ENSP00000305355,ENSP00000306522,ENSP00000307479,ENSP00000309555,ENSP00000323074,ENSP00000325819,ENSP00000338185,ENSP00000338283,ENSP00000338629,ENSP00000338774…	APBB1,ARID1B,ARNT2,ASH1L,ATRX,AUTS2,BCL11A,BRD4,CAMTA1,CDK13,CELF4,CHD7,CHD8,CREBBP,CTCF,DDX3X,DLX1,DYRK1A,ERBB4,FEZF2,GIGYF2,GRIN1,HCFC1,HDAC4,HNRNPU,IRF2BPL,KAT6A,KDM6B,MECP2,MED13,MEIS2,MKL2,NFIB,NFIX,NIPBL,NOS1,NPAS2,NR2F1,NR4A2,NSD1,OGT,PHF2,PHIP,PLCB1,PRKCB,RAI1,RERE,RFX3,SATB2,SMARCA2,SMARCC2,TBR1,TCF4,TNRC6B,USP7,WAC,YY1,ZNF462
GO:0051172	negative regulation of nitrogen compound metabolic process	69	2307	4.33e-07	ENSP00000238647,ENSP00000249363,ENSP00000257430,ENSP00000261726,ENSP00000262238,ENSP00000262367,ENSP00000264010,ENSP00000264606,ENSP00000265085,ENSP00000265773,ENSP00000265990,ENSP00000267064,ENSP00000268712,ENSP00000282516,ENSP00000283179,ENSP00000283268,ENSP00000298552,ENSP00000306983,ENSP00000309555,ENSP00000316512,ENSP00000324806,ENSP00000325819,ENSP00000338185,ENSP00000338629,ENSP00000338774…	APBB1,APC,ASH1L,ATRX,BCL11A,BIRC6,BTAF1,CELF4,CHD8,CIC,CPEB4,CREBBP,CTCF,CUX2,DAPK1,DDX3X,DLX1,DMD,DYRK1A,EHMT1,EPHB2,FEZF2,FOXG1,FOXP1,GGNBP2,GIGYF2,GRIN2A,GSK3B,HCFC1,HDAC4,HNRNPU,IRF2BPL,JARID2,KAT6A,LRRC4,MECP2,MEIS2,MYT1L,NCOR1,NF1,NFIB,NFIX,NIPBL,NR2F1,NR4A2,NSD1,NTRK3,OGT,OPHN1,PLCB1,PRICKLE1,PTBP2,RERE,RFX3,SATB2,SMARCA2,SMARCC2,TLK2,TNRC6B,TRIM33,TRIP12,TSC1,UBR5,USP7,VIP,WAC,YEATS2,YY1,…
GO:0051252	regulation of RNA metabolic process	99	3890	4.44e-07	ENSP00000025008,ENSP00000159111,ENSP00000181839,ENSP00000238647,ENSP00000254846,ENSP00000258484,ENSP00000261726,ENSP00000262238,ENSP00000262367,ENSP00000262450,ENSP00000263377,ENSP00000264010,ENSP00000264606,ENSP00000265773,ENSP00000265990,ENSP00000267064,ENSP00000267260,ENSP00000268712,ENSP00000271715,ENSP00000275034,ENSP00000277225,ENSP00000280377,ENSP00000281156,ENSP00000281928,ENSP00000282030…	APBB1,ARID1B,ARNT2,ASH1L,ATRX,AUTS2,BAZ2B,BCL11A,BRD4,BTAF1,CAMK2A,CAMTA1,CDK13,CELF4,CHD3,CHD5,CHD7,CHD8,CIC,CREBBP,CTCF,CTNND2,CUX2,DDX3X,DLX1,DYRK1A,EHMT1,ELAVL2,EPC2,ERBB4,FEZF2,FOXG1,FOXP1,GIGYF2,GRIN1,HCFC1,HDAC4,HNRNPU,IRF2BPL,JARID2,JMJD1C,KAT6A,KDM4B,KDM6B,KHDRBS2,KHDRBS3,KIT,MECP2,MED13,MED13L,MEIS2,MKL2,MYT1L,NCOR1,NEO1,NFIB,NFIX,NIPBL,NOS1,NPAS2,NR2F1,NR3C2,NR4A2,NSD1,NTRK3,OGT,PHF2,P…
GO:0006812	cation transport	37	866	4.71e-07	ENSP00000233535,ENSP00000262895,ENSP00000266376,ENSP00000278379,ENSP00000286628,ENSP00000287766,ENSP00000288139,ENSP00000298552,ENSP00000303540,ENSP00000306253,ENSP00000307342,ENSP00000319591,ENSP00000320025,ENSP00000333496,ENSP00000344801,ENSP00000346534,ENSP00000349320,ENSP00000349588,ENSP00000352011,ENSP00000352035,ENSP00000353362,ENSP00000353414,ENSP00000360423,ENSP00000360608,ENSP00000360806…	ANK2,ATP1A3,ATP2B2,ATP8A1,CACNA1A,CACNA1B,CACNA1C,CACNA1D,CACNA1G,CACNA2D1,CACNA2D3,CACNB2,CAMK2A,GRIA1,GRIK2,GRIK5,GRIN1,GRIN2A,GRIN2B,HCN1,ITPR1,KCNB1,KCND2,KCND3,KCNMA1,KCNQ2,KCNQ3,SCN1A,SCN2A,SCN8A,SLC12A5,SLC1A2,SLC24A2,SLC30A3,SLC4A10,SLC6A1,TSC1
GO:0098815	modulation of excitatory postsynaptic potential	9	37	5.42e-07	ENSP00000222812,ENSP00000261726,ENSP00000305288,ENSP00000360608,ENSP00000382428,ENSP00000385142,ENSP00000392423,ENSP00000410584,ENSP00000428417	CELF4,CUX2,DLG4,GRIN1,NLGN2,NRXN1,RELN,RIMS1,STX1A
GO:0035235	ionotropic glutamate receptor signaling pathway	8	25	5.56e-07	ENSP00000262895,ENSP00000265085,ENSP00000330148,ENSP00000360608,ENSP00000379818,ENSP00000397026,ENSP00000428994,ENSP00000477455	CPEB4,GRIA1,GRID1,GRIK2,GRIK5,GRIN1,GRIN2A,GRIN2B
GO:0032412	regulation of ion transmembrane transporter activity	18	224	5.66e-07	ENSP00000280772,ENSP00000288139,ENSP00000305288,ENSP00000320025,ENSP00000330572,ENSP00000332116,ENSP00000334382,ENSP00000349320,ENSP00000349588,ENSP00000354923,ENSP00000355133,ENSP00000363763,ENSP00000382177,ENSP00000382428,ENSP00000385142,ENSP00000386135,ENSP00000392423,ENSP00000477999	ANK2,ANK3,CACNA1D,CACNA2D1,CACNB2,DAPK1,DLG4,DMD,EPHB2,HOMER1,MAPK8IP2,MYO5A,NLGN2,NOS1,NOS1AP,NRXN1,PDE4B,RELN
GO:0006811	ion transport	47	1292	5.69e-07	ENSP00000218075,ENSP00000233535,ENSP00000261205,ENSP00000262895,ENSP00000264318,ENSP00000266376,ENSP00000278379,ENSP00000286628,ENSP00000287766,ENSP00000288139,ENSP00000298552,ENSP00000303540,ENSP00000306253,ENSP00000307342,ENSP00000308725,ENSP00000319591,ENSP00000320025,ENSP00000330148,ENSP00000333496,ENSP00000335592,ENSP00000344801,ENSP00000346534,ENSP00000349320,ENSP00000349588,ENSP00000351015…	ANK2,ATP1A3,ATP2B2,ATP8A1,CACNA1A,CACNA1B,CACNA1C,CACNA1D,CACNA1G,CACNA2D1,CACNA2D3,CACNB2,CAMK2A,DLG4,GABRA1,GABRA3,GABRA4,GABRA5,GABRB3,GLRA2,GRIA1,GRID1,GRIK2,GRIK5,GRIN1,GRIN2A,GRIN2B,HCN1,ITPR1,KCNB1,KCND2,KCND3,KCNMA1,KCNQ2,KCNQ3,NF1,SCN1A,SCN2A,SCN8A,SLC12A5,SLC1A2,SLC24A2,SLC30A3,SLC4A10,SLC6A1,SYT1,TSC1
GO:0051641	cellular localization	66	2180	5.93e-07	ENSP00000222812,ENSP00000249363,ENSP00000254976,ENSP00000261205,ENSP00000261609,ENSP00000262895,ENSP00000263710,ENSP00000264010,ENSP00000265459,ENSP00000266376,ENSP00000280772,ENSP00000282516,ENSP00000283179,ENSP00000288135,ENSP00000295987,ENSP00000298552,ENSP00000305288,ENSP00000306253,ENSP00000307959,ENSP00000310094,ENSP00000316454,ENSP00000320025,ENSP00000338629,ENSP00000344314,ENSP00000345064…	ANK2,ANK3,ANKS1B,ATRX,CACNA1B,CACNA1C,CACNA2D1,CACNB2,CASK,CLASP1,CNTNAP2,CSNK1E,CTCF,DAB1,DDX3X,DLG4,DMD,DPP10,DPP6,DST,DYNC1H1,EXOC5,GPHN,GRIA1,GRIK2,GRIK5,GRIN1,GRIN2A,GRIN2B,HERC2,HNRNPU,ITPR1,KCNB1,KIF5C,KIT,LRRC4,MARK1,MYH10,MYO5A,NF1,NIPBL,NLGN2,NRXN1,NRXN2,OFD1,OPHN1,PACS1,PRICKLE1,RELN,RERE,RIMS1,RIMS3,SNAP25,SPAST,SRSF11,STX1A,STXBP1,SYN1,SYNE1,SYNJ1,SYT1,SYT17,TAOK2,TSC1,UNC13A,UPF2
GO:0072657	protein localization to membrane	24	405	6.48e-07	ENSP00000222812,ENSP00000249363,ENSP00000254976,ENSP00000262895,ENSP00000265459,ENSP00000280772,ENSP00000305288,ENSP00000310094,ENSP00000316454,ENSP00000320025,ENSP00000349588,ENSP00000360608,ENSP00000360806,ENSP00000362399,ENSP00000367001,ENSP00000376855,ENSP00000379818,ENSP00000382177,ENSP00000382428,ENSP00000385142,ENSP00000392423,ENSP00000397026,ENSP00000417901,ENSP00000484855	ANK2,ANK3,CACNB2,DLG4,DPP10,DPP6,EXOC5,GPHN,GRIK2,GRIK5,GRIN1,GRIN2A,KCNB1,LRRC4,MYO5A,NLGN2,NRXN1,NRXN2,PACS1,RELN,SNAP25,STX1A,STXBP1,TAOK2
GO:0031346	positive regulation of cell projection organization	22	343	6.77e-07	ENSP00000035383,ENSP00000257430,ENSP00000261205,ENSP00000261726,ENSP00000264606,ENSP00000288135,ENSP00000338774,ENSP00000343690,ENSP00000344087,ENSP00000347538,ENSP00000350364,ENSP00000354207,ENSP00000354923,ENSP00000358513,ENSP00000379098,ENSP00000382428,ENSP00000383303,ENSP00000392423,ENSP00000417335,ENSP00000428417,ENSP00000429562,ENSP00000477213	APBB1,APC,AUTS2,BCL11A,CAMK2B,CNR1,CUX2,DLG4,DMD,DPYSL3,DSCAM,HDAC4,KIT,LRRC7,NEGR1,NTRK3,RELN,RIMS1,ROBO2,SYT1,SYT17,UNC13A
GO:0045893	positive regulation of transcription, DNA-templated	50	1435	6.89e-07	ENSP00000181839,ENSP00000238647,ENSP00000254846,ENSP00000262238,ENSP00000262367,ENSP00000263377,ENSP00000264010,ENSP00000264606,ENSP00000265773,ENSP00000267064,ENSP00000275034,ENSP00000277225,ENSP00000282516,ENSP00000283179,ENSP00000283268,ENSP00000306522,ENSP00000307479,ENSP00000309555,ENSP00000323074,ENSP00000338185,ENSP00000338283,ENSP00000338774,ENSP00000339086,ENSP00000342235,ENSP00000344087…	APBB1,ARID1B,ARNT2,ASH1L,ATRX,AUTS2,BCL11A,BRD4,CAMTA1,CDK13,CHD7,CHD8,CREBBP,CTCF,DDX3X,DLX1,ERBB4,FEZF2,GRIN1,HCFC1,HDAC4,HNRNPU,IRF2BPL,KAT6A,KDM6B,MECP2,MED13,MEIS2,MKL2,NFIB,NFIX,NIPBL,NOS1,NPAS2,NR4A2,NSD1,OGT,PHF2,PHIP,PLCB1,RAI1,RFX3,SATB2,SMARCA2,SMARCC2,TBR1,TCF4,WAC,YY1,ZNF462
GO:2000463	positive regulation of excitatory postsynaptic potential	8	26	6.89e-07	ENSP00000222812,ENSP00000261726,ENSP00000305288,ENSP00000360608,ENSP00000382428,ENSP00000385142,ENSP00000392423,ENSP00000428417	CUX2,DLG4,GRIN1,NLGN2,NRXN1,RELN,RIMS1,STX1A
GO:0048583	regulation of response to stimulus	98	3882	7.69e-07	ENSP00000025008,ENSP00000222812,ENSP00000249363,ENSP00000253401,ENSP00000257430,ENSP00000261205,ENSP00000261726,ENSP00000262367,ENSP00000262450,ENSP00000263377,ENSP00000263710,ENSP00000264318,ENSP00000264606,ENSP00000268712,ENSP00000275034,ENSP00000283268,ENSP00000288135,ENSP00000298552,ENSP00000305288,ENSP00000305355,ENSP00000306253,ENSP00000306522,ENSP00000307134,ENSP00000310094,ENSP00000310561…	APBB1,APC,ARHGAP32,ARHGAP33,ARHGEF9,ASH1L,AUTS2,BIRC6,BRD4,CADM1,CAMK2B,CAMTA1,CASK,CELF4,CHD5,CHD8,CLASP1,CNKSR2,CNR1,CNTN6,CREBBP,CSNK1E,CTNNA2,CTNND2,CUX2,DAB1,DAPK1,DDX3X,DLG4,DLX1,DMD,DSCAM,DYRK1A,EPHB2,ERBB4,FEZF2,FGD1,FOXP1,GABRA4,GGNBP2,GRIK2,GRIN1,GRM1,GSK3B,HDAC4,HOMER1,ITPR1,JARID2,KAT6A,KIT,LRRC4,MAPK8IP2,MBD5,MED13,MYO5A,NCOR1,NEO1,NF1,NLGN2,NOS1,NOS1AP,NPAS2,NR4A2,NRXN1,NTRK3,OCRL,O…
GO:0010605	negative regulation of macromolecule metabolic process	73	2558	8.87e-07	ENSP00000238647,ENSP00000249363,ENSP00000257430,ENSP00000261726,ENSP00000262238,ENSP00000262367,ENSP00000264010,ENSP00000264606,ENSP00000265085,ENSP00000265773,ENSP00000265990,ENSP00000267064,ENSP00000268712,ENSP00000282516,ENSP00000283179,ENSP00000283268,ENSP00000298552,ENSP00000306983,ENSP00000309555,ENSP00000316512,ENSP00000324806,ENSP00000325819,ENSP00000332164,ENSP00000338185,ENSP00000338629…	APBB1,APC,ASH1L,ATRX,BCL11A,BIRC6,BTAF1,CELF4,CHD8,CIC,CPEB4,CREBBP,CTCF,CUX2,DAPK1,DDX3X,DLG4,DLX1,DMD,DYRK1A,EHMT1,EPHB2,FEZF2,FOXG1,FOXP1,GGNBP2,GIGYF2,GRIN2A,GSK3B,HCFC1,HDAC4,HNRNPU,IRF2BPL,JARID2,KAT6A,LRRC4,MECP2,MEIS2,MYT1L,NCOR1,NF1,NFIB,NFIX,NIPBL,NR2F1,NR4A2,NRXN1,NSD1,NTRK3,OGT,OPHN1,PLCB1,PRICKLE1,PTBP2,RERE,RFX3,SATB2,SLIT3,SMARCA2,SMARCC2,TLK2,TNRC6B,TRIM33,TRIP12,TSC1,UBR5,UPF2,US…
GO:0035418	protein localization to synapse	9	40	8.97e-07	ENSP00000254976,ENSP00000265459,ENSP00000305288,ENSP00000360608,ENSP00000379818,ENSP00000382428,ENSP00000385142,ENSP00000392423,ENSP00000449629	ANKS1B,DLG4,GRIN1,GRIN2A,NLGN2,NRXN1,NRXN2,RELN,SNAP25
GO:0006338	chromatin remodeling	15	156	9.29e-07	ENSP00000254846,ENSP00000262450,ENSP00000263377,ENSP00000264606,ENSP00000265773,ENSP00000267064,ENSP00000338629,ENSP00000344546,ENSP00000354522,ENSP00000362441,ENSP00000367203,ENSP00000376534,ENSP00000382863,ENSP00000392028,ENSP00000401112	ARID1B,ATRX,BAZ2B,BRD4,CHD5,CHD7,CHD8,HDAC4,KDM6A,KDM6B,RERE,SATB2,SMARCA2,SMARCC2,TOP1
GO:0048513	animal organ development	80	2926	9.48e-07	ENSP00000025008,ENSP00000181839,ENSP00000254846,ENSP00000259605,ENSP00000261205,ENSP00000262238,ENSP00000262450,ENSP00000264606,ENSP00000266376,ENSP00000278379,ENSP00000282516,ENSP00000283179,ENSP00000283268,ENSP00000288135,ENSP00000298552,ENSP00000301030,ENSP00000307342,ENSP00000307479,ENSP00000308725,ENSP00000309539,ENSP00000324806,ENSP00000332164,ENSP00000334382,ENSP00000335592,ENSP00000338185…	ANK2,ANKRD11,ARNT2,ASH1L,ATRX,BIRC6,CACNA1C,CDK13,CHD5,CHD7,CHD8,CIC,CNTN4,CNTNAP2,CTNNA2,DAB1,DLX1,DMD,DPYSL2,DSCAM,EPHB2,ERBB4,EXT1,FEZF2,FGD1,FOXG1,FOXP1,GABRA5,GABRB3,GGNBP2,GIGYF2,GRIN1,GRIN2A,GRIN2B,GSK3B,HCN1,HDAC4,HNRNPU,HOMER1,JARID2,KAT6A,KDM6A,KDM6B,KIRREL3,KIT,MECP2,MEGF11,MEIS2,MKL2,MYH10,MYO5A,NF1,NFIB,NIPBL,NR4A2,NRXN1,NTRK3,OPHN1,PHF2,PLCB1,PLXNA4,PRICKLE1,PTBP2,RB1CC1,RELN,RERE,R…
GO:0010558	negative regulation of macromolecule biosynthetic process	49	1425	1.38e-06	ENSP00000238647,ENSP00000261726,ENSP00000262238,ENSP00000262367,ENSP00000264010,ENSP00000264606,ENSP00000265085,ENSP00000265773,ENSP00000265990,ENSP00000267064,ENSP00000268712,ENSP00000282516,ENSP00000283179,ENSP00000283268,ENSP00000298552,ENSP00000306983,ENSP00000309555,ENSP00000324806,ENSP00000325819,ENSP00000338185,ENSP00000338629,ENSP00000338774,ENSP00000339004,ENSP00000341280,ENSP00000344479…	APBB1,ATRX,BCL11A,BTAF1,CELF4,CHD8,CIC,CPEB4,CREBBP,CTCF,CUX2,DAPK1,DDX3X,DLX1,EHMT1,FEZF2,FOXG1,FOXP1,GIGYF2,GSK3B,HCFC1,HDAC4,HNRNPU,IRF2BPL,JARID2,KAT6A,MECP2,MEIS2,MYT1L,NCOR1,NFIB,NFIX,NIPBL,NR2F1,NR4A2,NSD1,PLCB1,PRICKLE1,RERE,RFX3,SATB2,SMARCA2,SMARCC2,TNRC6B,TRIM33,TSC1,YEATS2,YY1,ZMYND11
GO:0060079	excitatory postsynaptic potential	11	76	1.49e-06	ENSP00000218075,ENSP00000262895,ENSP00000324806,ENSP00000330148,ENSP00000330572,ENSP00000360608,ENSP00000379818,ENSP00000395535,ENSP00000397026,ENSP00000428994,ENSP00000477455	GLRA2,GRIA1,GRID1,GRIK2,GRIK5,GRIN1,GRIN2A,GRIN2B,GSK3B,MAPK8IP2,MECP2
GO:2000113	negative regulation of cellular macromolecule biosynthetic process	47	1348	1.8e-06	ENSP00000238647,ENSP00000261726,ENSP00000262238,ENSP00000262367,ENSP00000264010,ENSP00000264606,ENSP00000265085,ENSP00000265773,ENSP00000265990,ENSP00000267064,ENSP00000268712,ENSP00000282516,ENSP00000283179,ENSP00000283268,ENSP00000298552,ENSP00000306983,ENSP00000309555,ENSP00000324806,ENSP00000325819,ENSP00000338185,ENSP00000338774,ENSP00000339004,ENSP00000341280,ENSP00000344479,ENSP00000345064…	APBB1,ATRX,BCL11A,BTAF1,CELF4,CHD8,CIC,CPEB4,CREBBP,CTCF,CUX2,DAPK1,DDX3X,DLX1,EHMT1,FEZF2,FOXG1,FOXP1,GIGYF2,GSK3B,HCFC1,HDAC4,HNRNPU,IRF2BPL,JARID2,KAT6A,MECP2,MEIS2,MYT1L,NCOR1,NFIB,NFIX,NIPBL,NR2F1,NR4A2,NSD1,PLCB1,PRICKLE1,RFX3,SATB2,SMARCA2,SMARCC2,TNRC6B,TRIM33,TSC1,YEATS2,YY1
GO:0022603	regulation of anatomical structure morphogenesis	38	961	1.84e-06	ENSP00000261205,ENSP00000261726,ENSP00000263710,ENSP00000275034,ENSP00000283268,ENSP00000288135,ENSP00000295902,ENSP00000305355,ENSP00000309539,ENSP00000310094,ENSP00000320038,ENSP00000324806,ENSP00000338774,ENSP00000345064,ENSP00000347538,ENSP00000351015,ENSP00000352882,ENSP00000353508,ENSP00000353590,ENSP00000354207,ENSP00000360280,ENSP00000360608,ENSP00000363763,ENSP00000364277,ENSP00000368314…	ARHGAP33,BCL11A,CAMK2B,CLASP1,CSNK1E,CUX2,DAB1,DLG4,DPYSL2,DSCAM,EPHB2,FEZF2,FGD1,FOXP1,GRIN1,GSK3B,KIT,MAP2,MECP2,MYH10,NF1,NFIB,NRCAM,NTRK3,PHIP,PLXNA4,PRICKLE1,PRICKLE2,PRKCB,QRICH1,RELN,RIMS1,ROBO2,SYT1,SYT17,TAOK2,TBR1,UNC13A
GO:0060255	regulation of macromolecule metabolic process	134	6072	1.85e-06	ENSP00000025008,ENSP00000159111,ENSP00000181839,ENSP00000238647,ENSP00000249363,ENSP00000254846,ENSP00000257430,ENSP00000258484,ENSP00000261726,ENSP00000262238,ENSP00000262367,ENSP00000262450,ENSP00000263377,ENSP00000264010,ENSP00000264606,ENSP00000265085,ENSP00000265773,ENSP00000265990,ENSP00000267064,ENSP00000267260,ENSP00000268712,ENSP00000271715,ENSP00000275034,ENSP00000277225,ENSP00000280377…	ANK2,ANK3,APBB1,APC,ARID1B,ARNT2,ASH1L,ATRX,AUTS2,BAZ2B,BCL11A,BIRC6,BRD4,BTAF1,CAMK2A,CAMTA1,CDK13,CELF4,CHD3,CHD5,CHD7,CHD8,CIC,CPEB4,CREBBP,CSNK1E,CTCF,CTNND2,CUX2,DAB1,DAPK1,DCUN1D1,DDX3X,DLG4,DLX1,DMD,DYRK1A,EHMT1,ELAVL2,EPC2,EPHB2,ERBB4,FEZF2,FOXG1,FOXP1,GGNBP2,GIGYF2,GRIK2,GRIN1,GRIN2A,GRIN2B,GRM1,GSK3B,HCFC1,HDAC4,HNRNPU,IRF2BPL,JARID2,JMJD1C,KAT6A,KDM4B,KDM6A,KDM6B,KHDRBS2,KHDRBS3,KIT,LR…
GO:0018193	peptidyl-amino acid modification	35	842	1.97e-06	ENSP00000258484,ENSP00000262367,ENSP00000262450,ENSP00000264606,ENSP00000270225,ENSP00000288135,ENSP00000305355,ENSP00000306983,ENSP00000309555,ENSP00000316512,ENSP00000324806,ENSP00000338774,ENSP00000342235,ENSP00000354207,ENSP00000354522,ENSP00000362824,ENSP00000363763,ENSP00000367203,ENSP00000374213,ENSP00000376204,ENSP00000376570,ENSP00000379098,ENSP00000380044,ENSP00000380136,ENSP00000381412…	APBB1,ASH1L,BCL11A,CAMK2A,CAMK2B,CHD5,CREBBP,CSNK1E,DYRK1A,EHMT1,EP400,EPC2,EPHB2,ERBB4,FBXO11,GALNT13,GSK3B,HCFC1,HDAC4,KAT6A,KDM6A,KIT,MARK1,MECP2,NOS1,NSD1,NTRK3,OGT,PRKCB,RELN,SAE1,SETD2,TLK2,TOP1,YEATS2
GO:0019219	regulation of nucleobase-containing compound metabolic process	101	4133	2e-06	ENSP00000025008,ENSP00000159111,ENSP00000181839,ENSP00000238647,ENSP00000254846,ENSP00000258484,ENSP00000261726,ENSP00000262238,ENSP00000262367,ENSP00000262450,ENSP00000263377,ENSP00000264010,ENSP00000264606,ENSP00000265773,ENSP00000265990,ENSP00000267064,ENSP00000267260,ENSP00000268712,ENSP00000271715,ENSP00000275034,ENSP00000277225,ENSP00000280377,ENSP00000281156,ENSP00000281928,ENSP00000282030…	APBB1,ARID1B,ARNT2,ASH1L,ATRX,AUTS2,BAZ2B,BCL11A,BRD4,BTAF1,CAMK2A,CAMTA1,CDK13,CELF4,CHD3,CHD5,CHD7,CHD8,CIC,CREBBP,CTCF,CTNND2,CUX2,DDX3X,DLX1,DYRK1A,EHMT1,ELAVL2,EPC2,ERBB4,FEZF2,FOXG1,FOXP1,GIGYF2,GRIN1,HCFC1,HDAC4,HNRNPU,IRF2BPL,JARID2,JMJD1C,KAT6A,KDM4B,KDM6B,KHDRBS2,KHDRBS3,KIT,MECP2,MED13,MED13L,MEIS2,MKL2,MYT1L,NCOR1,NEO1,NFIB,NFIX,NIPBL,NOS1,NPAS2,NR2F1,NR3C2,NR4A2,NSD1,NTRK3,OGT,PHF2,P…
GO:0031324	negative regulation of cellular metabolic process	70	2463	2.04e-06	ENSP00000238647,ENSP00000249363,ENSP00000257430,ENSP00000261726,ENSP00000262238,ENSP00000262367,ENSP00000264010,ENSP00000264606,ENSP00000265085,ENSP00000265773,ENSP00000265990,ENSP00000267064,ENSP00000268712,ENSP00000282516,ENSP00000283179,ENSP00000283268,ENSP00000298552,ENSP00000306983,ENSP00000309555,ENSP00000316512,ENSP00000324806,ENSP00000325819,ENSP00000338185,ENSP00000338629,ENSP00000338774…	APBB1,APC,ASH1L,ATRX,BCL11A,BIRC6,BTAF1,CELF4,CHD8,CIC,CNR1,CPEB4,CREBBP,CTCF,CUX2,DAPK1,DDX3X,DLG4,DLX1,DMD,DYRK1A,EHMT1,EPHB2,FEZF2,FOXG1,FOXP1,GGNBP2,GIGYF2,GSK3B,HCFC1,HDAC4,HNRNPU,IRF2BPL,JARID2,KAT6A,LRRC4,MECP2,MEIS2,MYT1L,NCOR1,NF1,NFIB,NFIX,NIPBL,NR2F1,NR4A2,NSD1,NTRK3,OGT,OPHN1,PLCB1,PRICKLE1,PTBP2,RERE,RFX3,SATB2,SMARCA2,SMARCC2,TLK2,TNRC6B,TRIM33,TRIP12,TSC1,UBR5,USP7,VIP,WAC,YEATS2,Y…
GO:0099504	synaptic vesicle cycle	12	100	2.3e-06	ENSP00000222812,ENSP00000254976,ENSP00000261205,ENSP00000295987,ENSP00000305288,ENSP00000347538,ENSP00000347710,ENSP00000361769,ENSP00000385142,ENSP00000409667,ENSP00000428417,ENSP00000429562	NLGN2,NRXN1,OPHN1,RIMS1,RIMS3,SNAP25,STX1A,SYN1,SYNJ1,SYT1,SYT17,UNC13A
GO:0018205	peptidyl-lysine modification	18	250	2.32e-06	ENSP00000258484,ENSP00000262367,ENSP00000262450,ENSP00000264606,ENSP00000270225,ENSP00000306983,ENSP00000309555,ENSP00000338774,ENSP00000362824,ENSP00000367203,ENSP00000374213,ENSP00000376204,ENSP00000380136,ENSP00000386759,ENSP00000395535,ENSP00000395929,ENSP00000417980,ENSP00000477213	APBB1,ASH1L,BCL11A,CHD5,CREBBP,EHMT1,EP400,EPC2,HCFC1,HDAC4,KAT6A,KDM6A,MECP2,NSD1,OGT,SAE1,SETD2,YEATS2
GO:0086001	cardiac muscle cell action potential	9	46	2.36e-06	ENSP00000266376,ENSP00000288139,ENSP00000303540,ENSP00000319591,ENSP00000320025,ENSP00000349320,ENSP00000349588,ENSP00000352011,ENSP00000354923	ANK2,CACNA1C,CACNA1D,CACNA1G,CACNA2D1,CACNB2,DMD,KCND3,SCN1A
GO:0010976	positive regulation of neuron projection development	18	251	2.43e-06	ENSP00000035383,ENSP00000261205,ENSP00000261726,ENSP00000338774,ENSP00000343690,ENSP00000347538,ENSP00000350364,ENSP00000354207,ENSP00000354923,ENSP00000358513,ENSP00000379098,ENSP00000382428,ENSP00000383303,ENSP00000392423,ENSP00000417335,ENSP00000428417,ENSP00000429562,ENSP00000477213	APBB1,BCL11A,CAMK2B,CNR1,CUX2,DLG4,DMD,DPYSL3,DSCAM,LRRC7,NEGR1,NTRK3,RELN,RIMS1,ROBO2,SYT1,SYT17,UNC13A
GO:0051173	positive regulation of nitrogen compound metabolic process	79	2946	2.48e-06	ENSP00000025008,ENSP00000181839,ENSP00000238647,ENSP00000254846,ENSP00000257430,ENSP00000262238,ENSP00000262367,ENSP00000263377,ENSP00000264010,ENSP00000264606,ENSP00000265773,ENSP00000267064,ENSP00000275034,ENSP00000277225,ENSP00000282516,ENSP00000283179,ENSP00000283268,ENSP00000288135,ENSP00000292782,ENSP00000305355,ENSP00000306522,ENSP00000307479,ENSP00000309555,ENSP00000310094,ENSP00000323074…	APBB1,APC,ARID1B,ARNT2,ASH1L,ATRX,AUTS2,BCL11A,BRD4,CAMTA1,CDK13,CELF4,CHD7,CHD8,CREBBP,CSNK1E,CTCF,DAB1,DAPK1,DCUN1D1,DDX3X,DLG4,DLX1,DYRK1A,ERBB4,FEZF2,GIGYF2,GRIN1,GRIN2A,GRIN2B,GRM1,GSK3B,HCFC1,HDAC4,HNRNPU,IRF2BPL,JARID2,KAT6A,KDM6B,KIT,MAPK8IP2,MECP2,MED13,MEIS2,MKL2,NFIB,NFIX,NIPBL,NOS1,NOS1AP,NPAS2,NR2F1,NR4A2,NRXN1,NSD1,NTRK3,OGT,PHF2,PHIP,PLCB1,PRICKLE1,PRKCB,RAI1,RB1CC1,RELN,RERE,RFX3,…
GO:0051240	positive regulation of multicellular organismal process	51	1551	2.55e-06	ENSP00000035383,ENSP00000222812,ENSP00000261205,ENSP00000261726,ENSP00000262367,ENSP00000263710,ENSP00000266546,ENSP00000282516,ENSP00000283268,ENSP00000288135,ENSP00000305288,ENSP00000305355,ENSP00000329797,ENSP00000332116,ENSP00000338185,ENSP00000338774,ENSP00000339004,ENSP00000339086,ENSP00000342235,ENSP00000343690,ENSP00000347538,ENSP00000350364,ENSP00000354207,ENSP00000354478,ENSP00000354923…	APBB1,BCL11A,CADM1,CAMK2B,CHD7,CLASP1,CLSTN2,CLSTN3,CNR1,CREBBP,CSNK1E,CUX2,DAB1,DDX3X,DLG4,DLX1,DMD,DPYSL3,DSCAM,EPHB2,ERBB4,FEZF2,FOXG1,FOXP1,GRIN1,KIT,LRRC7,MECP2,MKL2,NEGR1,NIPBL,NLGN2,NOS1,NOS1AP,NRCAM,NRXN1,NTRK3,PDE4B,PLCB1,PRKCB,RELN,RFX3,RIMS1,ROBO2,SETD2,SLITRK5,STX1A,SYT1,SYT17,TCF4,UNC13A
GO:0008016	regulation of heart contraction	16	201	3.33e-06	ENSP00000264606,ENSP00000266376,ENSP00000288139,ENSP00000306253,ENSP00000319591,ENSP00000320025,ENSP00000332116,ENSP00000349320,ENSP00000349588,ENSP00000352011,ENSP00000353414,ENSP00000354923,ENSP00000355133,ENSP00000360423,ENSP00000444688,ENSP00000477999	ANK2,ATP1A3,ATP2B2,CACNA1B,CACNA1C,CACNA1D,CACNA1G,CACNA2D1,CACNB2,DMD,HDAC4,ITPR1,KCND3,NOS1,NOS1AP,PDE4B
GO:0017158	regulation of calcium ion-dependent exocytosis	10	66	3.76e-06	ENSP00000222812,ENSP00000261205,ENSP00000262895,ENSP00000295987,ENSP00000347538,ENSP00000352011,ENSP00000360806,ENSP00000361769,ENSP00000362399,ENSP00000428417	CACNA1G,GRIK5,KCNB1,RIMS1,RIMS3,STX1A,STXBP1,SYN1,SYT1,SYT17
GO:0031327	negative regulation of cellular biosynthetic process	49	1479	3.76e-06	ENSP00000238647,ENSP00000261726,ENSP00000262238,ENSP00000262367,ENSP00000264010,ENSP00000264606,ENSP00000265085,ENSP00000265773,ENSP00000265990,ENSP00000267064,ENSP00000268712,ENSP00000282516,ENSP00000283179,ENSP00000283268,ENSP00000298552,ENSP00000306983,ENSP00000309555,ENSP00000324806,ENSP00000325819,ENSP00000338185,ENSP00000338629,ENSP00000338774,ENSP00000339004,ENSP00000341280,ENSP00000344479…	APBB1,ATRX,BCL11A,BTAF1,CELF4,CHD8,CIC,CPEB4,CREBBP,CTCF,CUX2,DAPK1,DDX3X,DLX1,EHMT1,FEZF2,FOXG1,FOXP1,GIGYF2,GSK3B,HCFC1,HDAC4,HNRNPU,IRF2BPL,JARID2,KAT6A,MECP2,MEIS2,MYT1L,NCOR1,NFIB,NFIX,NIPBL,NR2F1,NR4A2,NSD1,PLCB1,PRICKLE1,RERE,RFX3,SATB2,SMARCA2,SMARCC2,TNRC6B,TRIM33,TSC1,YEATS2,YY1,ZMYND11
GO:0035249	synaptic transmission, glutamatergic	7	22	3.76e-06	ENSP00000262895,ENSP00000266546,ENSP00000351015,ENSP00000360608,ENSP00000397026,ENSP00000429562,ENSP00000462701	CDH8,CLSTN3,GRIK2,GRIK5,GRIN1,NF1,UNC13A
GO:1903530	regulation of secretion by cell	30	672	3.91e-06	ENSP00000222812,ENSP00000254976,ENSP00000261205,ENSP00000262895,ENSP00000263710,ENSP00000266376,ENSP00000288139,ENSP00000295987,ENSP00000305288,ENSP00000306253,ENSP00000321826,ENSP00000329797,ENSP00000347538,ENSP00000351015,ENSP00000352011,ENSP00000353362,ENSP00000353590,ENSP00000358513,ENSP00000360806,ENSP00000361769,ENSP00000362399,ENSP00000371434,ENSP00000380271,ENSP00000381412,ENSP00000385142…	APBB1,CACNA1A,CACNA1C,CACNA1D,CACNA1G,CADM1,CAMK2A,CHD7,CLASP1,CNR1,FOXP1,GRIK5,ITPR1,KCNB1,MYH10,NF1,NLGN2,NRXN1,RAPGEF4,RFX3,RIMS1,RIMS3,SNAP25,STX1A,STXBP1,STXBP5,SYN1,SYT1,SYT17,UNC13A
GO:0051253	negative regulation of RNA metabolic process	45	1303	4.16e-06	ENSP00000238647,ENSP00000261726,ENSP00000262238,ENSP00000262367,ENSP00000264010,ENSP00000264606,ENSP00000265773,ENSP00000265990,ENSP00000267064,ENSP00000268712,ENSP00000282516,ENSP00000283179,ENSP00000283268,ENSP00000306983,ENSP00000309555,ENSP00000325819,ENSP00000338185,ENSP00000338629,ENSP00000338774,ENSP00000339004,ENSP00000341280,ENSP00000344479,ENSP00000345064,ENSP00000351250,ENSP00000354478…	APBB1,ATRX,BCL11A,BTAF1,CELF4,CHD8,CIC,CREBBP,CTCF,CUX2,DLX1,DYRK1A,EHMT1,FEZF2,FOXG1,FOXP1,HCFC1,HDAC4,HNRNPU,IRF2BPL,JARID2,KAT6A,MECP2,MEIS2,MYT1L,NCOR1,NFIB,NFIX,NIPBL,NR2F1,NR4A2,NSD1,PLCB1,PRICKLE1,PTBP2,RERE,RFX3,SATB2,SMARCA2,SMARCC2,TRIM33,VIP,YEATS2,YY1,ZMYND11
GO:0051963	regulation of synapse assembly	11	86	4.16e-06	ENSP00000261726,ENSP00000266546,ENSP00000305288,ENSP00000354207,ENSP00000360608,ENSP00000363763,ENSP00000366283,ENSP00000385142,ENSP00000395535,ENSP00000402460,ENSP00000417335	CLSTN2,CLSTN3,CUX2,EPHB2,GRIN1,MECP2,NLGN2,NRXN1,NTRK3,ROBO2,SLITRK5
GO:0010769	regulation of cell morphogenesis involved in differentiation	18	263	4.41e-06	ENSP00000261726,ENSP00000283268,ENSP00000309539,ENSP00000320038,ENSP00000324806,ENSP00000338774,ENSP00000352882,ENSP00000353508,ENSP00000354207,ENSP00000360280,ENSP00000360608,ENSP00000363763,ENSP00000368314,ENSP00000374205,ENSP00000379098,ENSP00000383303,ENSP00000392423,ENSP00000417335	ARHGAP33,BCL11A,CAMK2B,CUX2,DAB1,DPYSL2,DSCAM,EPHB2,FEZF2,GRIN1,GSK3B,MAP2,NRCAM,NTRK3,PLXNA4,RELN,ROBO2,TBR1
GO:0042221	response to chemical	100	4153	4.58e-06	ENSP00000161863,ENSP00000218075,ENSP00000222812,ENSP00000233535,ENSP00000249363,ENSP00000254846,ENSP00000257430,ENSP00000261205,ENSP00000261726,ENSP00000262238,ENSP00000262367,ENSP00000262895,ENSP00000264606,ENSP00000265085,ENSP00000275034,ENSP00000278379,ENSP00000280377,ENSP00000280772,ENSP00000283179,ENSP00000283268,ENSP00000286628,ENSP00000288135,ENSP00000298552,ENSP00000307342,ENSP00000307479…	ANK2,ANK3,APBB1,APC,ARHGAP33,ARID1B,ARNT2,ATP1A3,ATRX,CACNA1A,CACNA1G,CACNA2D1,CAMK2A,CAMK2B,CHD7,CNR1,CNTN4,CPEB4,CREBBP,CUX2,DAB1,DAPK1,DDX3X,DLG4,DLX1,DOCK4,DPYSL2,DPYSL3,EHMT1,EPHB2,ERBB4,EXT1,FEZF2,FOXG1,FOXP1,GABRA1,GABRB3,GAD1,GAP43,GLRA2,GPHN,GRIK5,GRIN1,GRIN2A,GRIN2B,GSK3B,HCFC1,HCN1,HDAC4,HNRNPU,HOMER1,JARID2,KCNB1,KCND2,KCNMA1,KDM6B,KIF5C,KIT,LRRC4,MAP2,MED13,MEIS2,MYH10,MYO5A,NEO1,NFI…
GO:0048168	regulation of neuronal synaptic plasticity	9	51	4.77e-06	ENSP00000288135,ENSP00000351015,ENSP00000360608,ENSP00000363763,ENSP00000379098,ENSP00000381412,ENSP00000382428,ENSP00000397026,ENSP00000429562	CAMK2A,CAMK2B,DLG4,EPHB2,GRIK2,GRIN1,KIT,NF1,UNC13A
GO:0086002	cardiac muscle cell action potential involved in contraction	8	36	4.86e-06	ENSP00000266376,ENSP00000288139,ENSP00000303540,ENSP00000319591,ENSP00000320025,ENSP00000349320,ENSP00000349588,ENSP00000352011	ANK2,CACNA1C,CACNA1D,CACNA1G,CACNA2D1,CACNB2,KCND3,SCN1A
GO:0001941	postsynaptic membrane organization	7	24	5.83e-06	ENSP00000249363,ENSP00000265459,ENSP00000305288,ENSP00000382428,ENSP00000385142,ENSP00000392423,ENSP00000417901	DLG4,GPHN,LRRC4,NLGN2,NRXN1,NRXN2,RELN
GO:0048169	regulation of long-term neuronal synaptic plasticity	7	24	5.83e-06	ENSP00000288135,ENSP00000351015,ENSP00000360608,ENSP00000363763,ENSP00000379098,ENSP00000382428,ENSP00000397026	CAMK2B,DLG4,EPHB2,GRIK2,GRIN1,KIT,NF1
GO:0060341	regulation of cellular localization	32	766	5.86e-06	ENSP00000222812,ENSP00000257430,ENSP00000262895,ENSP00000266376,ENSP00000280772,ENSP00000283179,ENSP00000295987,ENSP00000305288,ENSP00000324806,ENSP00000342235,ENSP00000348965,ENSP00000349588,ENSP00000351015,ENSP00000353508,ENSP00000354504,ENSP00000354923,ENSP00000360608,ENSP00000360806,ENSP00000361769,ENSP00000362399,ENSP00000363763,ENSP00000376855,ENSP00000380044,ENSP00000381412,ENSP00000382177…	ANK2,ANK3,APC,ASTN2,CACNA1C,CAMK2A,CHD7,CSNK1E,DMD,DPP10,DYNC1H1,EPHB2,ERBB4,GRIK5,GRIN1,GSK3B,HNRNPU,KCNB1,MAP2,MYO5A,NF1,NLGN2,NOS1,NRXN1,RIMS1,RIMS3,SETD2,STX1A,STXBP1,SYN1,UBR5,UNC13A
GO:0040011	locomotion	41	1144	5.88e-06	ENSP00000257430,ENSP00000283268,ENSP00000288135,ENSP00000307959,ENSP00000309539,ENSP00000310094,ENSP00000332116,ENSP00000332164,ENSP00000338629,ENSP00000339004,ENSP00000341198,ENSP00000342235,ENSP00000344087,ENSP00000344479,ENSP00000347710,ENSP00000352882,ENSP00000353590,ENSP00000354207,ENSP00000355237,ENSP00000360280,ENSP00000363763,ENSP00000367446,ENSP00000368314,ENSP00000370340,ENSP00000371434…	APC,ASH1L,AUTS2,CDC42BPB,CNTN4,CTNNA2,DAB1,DOCK4,DPYSL2,DST,EPHB2,ERBB4,EXT1,FEZF2,FOXG1,GAP43,GRIN2A,KIF5C,KIRREL3,KIT,MARK1,MYH10,MYO5A,NEO1,NFIB,NR4A2,NRCAM,NRXN1,NRXN3,NTRK3,OPHN1,PDE4B,PLXNA4,RELN,RERE,RFX3,ROBO2,SATB2,SETD2,SLIT3,TAOK2
GO:0097119	postsynaptic density protein 95 clustering	5	6	6.09e-06	ENSP00000249363,ENSP00000265459,ENSP00000305288,ENSP00000385142,ENSP00000392423	LRRC4,NLGN2,NRXN1,NRXN2,RELN
GO:0019226	transmission of nerve impulse	9	53	6.11e-06	ENSP00000280772,ENSP00000303540,ENSP00000333496,ENSP00000346534,ENSP00000352011,ENSP00000354778,ENSP00000364586,ENSP00000368314,ENSP00000397026	ANK3,CACNA1G,CNTNAP2,GRIK2,KCND2,NRCAM,SCN1A,SCN2A,SCN8A
GO:0055085	transmembrane transport	43	1235	6.12e-06	ENSP00000218075,ENSP00000233535,ENSP00000262895,ENSP00000264318,ENSP00000266376,ENSP00000278379,ENSP00000286628,ENSP00000287766,ENSP00000288139,ENSP00000298552,ENSP00000303540,ENSP00000306253,ENSP00000307342,ENSP00000308725,ENSP00000319591,ENSP00000320025,ENSP00000330148,ENSP00000333496,ENSP00000335592,ENSP00000344801,ENSP00000346534,ENSP00000349320,ENSP00000352011,ENSP00000352035,ENSP00000353362…	ATP1A3,ATP2B2,ATP8A1,CACNA1A,CACNA1B,CACNA1C,CACNA1D,CACNA1G,CACNA2D1,CACNA2D3,CACNB2,DLG4,GABRA1,GABRA3,GABRA4,GABRA5,GABRB3,GLRA2,GRIA1,GRID1,GRIK2,GRIK5,GRIN1,GRIN2A,GRIN2B,HCN1,ITPR1,KCNB1,KCND2,KCND3,KCNMA1,KCNQ2,KCNQ3,SCN1A,SCN2A,SCN8A,SLC12A5,SLC1A2,SLC24A2,SLC30A3,SLC4A10,SLC6A1,TSC1
GO:0045944	positive regulation of transcription by RNA polymerase II	40	1104	6.25e-06	ENSP00000181839,ENSP00000238647,ENSP00000254846,ENSP00000262238,ENSP00000262367,ENSP00000263377,ENSP00000264606,ENSP00000265773,ENSP00000275034,ENSP00000277225,ENSP00000282516,ENSP00000283179,ENSP00000283268,ENSP00000306522,ENSP00000307479,ENSP00000309555,ENSP00000323074,ENSP00000338283,ENSP00000338774,ENSP00000339086,ENSP00000344087,ENSP00000344479,ENSP00000354478,ENSP00000360608,ENSP00000362441…	APBB1,ARNT2,ASH1L,ATRX,AUTS2,BCL11A,BRD4,CAMTA1,CDK13,CHD7,CHD8,CREBBP,DDX3X,DLX1,FEZF2,GRIN1,HCFC1,HDAC4,HNRNPU,IRF2BPL,KDM6B,MED13,MEIS2,MKL2,NFIB,NFIX,NIPBL,NOS1,NPAS2,NR4A2,OGT,PHIP,RAI1,RFX3,SATB2,SMARCA2,TBR1,TCF4,YY1,ZNF462
GO:0048638	regulation of developmental growth	19	302	6.37e-06	ENSP00000261205,ENSP00000282516,ENSP00000309539,ENSP00000323074,ENSP00000324806,ENSP00000338185,ENSP00000338774,ENSP00000341280,ENSP00000342235,ENSP00000347538,ENSP00000352882,ENSP00000353508,ENSP00000354207,ENSP00000368314,ENSP00000383303,ENSP00000386049,ENSP00000392028,ENSP00000428417,ENSP00000429562	BCL11A,CHD7,DPYSL2,DSCAM,ERBB4,GSK3B,JARID2,MAP2,MBD5,NIPBL,NRCAM,NTRK3,PLCB1,PLXNA4,RAI1,RIMS1,SYT1,SYT17,UNC13A
GO:0009892	negative regulation of metabolic process	74	2762	6.69e-06	ENSP00000238647,ENSP00000249363,ENSP00000257430,ENSP00000261726,ENSP00000262238,ENSP00000262367,ENSP00000264010,ENSP00000264606,ENSP00000265085,ENSP00000265773,ENSP00000265990,ENSP00000267064,ENSP00000268712,ENSP00000282516,ENSP00000283179,ENSP00000283268,ENSP00000298552,ENSP00000306983,ENSP00000309555,ENSP00000316512,ENSP00000324806,ENSP00000325819,ENSP00000332164,ENSP00000338185,ENSP00000338629…	APBB1,APC,ASH1L,ATRX,BCL11A,BIRC6,BTAF1,CELF4,CHD8,CIC,CNR1,CPEB4,CREBBP,CTCF,CUX2,DAPK1,DDX3X,DLG4,DLX1,DMD,DYRK1A,EHMT1,EPHB2,FEZF2,FOXG1,FOXP1,GGNBP2,GIGYF2,GRIN2A,GSK3B,HCFC1,HDAC4,HNRNPU,IRF2BPL,JARID2,KAT6A,LRRC4,MECP2,MEIS2,MYT1L,NCOR1,NF1,NFIB,NFIX,NIPBL,NR2F1,NR4A2,NRXN1,NSD1,NTRK3,OGT,OPHN1,PLCB1,PRICKLE1,PTBP2,RERE,RFX3,SATB2,SLIT3,SMARCA2,SMARCC2,TLK2,TNRC6B,TRIM33,TRIP12,TSC1,UBR5,UP…
GO:0099173	postsynapse organization	9	54	6.83e-06	ENSP00000249363,ENSP00000265459,ENSP00000305288,ENSP00000307134,ENSP00000363763,ENSP00000382428,ENSP00000385142,ENSP00000392423,ENSP00000417901	CTNND2,DLG4,EPHB2,GPHN,LRRC4,NLGN2,NRXN1,NRXN2,RELN
GO:0045934	negative regulation of nucleobase-containing compound metabolic process	47	1424	6.92e-06	ENSP00000238647,ENSP00000261726,ENSP00000262238,ENSP00000262367,ENSP00000264010,ENSP00000264606,ENSP00000265773,ENSP00000265990,ENSP00000267064,ENSP00000268712,ENSP00000282516,ENSP00000283179,ENSP00000283268,ENSP00000306983,ENSP00000309555,ENSP00000325819,ENSP00000338185,ENSP00000338629,ENSP00000338774,ENSP00000339004,ENSP00000341280,ENSP00000344479,ENSP00000345064,ENSP00000351250,ENSP00000354478…	APBB1,ATRX,BCL11A,BTAF1,CELF4,CHD8,CIC,CREBBP,CTCF,CUX2,DLX1,DYRK1A,EHMT1,FEZF2,FOXG1,FOXP1,HCFC1,HDAC4,HNRNPU,IRF2BPL,JARID2,KAT6A,MECP2,MEIS2,MYT1L,NCOR1,NFIB,NFIX,NIPBL,NR2F1,NR4A2,NSD1,PLCB1,PRICKLE1,PTBP2,RERE,RFX3,SATB2,SMARCA2,SMARCC2,TRIM33,TRIP12,UBR5,VIP,YEATS2,YY1,ZMYND11
GO:0050770	regulation of axonogenesis	14	162	7.06e-06	ENSP00000283268,ENSP00000309539,ENSP00000324806,ENSP00000338774,ENSP00000352882,ENSP00000353508,ENSP00000354207,ENSP00000360280,ENSP00000360608,ENSP00000363763,ENSP00000368314,ENSP00000374205,ENSP00000383303,ENSP00000417335	BCL11A,DAB1,DPYSL2,DSCAM,EPHB2,FEZF2,GRIN1,GSK3B,MAP2,NRCAM,NTRK3,PLXNA4,ROBO2,TBR1
GO:2001141	regulation of RNA biosynthetic process	91	3691	7.13e-06	ENSP00000025008,ENSP00000159111,ENSP00000181839,ENSP00000238647,ENSP00000254846,ENSP00000258484,ENSP00000261726,ENSP00000262238,ENSP00000262367,ENSP00000262450,ENSP00000263377,ENSP00000264010,ENSP00000264606,ENSP00000265773,ENSP00000265990,ENSP00000267064,ENSP00000268712,ENSP00000271715,ENSP00000275034,ENSP00000277225,ENSP00000280377,ENSP00000281156,ENSP00000281928,ENSP00000282030,ENSP00000282516…	APBB1,ARID1B,ARNT2,ASH1L,ATRX,AUTS2,BAZ2B,BCL11A,BRD4,BTAF1,CAMK2A,CAMTA1,CDK13,CHD3,CHD5,CHD7,CHD8,CIC,CREBBP,CTCF,CTNND2,CUX2,DDX3X,DLX1,EHMT1,ELAVL2,EPC2,ERBB4,FEZF2,FOXG1,FOXP1,GRIN1,HCFC1,HDAC4,HNRNPU,IRF2BPL,JARID2,JMJD1C,KAT6A,KDM4B,KDM6B,KHDRBS2,KHDRBS3,KIT,MECP2,MED13,MED13L,MEIS2,MKL2,MYT1L,NCOR1,NEO1,NFIB,NFIX,NIPBL,NOS1,NPAS2,NR2F1,NR3C2,NR4A2,NSD1,NTRK3,OGT,PHF2,PHIP,PLCB1,POGZ,PRICK…
GO:0021543	pallium development	14	163	7.5e-06	ENSP00000254846,ENSP00000283268,ENSP00000298552,ENSP00000324806,ENSP00000338185,ENSP00000339004,ENSP00000351015,ENSP00000354478,ENSP00000354778,ENSP00000360280,ENSP00000360608,ENSP00000374205,ENSP00000392423,ENSP00000435466	CNTNAP2,DAB1,DLX1,FEZF2,FOXG1,GRIN1,GSK3B,KDM6B,KIRREL3,NF1,PLCB1,RELN,TBR1,TSC1
GO:0046928	regulation of neurotransmitter secretion	9	55	7.65e-06	ENSP00000222812,ENSP00000262895,ENSP00000295987,ENSP00000351015,ENSP00000361769,ENSP00000362399,ENSP00000381412,ENSP00000428417,ENSP00000429562	CAMK2A,GRIK5,NF1,RIMS1,RIMS3,STX1A,STXBP1,SYN1,UNC13A
GO:0006351	transcription, DNA-templated	70	2569	8.16e-06	ENSP00000025008,ENSP00000159111,ENSP00000181839,ENSP00000258484,ENSP00000261726,ENSP00000262043,ENSP00000262238,ENSP00000262367,ENSP00000262450,ENSP00000263377,ENSP00000264010,ENSP00000264606,ENSP00000265773,ENSP00000267064,ENSP00000268712,ENSP00000277225,ENSP00000281156,ENSP00000281928,ENSP00000282516,ENSP00000283179,ENSP00000283268,ENSP00000305355,ENSP00000306522,ENSP00000307134,ENSP00000307479…	APBB1,ARID1B,ARNT2,ASH1L,ATRX,AUTS2,BAZ2B,BCL11A,BRD4,CAMTA1,CDK13,CHD3,CHD5,CHD7,CHD8,CIC,CREBBP,CTCF,CTNND2,CUX2,DDX3X,DLX1,EPC2,ERBB4,FEZF2,FOXG1,FOXP1,HCFC1,HDAC4,HNRNPU,INTS6,JARID2,JMJD1C,KAT6A,KDM4B,KHDRBS2,KHDRBS3,MECP2,MED13,MED13L,MEIS2,MKL2,MYT1L,NCOR1,NFIB,NFIX,NIPBL,NPAS2,NR2F1,NR3C2,NR4A2,NSD1,PHF2,PHF3,PRKCB,RB1CC1,RERE,RFX3,SATB2,SETD2,SMARCA2,SMARCC2,TBR1,TCF4,TRIM33,WAC,YY1,ZMYN…
GO:0010629	negative regulation of gene expression	52	1670	8.25e-06	ENSP00000238647,ENSP00000261726,ENSP00000262238,ENSP00000262367,ENSP00000264010,ENSP00000264606,ENSP00000265085,ENSP00000265773,ENSP00000265990,ENSP00000267064,ENSP00000268712,ENSP00000282516,ENSP00000283179,ENSP00000283268,ENSP00000298552,ENSP00000306983,ENSP00000309555,ENSP00000325819,ENSP00000332164,ENSP00000338185,ENSP00000338774,ENSP00000339004,ENSP00000341280,ENSP00000344479,ENSP00000345064…	APBB1,ATRX,BCL11A,BTAF1,CELF4,CHD8,CIC,CPEB4,CREBBP,CTCF,CUX2,DAPK1,DDX3X,DLX1,DYRK1A,EHMT1,FEZF2,FOXG1,FOXP1,GGNBP2,GIGYF2,HCFC1,HDAC4,HNRNPU,IRF2BPL,JARID2,KAT6A,MECP2,MEIS2,MYT1L,NCOR1,NFIB,NFIX,NIPBL,NR2F1,NR4A2,NRXN1,NSD1,PLCB1,PRICKLE1,PTBP2,RFX3,SATB2,SLIT3,SMARCA2,SMARCC2,TNRC6B,TRIM33,TSC1,UPF2,YEATS2,YY1
GO:0017156	calcium ion regulated exocytosis	10	74	8.32e-06	ENSP00000222812,ENSP00000254976,ENSP00000261205,ENSP00000347538,ENSP00000361769,ENSP00000362399,ENSP00000380271,ENSP00000409667,ENSP00000428417,ENSP00000429562	RAPGEF4,RIMS1,RIMS3,SNAP25,STX1A,STXBP1,SYNJ1,SYT1,SYT17,UNC13A
GO:1903522	regulation of blood circulation	17	249	8.75e-06	ENSP00000264606,ENSP00000266376,ENSP00000288139,ENSP00000306253,ENSP00000319591,ENSP00000320025,ENSP00000332116,ENSP00000349320,ENSP00000349588,ENSP00000352011,ENSP00000353414,ENSP00000354923,ENSP00000355133,ENSP00000360423,ENSP00000404179,ENSP00000444688,ENSP00000477999	ANK2,ATP1A3,ATP2B2,CACNA1B,CACNA1C,CACNA1D,CACNA1G,CACNA2D1,CACNB2,DMD,DOCK4,HDAC4,ITPR1,KCND3,NOS1,NOS1AP,PDE4B
GO:2000112	regulation of cellular macromolecule biosynthetic process	97	4050	8.82e-06	ENSP00000025008,ENSP00000159111,ENSP00000181839,ENSP00000238647,ENSP00000254846,ENSP00000258484,ENSP00000261726,ENSP00000262238,ENSP00000262367,ENSP00000262450,ENSP00000263377,ENSP00000264010,ENSP00000264606,ENSP00000265085,ENSP00000265773,ENSP00000265990,ENSP00000267064,ENSP00000268712,ENSP00000271715,ENSP00000275034,ENSP00000277225,ENSP00000280377,ENSP00000281156,ENSP00000281928,ENSP00000282030…	APBB1,ARID1B,ARNT2,ASH1L,ATRX,AUTS2,BAZ2B,BCL11A,BRD4,BTAF1,CAMK2A,CAMTA1,CDK13,CELF4,CHD3,CHD5,CHD7,CHD8,CIC,CPEB4,CREBBP,CTCF,CTNND2,CUX2,DAPK1,DDX3X,DLX1,EHMT1,ELAVL2,EPC2,ERBB4,FEZF2,FOXG1,FOXP1,GIGYF2,GRIN1,GSK3B,HCFC1,HDAC4,HNRNPU,IRF2BPL,JARID2,JMJD1C,KAT6A,KDM4B,KDM6B,KHDRBS2,KHDRBS3,KIT,MECP2,MED13,MED13L,MEIS2,MKL2,MYT1L,NCOR1,NEO1,NFIB,NFIX,NIPBL,NOS1,NPAS2,NR2F1,NR3C2,NR4A2,NSD1,OGT,P…
GO:0008306	associative learning	10	75	9.14e-06	ENSP00000254976,ENSP00000288135,ENSP00000335592,ENSP00000351015,ENSP00000360608,ENSP00000374205,ENSP00000379818,ENSP00000392423,ENSP00000395535,ENSP00000453793	GABRA5,GRIN1,GRIN2A,KIT,MECP2,MEIS2,NF1,RELN,SNAP25,TBR1
GO:0006355	regulation of transcription, DNA-templated	90	3661	9.23e-06	ENSP00000025008,ENSP00000159111,ENSP00000181839,ENSP00000238647,ENSP00000254846,ENSP00000258484,ENSP00000261726,ENSP00000262238,ENSP00000262367,ENSP00000262450,ENSP00000263377,ENSP00000264010,ENSP00000264606,ENSP00000265773,ENSP00000265990,ENSP00000267064,ENSP00000268712,ENSP00000271715,ENSP00000275034,ENSP00000277225,ENSP00000280377,ENSP00000281156,ENSP00000281928,ENSP00000282030,ENSP00000282516…	APBB1,ARID1B,ARNT2,ASH1L,ATRX,AUTS2,BAZ2B,BCL11A,BRD4,BTAF1,CAMK2A,CAMTA1,CDK13,CHD3,CHD5,CHD7,CHD8,CIC,CREBBP,CTCF,CTNND2,CUX2,DDX3X,DLX1,EHMT1,ELAVL2,EPC2,ERBB4,FEZF2,FOXG1,FOXP1,GRIN1,HCFC1,HDAC4,HNRNPU,IRF2BPL,JARID2,JMJD1C,KAT6A,KDM4B,KDM6B,KHDRBS2,KHDRBS3,KIT,MECP2,MED13,MED13L,MEIS2,MKL2,MYT1L,NCOR1,NEO1,NFIB,NFIX,NIPBL,NOS1,NPAS2,NR2F1,NR3C2,NR4A2,NSD1,OGT,PHF2,PHIP,PLCB1,POGZ,PRICKLE1,PR…
GO:0006357	regulation of transcription by RNA polymerase II	71	2633	9.23e-06	ENSP00000181839,ENSP00000238647,ENSP00000254846,ENSP00000258484,ENSP00000261726,ENSP00000262238,ENSP00000262367,ENSP00000262450,ENSP00000263377,ENSP00000264010,ENSP00000264606,ENSP00000265773,ENSP00000267064,ENSP00000268712,ENSP00000271715,ENSP00000275034,ENSP00000277225,ENSP00000280377,ENSP00000281928,ENSP00000282030,ENSP00000282516,ENSP00000283179,ENSP00000283268,ENSP00000288135,ENSP00000305355…	APBB1,ARID1B,ARNT2,ASH1L,ATRX,AUTS2,BAZ2B,BCL11A,BRD4,CAMTA1,CDK13,CHD3,CHD5,CHD7,CHD8,CIC,CREBBP,CTCF,CUX2,DDX3X,DLX1,EHMT1,EPC2,FEZF2,FOXG1,FOXP1,GRIN1,HCFC1,HDAC4,HNRNPU,IRF2BPL,JARID2,KDM6B,KIT,MECP2,MED13,MED13L,MEIS2,MKL2,MYT1L,NCOR1,NEO1,NFIB,NFIX,NIPBL,NOS1,NPAS2,NR2F1,NR3C2,NR4A2,NSD1,OGT,PHIP,POGZ,PRKCB,QRICH1,RAI1,RERE,RFX3,SATB2,SETBP1,SMARCA2,SMARCC2,TBR1,TCF4,TRIM33,USP15,YEATS2,YY1…
GO:0051171	regulation of nitrogen compound metabolic process	127	5827	9.25e-06	ENSP00000025008,ENSP00000159111,ENSP00000181839,ENSP00000238647,ENSP00000249363,ENSP00000254846,ENSP00000257430,ENSP00000258484,ENSP00000261726,ENSP00000262238,ENSP00000262367,ENSP00000262450,ENSP00000263377,ENSP00000264010,ENSP00000264606,ENSP00000265085,ENSP00000265773,ENSP00000265990,ENSP00000267064,ENSP00000267260,ENSP00000268712,ENSP00000271715,ENSP00000275034,ENSP00000277225,ENSP00000280377…	APBB1,APC,ARID1B,ARNT2,ASH1L,ATRX,AUTS2,BAZ2B,BCL11A,BIRC6,BRD4,BTAF1,CAMK2A,CAMTA1,CDK13,CELF4,CHD3,CHD5,CHD7,CHD8,CIC,CPEB4,CREBBP,CSNK1E,CTCF,CTNND2,CUX2,DAB1,DAPK1,DCUN1D1,DDX3X,DLG4,DLX1,DMD,DYRK1A,EHMT1,ELAVL2,EPC2,EPHB2,ERBB4,FEZF2,FOXG1,FOXP1,GGNBP2,GIGYF2,GRIK2,GRIN1,GRIN2A,GRIN2B,GRM1,GSK3B,HCFC1,HDAC4,HNRNPU,IRF2BPL,JARID2,JMJD1C,KAT6A,KDM4B,KDM6B,KHDRBS2,KHDRBS3,KIT,LRRC4,MAPK8IP2,MEC…
GO:0001764	neuron migration	12	118	9.33e-06	ENSP00000283268,ENSP00000339004,ENSP00000344087,ENSP00000344479,ENSP00000353590,ENSP00000354207,ENSP00000360280,ENSP00000368314,ENSP00000392423,ENSP00000401112,ENSP00000435466,ENSP00000483424	AUTS2,DAB1,FEZF2,FOXG1,KIRREL3,MARK1,MYH10,NR4A2,NRCAM,NTRK3,RELN,SATB2
GO:0031325	positive regulation of cellular metabolic process	79	3060	9.33e-06	ENSP00000025008,ENSP00000181839,ENSP00000238647,ENSP00000254846,ENSP00000262238,ENSP00000262367,ENSP00000263377,ENSP00000264010,ENSP00000264606,ENSP00000265773,ENSP00000267064,ENSP00000275034,ENSP00000277225,ENSP00000282516,ENSP00000283179,ENSP00000283268,ENSP00000288135,ENSP00000292782,ENSP00000298552,ENSP00000305355,ENSP00000306522,ENSP00000307479,ENSP00000309555,ENSP00000310094,ENSP00000323074…	APBB1,ARID1B,ARNT2,ASH1L,ATRX,AUTS2,BCL11A,BRD4,CAMTA1,CDK13,CELF4,CHD7,CHD8,CREBBP,CSNK1E,CTCF,DAB1,DAPK1,DCUN1D1,DDX3X,DLG4,DLX1,DSCAM,DYRK1A,ERBB4,FEZF2,GIGYF2,GRIN1,GRIN2A,GRIN2B,GRM1,GSK3B,HCFC1,HDAC4,HNRNPU,IRF2BPL,JARID2,KAT6A,KDM6B,KIT,MAPK8IP2,MECP2,MED13,MEIS2,MKL2,NFIB,NFIX,NIPBL,NOS1,NOS1AP,NPAS2,NR2F1,NR4A2,NRXN1,NSD1,NTRK3,OGT,PHF2,PHIP,PLCB1,PRICKLE1,PRKCB,RAI1,RB1CC1,RELN,RERE,RFX…
GO:1900449	regulation of glutamate receptor signaling pathway	8	41	9.88e-06	ENSP00000305288,ENSP00000330572,ENSP00000363763,ENSP00000382428,ENSP00000385142,ENSP00000386135,ENSP00000392423,ENSP00000429562	DAPK1,DLG4,EPHB2,MAPK8IP2,NLGN2,NRXN1,RELN,UNC13A
GO:0006810	transport	98	4130	1.09e-05	ENSP00000035383,ENSP00000181839,ENSP00000218075,ENSP00000222812,ENSP00000233535,ENSP00000254976,ENSP00000261205,ENSP00000261609,ENSP00000261726,ENSP00000262895,ENSP00000263710,ENSP00000264318,ENSP00000265459,ENSP00000266376,ENSP00000278379,ENSP00000280772,ENSP00000286628,ENSP00000287766,ENSP00000288135,ENSP00000288139,ENSP00000295987,ENSP00000298552,ENSP00000303540,ENSP00000305288,ENSP00000305355…	AGAP1,ANK2,ANK3,ARHGAP33,ASTN2,ATP1A3,ATP2B2,ATP8A1,CACNA1A,CACNA1B,CACNA1C,CACNA1D,CACNA1G,CACNA2D1,CACNA2D3,CACNB2,CAMK2A,CASK,CDK13,CLASP1,CSNK1E,CUX2,DDX3X,DLG4,DPYSL2,DST,DYNC1H1,ERBB4,EXOC5,FOXP1,GABRA1,GABRA3,GABRA4,GABRA5,GABRB3,GLRA2,GRIA1,GRID1,GRIK2,GRIK5,GRIN1,GRIN2A,GRIN2B,GSK3B,HCN1,HERC2,HUWE1,ITPR1,KCNB1,KCND2,KCND3,KCNMA1,KCNQ2,KCNQ3,KIF5C,KIT,LRRC7,MECP2,MYH10,MYO5A,NF1,NLGN2,NR…
GO:0071625	vocalization behavior	6	16	1.09e-05	ENSP00000265459,ENSP00000354778,ENSP00000382428,ENSP00000385142,ENSP00000451648,ENSP00000469689	CNTNAP2,DLG4,NRXN1,NRXN2,NRXN3,SHANK2
GO:0098609	cell-cell adhesion	22	416	1.09e-05	ENSP00000265459,ENSP00000266546,ENSP00000288135,ENSP00000305288,ENSP00000307134,ENSP00000329797,ENSP00000350364,ENSP00000360280,ENSP00000362294,ENSP00000362399,ENSP00000368314,ENSP00000380602,ENSP00000383303,ENSP00000384193,ENSP00000384638,ENSP00000385142,ENSP00000386908,ENSP00000402460,ENSP00000417335,ENSP00000435466,ENSP00000451648,ENSP00000462701	CADM1,CADM2,CDH8,CLSTN2,CLSTN3,CNTN4,CTNNA2,CTNND2,DAB1,DSCAM,KIRREL3,KIT,MEGF11,NEGR1,NLGN2,NRCAM,NRXN1,NRXN2,NRXN3,PTPRT,ROBO2,STXBP1
GO:1902803	regulation of synaptic vesicle transport	7	28	1.19e-05	ENSP00000222812,ENSP00000262895,ENSP00000295987,ENSP00000353508,ENSP00000361769,ENSP00000362399,ENSP00000428417	GRIK5,MAP2,RIMS1,RIMS3,STX1A,STXBP1,SYN1
GO:0010556	regulation of macromolecule biosynthetic process	98	4143	1.24e-05	ENSP00000025008,ENSP00000159111,ENSP00000181839,ENSP00000238647,ENSP00000254846,ENSP00000258484,ENSP00000261726,ENSP00000262238,ENSP00000262367,ENSP00000262450,ENSP00000263377,ENSP00000264010,ENSP00000264606,ENSP00000265085,ENSP00000265773,ENSP00000265990,ENSP00000267064,ENSP00000268712,ENSP00000271715,ENSP00000275034,ENSP00000277225,ENSP00000280377,ENSP00000281156,ENSP00000281928,ENSP00000282030…	APBB1,ARID1B,ARNT2,ASH1L,ATRX,AUTS2,BAZ2B,BCL11A,BRD4,BTAF1,CAMK2A,CAMTA1,CDK13,CELF4,CHD3,CHD5,CHD7,CHD8,CIC,CPEB4,CREBBP,CTCF,CTNND2,CUX2,DAPK1,DDX3X,DLX1,EHMT1,ELAVL2,EPC2,ERBB4,FEZF2,FOXG1,FOXP1,GIGYF2,GRIN1,GSK3B,HCFC1,HDAC4,HNRNPU,IRF2BPL,JARID2,JMJD1C,KAT6A,KDM4B,KDM6B,KHDRBS2,KHDRBS3,KIT,MECP2,MED13,MED13L,MEIS2,MKL2,MYT1L,NCOR1,NEO1,NFIB,NFIX,NIPBL,NOS1,NPAS2,NR2F1,NR3C2,NR4A2,NSD1,NTRK3…
GO:0009966	regulation of signal transduction	78	3033	1.28e-05	ENSP00000025008,ENSP00000222812,ENSP00000249363,ENSP00000253401,ENSP00000257430,ENSP00000261726,ENSP00000262367,ENSP00000262450,ENSP00000263377,ENSP00000268712,ENSP00000275034,ENSP00000288135,ENSP00000298552,ENSP00000305288,ENSP00000305355,ENSP00000306253,ENSP00000306522,ENSP00000307134,ENSP00000310094,ENSP00000310561,ENSP00000320038,ENSP00000324127,ENSP00000324806,ENSP00000330572,ENSP00000332164…	APC,ARHGAP32,ARHGAP33,ARHGEF9,ASH1L,AUTS2,BIRC6,BRD4,CAMTA1,CELF4,CHD5,CHD8,CNKSR2,CNTN6,CREBBP,CSNK1E,CTNND2,CUX2,DAB1,DAPK1,DDX3X,DLG4,DLX1,DMD,DYRK1A,EPHB2,ERBB4,FGD1,FOXP1,GGNBP2,GRIK2,GRIN1,GRM1,GSK3B,HOMER1,ITPR1,KAT6A,KIT,LRRC4,MAPK8IP2,MBD5,MED13,MYO5A,NCOR1,NEO1,NF1,NLGN2,NOS1,NOS1AP,NR4A2,NRXN1,NTRK3,OCRL,OGT,OPHN1,PDE4A,PHIP,PLCB1,PRICKLE1,PRKCB,PSD3,RB1CC1,RELN,RGS7,RIMS1,ROBO2,SLIT3,…
GO:0086012	membrane depolarization during cardiac muscle cell action potential	6	17	1.4e-05	ENSP00000266376,ENSP00000288139,ENSP00000320025,ENSP00000349320,ENSP00000349588,ENSP00000352011	ANK2,CACNA1C,CACNA1D,CACNA1G,CACNA2D1,CACNB2
GO:0050905	neuromuscular process	11	101	1.42e-05	ENSP00000303540,ENSP00000305288,ENSP00000306522,ENSP00000353590,ENSP00000360608,ENSP00000379818,ENSP00000382428,ENSP00000384638,ENSP00000385142,ENSP00000387170,ENSP00000395535	CAMTA1,CTNNA2,DLG4,GIGYF2,GRIN1,GRIN2A,MECP2,MYH10,NLGN2,NRXN1,SCN1A
GO:0051094	positive regulation of developmental process	43	1286	1.47e-05	ENSP00000035383,ENSP00000261205,ENSP00000261726,ENSP00000263710,ENSP00000266546,ENSP00000282516,ENSP00000283179,ENSP00000283268,ENSP00000288135,ENSP00000305288,ENSP00000305355,ENSP00000338185,ENSP00000338774,ENSP00000339004,ENSP00000339086,ENSP00000342235,ENSP00000343690,ENSP00000347538,ENSP00000350364,ENSP00000354207,ENSP00000354478,ENSP00000354923,ENSP00000358513,ENSP00000360280,ENSP00000363763…	APBB1,BCL11A,CAMK2B,CHD7,CLASP1,CLSTN2,CLSTN3,CNR1,CSNK1E,CTNNA2,CUX2,DAB1,DLG4,DLX1,DMD,DPYSL3,DSCAM,EPHB2,ERBB4,FEZF2,FOXG1,HNRNPU,KIT,LRRC7,MECP2,MKL2,NEGR1,NIPBL,NLGN2,NRCAM,NRXN1,NTRK3,PLCB1,PRKCB,RELN,RFX3,RIMS1,ROBO2,SLITRK5,SYT1,SYT17,TCF4,UNC13A
GO:0000122	negative regulation of transcription by RNA polymerase II	32	809	1.51e-05	ENSP00000238647,ENSP00000261726,ENSP00000262238,ENSP00000262367,ENSP00000264010,ENSP00000264606,ENSP00000265773,ENSP00000268712,ENSP00000282516,ENSP00000283179,ENSP00000283268,ENSP00000306983,ENSP00000309555,ENSP00000325819,ENSP00000338774,ENSP00000339004,ENSP00000341280,ENSP00000344479,ENSP00000351250,ENSP00000354478,ENSP00000362441,ENSP00000370340,ENSP00000380781,ENSP00000382863,ENSP00000395535…	APBB1,ATRX,BCL11A,CHD8,CIC,CREBBP,CTCF,CUX2,DLX1,EHMT1,FEZF2,FOXG1,HCFC1,HDAC4,HNRNPU,IRF2BPL,JARID2,MECP2,MEIS2,MYT1L,NCOR1,NFIB,NFIX,NIPBL,NR2F1,NR4A2,NSD1,SATB2,SMARCA2,TRIM33,YEATS2,YY1
GO:0019222	regulation of metabolic process	137	6516	1.68e-05	ENSP00000025008,ENSP00000159111,ENSP00000181839,ENSP00000238647,ENSP00000249363,ENSP00000254846,ENSP00000257430,ENSP00000258484,ENSP00000261726,ENSP00000262238,ENSP00000262367,ENSP00000262450,ENSP00000263377,ENSP00000264010,ENSP00000264606,ENSP00000265085,ENSP00000265773,ENSP00000265990,ENSP00000267064,ENSP00000267260,ENSP00000268712,ENSP00000271715,ENSP00000275034,ENSP00000277225,ENSP00000280377…	ANK2,ANK3,APBB1,APC,ARID1B,ARNT2,ASH1L,ATRX,AUTS2,BAZ2B,BCL11A,BIRC6,BRD4,BTAF1,CAMK2A,CAMTA1,CDK13,CELF4,CHD3,CHD5,CHD7,CHD8,CIC,CNR1,CPEB4,CREBBP,CSNK1E,CTCF,CTNND2,CUX2,DAB1,DAPK1,DCUN1D1,DDX3X,DLG4,DLX1,DMD,DSCAM,DYRK1A,EHMT1,ELAVL2,EPC2,EPHB2,ERBB4,FEZF2,FOXG1,FOXP1,GGNBP2,GIGYF2,GRIK2,GRIN1,GRIN2A,GRIN2B,GRM1,GSK3B,HCFC1,HDAC4,HNRNPU,IRF2BPL,ITPR1,JARID2,JMJD1C,KAT6A,KDM4B,KDM6A,KDM6B,KHDRB…
GO:0051924	regulation of calcium ion transport	16	236	1.86e-05	ENSP00000266376,ENSP00000288139,ENSP00000320025,ENSP00000332116,ENSP00000334382,ENSP00000349320,ENSP00000349588,ENSP00000354923,ENSP00000355133,ENSP00000360423,ENSP00000360608,ENSP00000379098,ENSP00000381412,ENSP00000382177,ENSP00000392028,ENSP00000477999	ANK2,CACNA1B,CACNA1C,CACNA1D,CACNA2D1,CACNB2,CAMK2A,CAMK2B,CHD7,DMD,GRIN1,HOMER1,MYO5A,NOS1,NOS1AP,PDE4B
GO:0030048	actin filament-based movement	11	105	1.96e-05	ENSP00000266376,ENSP00000288139,ENSP00000303540,ENSP00000319591,ENSP00000320025,ENSP00000349320,ENSP00000349588,ENSP00000352011,ENSP00000353590,ENSP00000354923,ENSP00000382177	ANK2,CACNA1C,CACNA1D,CACNA1G,CACNA2D1,CACNB2,DMD,KCND3,MYH10,MYO5A,SCN1A
GO:0051234	establishment of localization	99	4248	1.99e-05	ENSP00000035383,ENSP00000181839,ENSP00000218075,ENSP00000222812,ENSP00000233535,ENSP00000254976,ENSP00000261205,ENSP00000261609,ENSP00000261726,ENSP00000262895,ENSP00000263710,ENSP00000264318,ENSP00000265459,ENSP00000266376,ENSP00000278379,ENSP00000280772,ENSP00000286628,ENSP00000287766,ENSP00000288135,ENSP00000288139,ENSP00000295987,ENSP00000298552,ENSP00000303540,ENSP00000305288,ENSP00000305355…	AGAP1,ANK2,ANK3,ARHGAP33,ASTN2,ATP1A3,ATP2B2,ATP8A1,CACNA1A,CACNA1B,CACNA1C,CACNA1D,CACNA1G,CACNA2D1,CACNA2D3,CACNB2,CAMK2A,CASK,CDK13,CLASP1,CSNK1E,CUX2,DDX3X,DLG4,DPYSL2,DST,DYNC1H1,ERBB4,EXOC5,FOXP1,GABRA1,GABRA3,GABRA4,GABRA5,GABRB3,GLRA2,GRIA1,GRID1,GRIK2,GRIK5,GRIN1,GRIN2A,GRIN2B,GSK3B,HCN1,HERC2,HUWE1,ITPR1,KCNB1,KCND2,KCND3,KCNMA1,KCNQ2,KCNQ3,KIF5C,KIT,LRRC7,MARK1,MECP2,MYH10,MYO5A,NF1,NL…
GO:0019228	neuronal action potential	7	31	2.02e-05	ENSP00000280772,ENSP00000303540,ENSP00000333496,ENSP00000346534,ENSP00000352011,ENSP00000364586,ENSP00000397026	ANK3,CACNA1G,GRIK2,KCND2,SCN1A,SCN2A,SCN8A
GO:0080090	regulation of primary metabolic process	128	5982	2.07e-05	ENSP00000025008,ENSP00000159111,ENSP00000181839,ENSP00000238647,ENSP00000249363,ENSP00000254846,ENSP00000257430,ENSP00000258484,ENSP00000261726,ENSP00000262238,ENSP00000262367,ENSP00000262450,ENSP00000263377,ENSP00000264010,ENSP00000264606,ENSP00000265085,ENSP00000265773,ENSP00000265990,ENSP00000267064,ENSP00000267260,ENSP00000268712,ENSP00000271715,ENSP00000275034,ENSP00000277225,ENSP00000280377…	APBB1,APC,ARID1B,ARNT2,ASH1L,ATRX,AUTS2,BAZ2B,BCL11A,BIRC6,BRD4,BTAF1,CAMK2A,CAMTA1,CDK13,CELF4,CHD3,CHD5,CHD7,CHD8,CIC,CNR1,CPEB4,CREBBP,CSNK1E,CTCF,CTNND2,CUX2,DAB1,DAPK1,DCUN1D1,DDX3X,DLG4,DLX1,DMD,DYRK1A,EHMT1,ELAVL2,EPC2,EPHB2,ERBB4,FEZF2,FOXG1,FOXP1,GGNBP2,GIGYF2,GRIK2,GRIN1,GRIN2A,GRIN2B,GRM1,GSK3B,HCFC1,HDAC4,HNRNPU,IRF2BPL,JARID2,JMJD1C,KAT6A,KDM4B,KDM6B,KHDRBS2,KHDRBS3,KIT,LRRC4,MAPK8IP…
GO:0051965	positive regulation of synapse assembly	9	65	2.29e-05	ENSP00000261726,ENSP00000266546,ENSP00000305288,ENSP00000354207,ENSP00000363763,ENSP00000366283,ENSP00000385142,ENSP00000395535,ENSP00000402460	CLSTN2,CLSTN3,CUX2,EPHB2,MECP2,NLGN2,NRXN1,NTRK3,SLITRK5
GO:0099003	vesicle-mediated transport in synapse	11	107	2.29e-05	ENSP00000222812,ENSP00000254976,ENSP00000261205,ENSP00000305288,ENSP00000347538,ENSP00000347710,ENSP00000361769,ENSP00000362399,ENSP00000409667,ENSP00000428417,ENSP00000429562	NLGN2,OPHN1,RIMS1,RIMS3,SNAP25,STX1A,STXBP1,SYNJ1,SYT1,SYT17,UNC13A
GO:1903507	negative regulation of nucleic acid-templated transcription	41	1220	2.3e-05	ENSP00000238647,ENSP00000261726,ENSP00000262238,ENSP00000262367,ENSP00000264010,ENSP00000264606,ENSP00000265773,ENSP00000265990,ENSP00000267064,ENSP00000268712,ENSP00000282516,ENSP00000283179,ENSP00000283268,ENSP00000306983,ENSP00000309555,ENSP00000325819,ENSP00000338185,ENSP00000338629,ENSP00000338774,ENSP00000339004,ENSP00000341280,ENSP00000344479,ENSP00000345064,ENSP00000351250,ENSP00000354478…	APBB1,ATRX,BCL11A,BTAF1,CHD8,CIC,CREBBP,CTCF,CUX2,DLX1,EHMT1,FEZF2,FOXG1,FOXP1,HCFC1,HDAC4,HNRNPU,IRF2BPL,JARID2,KAT6A,MECP2,MEIS2,MYT1L,NCOR1,NFIB,NFIX,NIPBL,NR2F1,NR4A2,NSD1,PLCB1,PRICKLE1,RERE,RFX3,SATB2,SMARCA2,SMARCC2,TRIM33,YEATS2,YY1,ZMYND11
GO:0031326	regulation of cellular biosynthetic process	99	4266	2.36e-05	ENSP00000025008,ENSP00000159111,ENSP00000181839,ENSP00000238647,ENSP00000254846,ENSP00000258484,ENSP00000261726,ENSP00000262238,ENSP00000262367,ENSP00000262450,ENSP00000263377,ENSP00000264010,ENSP00000264606,ENSP00000265085,ENSP00000265773,ENSP00000265990,ENSP00000267064,ENSP00000268712,ENSP00000271715,ENSP00000275034,ENSP00000277225,ENSP00000280377,ENSP00000281156,ENSP00000281928,ENSP00000282030…	APBB1,ARID1B,ARNT2,ASH1L,ATRX,AUTS2,BAZ2B,BCL11A,BRD4,BTAF1,CAMK2A,CAMTA1,CDK13,CELF4,CHD3,CHD5,CHD7,CHD8,CIC,CPEB4,CREBBP,CTCF,CTNND2,CUX2,DAPK1,DDX3X,DLX1,EHMT1,ELAVL2,EPC2,ERBB4,FEZF2,FOXG1,FOXP1,GIGYF2,GRIN1,GSK3B,HCFC1,HDAC4,HNRNPU,IRF2BPL,JARID2,JMJD1C,KAT6A,KDM4B,KDM6B,KHDRBS2,KHDRBS3,KIT,MECP2,MED13,MED13L,MEIS2,MKL2,MYT1L,NCOR1,NEO1,NFIB,NFIX,NIPBL,NOS1,NOS1AP,NPAS2,NR2F1,NR3C2,NR4A2,NSD…
GO:0006816	calcium ion transport	16	242	2.43e-05	ENSP00000266376,ENSP00000288139,ENSP00000306253,ENSP00000320025,ENSP00000344801,ENSP00000349320,ENSP00000349588,ENSP00000352011,ENSP00000353362,ENSP00000353414,ENSP00000360423,ENSP00000360608,ENSP00000379818,ENSP00000381412,ENSP00000419101,ENSP00000477455	ANK2,ATP2B2,CACNA1A,CACNA1B,CACNA1C,CACNA1D,CACNA1G,CACNA2D1,CACNA2D3,CACNB2,CAMK2A,GRIN1,GRIN2A,GRIN2B,ITPR1,SLC24A2
GO:0007165	signal transduction	107	4738	2.47e-05	ENSP00000035383,ENSP00000218075,ENSP00000222812,ENSP00000249363,ENSP00000253401,ENSP00000257215,ENSP00000257430,ENSP00000259455,ENSP00000262367,ENSP00000262895,ENSP00000264318,ENSP00000264606,ENSP00000265085,ENSP00000265459,ENSP00000266376,ENSP00000275034,ENSP00000280377,ENSP00000280772,ENSP00000288135,ENSP00000288139,ENSP00000295902,ENSP00000297146,ENSP00000305355,ENSP00000306253,ENSP00000307134…	ANK2,ANK3,APBB1,APC,ARHGAP32,ARHGAP33,ARHGEF9,ATRNL1,ATRX,BCL11A,CACNA1C,CACNA1D,CAMK2A,CAMK2B,CDC42BPB,CHD8,CNR1,CNTN6,CPEB4,CREBBP,CSNK1E,CTNND2,DAB1,DAGLA,DAPK1,DDX3X,DLG4,DMD,DOCK4,DPYSL2,DST,EPHB2,ERBB4,EXT1,FGD1,GABBR2,GABRA1,GABRA3,GABRA4,GABRA5,GABRB3,GAP43,GIGYF2,GLRA2,GPR85,GRIA1,GRID1,GRIK2,GRIK5,GRIN1,GRIN2A,GRIN2B,GRM1,GSK3B,HDAC4,HOMER1,INTS6,ITPR1,KCNB1,KDM6A,KIT,LRRC4,LRRC7,MAPK8I…
GO:0031328	positive regulation of cellular biosynthetic process	54	1846	2.61e-05	ENSP00000181839,ENSP00000238647,ENSP00000254846,ENSP00000262238,ENSP00000262367,ENSP00000263377,ENSP00000264010,ENSP00000264606,ENSP00000265773,ENSP00000267064,ENSP00000275034,ENSP00000277225,ENSP00000282516,ENSP00000283179,ENSP00000283268,ENSP00000305355,ENSP00000306522,ENSP00000307479,ENSP00000309555,ENSP00000323074,ENSP00000325819,ENSP00000338185,ENSP00000338283,ENSP00000338629,ENSP00000338774…	APBB1,ARID1B,ARNT2,ASH1L,ATRX,AUTS2,BCL11A,BRD4,CAMTA1,CDK13,CHD7,CHD8,CREBBP,CTCF,DDX3X,DLX1,ERBB4,FEZF2,GRIN1,HCFC1,HDAC4,HNRNPU,IRF2BPL,KAT6A,KDM6B,MECP2,MED13,MEIS2,MKL2,NFIB,NFIX,NIPBL,NOS1,NOS1AP,NPAS2,NR2F1,NR4A2,NSD1,OGT,PHF2,PHIP,PLCB1,PRKCB,RAI1,RERE,RFX3,SATB2,SMARCA2,SMARCC2,TBR1,TCF4,WAC,YY1,ZNF462
GO:2000310	regulation of NMDA receptor activity	6	20	2.83e-05	ENSP00000330572,ENSP00000363763,ENSP00000382428,ENSP00000385142,ENSP00000386135,ENSP00000392423	DAPK1,DLG4,EPHB2,MAPK8IP2,NRXN1,RELN
GO:0031323	regulation of cellular metabolic process	129	6082	2.85e-05	ENSP00000025008,ENSP00000159111,ENSP00000181839,ENSP00000238647,ENSP00000249363,ENSP00000254846,ENSP00000257430,ENSP00000258484,ENSP00000261726,ENSP00000262238,ENSP00000262367,ENSP00000262450,ENSP00000263377,ENSP00000264010,ENSP00000264606,ENSP00000265085,ENSP00000265773,ENSP00000265990,ENSP00000267064,ENSP00000267260,ENSP00000268712,ENSP00000271715,ENSP00000275034,ENSP00000277225,ENSP00000280377…	APBB1,APC,ARID1B,ARNT2,ASH1L,ATRX,AUTS2,BAZ2B,BCL11A,BIRC6,BRD4,BTAF1,CAMK2A,CAMTA1,CDK13,CELF4,CHD3,CHD5,CHD7,CHD8,CIC,CNR1,CPEB4,CREBBP,CSNK1E,CTCF,CTNND2,CUX2,DAB1,DAPK1,DCUN1D1,DDX3X,DLG4,DLX1,DMD,DSCAM,DYRK1A,EHMT1,ELAVL2,EPC2,EPHB2,ERBB4,FEZF2,FOXG1,FOXP1,GGNBP2,GIGYF2,GRIK2,GRIN1,GRIN2A,GRIN2B,GRM1,GSK3B,HCFC1,HDAC4,HNRNPU,IRF2BPL,ITPR1,JARID2,JMJD1C,KAT6A,KDM4B,KDM6B,KHDRBS2,KHDRBS3,KIT,L…
GO:0006941	striated muscle contraction	11	111	3.06e-05	ENSP00000266376,ENSP00000288139,ENSP00000303540,ENSP00000319591,ENSP00000320025,ENSP00000334382,ENSP00000349320,ENSP00000349588,ENSP00000352011,ENSP00000354923,ENSP00000477999	ANK2,CACNA1C,CACNA1D,CACNA1G,CACNA2D1,CACNB2,DMD,HOMER1,KCND3,NOS1,SCN1A
GO:0070588	calcium ion transmembrane transport	14	189	3.14e-05	ENSP00000266376,ENSP00000288139,ENSP00000306253,ENSP00000320025,ENSP00000344801,ENSP00000349320,ENSP00000352011,ENSP00000353362,ENSP00000353414,ENSP00000360423,ENSP00000360608,ENSP00000379818,ENSP00000419101,ENSP00000477455	ATP2B2,CACNA1A,CACNA1B,CACNA1C,CACNA1D,CACNA1G,CACNA2D1,CACNA2D3,CACNB2,GRIN1,GRIN2A,GRIN2B,ITPR1,SLC24A2
GO:1902275	regulation of chromatin organization	13	162	3.21e-05	ENSP00000282516,ENSP00000283179,ENSP00000316512,ENSP00000341280,ENSP00000344087,ENSP00000352185,ENSP00000362441,ENSP00000362824,ENSP00000373696,ENSP00000395535,ENSP00000395929,ENSP00000429084,ENSP00000477999	ATRX,AUTS2,HNRNPU,JARID2,MECP2,NIPBL,NOS1,NSD1,OGT,PHF2,TLK2,TRIP12,UBR5
GO:0007155	cell adhesion	32	843	3.22e-05	ENSP00000257430,ENSP00000265459,ENSP00000266546,ENSP00000288135,ENSP00000298552,ENSP00000305288,ENSP00000307134,ENSP00000307959,ENSP00000310094,ENSP00000329797,ENSP00000341198,ENSP00000350364,ENSP00000353590,ENSP00000354778,ENSP00000360280,ENSP00000362294,ENSP00000362399,ENSP00000367408,ENSP00000368314,ENSP00000380602,ENSP00000383303,ENSP00000384193,ENSP00000384638,ENSP00000385142,ENSP00000386908…	APC,CADM1,CADM2,CASK,CDH8,CLSTN2,CLSTN3,CNTN4,CNTN6,CNTNAP2,CTNNA2,CTNND2,DAB1,DSCAM,DST,KIRREL3,KIT,MEGF11,MYH10,NEGR1,NEO1,NLGN2,NRCAM,NRXN1,NRXN2,NRXN3,PTPRT,RELN,ROBO2,STXBP1,TAOK2,TSC1
GO:0021879	forebrain neuron differentiation	8	50	3.22e-05	ENSP00000283268,ENSP00000339004,ENSP00000342235,ENSP00000354478,ENSP00000374205,ENSP00000393066,ENSP00000401112,ENSP00000417335	DLX1,ERBB4,FEZF2,FOXG1,ROBO2,SATB2,SLC4A10,TBR1
GO:0031644	regulation of neurological system process	11	112	3.25e-05	ENSP00000222812,ENSP00000261726,ENSP00000305288,ENSP00000354896,ENSP00000360608,ENSP00000379818,ENSP00000382428,ENSP00000385142,ENSP00000392423,ENSP00000410584,ENSP00000428417	CELF4,CUX2,DLG4,GRIN1,GRIN2A,GRM1,NLGN2,NRXN1,RELN,RIMS1,STX1A
GO:0008037	cell recognition	12	138	3.62e-05	ENSP00000283268,ENSP00000329797,ENSP00000339004,ENSP00000354778,ENSP00000358513,ENSP00000363763,ENSP00000368314,ENSP00000377372,ENSP00000380602,ENSP00000383303,ENSP00000384193,ENSP00000417335	CADM1,CADM2,CNR1,CNTN4,CNTNAP2,DSCAM,EPHB2,FEZF2,FOXG1,GAP43,NRCAM,ROBO2
GO:0006935	chemotaxis	23	491	3.73e-05	ENSP00000283268,ENSP00000288135,ENSP00000309539,ENSP00000332116,ENSP00000332164,ENSP00000339004,ENSP00000341198,ENSP00000347710,ENSP00000352882,ENSP00000353590,ENSP00000360280,ENSP00000363763,ENSP00000367446,ENSP00000368314,ENSP00000370340,ENSP00000377372,ENSP00000380602,ENSP00000385142,ENSP00000392423,ENSP00000393379,ENSP00000404179,ENSP00000417335,ENSP00000451648	CNTN4,DAB1,DOCK4,DPYSL2,EPHB2,EXT1,FEZF2,FOXG1,GAP43,KIF5C,KIT,MYH10,NEO1,NFIB,NRCAM,NRXN1,NRXN3,OPHN1,PDE4B,PLXNA4,RELN,ROBO2,SLIT3
GO:0010647	positive regulation of cell communication	49	1631	4.02e-05	ENSP00000025008,ENSP00000222812,ENSP00000254976,ENSP00000261205,ENSP00000261726,ENSP00000262367,ENSP00000262450,ENSP00000263377,ENSP00000266546,ENSP00000275034,ENSP00000280772,ENSP00000288135,ENSP00000305288,ENSP00000305355,ENSP00000306522,ENSP00000310094,ENSP00000324806,ENSP00000330572,ENSP00000334382,ENSP00000338185,ENSP00000341198,ENSP00000342235,ENSP00000344087,ENSP00000344801,ENSP00000351015…	ANK3,AUTS2,BRD4,CAMTA1,CHD5,CLSTN2,CLSTN3,CNTN6,CREBBP,CSNK1E,CUX2,DDX3X,DLG4,EPHB2,ERBB4,GRIK2,GRIN1,GRIN2A,GRM1,GSK3B,HOMER1,KIT,MAPK8IP2,MBD5,MECP2,NEO1,NF1,NLGN2,NOS1,NOS1AP,NRXN1,NTRK3,PHIP,PLCB1,PRKCB,RB1CC1,RELN,RIMS1,ROBO2,SHANK2,SLC24A2,SNAP25,STX1A,STXBP1,SYT1,TAOK2,UBR5,UNC13A,WASF1
GO:0051588	regulation of neurotransmitter transport	10	92	4.03e-05	ENSP00000222812,ENSP00000262895,ENSP00000295987,ENSP00000351015,ENSP00000361769,ENSP00000362399,ENSP00000381412,ENSP00000428417,ENSP00000429562,ENSP00000477999	CAMK2A,GRIK5,NF1,NOS1,RIMS1,RIMS3,STX1A,STXBP1,SYN1,UNC13A
GO:0097479	synaptic vesicle localization	10	92	4.03e-05	ENSP00000222812,ENSP00000254976,ENSP00000261205,ENSP00000295987,ENSP00000347538,ENSP00000361769,ENSP00000385142,ENSP00000409667,ENSP00000428417,ENSP00000429562	NRXN1,RIMS1,RIMS3,SNAP25,STX1A,SYN1,SYNJ1,SYT1,SYT17,UNC13A
GO:0070838	divalent metal ion transport	17	287	4.34e-05	ENSP00000233535,ENSP00000266376,ENSP00000288139,ENSP00000306253,ENSP00000320025,ENSP00000344801,ENSP00000349320,ENSP00000349588,ENSP00000352011,ENSP00000353362,ENSP00000353414,ENSP00000360423,ENSP00000360608,ENSP00000379818,ENSP00000381412,ENSP00000419101,ENSP00000477455	ANK2,ATP2B2,CACNA1A,CACNA1B,CACNA1C,CACNA1D,CACNA1G,CACNA2D1,CACNA2D3,CACNB2,CAMK2A,GRIN1,GRIN2A,GRIN2B,ITPR1,SLC24A2,SLC30A3
GO:0022607	cellular component assembly	63	2343	4.4e-05	ENSP00000025008,ENSP00000222812,ENSP00000254976,ENSP00000257430,ENSP00000261205,ENSP00000262367,ENSP00000263710,ENSP00000264010,ENSP00000265459,ENSP00000266546,ENSP00000268712,ENSP00000271715,ENSP00000278379,ENSP00000280772,ENSP00000288135,ENSP00000298552,ENSP00000305288,ENSP00000307342,ENSP00000307959,ENSP00000310094,ENSP00000319591,ENSP00000324806,ENSP00000330572,ENSP00000333496,ENSP00000334382…	ANK2,ANK3,APC,ARID1B,ATRX,CELF4,CLASP1,CLSTN3,CREBBP,CSNK1E,CTCF,DDX3X,DLG4,DMD,DMXL2,DPYSL3,DSCAM,DST,DYNC1H1,EXOC5,FGD1,GRIA1,GRIN1,GRIN2B,GSK3B,HCN1,HOMER1,KAT6A,KCNB1,KCND2,KCND3,KHDRBS3,KIRREL3,KIT,MAPK8IP2,MECP2,MYH10,NCOR1,NLGN2,NRCAM,NRXN1,NRXN2,OCRL,OFD1,OPHN1,POGZ,PRPF39,PTBP2,RB1CC1,RFX3,RIMS1,SHANK2,SLC1A2,SNAP25,SPAST,STX1A,SYNJ1,SYT1,TAOK2,TCF4,TSC1,UNC13A,WASF1
GO:0045892	negative regulation of transcription, DNA-templated	39	1169	4.61e-05	ENSP00000238647,ENSP00000261726,ENSP00000262238,ENSP00000262367,ENSP00000264010,ENSP00000264606,ENSP00000265773,ENSP00000265990,ENSP00000267064,ENSP00000268712,ENSP00000282516,ENSP00000283179,ENSP00000283268,ENSP00000306983,ENSP00000309555,ENSP00000325819,ENSP00000338185,ENSP00000338774,ENSP00000339004,ENSP00000341280,ENSP00000344479,ENSP00000345064,ENSP00000351250,ENSP00000354478,ENSP00000362441…	APBB1,ATRX,BCL11A,BTAF1,CHD8,CIC,CREBBP,CTCF,CUX2,DLX1,EHMT1,FEZF2,FOXG1,FOXP1,HCFC1,HDAC4,HNRNPU,IRF2BPL,JARID2,KAT6A,MECP2,MEIS2,MYT1L,NCOR1,NFIB,NFIX,NIPBL,NR2F1,NR4A2,NSD1,PLCB1,PRICKLE1,RFX3,SATB2,SMARCA2,SMARCC2,TRIM33,YEATS2,YY1
GO:0017157	regulation of exocytosis	13	169	4.66e-05	ENSP00000222812,ENSP00000261205,ENSP00000262895,ENSP00000263710,ENSP00000295987,ENSP00000321826,ENSP00000347538,ENSP00000352011,ENSP00000360806,ENSP00000361769,ENSP00000362399,ENSP00000380271,ENSP00000428417	CACNA1G,CLASP1,GRIK5,KCNB1,RAPGEF4,RIMS1,RIMS3,STX1A,STXBP1,STXBP5,SYN1,SYT1,SYT17
GO:0021954	central nervous system neuron development	9	73	4.88e-05	ENSP00000283268,ENSP00000339004,ENSP00000344479,ENSP00000352882,ENSP00000353508,ENSP00000363763,ENSP00000370340,ENSP00000393066,ENSP00000417335	EPHB2,FEZF2,FOXG1,MAP2,NFIB,NR4A2,PLXNA4,ROBO2,SLC4A10
GO:0060048	cardiac muscle contraction	9	73	4.88e-05	ENSP00000266376,ENSP00000288139,ENSP00000303540,ENSP00000319591,ENSP00000320025,ENSP00000349320,ENSP00000349588,ENSP00000352011,ENSP00000354923	ANK2,CACNA1C,CACNA1D,CACNA1G,CACNA2D1,CACNB2,DMD,KCND3,SCN1A
GO:0086091	regulation of heart rate by cardiac conduction	7	37	4.98e-05	ENSP00000266376,ENSP00000288139,ENSP00000319591,ENSP00000320025,ENSP00000349320,ENSP00000349588,ENSP00000352011	ANK2,CACNA1C,CACNA1D,CACNA1G,CACNA2D1,CACNB2,KCND3
GO:0010959	regulation of metal ion transport	19	360	5.43e-05	ENSP00000266376,ENSP00000280772,ENSP00000288139,ENSP00000320025,ENSP00000332116,ENSP00000334382,ENSP00000349320,ENSP00000349588,ENSP00000354923,ENSP00000355133,ENSP00000360423,ENSP00000360608,ENSP00000367001,ENSP00000376855,ENSP00000379098,ENSP00000381412,ENSP00000382177,ENSP00000392028,ENSP00000477999	ANK2,ANK3,CACNA1B,CACNA1C,CACNA1D,CACNA2D1,CACNB2,CAMK2A,CAMK2B,CHD7,DMD,DPP10,DPP6,GRIN1,HOMER1,MYO5A,NOS1,NOS1AP,PDE4B
GO:0016573	histone acetylation	10	96	5.47e-05	ENSP00000258484,ENSP00000262367,ENSP00000262450,ENSP00000306983,ENSP00000309555,ENSP00000362824,ENSP00000374213,ENSP00000380136,ENSP00000395535,ENSP00000477213	APBB1,CHD5,CREBBP,EP400,EPC2,HCFC1,KAT6A,MECP2,OGT,YEATS2
GO:0007214	gamma-aminobutyric acid signaling pathway	6	24	6.27e-05	ENSP00000259455,ENSP00000264318,ENSP00000308725,ENSP00000335592,ENSP00000359337,ENSP00000393097	GABBR2,GABRA1,GABRA3,GABRA4,GABRA5,GABRB3
GO:2000300	regulation of synaptic vesicle exocytosis	6	24	6.27e-05	ENSP00000222812,ENSP00000262895,ENSP00000295987,ENSP00000361769,ENSP00000362399,ENSP00000428417	GRIK5,RIMS1,RIMS3,STX1A,STXBP1,SYN1
GO:0007416	synapse assembly	9	77	7.07e-05	ENSP00000265459,ENSP00000266546,ENSP00000305288,ENSP00000368314,ENSP00000383303,ENSP00000385142,ENSP00000395535,ENSP00000435466,ENSP00000469689	CLSTN3,DSCAM,KIRREL3,MECP2,NLGN2,NRCAM,NRXN1,NRXN2,SHANK2
GO:0034654	nucleobase-containing compound biosynthetic process	75	3031	7.54e-05	ENSP00000025008,ENSP00000159111,ENSP00000181839,ENSP00000238018,ENSP00000258484,ENSP00000261726,ENSP00000262043,ENSP00000262238,ENSP00000262367,ENSP00000262450,ENSP00000263377,ENSP00000264010,ENSP00000264606,ENSP00000265773,ENSP00000267064,ENSP00000268712,ENSP00000277225,ENSP00000281156,ENSP00000281928,ENSP00000282516,ENSP00000283179,ENSP00000283268,ENSP00000305355,ENSP00000306522,ENSP00000307134…	APBB1,ARID1B,ARNT2,ASH1L,ATRX,AUTS2,BAZ2B,BCL11A,BRD4,CAMTA1,CASK,CDK13,CHD3,CHD5,CHD7,CHD8,CIC,CREBBP,CTCF,CTNND2,CUX2,DDX3X,DLG4,DLX1,EPC2,ERBB4,FEZF2,FOXG1,FOXP1,GDA,HCFC1,HDAC4,HNRNPU,INTS6,JARID2,JMJD1C,KAT6A,KDM4B,KHDRBS2,KHDRBS3,MECP2,MED13,MED13L,MEIS2,MKL2,MYT1L,NCOR1,NFIB,NFIX,NIPBL,NPAS2,NR2F1,NR3C2,NR4A2,NSD1,PDE4A,PDE4B,PHF2,PHF3,PRKCB,RB1CC1,RERE,RFX3,SATB2,SETD2,SMARCA2,SMARCC2,TBR…
GO:0006813	potassium ion transport	13	178	7.56e-05	ENSP00000262895,ENSP00000286628,ENSP00000298552,ENSP00000307342,ENSP00000319591,ENSP00000333496,ENSP00000344801,ENSP00000352035,ENSP00000360806,ENSP00000373648,ENSP00000387694,ENSP00000397026,ENSP00000444688	ATP1A3,GRIK2,GRIK5,HCN1,KCNB1,KCND2,KCND3,KCNMA1,KCNQ2,KCNQ3,SLC12A5,SLC24A2,TSC1
GO:0043113	receptor clustering	7	40	7.56e-05	ENSP00000262895,ENSP00000265459,ENSP00000382428,ENSP00000385142,ENSP00000392423,ENSP00000397026,ENSP00000417901	DLG4,GPHN,GRIK2,GRIK5,NRXN1,NRXN2,RELN
GO:0021761	limbic system development	10	101	8.03e-05	ENSP00000254846,ENSP00000283268,ENSP00000298552,ENSP00000324806,ENSP00000351015,ENSP00000354478,ENSP00000354778,ENSP00000374205,ENSP00000392423,ENSP00000435466	CNTNAP2,DLX1,FEZF2,GSK3B,KDM6B,KIRREL3,NF1,RELN,TBR1,TSC1
GO:0018130	heterocycle biosynthetic process	76	3095	8.27e-05	ENSP00000025008,ENSP00000159111,ENSP00000181839,ENSP00000238018,ENSP00000258484,ENSP00000261726,ENSP00000262043,ENSP00000262238,ENSP00000262367,ENSP00000262450,ENSP00000263377,ENSP00000264010,ENSP00000264606,ENSP00000265773,ENSP00000267064,ENSP00000268712,ENSP00000277225,ENSP00000281156,ENSP00000281928,ENSP00000282516,ENSP00000283179,ENSP00000283268,ENSP00000305355,ENSP00000306522,ENSP00000307134…	APBB1,ARID1B,ARNT2,ASH1L,ATRX,AUTS2,BAZ2B,BCL11A,BRD4,CAMTA1,CASK,CDK13,CHD3,CHD5,CHD7,CHD8,CIC,CREBBP,CTCF,CTNND2,CUX2,DDX3X,DLG4,DLX1,EPC2,ERBB4,FEZF2,FOXG1,FOXP1,GDA,GPHN,HCFC1,HDAC4,HNRNPU,INTS6,JARID2,JMJD1C,KAT6A,KDM4B,KHDRBS2,KHDRBS3,MECP2,MED13,MED13L,MEIS2,MKL2,MYT1L,NCOR1,NFIB,NFIX,NIPBL,NPAS2,NR2F1,NR3C2,NR4A2,NSD1,PDE4A,PDE4B,PHF2,PHF3,PRKCB,RB1CC1,RERE,RFX3,SATB2,SETD2,SMARCA2,SMARCC…
GO:0019438	aromatic compound biosynthetic process	76	3100	8.74e-05	ENSP00000025008,ENSP00000159111,ENSP00000181839,ENSP00000238018,ENSP00000258484,ENSP00000261726,ENSP00000262043,ENSP00000262238,ENSP00000262367,ENSP00000262450,ENSP00000263377,ENSP00000264010,ENSP00000264606,ENSP00000265773,ENSP00000267064,ENSP00000268712,ENSP00000277225,ENSP00000281156,ENSP00000281928,ENSP00000282516,ENSP00000283179,ENSP00000283268,ENSP00000305355,ENSP00000306522,ENSP00000307134…	APBB1,ARID1B,ARNT2,ASH1L,ATRX,AUTS2,BAZ2B,BCL11A,BRD4,CAMTA1,CASK,CDK13,CHD3,CHD5,CHD7,CHD8,CIC,CREBBP,CTCF,CTNND2,CUX2,DDX3X,DLG4,DLX1,EPC2,ERBB4,FEZF2,FOXG1,FOXP1,GDA,HCFC1,HDAC4,HNRNPU,INTS6,JARID2,JMJD1C,KAT6A,KDM4B,KHDRBS2,KHDRBS3,MECP2,MED13,MED13L,MEIS2,MKL2,MYO5A,MYT1L,NCOR1,NFIB,NFIX,NIPBL,NPAS2,NR2F1,NR3C2,NR4A2,NSD1,PDE4A,PDE4B,PHF2,PHF3,PRKCB,RB1CC1,RERE,RFX3,SATB2,SETD2,SMARCA2,SMARC…
GO:1990778	protein localization to cell periphery	13	181	8.8e-05	ENSP00000254976,ENSP00000280772,ENSP00000316454,ENSP00000320025,ENSP00000349588,ENSP00000360608,ENSP00000360806,ENSP00000362399,ENSP00000367001,ENSP00000376855,ENSP00000379818,ENSP00000382177,ENSP00000484855	ANK2,ANK3,CACNB2,DPP10,DPP6,EXOC5,GRIN1,GRIN2A,KCNB1,MYO5A,PACS1,SNAP25,STXBP1
GO:0051050	positive regulation of transport	32	892	8.81e-05	ENSP00000222812,ENSP00000233535,ENSP00000261205,ENSP00000263710,ENSP00000278379,ENSP00000280772,ENSP00000288139,ENSP00000305288,ENSP00000320025,ENSP00000321826,ENSP00000324806,ENSP00000329797,ENSP00000334382,ENSP00000348965,ENSP00000349320,ENSP00000349588,ENSP00000352011,ENSP00000353508,ENSP00000353590,ENSP00000354923,ENSP00000355133,ENSP00000360608,ENSP00000360806,ENSP00000362399,ENSP00000363763…	ANK2,ANK3,APBB1,ATP8A1,CACNA1D,CACNA1G,CACNA2D1,CACNB2,CADM1,CAMK2A,CLASP1,DMD,DYNC1H1,EPHB2,GRIN1,GSK3B,HOMER1,KCNB1,MAP2,MYH10,NLGN2,NOS1,NOS1AP,RELN,SLC1A2,SLC30A3,STX1A,STXBP1,STXBP5,SYT1,UBR5,UNC13A
GO:0023056	positive regulation of signaling	48	1638	9.05e-05	ENSP00000025008,ENSP00000222812,ENSP00000254976,ENSP00000261205,ENSP00000261726,ENSP00000262367,ENSP00000262450,ENSP00000263377,ENSP00000266546,ENSP00000275034,ENSP00000288135,ENSP00000305288,ENSP00000305355,ENSP00000306522,ENSP00000310094,ENSP00000324806,ENSP00000330572,ENSP00000334382,ENSP00000338185,ENSP00000341198,ENSP00000342235,ENSP00000344087,ENSP00000344801,ENSP00000351015,ENSP00000354207…	AUTS2,BRD4,CAMTA1,CHD5,CLSTN2,CLSTN3,CNTN6,CREBBP,CSNK1E,CUX2,DDX3X,DLG4,EPHB2,ERBB4,GRIK2,GRIN1,GRIN2A,GRM1,GSK3B,HOMER1,KIT,MAPK8IP2,MBD5,MECP2,NEO1,NF1,NLGN2,NOS1,NOS1AP,NRXN1,NTRK3,PHIP,PLCB1,PRKCB,RB1CC1,RELN,RIMS1,ROBO2,SHANK2,SLC24A2,SNAP25,STX1A,STXBP1,SYT1,TAOK2,UBR5,UNC13A,WASF1
GO:0007158	neuron cell-cell adhesion	5	14	9.21e-05	ENSP00000265459,ENSP00000305288,ENSP00000380602,ENSP00000385142,ENSP00000451648	CNTN4,NLGN2,NRXN1,NRXN2,NRXN3
GO:0086065	cell communication involved in cardiac conduction	7	42	9.79e-05	ENSP00000266376,ENSP00000288139,ENSP00000320025,ENSP00000349320,ENSP00000349588,ENSP00000352011,ENSP00000444688	ANK2,ATP1A3,CACNA1C,CACNA1D,CACNA1G,CACNA2D1,CACNB2
GO:0086019	cell-cell signaling involved in cardiac conduction	6	27	0.00011	ENSP00000266376,ENSP00000288139,ENSP00000320025,ENSP00000349320,ENSP00000349588,ENSP00000352011	ANK2,CACNA1C,CACNA1D,CACNA1G,CACNA2D1,CACNB2
GO:0033044	regulation of chromosome organization	17	313	0.00012	ENSP00000257430,ENSP00000260983,ENSP00000264010,ENSP00000282516,ENSP00000283179,ENSP00000316512,ENSP00000341280,ENSP00000343535,ENSP00000344087,ENSP00000352185,ENSP00000362441,ENSP00000362824,ENSP00000373696,ENSP00000395535,ENSP00000395929,ENSP00000429084,ENSP00000477999	APC,ATRX,AUTS2,CTCF,HECW2,HNRNPU,JARID2,MECP2,NIPBL,NOS1,NSD1,OGT,PHF2,TLK2,TRIP12,UBR5,USP7
GO:0045597	positive regulation of cell differentiation	32	908	0.00012	ENSP00000035383,ENSP00000261205,ENSP00000261726,ENSP00000282516,ENSP00000283179,ENSP00000283268,ENSP00000288135,ENSP00000338185,ENSP00000338774,ENSP00000339004,ENSP00000343690,ENSP00000347538,ENSP00000350364,ENSP00000354207,ENSP00000354478,ENSP00000354923,ENSP00000358513,ENSP00000360280,ENSP00000363763,ENSP00000368314,ENSP00000371434,ENSP00000379098,ENSP00000380044,ENSP00000381382,ENSP00000382428…	APBB1,BCL11A,CAMK2B,CNR1,CSNK1E,CTNNA2,CUX2,DAB1,DLG4,DLX1,DMD,DPYSL3,DSCAM,EPHB2,FEZF2,FOXG1,HNRNPU,KIT,LRRC7,NEGR1,NIPBL,NRCAM,NTRK3,PLCB1,RELN,RFX3,RIMS1,ROBO2,SYT1,SYT17,TCF4,UNC13A
GO:0051640	organelle localization	24	574	0.00012	ENSP00000222812,ENSP00000254976,ENSP00000261205,ENSP00000263710,ENSP00000288135,ENSP00000295987,ENSP00000344314,ENSP00000347538,ENSP00000348965,ENSP00000353590,ENSP00000360280,ENSP00000360806,ENSP00000361769,ENSP00000362399,ENSP00000380044,ENSP00000382177,ENSP00000385142,ENSP00000409667,ENSP00000428417,ENSP00000428994,ENSP00000429562,ENSP00000480893,ENSP00000483424,ENSP00000484855	CLASP1,CSNK1E,DAB1,DYNC1H1,EXOC5,GRIA1,KCNB1,KIT,MARK1,MYH10,MYO5A,NRXN1,OFD1,RIMS1,RIMS3,SNAP25,SPAST,STX1A,STXBP1,SYN1,SYNJ1,SYT1,SYT17,UNC13A
GO:0035725	sodium ion transmembrane transport	12	160	0.00013	ENSP00000262895,ENSP00000278379,ENSP00000287766,ENSP00000303540,ENSP00000307342,ENSP00000344801,ENSP00000346534,ENSP00000352011,ENSP00000364586,ENSP00000393066,ENSP00000397026,ENSP00000444688	ATP1A3,CACNA1G,GRIK2,GRIK5,HCN1,SCN1A,SCN2A,SCN8A,SLC1A2,SLC24A2,SLC4A10,SLC6A1
GO:0044087	regulation of cellular component biogenesis	31	867	0.00013	ENSP00000222812,ENSP00000236925,ENSP00000257430,ENSP00000261726,ENSP00000263710,ENSP00000264606,ENSP00000266546,ENSP00000283179,ENSP00000288135,ENSP00000298552,ENSP00000305288,ENSP00000309555,ENSP00000324806,ENSP00000338774,ENSP00000343690,ENSP00000344087,ENSP00000348965,ENSP00000353508,ENSP00000354207,ENSP00000360608,ENSP00000362399,ENSP00000363763,ENSP00000366283,ENSP00000376368,ENSP00000377372…	APC,AUTS2,BCL11A,CAMSAP2,CLASP1,CLSTN2,CLSTN3,CUX2,DDX3X,DPYSL3,DYNC1H1,DYRK1A,EPHB2,GAP43,GRIN1,GSK3B,HCFC1,HDAC4,HNRNPU,KIT,MAP2,MECP2,NLGN2,NRXN1,NTRK3,ROBO2,SLITRK5,STX1A,STXBP1,TSC1,WASF1
GO:0061337	cardiac conduction	8	63	0.00013	ENSP00000266376,ENSP00000288139,ENSP00000319591,ENSP00000320025,ENSP00000349320,ENSP00000349588,ENSP00000352011,ENSP00000444688	ANK2,ATP1A3,CACNA1C,CACNA1D,CACNA1G,CACNA2D1,CACNB2,KCND3
GO:0070252	actin-mediated cell contraction	9	84	0.00013	ENSP00000266376,ENSP00000288139,ENSP00000303540,ENSP00000319591,ENSP00000320025,ENSP00000349320,ENSP00000349588,ENSP00000352011,ENSP00000354923	ANK2,CACNA1C,CACNA1D,CACNA1G,CACNA2D1,CACNB2,DMD,KCND3,SCN1A
GO:0007613	memory	10	109	0.00014	ENSP00000261726,ENSP00000338185,ENSP00000344801,ENSP00000358513,ENSP00000360608,ENSP00000379818,ENSP00000392423,ENSP00000395535,ENSP00000428994,ENSP00000458663	CIC,CNR1,CUX2,GRIA1,GRIN1,GRIN2A,MECP2,PLCB1,RELN,SLC24A2
GO:0016079	synaptic vesicle exocytosis	8	64	0.00014	ENSP00000222812,ENSP00000254976,ENSP00000261205,ENSP00000347538,ENSP00000361769,ENSP00000409667,ENSP00000428417,ENSP00000429562	RIMS1,RIMS3,SNAP25,STX1A,SYNJ1,SYT1,SYT17,UNC13A
GO:0021987	cerebral cortex development	10	109	0.00014	ENSP00000298552,ENSP00000324806,ENSP00000338185,ENSP00000339004,ENSP00000351015,ENSP00000354778,ENSP00000360280,ENSP00000360608,ENSP00000374205,ENSP00000392423	CNTNAP2,DAB1,FOXG1,GRIN1,GSK3B,NF1,PLCB1,RELN,TBR1,TSC1
GO:0032940	secretion by cell	33	959	0.00014	ENSP00000035383,ENSP00000181839,ENSP00000222812,ENSP00000254976,ENSP00000261205,ENSP00000265459,ENSP00000278379,ENSP00000288135,ENSP00000295987,ENSP00000321826,ENSP00000334928,ENSP00000340648,ENSP00000347538,ENSP00000348965,ENSP00000351015,ENSP00000353590,ENSP00000356213,ENSP00000360423,ENSP00000360806,ENSP00000361769,ENSP00000362399,ENSP00000367408,ENSP00000371084,ENSP00000380271,ENSP00000382177…	ATP8A1,CACNA1B,CASK,CDK13,DDX3X,DYNC1H1,EXOC5,FOXP1,HUWE1,KCNB1,KIT,LRRC7,MECP2,MYH10,MYO5A,NF1,NRXN1,NRXN2,PTPRB,RAPGEF4,RIMS1,RIMS3,SLC1A2,SNAP25,STX1A,STXBP1,STXBP5,SYN1,SYNJ1,SYT1,SYT17,UNC13A,VIP
GO:0043270	positive regulation of ion transport	15	252	0.00014	ENSP00000280772,ENSP00000288139,ENSP00000320025,ENSP00000334382,ENSP00000349320,ENSP00000349588,ENSP00000354923,ENSP00000355133,ENSP00000360608,ENSP00000362399,ENSP00000363763,ENSP00000371084,ENSP00000381412,ENSP00000392423,ENSP00000477999	ANK2,ANK3,ATP8A1,CACNA1D,CACNA2D1,CACNB2,CAMK2A,DMD,EPHB2,GRIN1,HOMER1,NOS1,NOS1AP,RELN,STXBP1
GO:0040008	regulation of growth	26	663	0.00015	ENSP00000261205,ENSP00000265773,ENSP00000266546,ENSP00000282516,ENSP00000309539,ENSP00000310094,ENSP00000323074,ENSP00000324806,ENSP00000332164,ENSP00000338185,ENSP00000338774,ENSP00000341280,ENSP00000342235,ENSP00000347538,ENSP00000352882,ENSP00000353508,ENSP00000354207,ENSP00000368314,ENSP00000377372,ENSP00000382840,ENSP00000383303,ENSP00000386049,ENSP00000392028,ENSP00000428417,ENSP00000429562…	APBB1,BCL11A,CHD7,CLSTN3,DDX3X,DPYSL2,DSCAM,ERBB4,GAP43,GSK3B,JARID2,MAP2,MBD5,NIPBL,NRCAM,NTRK3,PLCB1,PLXNA4,RAI1,RIMS1,SLIT3,SMARCA2,SYT1,SYT17,TAOK2,UNC13A
GO:0065009	regulation of molecular function	79	3322	0.00015	ENSP00000222812,ENSP00000249363,ENSP00000253401,ENSP00000257430,ENSP00000259455,ENSP00000261609,ENSP00000264010,ENSP00000264606,ENSP00000265459,ENSP00000265990,ENSP00000270225,ENSP00000277225,ENSP00000280772,ENSP00000281419,ENSP00000282516,ENSP00000283179,ENSP00000288135,ENSP00000288139,ENSP00000292782,ENSP00000298552,ENSP00000305288,ENSP00000305355,ENSP00000306253,ENSP00000307634,ENSP00000310094…	AGAP1,ANK2,ANK3,APC,ARHGAP32,ARHGAP33,ARHGEF9,ASAP2,BIRC6,BTAF1,CACNA1D,CACNA2D1,CACNB2,CAMK2A,CAMK2B,CNR1,CSNK1E,CTCF,DAB1,DAPK1,DCUN1D1,DDX3X,DLG4,DMD,DOCK4,DPP10,DPP6,EPHB2,ERBB4,FGD1,GABBR2,GGNBP2,GRIN1,GRIN2A,GRIN2B,GRM1,GSK3B,HDAC4,HERC2,HNRNPU,HOMER1,ITPR1,KIT,LRRC4,MAP2,MAPK8IP2,MED13,MYO5A,NF1,NFIB,NIPBL,NLGN2,NOS1,NOS1AP,NR4A2,NRXN1,NRXN2,NSD1,NTRK3,OCRL,OPHN1,PDE4B,PLCB1,PRKCB,PSD3,RAP…
GO:0007623	circadian rhythm	11	137	0.00016	ENSP00000268712,ENSP00000283179,ENSP00000323074,ENSP00000324806,ENSP00000333496,ENSP00000338283,ENSP00000354207,ENSP00000354522,ENSP00000362824,ENSP00000380044,ENSP00000381932	CSNK1E,DYRK1A,GSK3B,HNRNPU,KCND2,NCOR1,NPAS2,NTRK3,OGT,RAI1,TOP1
GO:0098693	regulation of synaptic vesicle cycle	7	46	0.00016	ENSP00000222812,ENSP00000262895,ENSP00000295987,ENSP00000305288,ENSP00000361769,ENSP00000362399,ENSP00000428417	GRIK5,NLGN2,RIMS1,RIMS3,STX1A,STXBP1,SYN1
GO:1901214	regulation of neuron death	16	288	0.00016	ENSP00000262895,ENSP00000264606,ENSP00000265085,ENSP00000298552,ENSP00000308725,ENSP00000324806,ENSP00000335592,ENSP00000344479,ENSP00000351015,ENSP00000354478,ENSP00000360608,ENSP00000360806,ENSP00000362399,ENSP00000395535,ENSP00000397026,ENSP00000477455	CPEB4,DLX1,GABRA5,GABRB3,GRIK2,GRIK5,GRIN1,GRIN2B,GSK3B,HDAC4,KCNB1,MECP2,NF1,NR4A2,STXBP1,TSC1
GO:0043523	regulation of neuron apoptotic process	13	195	0.00017	ENSP00000262895,ENSP00000264606,ENSP00000265085,ENSP00000308725,ENSP00000335592,ENSP00000344479,ENSP00000351015,ENSP00000354478,ENSP00000360608,ENSP00000360806,ENSP00000362399,ENSP00000395535,ENSP00000397026	CPEB4,DLX1,GABRA5,GABRB3,GRIK2,GRIK5,GRIN1,HDAC4,KCNB1,MECP2,NF1,NR4A2,STXBP1
GO:0051648	vesicle localization	14	226	0.00017	ENSP00000222812,ENSP00000254976,ENSP00000261205,ENSP00000263710,ENSP00000295987,ENSP00000347538,ENSP00000348965,ENSP00000361769,ENSP00000382177,ENSP00000385142,ENSP00000409667,ENSP00000428417,ENSP00000428994,ENSP00000429562	CLASP1,DYNC1H1,GRIA1,MYO5A,NRXN1,RIMS1,RIMS3,SNAP25,STX1A,SYN1,SYNJ1,SYT1,SYT17,UNC13A
GO:0099601	regulation of neurotransmitter receptor activity	7	47	0.00017	ENSP00000305288,ENSP00000330572,ENSP00000363763,ENSP00000382428,ENSP00000385142,ENSP00000386135,ENSP00000392423	DAPK1,DLG4,EPHB2,MAPK8IP2,NLGN2,NRXN1,RELN
GO:0033555	multicellular organismal response to stress	8	67	0.00018	ENSP00000330572,ENSP00000335592,ENSP00000344479,ENSP00000360423,ENSP00000392423,ENSP00000395535,ENSP00000397026,ENSP00000477999	CACNA1B,GABRA5,GRIK2,MAPK8IP2,MECP2,NOS1,NR4A2,RELN
GO:0072578	neurotransmitter-gated ion channel clustering	4	7	0.00018	ENSP00000382428,ENSP00000385142,ENSP00000392423,ENSP00000417901	DLG4,GPHN,NRXN1,RELN
GO:0098597	observational learning	4	7	0.00018	ENSP00000265459,ENSP00000351015,ENSP00000354778,ENSP00000385142	CNTNAP2,NF1,NRXN1,NRXN2
GO:1901362	organic cyclic compound biosynthetic process	77	3230	0.00018	ENSP00000025008,ENSP00000159111,ENSP00000181839,ENSP00000238018,ENSP00000258484,ENSP00000261726,ENSP00000262043,ENSP00000262238,ENSP00000262367,ENSP00000262450,ENSP00000263377,ENSP00000264010,ENSP00000264606,ENSP00000265773,ENSP00000267064,ENSP00000268712,ENSP00000277225,ENSP00000281156,ENSP00000281928,ENSP00000282516,ENSP00000283179,ENSP00000283268,ENSP00000305355,ENSP00000306522,ENSP00000307134…	APBB1,ARID1B,ARNT2,ASH1L,ATRX,AUTS2,BAZ2B,BCL11A,BRD4,CAMTA1,CASK,CDK13,CHD3,CHD5,CHD7,CHD8,CIC,CREBBP,CTCF,CTNND2,CUX2,DDX3X,DLG4,DLX1,EPC2,ERBB4,FEZF2,FOXG1,FOXP1,GDA,GPHN,HCFC1,HDAC4,HNRNPU,INTS6,JARID2,JMJD1C,KAT6A,KDM4B,KHDRBS2,KHDRBS3,MECP2,MED13,MED13L,MEIS2,MKL2,MYO5A,MYT1L,NCOR1,NFIB,NFIX,NIPBL,NPAS2,NR2F1,NR3C2,NR4A2,NSD1,PDE4A,PDE4B,PHF2,PHF3,PRKCB,RB1CC1,RERE,RFX3,SATB2,SETD2,SMARCA2,…
GO:0015672	monovalent inorganic cation transport	20	437	0.00019	ENSP00000262895,ENSP00000278379,ENSP00000286628,ENSP00000287766,ENSP00000298552,ENSP00000303540,ENSP00000307342,ENSP00000319591,ENSP00000333496,ENSP00000344801,ENSP00000346534,ENSP00000352011,ENSP00000352035,ENSP00000360806,ENSP00000364586,ENSP00000373648,ENSP00000387694,ENSP00000393066,ENSP00000397026,ENSP00000444688	ATP1A3,CACNA1G,GRIK2,GRIK5,HCN1,KCNB1,KCND2,KCND3,KCNMA1,KCNQ2,KCNQ3,SCN1A,SCN2A,SCN8A,SLC12A5,SLC1A2,SLC24A2,SLC4A10,SLC6A1,TSC1
GO:0098900	regulation of action potential	7	48	0.00019	ENSP00000266376,ENSP00000280772,ENSP00000349320,ENSP00000349588,ENSP00000355133,ENSP00000358513,ENSP00000360806	ANK2,ANK3,CACNA1C,CACNA2D1,CNR1,KCNB1,NOS1AP
GO:0071805	potassium ion transmembrane transport	12	169	0.0002	ENSP00000262895,ENSP00000286628,ENSP00000307342,ENSP00000319591,ENSP00000333496,ENSP00000344801,ENSP00000352035,ENSP00000360806,ENSP00000373648,ENSP00000387694,ENSP00000397026,ENSP00000444688	ATP1A3,GRIK2,GRIK5,HCN1,KCNB1,KCND2,KCND3,KCNMA1,KCNQ2,KCNQ3,SLC12A5,SLC24A2
GO:0050796	regulation of insulin secretion	12	172	0.00023	ENSP00000222812,ENSP00000254976,ENSP00000266376,ENSP00000288139,ENSP00000305288,ENSP00000306253,ENSP00000353362,ENSP00000358513,ENSP00000360806,ENSP00000371434,ENSP00000380271,ENSP00000385142	CACNA1A,CACNA1C,CACNA1D,CNR1,ITPR1,KCNB1,NLGN2,NRXN1,RAPGEF4,RFX3,SNAP25,STX1A
GO:0007632	visual behavior	7	50	0.00024	ENSP00000278379,ENSP00000288135,ENSP00000351015,ENSP00000360608,ENSP00000379818,ENSP00000395535,ENSP00000453793	GRIN1,GRIN2A,KIT,MECP2,MEIS2,NF1,SLC1A2
GO:0008104	protein localization	53	1966	0.00024	ENSP00000222812,ENSP00000249363,ENSP00000254976,ENSP00000261609,ENSP00000262895,ENSP00000264010,ENSP00000265459,ENSP00000280772,ENSP00000282516,ENSP00000283179,ENSP00000298552,ENSP00000305288,ENSP00000305355,ENSP00000307342,ENSP00000307634,ENSP00000310094,ENSP00000316454,ENSP00000320025,ENSP00000320038,ENSP00000321826,ENSP00000338629,ENSP00000345064,ENSP00000348708,ENSP00000349588,ENSP00000354504…	AGAP1,ANK2,ANK3,ANKS1B,ARHGAP33,ASTN2,ATRX,CACNB2,CNTNAP2,CTCF,DDX3X,DLG4,DMD,DPP10,DPP6,EXOC5,FOXP1,GPHN,GRIK2,GRIK5,GRIN1,GRIN2A,HCN1,HERC2,HNRNPU,KCNB1,KIF5C,LRRC4,MECP2,MYO5A,NBEA,NIPBL,NLGN2,NRCAM,NRXN1,NRXN2,PACS1,PRICKLE1,PRKCB,RAPGEF4,RELN,RERE,RIMS1,SNAP25,SRSF11,STX1A,STXBP1,STXBP5,SYNE1,TAOK2,TSC1,UPF2,VIP
GO:0016070	RNA metabolic process	80	3430	0.00024	ENSP00000025008,ENSP00000159111,ENSP00000161863,ENSP00000181839,ENSP00000258484,ENSP00000261726,ENSP00000262043,ENSP00000262238,ENSP00000262367,ENSP00000262450,ENSP00000263377,ENSP00000264010,ENSP00000264606,ENSP00000265271,ENSP00000265773,ENSP00000267064,ENSP00000267260,ENSP00000268712,ENSP00000277225,ENSP00000281156,ENSP00000281928,ENSP00000282516,ENSP00000283179,ENSP00000283268,ENSP00000305355…	APBB1,ARID1B,ARNT2,ASH1L,ATRX,AUTS2,BAZ2B,BCL11A,BRD4,CAMTA1,CDK13,CELF4,CHD3,CHD5,CHD7,CHD8,CIC,CREBBP,CTCF,CTNND2,CUX2,DDX3X,DLX1,ELAVL2,EPC2,ERBB4,FEZF2,FOXG1,FOXP1,HCFC1,HDAC4,HNRNPU,INTS6,JARID2,JMJD1C,KAT6A,KDM4B,KHDRBS2,KHDRBS3,MECP2,MED13,MED13L,MEIS2,MKL2,MYT1L,NCOR1,NFIB,NFIX,NIPBL,NPAS2,NR2F1,NR3C2,NR4A2,NSD1,PHF2,PHF3,PRKCB,PRPF39,PTBP2,RB1CC1,RBFOX1,RBM27,RERE,RFX3,SATB2,SETD2,SMARCA…
GO:0030902	hindbrain development	11	144	0.00024	ENSP00000338629,ENSP00000347710,ENSP00000353590,ENSP00000359216,ENSP00000360280,ENSP00000360608,ENSP00000370340,ENSP00000374205,ENSP00000384638,ENSP00000385142,ENSP00000395535	CTNNA2,DAB1,GRIN1,MECP2,MYH10,NFIB,NRXN1,OPHN1,PTBP2,RERE,TBR1
GO:0032880	regulation of protein localization	31	901	0.00024	ENSP00000222812,ENSP00000254976,ENSP00000257430,ENSP00000266376,ENSP00000266546,ENSP00000280772,ENSP00000288139,ENSP00000305288,ENSP00000306253,ENSP00000321826,ENSP00000324806,ENSP00000329797,ENSP00000342235,ENSP00000351015,ENSP00000353362,ENSP00000353508,ENSP00000353590,ENSP00000354504,ENSP00000356213,ENSP00000358513,ENSP00000360806,ENSP00000363763,ENSP00000371434,ENSP00000376855,ENSP00000380044…	ANK3,APBB1,APC,ASTN2,CACNA1A,CACNA1C,CACNA1D,CADM1,CLSTN3,CNR1,CSNK1E,DPP10,EPHB2,ERBB4,FOXP1,GSK3B,ITPR1,KCNB1,MAP2,MYH10,NF1,NLGN2,NRXN1,RAPGEF4,RFX3,SETD2,SNAP25,STX1A,STXBP5,UBR5,VIP
GO:0090276	regulation of peptide hormone secretion	13	204	0.00025	ENSP00000222812,ENSP00000254976,ENSP00000266376,ENSP00000288139,ENSP00000305288,ENSP00000306253,ENSP00000353362,ENSP00000358513,ENSP00000360806,ENSP00000371434,ENSP00000380271,ENSP00000385142,ENSP00000392028	CACNA1A,CACNA1C,CACNA1D,CHD7,CNR1,ITPR1,KCNB1,NLGN2,NRXN1,RAPGEF4,RFX3,SNAP25,STX1A
GO:0051668	localization within membrane	9	94	0.00026	ENSP00000254976,ENSP00000262895,ENSP00000265459,ENSP00000382428,ENSP00000385142,ENSP00000392423,ENSP00000397026,ENSP00000417901,ENSP00000449629	ANKS1B,DLG4,GPHN,GRIK2,GRIK5,NRXN1,NRXN2,RELN,SNAP25
GO:0044085	cellular component biogenesis	64	2556	0.00027	ENSP00000025008,ENSP00000222812,ENSP00000254976,ENSP00000257430,ENSP00000261205,ENSP00000262367,ENSP00000263710,ENSP00000264010,ENSP00000265459,ENSP00000266546,ENSP00000268712,ENSP00000271715,ENSP00000278379,ENSP00000280772,ENSP00000288135,ENSP00000298552,ENSP00000305288,ENSP00000307342,ENSP00000307959,ENSP00000310094,ENSP00000319591,ENSP00000324806,ENSP00000330572,ENSP00000333496,ENSP00000334382…	ANK2,ANK3,APC,ARID1B,ATRX,CELF4,CHD7,CLASP1,CLSTN3,CREBBP,CSNK1E,CTCF,DDX3X,DLG4,DMD,DMXL2,DPYSL3,DSCAM,DST,DYNC1H1,EXOC5,FGD1,GRIA1,GRIN1,GRIN2B,GSK3B,HCN1,HOMER1,KAT6A,KCNB1,KCND2,KCND3,KHDRBS3,KIRREL3,KIT,MAPK8IP2,MECP2,MYH10,NCOR1,NLGN2,NRCAM,NRXN1,NRXN2,OCRL,OFD1,OPHN1,POGZ,PRPF39,PTBP2,RB1CC1,RFX3,RIMS1,SHANK2,SLC1A2,SNAP25,SPAST,STX1A,SYNJ1,SYT1,TAOK2,TCF4,TSC1,UNC13A,WASF1
GO:0002027	regulation of heart rate	9	95	0.00028	ENSP00000266376,ENSP00000288139,ENSP00000319591,ENSP00000320025,ENSP00000349320,ENSP00000349588,ENSP00000352011,ENSP00000354923,ENSP00000355133	ANK2,CACNA1C,CACNA1D,CACNA1G,CACNA2D1,CACNB2,DMD,KCND3,NOS1AP
GO:0006464	cellular protein modification process	72	2999	0.00029	ENSP00000159111,ENSP00000181839,ENSP00000254846,ENSP00000257430,ENSP00000258484,ENSP00000259605,ENSP00000260983,ENSP00000261609,ENSP00000262238,ENSP00000262367,ENSP00000262450,ENSP00000264606,ENSP00000270225,ENSP00000280377,ENSP00000288135,ENSP00000292782,ENSP00000305355,ENSP00000306983,ENSP00000309555,ENSP00000310094,ENSP00000316512,ENSP00000324806,ENSP00000330572,ENSP00000334928,ENSP00000338774…	APBB1,APC,ASH1L,BCL11A,BIRC6,CAMK2A,CAMK2B,CASK,CDC42BPB,CDK13,CHD3,CHD5,CREBBP,CSNK1E,DAPK1,DCUN1D1,DLG4,DYRK1A,EHMT1,EP400,EPC2,EPHB2,ERBB4,EXT1,FBXO11,GAD1,GALNT13,GPHN,GRIN1,GRIN2A,GRIN2B,GSK3B,HCFC1,HDAC4,HECW2,HERC2,HUWE1,JMJD1C,KAT6A,KDM4B,KDM6A,KDM6B,KIT,MAPK8IP2,MARK1,MBD5,MECP2,NF1,NOS1,NSD1,NTRK3,OGT,PHF2,PRKCB,PTPRB,PTPRT,RELN,RNF38,SAE1,SETD2,TAOK2,TLK2,TOP1,TRIM33,TRIO,TRIP12,UBR5,U…
GO:0008344	adult locomotory behavior	8	75	0.00036	ENSP00000298552,ENSP00000303540,ENSP00000344479,ENSP00000360280,ENSP00000360608,ENSP00000387170,ENSP00000392028,ENSP00000395535	CHD7,DAB1,GIGYF2,GRIN1,MECP2,NR4A2,SCN1A,TSC1
GO:0019233	sensory perception of pain	8	75	0.00036	ENSP00000303540,ENSP00000305288,ENSP00000333496,ENSP00000354896,ENSP00000358513,ENSP00000360608,ENSP00000379818,ENSP00000395535	CNR1,GRIN1,GRIN2A,GRM1,KCND2,MECP2,NLGN2,SCN1A
GO:0051961	negative regulation of nervous system development	15	279	0.00038	ENSP00000283268,ENSP00000298552,ENSP00000324806,ENSP00000338774,ENSP00000339004,ENSP00000342235,ENSP00000343690,ENSP00000351015,ENSP00000353508,ENSP00000354207,ENSP00000354478,ENSP00000360280,ENSP00000363763,ENSP00000380602,ENSP00000417335	BCL11A,CNTN4,DAB1,DLX1,DPYSL3,EPHB2,ERBB4,FEZF2,FOXG1,GSK3B,MAP2,NF1,NTRK3,ROBO2,TSC1
GO:0007413	axonal fasciculation	5	21	0.0004	ENSP00000283268,ENSP00000358513,ENSP00000363763,ENSP00000368314,ENSP00000380602	CNR1,CNTN4,EPHB2,FEZF2,NRCAM
GO:0045956	positive regulation of calcium ion-dependent exocytosis	5	21	0.0004	ENSP00000222812,ENSP00000261205,ENSP00000352011,ENSP00000360806,ENSP00000362399	CACNA1G,KCNB1,STX1A,STXBP1,SYT1
GO:0090304	nucleic acid metabolic process	88	3941	0.0004	ENSP00000025008,ENSP00000159111,ENSP00000161863,ENSP00000181839,ENSP00000258484,ENSP00000261609,ENSP00000261726,ENSP00000262043,ENSP00000262238,ENSP00000262367,ENSP00000262450,ENSP00000263377,ENSP00000264010,ENSP00000264606,ENSP00000265271,ENSP00000265773,ENSP00000267064,ENSP00000267260,ENSP00000268712,ENSP00000277225,ENSP00000281156,ENSP00000281928,ENSP00000282516,ENSP00000283179,ENSP00000283268…	APBB1,ARID1B,ARNT2,ASH1L,ATRX,AUTS2,BAZ2B,BCL11A,BRD4,CAMTA1,CDK13,CELF4,CHD3,CHD5,CHD7,CHD8,CIC,CREBBP,CSNK1E,CTCF,CTNND2,CUX2,DDX3X,DLX1,EHMT1,ELAVL2,EPC2,ERBB4,FEZF2,FOXG1,FOXP1,HCFC1,HDAC4,HERC2,HNRNPU,HUWE1,INTS6,JARID2,JMJD1C,KAT6A,KDM4B,KHDRBS2,KHDRBS3,MECP2,MED13,MED13L,MEIS2,MKL2,MYT1L,NCOR1,NFIB,NFIX,NIPBL,NPAS2,NR2F1,NR3C2,NR4A2,NSD1,PHF2,PHF3,PRKCB,PRPF39,PTBP2,RB1CC1,RBFOX1,RBM27,RER…
GO:0021700	developmental maturation	13	216	0.00043	ENSP00000338629,ENSP00000344479,ENSP00000351015,ENSP00000354778,ENSP00000360608,ENSP00000362399,ENSP00000368314,ENSP00000371434,ENSP00000382177,ENSP00000382428,ENSP00000385142,ENSP00000395535,ENSP00000429562	CNTNAP2,DLG4,GRIN1,MECP2,MYO5A,NF1,NR4A2,NRCAM,NRXN1,RERE,RFX3,STXBP1,UNC13A
GO:0046903	secretion	34	1070	0.00043	ENSP00000035383,ENSP00000181839,ENSP00000222812,ENSP00000254976,ENSP00000261205,ENSP00000265459,ENSP00000278379,ENSP00000288135,ENSP00000295987,ENSP00000321826,ENSP00000334928,ENSP00000340648,ENSP00000342235,ENSP00000347538,ENSP00000348965,ENSP00000351015,ENSP00000353590,ENSP00000356213,ENSP00000360423,ENSP00000360806,ENSP00000361769,ENSP00000362399,ENSP00000367408,ENSP00000371084,ENSP00000380271…	ATP8A1,CACNA1B,CASK,CDK13,DDX3X,DYNC1H1,ERBB4,EXOC5,FOXP1,HUWE1,KCNB1,KIT,LRRC7,MECP2,MYH10,MYO5A,NF1,NRXN1,NRXN2,PTPRB,RAPGEF4,RIMS1,RIMS3,SLC1A2,SNAP25,STX1A,STXBP1,STXBP5,SYN1,SYNJ1,SYT1,SYT17,UNC13A,VIP
GO:0048511	rhythmic process	14	250	0.00045	ENSP00000262367,ENSP00000268712,ENSP00000283179,ENSP00000323074,ENSP00000324806,ENSP00000332164,ENSP00000333496,ENSP00000338283,ENSP00000354207,ENSP00000354522,ENSP00000362824,ENSP00000380044,ENSP00000381932,ENSP00000417335	CREBBP,CSNK1E,DYRK1A,GSK3B,HNRNPU,KCND2,NCOR1,NPAS2,NTRK3,OGT,RAI1,ROBO2,SLIT3,TOP1
GO:1902514	regulation of calcium ion transmembrane transport via high voltage-gated calcium channel	4	10	0.00048	ENSP00000320025,ENSP00000349320,ENSP00000355133,ENSP00000477999	CACNA2D1,CACNB2,NOS1,NOS1AP
GO:0008361	regulation of cell size	11	159	0.00052	ENSP00000025008,ENSP00000286628,ENSP00000298552,ENSP00000309539,ENSP00000324806,ENSP00000338774,ENSP00000352882,ENSP00000353508,ENSP00000354207,ENSP00000368314,ENSP00000383303	BCL11A,DPYSL2,DSCAM,GSK3B,KCNMA1,MAP2,NRCAM,NTRK3,PLXNA4,RB1CC1,TSC1
GO:0140056	organelle localization by membrane tethering	11	159	0.00052	ENSP00000222812,ENSP00000254976,ENSP00000261205,ENSP00000263710,ENSP00000344314,ENSP00000348965,ENSP00000360806,ENSP00000362399,ENSP00000380044,ENSP00000429562,ENSP00000484855	CLASP1,CSNK1E,DYNC1H1,EXOC5,KCNB1,OFD1,SNAP25,STX1A,STXBP1,SYT1,UNC13A
GO:0048278	vesicle docking	7	58	0.00053	ENSP00000222812,ENSP00000254976,ENSP00000261205,ENSP00000360806,ENSP00000362399,ENSP00000429562,ENSP00000484855	EXOC5,KCNB1,SNAP25,STX1A,STXBP1,SYT1,UNC13A
GO:0097120	receptor localization to synapse	5	23	0.00057	ENSP00000254976,ENSP00000382428,ENSP00000385142,ENSP00000392423,ENSP00000449629	ANKS1B,DLG4,NRXN1,RELN,SNAP25
GO:0001558	regulation of cell growth	18	402	0.00061	ENSP00000261205,ENSP00000265773,ENSP00000266546,ENSP00000309539,ENSP00000310094,ENSP00000324806,ENSP00000332164,ENSP00000338774,ENSP00000347538,ENSP00000352882,ENSP00000353508,ENSP00000354207,ENSP00000368314,ENSP00000382840,ENSP00000383303,ENSP00000428417,ENSP00000429562,ENSP00000477213	APBB1,BCL11A,CLSTN3,DDX3X,DPYSL2,DSCAM,GSK3B,MAP2,NRCAM,NTRK3,PLXNA4,RIMS1,SLIT3,SMARCA2,SYT1,SYT17,TAOK2,UNC13A
GO:0007010	cytoskeleton organization	31	953	0.00062	ENSP00000236925,ENSP00000263710,ENSP00000268712,ENSP00000275034,ENSP00000280772,ENSP00000288135,ENSP00000307959,ENSP00000309539,ENSP00000310094,ENSP00000343690,ENSP00000344087,ENSP00000347710,ENSP00000348965,ENSP00000349588,ENSP00000351015,ENSP00000353508,ENSP00000353590,ENSP00000354923,ENSP00000355237,ENSP00000356224,ENSP00000362441,ENSP00000364277,ENSP00000369716,ENSP00000369989,ENSP00000376368…	ANK2,ANK3,ATRX,AUTS2,CAMSAP2,CDC42BPB,CHD3,CLASP1,CTNNA2,DMD,DPYSL2,DPYSL3,DST,DYNC1H1,FGD1,KATNAL1,KIT,MAP2,MARK1,MECP2,MYH10,NCOR1,NF1,OPHN1,PHIP,QRICH1,SETD2,SPAST,SYNE1,TAOK2,WASF1
GO:0021877	forebrain neuron fate commitment	4	11	0.00062	ENSP00000283268,ENSP00000354478,ENSP00000374205,ENSP00000401112	DLX1,FEZF2,SATB2,TBR1
GO:0030516	regulation of axon extension	8	82	0.00062	ENSP00000309539,ENSP00000324806,ENSP00000338774,ENSP00000352882,ENSP00000353508,ENSP00000354207,ENSP00000368314,ENSP00000383303	BCL11A,DPYSL2,DSCAM,GSK3B,MAP2,NRCAM,NTRK3,PLXNA4
GO:0031056	regulation of histone modification	10	134	0.00062	ENSP00000282516,ENSP00000341280,ENSP00000344087,ENSP00000362441,ENSP00000362824,ENSP00000373696,ENSP00000395535,ENSP00000395929,ENSP00000429084,ENSP00000477999	ATRX,AUTS2,JARID2,MECP2,NIPBL,NOS1,NSD1,OGT,TRIP12,UBR5
GO:0050954	sensory perception of mechanical stimulus	11	163	0.00062	ENSP00000267260,ENSP00000282516,ENSP00000288135,ENSP00000288139,ENSP00000303540,ENSP00000308725,ENSP00000335592,ENSP00000353414,ENSP00000379396,ENSP00000384823,ENSP00000392028	ATP2B2,CACNA1D,CHD7,FBXO11,GABRA5,GABRB3,KIT,NAV2,NIPBL,SCN1A,SRRM4
GO:0060291	long-term synaptic potentiation	6	40	0.00062	ENSP00000254976,ENSP00000344801,ENSP00000379818,ENSP00000392423,ENSP00000395535,ENSP00000469689	GRIN2A,MECP2,RELN,SHANK2,SLC24A2,SNAP25
GO:0050768	negative regulation of neurogenesis	14	260	0.00065	ENSP00000283268,ENSP00000298552,ENSP00000324806,ENSP00000338774,ENSP00000339004,ENSP00000342235,ENSP00000343690,ENSP00000351015,ENSP00000353508,ENSP00000354207,ENSP00000354478,ENSP00000360280,ENSP00000363763,ENSP00000380602	BCL11A,CNTN4,DAB1,DLX1,DPYSL3,EPHB2,ERBB4,FEZF2,FOXG1,GSK3B,MAP2,NF1,NTRK3,TSC1
GO:0048639	positive regulation of developmental growth	11	165	0.00068	ENSP00000261205,ENSP00000282516,ENSP00000338185,ENSP00000338774,ENSP00000342235,ENSP00000347538,ENSP00000354207,ENSP00000383303,ENSP00000392028,ENSP00000428417,ENSP00000429562	BCL11A,CHD7,DSCAM,ERBB4,NIPBL,NTRK3,PLCB1,RIMS1,SYT1,SYT17,UNC13A
GO:0097116	gephyrin clustering involved in postsynaptic density assembly	3	3	0.00069	ENSP00000265459,ENSP00000305288,ENSP00000385142	NLGN2,NRXN1,NRXN2
GO:0050805	negative regulation of synaptic transmission	7	62	0.00076	ENSP00000344801,ENSP00000351015,ENSP00000362399,ENSP00000397026,ENSP00000410584,ENSP00000428994,ENSP00000469689	CELF4,GRIA1,GRIK2,NF1,SHANK2,SLC24A2,STXBP1
GO:0010467	gene expression	83	3733	0.00081	ENSP00000025008,ENSP00000159111,ENSP00000161863,ENSP00000181839,ENSP00000258484,ENSP00000261726,ENSP00000262043,ENSP00000262238,ENSP00000262367,ENSP00000262450,ENSP00000263377,ENSP00000264010,ENSP00000264606,ENSP00000265085,ENSP00000265271,ENSP00000265773,ENSP00000267064,ENSP00000267260,ENSP00000268712,ENSP00000277225,ENSP00000281156,ENSP00000281928,ENSP00000282516,ENSP00000283179,ENSP00000283268…	APBB1,ARID1B,ARNT2,ASH1L,ATRX,AUTS2,BAZ2B,BCL11A,BRD4,CAMTA1,CDK13,CELF4,CHD3,CHD5,CHD7,CHD8,CIC,CPEB4,CREBBP,CTCF,CTNND2,CUX2,DDX3X,DLX1,ELAVL2,EPC2,ERBB4,FEZF2,FOXG1,FOXP1,GRIN2A,HCFC1,HDAC4,HNRNPU,INTS6,JARID2,JMJD1C,KAT6A,KDM4B,KHDRBS2,KHDRBS3,MECP2,MED13,MED13L,MEIS2,MKL2,MYT1L,NCOR1,NFIB,NFIX,NIPBL,NPAS2,NR2F1,NR3C2,NR4A2,NSD1,OGT,PHF2,PHF3,PRKCB,PRPF39,PTBP2,RB1CC1,RBFOX1,RBM27,RERE,RFX3,S…
GO:2001259	positive regulation of cation channel activity	7	63	0.00083	ENSP00000280772,ENSP00000320025,ENSP00000349320,ENSP00000349588,ENSP00000355133,ENSP00000363763,ENSP00000392423	ANK2,ANK3,CACNA2D1,CACNB2,EPHB2,NOS1AP,RELN
GO:0030029	actin filament-based process	20	493	0.00084	ENSP00000266376,ENSP00000288135,ENSP00000288139,ENSP00000303540,ENSP00000310094,ENSP00000319591,ENSP00000320025,ENSP00000343690,ENSP00000344087,ENSP00000347710,ENSP00000349320,ENSP00000349588,ENSP00000351015,ENSP00000352011,ENSP00000353590,ENSP00000354923,ENSP00000355237,ENSP00000364277,ENSP00000376368,ENSP00000382177	ANK2,AUTS2,CACNA1C,CACNA1D,CACNA1G,CACNA2D1,CACNB2,CDC42BPB,DMD,DPYSL3,FGD1,KCND3,KIT,MYH10,MYO5A,NF1,OPHN1,SCN1A,TAOK2,WASF1
GO:0016571	histone methylation	8	87	0.00087	ENSP00000262450,ENSP00000362824,ENSP00000367203,ENSP00000376204,ENSP00000386759,ENSP00000395535,ENSP00000395929,ENSP00000417980	ASH1L,CHD5,EHMT1,KDM6A,MECP2,NSD1,OGT,SETD2
GO:0060996	dendritic spine development	5	26	0.00091	ENSP00000307134,ENSP00000344546,ENSP00000363763,ENSP00000382428,ENSP00000387694	ARID1B,CTNND2,DLG4,EPHB2,SLC12A5
GO:0051649	establishment of localization in cell	44	1616	0.00099	ENSP00000222812,ENSP00000254976,ENSP00000261205,ENSP00000261609,ENSP00000262895,ENSP00000263710,ENSP00000265459,ENSP00000266376,ENSP00000280772,ENSP00000288135,ENSP00000295987,ENSP00000298552,ENSP00000305288,ENSP00000306253,ENSP00000307959,ENSP00000310094,ENSP00000338629,ENSP00000345064,ENSP00000347538,ENSP00000347710,ENSP00000348708,ENSP00000348965,ENSP00000349320,ENSP00000349588,ENSP00000351015…	ANK2,ANK3,CACNA1B,CACNA1C,CACNA2D1,CASK,CLASP1,DST,DYNC1H1,GRIA1,GRIK2,GRIK5,GRIN1,GRIN2A,GRIN2B,HERC2,ITPR1,KIF5C,KIT,MARK1,MYH10,MYO5A,NF1,NLGN2,NRXN1,NRXN2,OPHN1,PRICKLE1,RERE,RIMS1,RIMS3,SNAP25,SPAST,SRSF11,STX1A,STXBP1,SYN1,SYNJ1,SYT1,SYT17,TAOK2,TSC1,UNC13A,UPF2
GO:0001964	startle response	5	27	0.001	ENSP00000360608,ENSP00000379818,ENSP00000384638,ENSP00000385142,ENSP00000395535	CTNNA2,GRIN1,GRIN2A,MECP2,NRXN1
GO:0007605	sensory perception of sound	10	144	0.001	ENSP00000267260,ENSP00000282516,ENSP00000288135,ENSP00000288139,ENSP00000308725,ENSP00000335592,ENSP00000353414,ENSP00000379396,ENSP00000384823,ENSP00000392028	ATP2B2,CACNA1D,CHD7,FBXO11,GABRA5,GABRB3,KIT,NAV2,NIPBL,SRRM4
GO:0034613	cellular protein localization	39	1367	0.001	ENSP00000222812,ENSP00000249363,ENSP00000254976,ENSP00000261609,ENSP00000262895,ENSP00000264010,ENSP00000265459,ENSP00000280772,ENSP00000282516,ENSP00000283179,ENSP00000298552,ENSP00000305288,ENSP00000310094,ENSP00000316454,ENSP00000320025,ENSP00000338629,ENSP00000345064,ENSP00000348708,ENSP00000349588,ENSP00000354778,ENSP00000354923,ENSP00000356224,ENSP00000359988,ENSP00000360608,ENSP00000360806…	ANK2,ANK3,ATRX,CACNB2,CNTNAP2,CTCF,DDX3X,DLG4,DMD,DPP10,DPP6,EXOC5,GPHN,GRIK2,GRIK5,GRIN1,GRIN2A,HERC2,HNRNPU,KCNB1,LRRC4,MYO5A,NIPBL,NLGN2,NRXN1,NRXN2,PACS1,PRICKLE1,RELN,RERE,RIMS1,SNAP25,SRSF11,STX1A,STXBP1,SYNE1,TAOK2,TSC1,UPF2
GO:0035641	locomotory exploration behavior	4	13	0.001	ENSP00000305288,ENSP00000350928,ENSP00000382428,ENSP00000393066	DLG4,GAD1,NLGN2,SLC4A10
GO:0070076	histone lysine demethylation	5	27	0.001	ENSP00000159111,ENSP00000254846,ENSP00000352185,ENSP00000367203,ENSP00000382204	JMJD1C,KDM4B,KDM6A,KDM6B,PHF2
GO:1901841	regulation of high voltage-gated calcium channel activity	4	13	0.001	ENSP00000320025,ENSP00000332116,ENSP00000349320,ENSP00000355133	CACNA2D1,CACNB2,NOS1AP,PDE4B
GO:0008542	visual learning	6	45	0.0011	ENSP00000288135,ENSP00000351015,ENSP00000360608,ENSP00000379818,ENSP00000395535,ENSP00000453793	GRIN1,GRIN2A,KIT,MECP2,MEIS2,NF1
GO:0009791	post-embryonic development	8	90	0.0011	ENSP00000306253,ENSP00000344479,ENSP00000362441,ENSP00000376204,ENSP00000383303,ENSP00000387170,ENSP00000393066,ENSP00000395535	ASH1L,ATRX,DSCAM,GIGYF2,ITPR1,MECP2,NR4A2,SLC4A10
GO:0032414	positive regulation of ion transmembrane transporter activity	8	91	0.0011	ENSP00000280772,ENSP00000320025,ENSP00000349320,ENSP00000349588,ENSP00000354923,ENSP00000355133,ENSP00000363763,ENSP00000392423	ANK2,ANK3,CACNA2D1,CACNB2,DMD,EPHB2,NOS1AP,RELN
GO:0043412	macromolecule modification	73	3197	0.0011	ENSP00000159111,ENSP00000181839,ENSP00000254846,ENSP00000257430,ENSP00000258484,ENSP00000259605,ENSP00000260983,ENSP00000261609,ENSP00000262238,ENSP00000262367,ENSP00000262450,ENSP00000264606,ENSP00000270225,ENSP00000280377,ENSP00000288135,ENSP00000292782,ENSP00000305355,ENSP00000306983,ENSP00000309555,ENSP00000310094,ENSP00000316512,ENSP00000324806,ENSP00000330572,ENSP00000334928,ENSP00000338774…	APBB1,APC,ASH1L,ATRX,BCL11A,BIRC6,CAMK2A,CAMK2B,CASK,CDC42BPB,CDK13,CHD3,CHD5,CREBBP,CSNK1E,DAPK1,DCUN1D1,DLG4,DYRK1A,EHMT1,EP400,EPC2,EPHB2,ERBB4,EXT1,FBXO11,GAD1,GALNT13,GPHN,GRIN1,GRIN2A,GRIN2B,GSK3B,HCFC1,HDAC4,HECW2,HERC2,HUWE1,JMJD1C,KAT6A,KDM4B,KDM6A,KDM6B,KIT,MAPK8IP2,MARK1,MBD5,MECP2,NF1,NOS1,NSD1,NTRK3,OGT,PHF2,PRKCB,PTPRB,PTPRT,RELN,RNF38,SAE1,SETD2,TAOK2,TLK2,TOP1,TRIM33,TRIO,TRIP12,U…
GO:0051129	negative regulation of cellular component organization	23	632	0.0011	ENSP00000257430,ENSP00000263710,ENSP00000283179,ENSP00000298552,ENSP00000324806,ENSP00000338774,ENSP00000341280,ENSP00000343690,ENSP00000352185,ENSP00000353508,ENSP00000360280,ENSP00000362399,ENSP00000362441,ENSP00000363763,ENSP00000373696,ENSP00000381932,ENSP00000382428,ENSP00000382840,ENSP00000385142,ENSP00000395535,ENSP00000417335,ENSP00000429084,ENSP00000477455	APC,ATRX,BCL11A,CLASP1,DAB1,DDX3X,DLG4,DPYSL3,DYRK1A,EPHB2,GRIN2B,GSK3B,HNRNPU,JARID2,MAP2,MECP2,NRXN1,PHF2,ROBO2,STXBP1,TRIP12,TSC1,UBR5
GO:1901019	regulation of calcium ion transmembrane transporter activity	8	91	0.0011	ENSP00000320025,ENSP00000332116,ENSP00000349320,ENSP00000349588,ENSP00000354923,ENSP00000355133,ENSP00000382177,ENSP00000477999	ANK2,CACNA2D1,CACNB2,DMD,MYO5A,NOS1,NOS1AP,PDE4B
GO:1903169	regulation of calcium ion transmembrane transport	10	146	0.0011	ENSP00000266376,ENSP00000320025,ENSP00000332116,ENSP00000349320,ENSP00000349588,ENSP00000354923,ENSP00000355133,ENSP00000382177,ENSP00000392028,ENSP00000477999	ANK2,CACNA1C,CACNA2D1,CACNB2,CHD7,DMD,MYO5A,NOS1,NOS1AP,PDE4B
GO:0033036	macromolecule localization	56	2268	0.0012	ENSP00000222812,ENSP00000249363,ENSP00000254976,ENSP00000261609,ENSP00000262238,ENSP00000262895,ENSP00000264010,ENSP00000265459,ENSP00000280772,ENSP00000282516,ENSP00000283179,ENSP00000298552,ENSP00000305288,ENSP00000305355,ENSP00000307342,ENSP00000307634,ENSP00000309117,ENSP00000310094,ENSP00000316454,ENSP00000320025,ENSP00000320038,ENSP00000321826,ENSP00000338629,ENSP00000345064,ENSP00000348708…	AGAP1,ANK2,ANK3,ANKS1B,ARHGAP33,ASTN2,ATP8A1,ATRX,CACNB2,CNTNAP2,CTCF,DDX3X,DLG4,DMD,DPP10,DPP6,EXOC5,FOXP1,GPHN,GRIK2,GRIK5,GRIN1,GRIN2A,HCN1,HERC2,HNRNPU,KCNB1,KIF5C,LRRC4,MECP2,MYO5A,NBEA,NIPBL,NLGN2,NRCAM,NRXN1,NRXN2,PACS1,PRICKLE1,PRKCB,RAPGEF4,RBFOX1,RELN,RERE,RIMS1,SNAP25,SRSF11,STX1A,STXBP1,STXBP5,SYNE1,TAOK2,TSC1,UPF2,VIP,YY1
GO:0034968	histone lysine methylation	7	68	0.0012	ENSP00000262450,ENSP00000362824,ENSP00000367203,ENSP00000376204,ENSP00000386759,ENSP00000395929,ENSP00000417980	ASH1L,CHD5,EHMT1,KDM6A,NSD1,OGT,SETD2
GO:0048663	neuron fate commitment	7	68	0.0012	ENSP00000283268,ENSP00000339004,ENSP00000354207,ENSP00000354478,ENSP00000374205,ENSP00000396103,ENSP00000401112	DLX1,FEZF2,FOXG1,MYT1L,NTRK3,SATB2,TBR1
GO:0009628	response to abiotic stimulus	32	1052	0.0014	ENSP00000222812,ENSP00000262238,ENSP00000262367,ENSP00000264606,ENSP00000265085,ENSP00000265459,ENSP00000278379,ENSP00000282516,ENSP00000286628,ENSP00000288135,ENSP00000298552,ENSP00000303540,ENSP00000306253,ENSP00000307479,ENSP00000316512,ENSP00000333496,ENSP00000344479,ENSP00000351015,ENSP00000354778,ENSP00000354896,ENSP00000354923,ENSP00000360608,ENSP00000364586,ENSP00000379818,ENSP00000382840…	ARNT2,CDH8,CNTNAP2,CPEB4,CREBBP,DDX3X,DMD,GRIN1,GRIN2A,GRM1,HDAC4,ITPR1,KCND2,KCNMA1,KIT,MECP2,MEIS2,NF1,NIPBL,NOS1,NR4A2,NRXN1,NRXN2,SCN1A,SCN2A,SLC12A5,SLC1A2,SLC4A10,STX1A,TLK2,TSC1,YY1
GO:0061024	membrane organization	25	729	0.0014	ENSP00000222812,ENSP00000249363,ENSP00000254976,ENSP00000261205,ENSP00000265459,ENSP00000280772,ENSP00000305288,ENSP00000305355,ENSP00000324806,ENSP00000347538,ENSP00000349588,ENSP00000353590,ENSP00000354778,ENSP00000360154,ENSP00000368314,ENSP00000371084,ENSP00000381412,ENSP00000382428,ENSP00000385142,ENSP00000392423,ENSP00000409667,ENSP00000417901,ENSP00000428417,ENSP00000428994,ENSP00000480893	ANK2,ANK3,ATP8A1,CAMK2A,CNTNAP2,DLG4,GPHN,GRIA1,GSK3B,LRRC4,MYH10,NLGN2,NRCAM,NRXN1,NRXN2,OCRL,PRKCB,RELN,RIMS1,SNAP25,SPAST,STX1A,SYNJ1,SYT1,SYT17
GO:0071695	anatomical structure maturation	9	121	0.0014	ENSP00000338629,ENSP00000344479,ENSP00000351015,ENSP00000354778,ENSP00000360608,ENSP00000368314,ENSP00000371434,ENSP00000382177,ENSP00000395535	CNTNAP2,GRIN1,MECP2,MYO5A,NF1,NR4A2,NRCAM,RERE,RFX3
GO:0010648	negative regulation of cell communication	36	1255	0.0016	ENSP00000025008,ENSP00000249363,ENSP00000257430,ENSP00000268712,ENSP00000275034,ENSP00000298552,ENSP00000305355,ENSP00000306253,ENSP00000324806,ENSP00000330572,ENSP00000332164,ENSP00000344479,ENSP00000344801,ENSP00000345064,ENSP00000351015,ENSP00000351250,ENSP00000354478,ENSP00000355523,ENSP00000360280,ENSP00000360806,ENSP00000362399,ENSP00000363763,ENSP00000376204,ENSP00000380888,ENSP00000381053…	APC,ASH1L,BIRC6,CELF4,CHD8,DAB1,DAPK1,DDX3X,DLX1,DYRK1A,EPHB2,FOXP1,GGNBP2,GRIA1,GRIK2,GSK3B,ITPR1,KCNB1,LRRC4,MAPK8IP2,MED13,NCOR1,NF1,NR4A2,PHIP,PRICKLE1,PRKCB,RB1CC1,RGS7,SHANK2,SLC24A2,SLIT3,STXBP1,TRIM33,TSC1,ZMYND11
GO:0021675	nerve development	7	72	0.0016	ENSP00000308725,ENSP00000335592,ENSP00000352882,ENSP00000363763,ENSP00000379396,ENSP00000392028,ENSP00000429562	CHD7,EPHB2,GABRA5,GABRB3,NAV2,PLXNA4,UNC13A
GO:0033043	regulation of organelle organization	34	1155	0.0016	ENSP00000181839,ENSP00000236925,ENSP00000257430,ENSP00000260983,ENSP00000261205,ENSP00000262895,ENSP00000263710,ENSP00000264010,ENSP00000275034,ENSP00000282516,ENSP00000283179,ENSP00000298552,ENSP00000310094,ENSP00000316512,ENSP00000324806,ENSP00000338185,ENSP00000341280,ENSP00000343535,ENSP00000344087,ENSP00000348965,ENSP00000352185,ENSP00000353508,ENSP00000354207,ENSP00000362399,ENSP00000362441…	APC,ATRX,AUTS2,CAMSAP2,CDK13,CLASP1,CTCF,DYNC1H1,DYRK1A,GRIK5,GSK3B,HECW2,HNRNPU,JARID2,MAP2,MECP2,NIPBL,NOS1,NSD1,NTRK3,OGT,PHF2,PHIP,PLCB1,STXBP1,SYNJ1,SYT1,TAOK2,TLK2,TRIP12,TSC1,UBR5,USP7,WASF1
GO:0044271	cellular nitrogen compound biosynthetic process	78	3528	0.0016	ENSP00000025008,ENSP00000159111,ENSP00000181839,ENSP00000238018,ENSP00000258484,ENSP00000261726,ENSP00000262043,ENSP00000262238,ENSP00000262367,ENSP00000262450,ENSP00000263377,ENSP00000264010,ENSP00000264606,ENSP00000265085,ENSP00000265773,ENSP00000267064,ENSP00000268712,ENSP00000277225,ENSP00000281156,ENSP00000281928,ENSP00000282516,ENSP00000283179,ENSP00000283268,ENSP00000305355,ENSP00000306522…	APBB1,ARID1B,ARNT2,ASH1L,ATRX,AUTS2,BAZ2B,BCL11A,BRD4,CAMTA1,CASK,CDK13,CHD3,CHD5,CHD7,CHD8,CIC,CPEB4,CREBBP,CTCF,CTNND2,CUX2,DDX3X,DLG4,DLX1,DMD,EPC2,ERBB4,FEZF2,FOXG1,FOXP1,GDA,HCFC1,HDAC4,HNRNPU,INTS6,JARID2,JMJD1C,KAT6A,KDM4B,KHDRBS2,KHDRBS3,MECP2,MED13,MED13L,MEIS2,MKL2,MYT1L,NCOR1,NFIB,NFIX,NIPBL,NOS1,NPAS2,NR2F1,NR3C2,NR4A2,NSD1,PDE4A,PDE4B,PHF2,PHF3,PRKCB,RB1CC1,RERE,RFX3,SATB2,SETD2,SMAR…
GO:0050885	neuromuscular process controlling balance	6	49	0.0016	ENSP00000305288,ENSP00000306522,ENSP00000353590,ENSP00000382428,ENSP00000385142,ENSP00000387170	CAMTA1,DLG4,GIGYF2,MYH10,NLGN2,NRXN1
GO:0051650	establishment of vesicle localization	12	218	0.0016	ENSP00000222812,ENSP00000254976,ENSP00000261205,ENSP00000263710,ENSP00000347538,ENSP00000348965,ENSP00000361769,ENSP00000382177,ENSP00000409667,ENSP00000428417,ENSP00000428994,ENSP00000429562	CLASP1,DYNC1H1,GRIA1,MYO5A,RIMS1,RIMS3,SNAP25,STX1A,SYNJ1,SYT1,SYT17,UNC13A
GO:0021942	radial glia guided migration of Purkinje cell	3	5	0.0017	ENSP00000338629,ENSP00000360280,ENSP00000384638	CTNNA2,DAB1,RERE
GO:0023057	negative regulation of signaling	36	1258	0.0017	ENSP00000025008,ENSP00000249363,ENSP00000257430,ENSP00000268712,ENSP00000275034,ENSP00000298552,ENSP00000305355,ENSP00000306253,ENSP00000324806,ENSP00000330572,ENSP00000332164,ENSP00000344479,ENSP00000344801,ENSP00000345064,ENSP00000351015,ENSP00000351250,ENSP00000354478,ENSP00000355523,ENSP00000360280,ENSP00000360806,ENSP00000362399,ENSP00000363763,ENSP00000376204,ENSP00000380888,ENSP00000381053…	APC,ASH1L,BIRC6,CELF4,CHD8,DAB1,DAPK1,DDX3X,DLX1,DYRK1A,EPHB2,FOXP1,GGNBP2,GRIA1,GRIK2,GSK3B,ITPR1,KCNB1,LRRC4,MAPK8IP2,MED13,NCOR1,NF1,NR4A2,PHIP,PRICKLE1,PRKCB,RB1CC1,RGS7,SHANK2,SLC24A2,SLIT3,STXBP1,TRIM33,TSC1,ZMYND11
GO:0044093	positive regulation of molecular function	45	1713	0.0017	ENSP00000264606,ENSP00000270225,ENSP00000280772,ENSP00000281419,ENSP00000282516,ENSP00000283179,ENSP00000288135,ENSP00000292782,ENSP00000298552,ENSP00000305355,ENSP00000307634,ENSP00000310094,ENSP00000310561,ENSP00000320025,ENSP00000320038,ENSP00000321826,ENSP00000324806,ENSP00000330572,ENSP00000338185,ENSP00000342235,ENSP00000344479,ENSP00000347710,ENSP00000349320,ENSP00000349588,ENSP00000351015…	AGAP1,ANK2,ANK3,ARHGAP32,ARHGAP33,ASAP2,CACNA2D1,CACNB2,CAMK2A,DAB1,DAPK1,DCUN1D1,DDX3X,DLG4,DMD,DOCK4,EPHB2,ERBB4,GRIN1,GRIN2A,GRIN2B,GRM1,GSK3B,HDAC4,HNRNPU,KIT,MAPK8IP2,NF1,NIPBL,NOS1,NOS1AP,NR4A2,NRXN1,NTRK3,OCRL,OPHN1,PLCB1,PRKCB,RELN,RGS7,SAE1,SRGAP3,STXBP5,TAOK2,TSC1
GO:0072659	protein localization to plasma membrane	10	156	0.0017	ENSP00000280772,ENSP00000316454,ENSP00000320025,ENSP00000349588,ENSP00000360806,ENSP00000362399,ENSP00000367001,ENSP00000376855,ENSP00000382177,ENSP00000484855	ANK2,ANK3,CACNB2,DPP10,DPP6,EXOC5,KCNB1,MYO5A,PACS1,STXBP1
GO:0086045	membrane depolarization during AV node cell action potential	3	5	0.0017	ENSP00000266376,ENSP00000320025,ENSP00000352011	CACNA1C,CACNA1G,CACNB2
GO:0086046	membrane depolarization during SA node cell action potential	3	5	0.0017	ENSP00000288139,ENSP00000349588,ENSP00000352011	ANK2,CACNA1D,CACNA1G
GO:0090087	regulation of peptide transport	23	654	0.0017	ENSP00000222812,ENSP00000254976,ENSP00000266376,ENSP00000280772,ENSP00000288139,ENSP00000305288,ENSP00000306253,ENSP00000321826,ENSP00000324806,ENSP00000329797,ENSP00000351015,ENSP00000353362,ENSP00000353590,ENSP00000358513,ENSP00000360806,ENSP00000371434,ENSP00000380271,ENSP00000385142,ENSP00000386759,ENSP00000392028,ENSP00000429084,ENSP00000477213,ENSP00000484803	ANK3,APBB1,CACNA1A,CACNA1C,CACNA1D,CADM1,CHD7,CNR1,FOXP1,GSK3B,ITPR1,KCNB1,MYH10,NF1,NLGN2,NRXN1,RAPGEF4,RFX3,SETD2,SNAP25,STX1A,STXBP5,UBR5
GO:0006139	nucleobase-containing compound metabolic process	95	4551	0.0018	ENSP00000025008,ENSP00000159111,ENSP00000161863,ENSP00000181839,ENSP00000238018,ENSP00000258484,ENSP00000261609,ENSP00000261726,ENSP00000262043,ENSP00000262238,ENSP00000262367,ENSP00000262450,ENSP00000263377,ENSP00000264010,ENSP00000264606,ENSP00000265271,ENSP00000265773,ENSP00000267064,ENSP00000267260,ENSP00000268712,ENSP00000277225,ENSP00000281156,ENSP00000281928,ENSP00000282516,ENSP00000283179…	APBB1,ARID1B,ARNT2,ASH1L,ATRX,AUTS2,BAZ2B,BCL11A,BRD4,CAMTA1,CASK,CDK13,CELF4,CHD3,CHD5,CHD7,CHD8,CIC,CREBBP,CSNK1E,CTCF,CTNND2,CUX2,DDX3X,DLG4,DLX1,DPYSL2,EHMT1,ELAVL2,EPC2,ERBB4,FEZF2,FOXG1,FOXP1,GDA,GPHN,HCFC1,HDAC4,HERC2,HNRNPU,HUWE1,INTS6,JARID2,JMJD1C,KAT6A,KDM4B,KHDRBS2,KHDRBS3,MECP2,MED13,MED13L,MEIS2,MKL2,MYT1L,NCOR1,NFIB,NFIX,NIPBL,NPAS2,NR2F1,NR3C2,NR4A2,NSD1,PDE4A,PDE4B,PHF2,PHF3,PRKC…
GO:0006479	protein methylation	9	127	0.0018	ENSP00000262450,ENSP00000362824,ENSP00000367203,ENSP00000376204,ENSP00000384823,ENSP00000386759,ENSP00000395535,ENSP00000395929,ENSP00000417980	ASH1L,CHD5,EHMT1,FBXO11,KDM6A,MECP2,NSD1,OGT,SETD2
GO:0007166	cell surface receptor signaling pathway	54	2198	0.0018	ENSP00000218075,ENSP00000222812,ENSP00000249363,ENSP00000257215,ENSP00000257430,ENSP00000262367,ENSP00000262895,ENSP00000265085,ENSP00000275034,ENSP00000280377,ENSP00000288135,ENSP00000295902,ENSP00000305355,ENSP00000307134,ENSP00000307959,ENSP00000308725,ENSP00000324806,ENSP00000330148,ENSP00000330572,ENSP00000332116,ENSP00000332164,ENSP00000334382,ENSP00000338185,ENSP00000339299,ENSP00000342235…	APC,CAMK2A,CAMK2B,CHD8,CNTN6,CPEB4,CREBBP,CSNK1E,CTNND2,DAGLA,DAPK1,DDX3X,DST,EPHB2,ERBB4,GABRA1,GABRB3,GIGYF2,GLRA2,GRIA1,GRID1,GRIK2,GRIK5,GRIN1,GRIN2A,GRIN2B,GRM1,GSK3B,HOMER1,KCNB1,KDM6A,KIT,LRRC4,MAPK8IP2,MARK1,MECP2,NF1,NR4A2,NTRK3,PDE4B,PHIP,PLCB1,PLXNA4,PRICKLE1,PRICKLE2,PRKCB,PTPRT,RELN,ROBO2,SLIT3,STX1A,TNRC6B,TRIO,USP15
GO:0055117	regulation of cardiac muscle contraction	7	74	0.0018	ENSP00000264606,ENSP00000266376,ENSP00000332116,ENSP00000349588,ENSP00000354923,ENSP00000355133,ENSP00000477999	ANK2,CACNA1C,DMD,HDAC4,NOS1,NOS1AP,PDE4B
GO:0060292	long-term synaptic depression	4	16	0.0018	ENSP00000344801,ENSP00000362399,ENSP00000428994,ENSP00000469689	GRIA1,SHANK2,SLC24A2,STXBP1
GO:0006821	chloride transport	8	101	0.002	ENSP00000218075,ENSP00000264318,ENSP00000308725,ENSP00000335592,ENSP00000359337,ENSP00000387694,ENSP00000393066,ENSP00000393097	GABRA1,GABRA3,GABRA4,GABRA5,GABRB3,GLRA2,SLC12A5,SLC4A10
GO:0021766	hippocampus development	7	75	0.002	ENSP00000254846,ENSP00000283268,ENSP00000298552,ENSP00000324806,ENSP00000354478,ENSP00000392423,ENSP00000435466	DLX1,FEZF2,GSK3B,KDM6B,KIRREL3,RELN,TSC1
GO:0044260	cellular macromolecule metabolic process	125	6413	0.002	ENSP00000025008,ENSP00000159111,ENSP00000181839,ENSP00000254846,ENSP00000254976,ENSP00000257430,ENSP00000258484,ENSP00000259605,ENSP00000260983,ENSP00000261609,ENSP00000261726,ENSP00000262043,ENSP00000262238,ENSP00000262367,ENSP00000262450,ENSP00000263377,ENSP00000264010,ENSP00000264606,ENSP00000265085,ENSP00000265773,ENSP00000267064,ENSP00000268712,ENSP00000270225,ENSP00000277225,ENSP00000280377…	APBB1,APC,ARID1B,ARNT2,ASH1L,ATRX,AUTS2,BAZ2B,BCL11A,BIRC6,BRD4,CAMK2A,CAMK2B,CAMTA1,CASK,CDC42BPB,CDK13,CHD3,CHD5,CHD7,CHD8,CIC,CPEB4,CREBBP,CSNK1E,CTCF,CTNND2,CUX2,DAPK1,DCUN1D1,DDX3X,DLG4,DLX1,DYRK1A,EHMT1,EP400,EPC2,EPHB2,ERBB4,EXT1,FBXO11,FEZF2,FOXG1,FOXP1,GAD1,GALNT13,GIGYF2,GPHN,GRIA1,GRIN1,GRIN2A,GRIN2B,GSK3B,HCFC1,HDAC4,HECW2,HERC2,HNRNPU,HUWE1,INTS6,JARID2,JMJD1C,KAT6A,KDM4B,KDM6A,KDM6B…
GO:1901215	negative regulation of neuron death	11	191	0.002	ENSP00000265085,ENSP00000298552,ENSP00000308725,ENSP00000324806,ENSP00000335592,ENSP00000344479,ENSP00000354478,ENSP00000360608,ENSP00000362399,ENSP00000395535,ENSP00000397026	CPEB4,DLX1,GABRA5,GABRB3,GRIK2,GRIN1,GSK3B,MECP2,NR4A2,STXBP1,TSC1
GO:0002791	regulation of peptide secretion	18	452	0.0021	ENSP00000222812,ENSP00000254976,ENSP00000266376,ENSP00000288139,ENSP00000305288,ENSP00000306253,ENSP00000321826,ENSP00000329797,ENSP00000353362,ENSP00000353590,ENSP00000358513,ENSP00000360806,ENSP00000371434,ENSP00000380271,ENSP00000385142,ENSP00000392028,ENSP00000477213,ENSP00000484803	APBB1,CACNA1A,CACNA1C,CACNA1D,CADM1,CHD7,CNR1,FOXP1,ITPR1,KCNB1,MYH10,NLGN2,NRXN1,RAPGEF4,RFX3,SNAP25,STX1A,STXBP5
GO:0008015	blood circulation	16	373	0.0021	ENSP00000266376,ENSP00000288139,ENSP00000303540,ENSP00000319591,ENSP00000320025,ENSP00000349320,ENSP00000349588,ENSP00000352011,ENSP00000354923,ENSP00000358513,ENSP00000360423,ENSP00000379396,ENSP00000392028,ENSP00000395535,ENSP00000404179,ENSP00000477999	ANK2,CACNA1B,CACNA1C,CACNA1D,CACNA1G,CACNA2D1,CACNB2,CHD7,CNR1,DMD,DOCK4,KCND3,MECP2,NAV2,NOS1,SCN1A
GO:0051223	regulation of protein transport	22	622	0.0021	ENSP00000222812,ENSP00000254976,ENSP00000266376,ENSP00000280772,ENSP00000288139,ENSP00000305288,ENSP00000306253,ENSP00000321826,ENSP00000324806,ENSP00000329797,ENSP00000351015,ENSP00000353362,ENSP00000353590,ENSP00000358513,ENSP00000360806,ENSP00000371434,ENSP00000380271,ENSP00000385142,ENSP00000386759,ENSP00000429084,ENSP00000477213,ENSP00000484803	ANK3,APBB1,CACNA1A,CACNA1C,CACNA1D,CADM1,CNR1,FOXP1,GSK3B,ITPR1,KCNB1,MYH10,NF1,NLGN2,NRXN1,RAPGEF4,RFX3,SETD2,SNAP25,STX1A,STXBP5,UBR5
GO:0048024	regulation of mRNA splicing, via spliceosome	7	77	0.0022	ENSP00000267260,ENSP00000281156,ENSP00000283179,ENSP00000309117,ENSP00000348108,ENSP00000381932,ENSP00000410584	CELF4,DYRK1A,HNRNPU,KHDRBS2,KHDRBS3,RBFOX1,SRRM4
GO:0048585	negative regulation of response to stimulus	40	1483	0.0022	ENSP00000025008,ENSP00000249363,ENSP00000257430,ENSP00000263377,ENSP00000263710,ENSP00000268712,ENSP00000275034,ENSP00000298552,ENSP00000305355,ENSP00000306253,ENSP00000324806,ENSP00000330572,ENSP00000332164,ENSP00000344479,ENSP00000345064,ENSP00000351015,ENSP00000351250,ENSP00000354478,ENSP00000355523,ENSP00000358513,ENSP00000360280,ENSP00000360608,ENSP00000363763,ENSP00000367408,ENSP00000373696…	APC,ASH1L,BIRC6,BRD4,CASK,CELF4,CHD8,CLASP1,CNR1,CTNNA2,DAB1,DAPK1,DDX3X,DLX1,DYRK1A,EPHB2,FOXP1,GGNBP2,GRIN1,GSK3B,ITPR1,LRRC4,MAPK8IP2,MED13,NCOR1,NF1,NR4A2,NRXN1,PHIP,PRICKLE1,PRKCB,RB1CC1,RGS7,ROBO2,SLIT3,TRIM33,TRIP12,TSC1,UBR5,ZMYND11
GO:0050773	regulation of dendrite development	9	131	0.0022	ENSP00000236925,ENSP00000261726,ENSP00000320038,ENSP00000324806,ENSP00000338774,ENSP00000360608,ENSP00000379098,ENSP00000392423,ENSP00000483424	ARHGAP33,BCL11A,CAMK2B,CAMSAP2,CUX2,GRIN1,GSK3B,MARK1,RELN
GO:1904064	positive regulation of cation transmembrane transport	9	131	0.0022	ENSP00000280772,ENSP00000320025,ENSP00000349320,ENSP00000349588,ENSP00000354923,ENSP00000355133,ENSP00000363763,ENSP00000392423,ENSP00000477999	ANK2,ANK3,CACNA2D1,CACNB2,DMD,EPHB2,NOS1,NOS1AP,RELN
GO:0022037	metencephalon development	8	104	0.0023	ENSP00000338629,ENSP00000347710,ENSP00000353590,ENSP00000359216,ENSP00000360280,ENSP00000360608,ENSP00000385142,ENSP00000395535	DAB1,GRIN1,MECP2,MYH10,NRXN1,OPHN1,PTBP2,RERE
GO:0042297	vocal learning	3	6	0.0023	ENSP00000265459,ENSP00000354778,ENSP00000385142	CNTNAP2,NRXN1,NRXN2
GO:0044089	positive regulation of cellular component biogenesis	19	498	0.0023	ENSP00000257430,ENSP00000261726,ENSP00000263710,ENSP00000264606,ENSP00000266546,ENSP00000288135,ENSP00000298552,ENSP00000305288,ENSP00000324806,ENSP00000343690,ENSP00000344087,ENSP00000348965,ENSP00000354207,ENSP00000363763,ENSP00000366283,ENSP00000376368,ENSP00000385142,ENSP00000395535,ENSP00000402460	APC,AUTS2,CLASP1,CLSTN2,CLSTN3,CUX2,DPYSL3,DYNC1H1,EPHB2,GSK3B,HDAC4,KIT,MECP2,NLGN2,NRXN1,NTRK3,SLITRK5,TSC1,WASF1
GO:0045921	positive regulation of exocytosis	7	78	0.0024	ENSP00000222812,ENSP00000261205,ENSP00000263710,ENSP00000321826,ENSP00000352011,ENSP00000360806,ENSP00000362399	CACNA1G,CLASP1,KCNB1,STX1A,STXBP1,STXBP5,SYT1
GO:0016055	Wnt signaling pathway	14	303	0.0025	ENSP00000257430,ENSP00000295902,ENSP00000307134,ENSP00000324806,ENSP00000338185,ENSP00000344479,ENSP00000345064,ENSP00000367203,ENSP00000380044,ENSP00000381412,ENSP00000382840,ENSP00000382863,ENSP00000401946,ENSP00000483424	APC,CAMK2A,CHD8,CSNK1E,CTNND2,DDX3X,GSK3B,KDM6A,MARK1,NR4A2,PLCB1,PRICKLE1,PRICKLE2,TNRC6B
GO:0032922	circadian regulation of gene expression	6	55	0.0025	ENSP00000283179,ENSP00000323074,ENSP00000338283,ENSP00000354522,ENSP00000362824,ENSP00000380044	CSNK1E,HNRNPU,NPAS2,OGT,RAI1,TOP1
GO:0050708	regulation of protein secretion	17	422	0.0026	ENSP00000222812,ENSP00000254976,ENSP00000266376,ENSP00000288139,ENSP00000305288,ENSP00000306253,ENSP00000321826,ENSP00000329797,ENSP00000353362,ENSP00000353590,ENSP00000358513,ENSP00000360806,ENSP00000371434,ENSP00000380271,ENSP00000385142,ENSP00000477213,ENSP00000484803	APBB1,CACNA1A,CACNA1C,CACNA1D,CADM1,CNR1,FOXP1,ITPR1,KCNB1,MYH10,NLGN2,NRXN1,RAPGEF4,RFX3,SNAP25,STX1A,STXBP5
GO:0106027	neuron projection organization	5	36	0.0029	ENSP00000307134,ENSP00000324806,ENSP00000363763,ENSP00000382428,ENSP00000444688	ATP1A3,CTNND2,DLG4,EPHB2,GSK3B
GO:1902531	regulation of intracellular signal transduction	45	1764	0.0029	ENSP00000025008,ENSP00000249363,ENSP00000253401,ENSP00000262450,ENSP00000263377,ENSP00000268712,ENSP00000288135,ENSP00000298552,ENSP00000305355,ENSP00000306253,ENSP00000306522,ENSP00000310094,ENSP00000310561,ENSP00000320038,ENSP00000324127,ENSP00000324806,ENSP00000330572,ENSP00000338185,ENSP00000339299,ENSP00000342235,ENSP00000344087,ENSP00000347710,ENSP00000351015,ENSP00000354207,ENSP00000354896…	ARHGAP32,ARHGAP33,ARHGEF9,ASH1L,AUTS2,BRD4,CAMTA1,CHD5,DAB1,DDX3X,DMD,DYRK1A,EPHB2,ERBB4,FGD1,GGNBP2,GRIK2,GRM1,GSK3B,ITPR1,KAT6A,KIT,LRRC4,MAPK8IP2,MYO5A,NCOR1,NF1,NOS1,NOS1AP,NRXN1,NTRK3,OCRL,OGT,OPHN1,PDE4A,PLCB1,PRKCB,PSD3,RB1CC1,RELN,SRGAP3,TAOK2,TRIO,TSC1,ZMYND11
GO:0043524	negative regulation of neuron apoptotic process	9	138	0.003	ENSP00000265085,ENSP00000308725,ENSP00000335592,ENSP00000344479,ENSP00000354478,ENSP00000360608,ENSP00000362399,ENSP00000395535,ENSP00000397026	CPEB4,DLX1,GABRA5,GABRB3,GRIK2,GRIN1,MECP2,NR4A2,STXBP1
GO:0051056	regulation of small GTPase mediated signal transduction	14	310	0.003	ENSP00000253401,ENSP00000310561,ENSP00000320038,ENSP00000324127,ENSP00000339299,ENSP00000344087,ENSP00000347710,ENSP00000351015,ENSP00000360154,ENSP00000362824,ENSP00000363763,ENSP00000364277,ENSP00000373347,ENSP00000392423	ARHGAP32,ARHGAP33,ARHGEF9,AUTS2,EPHB2,FGD1,NF1,OCRL,OGT,OPHN1,PSD3,RELN,SRGAP3,TRIO
GO:0051656	establishment of organelle localization	16	387	0.003	ENSP00000222812,ENSP00000254976,ENSP00000261205,ENSP00000263710,ENSP00000288135,ENSP00000347538,ENSP00000348965,ENSP00000353590,ENSP00000361769,ENSP00000382177,ENSP00000409667,ENSP00000428417,ENSP00000428994,ENSP00000429562,ENSP00000480893,ENSP00000483424	CLASP1,DYNC1H1,GRIA1,KIT,MARK1,MYH10,MYO5A,RIMS1,RIMS3,SNAP25,SPAST,STX1A,SYNJ1,SYT1,SYT17,UNC13A
GO:1903861	positive regulation of dendrite extension	4	19	0.003	ENSP00000261205,ENSP00000347538,ENSP00000428417,ENSP00000429562	RIMS1,SYT1,SYT17,UNC13A
GO:0035264	multicellular organism growth	7	82	0.0031	ENSP00000278379,ENSP00000301030,ENSP00000362441,ENSP00000367203,ENSP00000387170,ENSP00000387694,ENSP00000393066	ANKRD11,ATRX,GIGYF2,KDM6A,SLC12A5,SLC1A2,SLC4A10
GO:0006725	cellular aromatic compound metabolic process	97	4754	0.0032	ENSP00000025008,ENSP00000159111,ENSP00000161863,ENSP00000181839,ENSP00000238018,ENSP00000258484,ENSP00000261609,ENSP00000261726,ENSP00000262043,ENSP00000262238,ENSP00000262367,ENSP00000262450,ENSP00000263377,ENSP00000264010,ENSP00000264606,ENSP00000265271,ENSP00000265773,ENSP00000267064,ENSP00000267260,ENSP00000268712,ENSP00000277225,ENSP00000281156,ENSP00000281928,ENSP00000282516,ENSP00000283179…	APBB1,ARID1B,ARNT2,ASH1L,ATRX,AUTS2,BAZ2B,BCL11A,BRD4,CAMTA1,CASK,CDK13,CELF4,CHD3,CHD5,CHD7,CHD8,CIC,CREBBP,CSNK1E,CTCF,CTNND2,CUX2,DDX3X,DLG4,DLX1,DPYSL2,EHMT1,ELAVL2,EPC2,ERBB4,FEZF2,FOXG1,FOXP1,GDA,GPHN,GRIN2A,HCFC1,HDAC4,HERC2,HNRNPU,HUWE1,INTS6,JARID2,JMJD1C,KAT6A,KDM4B,KHDRBS2,KHDRBS3,MECP2,MED13,MED13L,MEIS2,MKL2,MYO5A,MYT1L,NCOR1,NFIB,NFIX,NIPBL,NPAS2,NR2F1,NR3C2,NR4A2,NSD1,PDE4A,PDE4B,P…
GO:0010452	histone H3-K36 methylation	3	7	0.0032	ENSP00000376204,ENSP00000386759,ENSP00000395929	ASH1L,NSD1,SETD2
GO:0016198	axon choice point recognition	3	7	0.0032	ENSP00000339004,ENSP00000377372,ENSP00000417335	FOXG1,GAP43,ROBO2
GO:0021902	commitment of neuronal cell to specific neuron type in forebrain	3	7	0.0032	ENSP00000283268,ENSP00000374205,ENSP00000401112	FEZF2,SATB2,TBR1
GO:0031060	regulation of histone methylation	6	58	0.0032	ENSP00000341280,ENSP00000344087,ENSP00000362441,ENSP00000362824,ENSP00000395535,ENSP00000395929	ATRX,AUTS2,JARID2,MECP2,NSD1,OGT
GO:0045665	negative regulation of neuron differentiation	11	205	0.0032	ENSP00000283268,ENSP00000298552,ENSP00000324806,ENSP00000338774,ENSP00000339004,ENSP00000343690,ENSP00000353508,ENSP00000354478,ENSP00000360280,ENSP00000363763,ENSP00000380602	BCL11A,CNTN4,DAB1,DLX1,DPYSL3,EPHB2,FEZF2,FOXG1,GSK3B,MAP2,TSC1
GO:0051823	regulation of synapse structural plasticity	3	7	0.0032	ENSP00000370057,ENSP00000379098,ENSP00000384638	CAMK2B,CTNNA2,FRMPD4
GO:0051932	synaptic transmission, GABAergic	3	7	0.0032	ENSP00000266546,ENSP00000351015,ENSP00000393097	CLSTN3,GABRA1,NF1
GO:0006468	protein phosphorylation	28	923	0.0033	ENSP00000181839,ENSP00000280377,ENSP00000288135,ENSP00000305355,ENSP00000310094,ENSP00000316512,ENSP00000324806,ENSP00000330572,ENSP00000339299,ENSP00000342235,ENSP00000351015,ENSP00000354207,ENSP00000354522,ENSP00000355237,ENSP00000360608,ENSP00000363763,ENSP00000367408,ENSP00000379098,ENSP00000379818,ENSP00000380044,ENSP00000381412,ENSP00000381932,ENSP00000382428,ENSP00000386135,ENSP00000392423…	BIRC6,CAMK2A,CAMK2B,CASK,CDC42BPB,CDK13,CSNK1E,DAPK1,DLG4,DYRK1A,EPHB2,ERBB4,GRIN1,GRIN2A,GRIN2B,GSK3B,KIT,MAPK8IP2,MARK1,NF1,NTRK3,PRKCB,RELN,TAOK2,TLK2,TOP1,TRIO,USP15
GO:0099175	regulation of postsynapse organization	6	59	0.0034	ENSP00000261726,ENSP00000320038,ENSP00000334382,ENSP00000379098,ENSP00000392423,ENSP00000477455	ARHGAP33,CAMK2B,CUX2,GRIN2B,HOMER1,RELN
GO:2000311	regulation of AMPA receptor activity	4	20	0.0034	ENSP00000305288,ENSP00000330572,ENSP00000385142,ENSP00000392423	MAPK8IP2,NLGN2,NRXN1,RELN
GO:0006904	vesicle docking involved in exocytosis	5	38	0.0035	ENSP00000222812,ENSP00000254976,ENSP00000360806,ENSP00000362399,ENSP00000429562	KCNB1,SNAP25,STX1A,STXBP1,UNC13A
GO:0140029	exocytic process	6	60	0.0036	ENSP00000222812,ENSP00000254976,ENSP00000360806,ENSP00000362399,ENSP00000409667,ENSP00000429562	KCNB1,SNAP25,STX1A,STXBP1,SYNJ1,UNC13A
GO:0006936	muscle contraction	12	244	0.0037	ENSP00000266376,ENSP00000286628,ENSP00000288139,ENSP00000303540,ENSP00000319591,ENSP00000320025,ENSP00000334382,ENSP00000349320,ENSP00000349588,ENSP00000352011,ENSP00000354923,ENSP00000477999	ANK2,CACNA1C,CACNA1D,CACNA1G,CACNA2D1,CACNB2,DMD,HOMER1,KCND3,KCNMA1,NOS1,SCN1A
GO:0046483	heterocycle metabolic process	96	4716	0.0037	ENSP00000025008,ENSP00000159111,ENSP00000161863,ENSP00000181839,ENSP00000238018,ENSP00000258484,ENSP00000261609,ENSP00000261726,ENSP00000262043,ENSP00000262238,ENSP00000262367,ENSP00000262450,ENSP00000263377,ENSP00000264010,ENSP00000264606,ENSP00000265271,ENSP00000265773,ENSP00000267064,ENSP00000267260,ENSP00000268712,ENSP00000277225,ENSP00000281156,ENSP00000281928,ENSP00000282516,ENSP00000283179…	APBB1,ARID1B,ARNT2,ASH1L,ATRX,AUTS2,BAZ2B,BCL11A,BRD4,CAMTA1,CASK,CDK13,CELF4,CHD3,CHD5,CHD7,CHD8,CIC,CREBBP,CSNK1E,CTCF,CTNND2,CUX2,DDX3X,DLG4,DLX1,DPYSL2,EHMT1,ELAVL2,EPC2,ERBB4,FEZF2,FOXG1,FOXP1,GDA,GPHN,GRIN2A,HCFC1,HDAC4,HERC2,HNRNPU,HUWE1,INTS6,JARID2,JMJD1C,KAT6A,KDM4B,KHDRBS2,KHDRBS3,MECP2,MED13,MED13L,MEIS2,MKL2,MYT1L,NCOR1,NFIB,NFIX,NIPBL,NPAS2,NR2F1,NR3C2,NR4A2,NSD1,PDE4A,PDE4B,PHF2,PH…
GO:0070887	cellular response to chemical stimulus	61	2672	0.0039	ENSP00000218075,ENSP00000222812,ENSP00000249363,ENSP00000254846,ENSP00000257430,ENSP00000261205,ENSP00000261726,ENSP00000262238,ENSP00000262367,ENSP00000262895,ENSP00000264606,ENSP00000265085,ENSP00000275034,ENSP00000280377,ENSP00000280772,ENSP00000283179,ENSP00000288135,ENSP00000298552,ENSP00000307342,ENSP00000307479,ENSP00000308725,ENSP00000309555,ENSP00000324806,ENSP00000325819,ENSP00000332116…	ANK3,APC,ARID1B,ARNT2,ATP1A3,ATRX,CACNA1A,CACNA2D1,CAMK2A,CAMK2B,CPEB4,CREBBP,CUX2,DAPK1,DDX3X,DLG4,DLX1,DOCK4,DPYSL3,ERBB4,GABRA1,GABRB3,GLRA2,GRIK5,GRIN1,GSK3B,HCFC1,HCN1,HDAC4,HNRNPU,JARID2,KCNB1,KCND2,KDM6B,KIT,LRRC4,MAP2,MED13,MYO5A,NOS1,NR2F1,NR3C2,NR4A2,NRXN1,NTRK3,PDE4A,PDE4B,PHIP,PLCB1,PLXNA4,ROBO2,SATB2,SLIT3,STX1A,STXBP1,SYT1,TSC1,UBR5,USP15,WASF1,YY1
GO:1901385	regulation of voltage-gated calcium channel activity	5	39	0.0039	ENSP00000320025,ENSP00000332116,ENSP00000349320,ENSP00000354923,ENSP00000355133	CACNA2D1,CACNB2,DMD,NOS1AP,PDE4B
GO:0016081	synaptic vesicle docking	3	8	0.0041	ENSP00000222812,ENSP00000254976,ENSP00000429562	SNAP25,STX1A,UNC13A
GO:0098976	excitatory chemical synaptic transmission	3	8	0.0041	ENSP00000360608,ENSP00000379818,ENSP00000477455	GRIN1,GRIN2A,GRIN2B
GO:0009605	response to external stimulus	46	1857	0.0042	ENSP00000264606,ENSP00000265085,ENSP00000265459,ENSP00000278379,ENSP00000283268,ENSP00000288135,ENSP00000298552,ENSP00000303540,ENSP00000309539,ENSP00000332116,ENSP00000332164,ENSP00000339004,ENSP00000341198,ENSP00000344479,ENSP00000347710,ENSP00000352882,ENSP00000353590,ENSP00000354778,ENSP00000354923,ENSP00000356213,ENSP00000358513,ENSP00000360280,ENSP00000360608,ENSP00000360806,ENSP00000362824…	CHD7,CNR1,CNTN4,CNTNAP2,CPEB4,CTNNA2,DAB1,DDX3X,DMD,DOCK4,DPYSL2,EPHB2,EXT1,FEZF2,FOXG1,FOXP1,GAP43,GRIN1,GRIN2A,HDAC4,KCNB1,KIF5C,KIT,MECP2,MEIS2,MYH10,NEO1,NFIB,NR4A2,NRCAM,NRXN1,NRXN2,NRXN3,OGT,OPHN1,PDE4B,PLXNA4,RELN,ROBO2,SCN1A,SETD2,SLC1A2,SLIT3,TSC1,VIP,ZMYND11
GO:0043484	regulation of RNA splicing	8	116	0.0042	ENSP00000267260,ENSP00000281156,ENSP00000283179,ENSP00000309117,ENSP00000348108,ENSP00000359216,ENSP00000381932,ENSP00000410584	CELF4,DYRK1A,HNRNPU,KHDRBS2,KHDRBS3,PTBP2,RBFOX1,SRRM4
GO:0050801	ion homeostasis	23	708	0.0044	ENSP00000233535,ENSP00000266376,ENSP00000280772,ENSP00000286628,ENSP00000306253,ENSP00000341198,ENSP00000344801,ENSP00000349320,ENSP00000349588,ENSP00000352011,ENSP00000353362,ENSP00000353414,ENSP00000354896,ENSP00000360608,ENSP00000379818,ENSP00000382428,ENSP00000387694,ENSP00000393066,ENSP00000397026,ENSP00000428994,ENSP00000441858,ENSP00000444688,ENSP00000477455	ANK2,ANK3,ATP1A3,ATP2B2,CACNA1A,CACNA1C,CACNA1G,CACNA2D1,DLG4,DMXL2,GRIA1,GRIK2,GRIN1,GRIN2A,GRIN2B,GRM1,ITPR1,KCNMA1,NEO1,SLC12A5,SLC24A2,SLC30A3,SLC4A10
GO:2001251	negative regulation of chromosome organization	8	117	0.0044	ENSP00000257430,ENSP00000283179,ENSP00000341280,ENSP00000352185,ENSP00000362441,ENSP00000373696,ENSP00000395535,ENSP00000429084	APC,ATRX,HNRNPU,JARID2,MECP2,PHF2,TRIP12,UBR5
GO:0051968	positive regulation of synaptic transmission, glutamatergic	4	22	0.0045	ENSP00000305288,ENSP00000362399,ENSP00000385142,ENSP00000392423	NLGN2,NRXN1,RELN,STXBP1
GO:0045927	positive regulation of growth	12	252	0.0047	ENSP00000261205,ENSP00000282516,ENSP00000338185,ENSP00000338774,ENSP00000342235,ENSP00000347538,ENSP00000354207,ENSP00000382840,ENSP00000383303,ENSP00000392028,ENSP00000428417,ENSP00000429562	BCL11A,CHD7,DDX3X,DSCAM,ERBB4,NIPBL,NTRK3,PLCB1,RIMS1,SYT1,SYT17,UNC13A
GO:0048878	chemical homeostasis	29	995	0.0047	ENSP00000233535,ENSP00000262895,ENSP00000266376,ENSP00000280772,ENSP00000286628,ENSP00000306253,ENSP00000334382,ENSP00000341198,ENSP00000344801,ENSP00000349320,ENSP00000349588,ENSP00000352011,ENSP00000353362,ENSP00000353414,ENSP00000354896,ENSP00000358513,ENSP00000360608,ENSP00000360806,ENSP00000379818,ENSP00000380888,ENSP00000382428,ENSP00000386049,ENSP00000387694,ENSP00000393066,ENSP00000397026…	ANK2,ANK3,ATP1A3,ATP2B2,CACNA1A,CACNA1C,CACNA1G,CACNA2D1,CNR1,DLG4,DMXL2,GRIA1,GRIK2,GRIK5,GRIN1,GRIN2A,GRIN2B,GRM1,HOMER1,ITPR1,KCNB1,KCNMA1,MBD5,MED13,NEO1,SLC12A5,SLC24A2,SLC30A3,SLC4A10
GO:0003012	muscle system process	13	291	0.0049	ENSP00000264606,ENSP00000266376,ENSP00000286628,ENSP00000288139,ENSP00000303540,ENSP00000319591,ENSP00000320025,ENSP00000334382,ENSP00000349320,ENSP00000349588,ENSP00000352011,ENSP00000354923,ENSP00000477999	ANK2,CACNA1C,CACNA1D,CACNA1G,CACNA2D1,CACNB2,DMD,HDAC4,HOMER1,KCND3,KCNMA1,NOS1,SCN1A
GO:0000381	regulation of alternative mRNA splicing, via spliceosome	5	42	0.0051	ENSP00000267260,ENSP00000283179,ENSP00000309117,ENSP00000381932,ENSP00000410584	CELF4,DYRK1A,HNRNPU,RBFOX1,SRRM4
GO:0021895	cerebral cortex neuron differentiation	4	23	0.0051	ENSP00000262450,ENSP00000283268,ENSP00000347710,ENSP00000354478	CHD5,DLX1,FEZF2,OPHN1
GO:0043576	regulation of respiratory gaseous exchange	4	23	0.0051	ENSP00000305288,ENSP00000344479,ENSP00000360608,ENSP00000395535	GRIN1,MECP2,NLGN2,NR4A2
GO:0045686	negative regulation of glial cell differentiation	4	23	0.0051	ENSP00000351015,ENSP00000354207,ENSP00000354478,ENSP00000360280	DAB1,DLX1,NF1,NTRK3
GO:0060402	calcium ion transport into cytosol	6	65	0.0051	ENSP00000266376,ENSP00000306253,ENSP00000349320,ENSP00000360608,ENSP00000379818,ENSP00000477455	CACNA1C,CACNA2D1,GRIN1,GRIN2A,GRIN2B,ITPR1
GO:1902667	regulation of axon guidance	4	23	0.0051	ENSP00000283268,ENSP00000352882,ENSP00000374205,ENSP00000383303	DSCAM,FEZF2,PLXNA4,TBR1
GO:0009719	response to endogenous stimulus	36	1353	0.0052	ENSP00000218075,ENSP00000257430,ENSP00000262238,ENSP00000264606,ENSP00000265085,ENSP00000275034,ENSP00000280377,ENSP00000283179,ENSP00000288135,ENSP00000298552,ENSP00000307342,ENSP00000307479,ENSP00000308725,ENSP00000324806,ENSP00000325819,ENSP00000332116,ENSP00000332164,ENSP00000338185,ENSP00000342235,ENSP00000344479,ENSP00000344546,ENSP00000349320,ENSP00000350815,ENSP00000353362,ENSP00000354207…	APC,ARID1B,ARNT2,ATP1A3,CACNA1A,CACNA2D1,CAMK2A,CPEB4,DLX1,ERBB4,GABRA1,GABRB3,GLRA2,GSK3B,HCN1,HDAC4,HNRNPU,KIT,MED13,MYO5A,NR2F1,NR3C2,NR4A2,NTRK3,OGT,PDE4B,PHIP,PLCB1,ROBO2,SLIT3,STXBP1,TSC1,UBR5,USP15,WASF1,YY1
GO:0016082	synaptic vesicle priming	3	9	0.0052	ENSP00000254976,ENSP00000409667,ENSP00000429562	SNAP25,SYNJ1,UNC13A
GO:0016188	synaptic vesicle maturation	3	9	0.0052	ENSP00000362399,ENSP00000382428,ENSP00000429562	DLG4,STXBP1,UNC13A
GO:0031915	positive regulation of synaptic plasticity	3	9	0.0052	ENSP00000254976,ENSP00000363763,ENSP00000429562	EPHB2,SNAP25,UNC13A
GO:0043266	regulation of potassium ion transport	7	92	0.0052	ENSP00000280772,ENSP00000288139,ENSP00000349588,ENSP00000355133,ENSP00000367001,ENSP00000376855,ENSP00000477999	ANK2,ANK3,CACNA1D,DPP10,DPP6,NOS1,NOS1AP
GO:0090129	positive regulation of synapse maturation	3	9	0.0052	ENSP00000379098,ENSP00000385142,ENSP00000392423	CAMK2B,NRXN1,RELN
GO:0097104	postsynaptic membrane assembly	3	9	0.0052	ENSP00000265459,ENSP00000305288,ENSP00000385142	NLGN2,NRXN1,NRXN2
GO:0032268	regulation of cellular protein metabolic process	57	2486	0.0053	ENSP00000025008,ENSP00000249363,ENSP00000257430,ENSP00000263377,ENSP00000264606,ENSP00000265085,ENSP00000268712,ENSP00000275034,ENSP00000282516,ENSP00000288135,ENSP00000292782,ENSP00000298552,ENSP00000306522,ENSP00000310094,ENSP00000316512,ENSP00000324806,ENSP00000330572,ENSP00000338185,ENSP00000341280,ENSP00000342235,ENSP00000343535,ENSP00000344087,ENSP00000345064,ENSP00000346986,ENSP00000347710…	APC,ASH1L,ATRX,AUTS2,BIRC6,BRD4,CAMTA1,CELF4,CPEB4,CSNK1E,DAB1,DAPK1,DCUN1D1,DDX3X,DLG4,DMD,DYRK1A,EPHB2,ERBB4,GGNBP2,GIGYF2,GRIK2,GRIN1,GRIN2A,GRIN2B,GRM1,GSK3B,HDAC4,JARID2,KIT,LRRC4,MAPK8IP2,MECP2,NCOR1,NF1,NIPBL,NOS1,NOS1AP,NRXN1,NSD1,NTRK3,OGT,OPHN1,PHIP,PLCB1,PRICKLE1,RB1CC1,RELN,TAOK2,TLK2,TNRC6B,TRIP12,TSC1,UBR5,USP7,WAC,ZMYND11
GO:0034645	cellular macromolecule biosynthetic process	75	3518	0.0053	ENSP00000025008,ENSP00000159111,ENSP00000181839,ENSP00000258484,ENSP00000261726,ENSP00000262043,ENSP00000262238,ENSP00000262367,ENSP00000262450,ENSP00000263377,ENSP00000264010,ENSP00000264606,ENSP00000265085,ENSP00000265773,ENSP00000267064,ENSP00000268712,ENSP00000277225,ENSP00000281156,ENSP00000281928,ENSP00000282516,ENSP00000283179,ENSP00000283268,ENSP00000305355,ENSP00000306522,ENSP00000307134…	APBB1,ARID1B,ARNT2,ASH1L,ATRX,AUTS2,BAZ2B,BCL11A,BRD4,CAMTA1,CDK13,CHD3,CHD5,CHD7,CHD8,CIC,CPEB4,CREBBP,CTCF,CTNND2,CUX2,DDX3X,DLX1,EPC2,ERBB4,EXT1,FEZF2,FOXG1,FOXP1,GALNT13,HCFC1,HDAC4,HNRNPU,INTS6,JARID2,JMJD1C,KAT6A,KDM4B,KHDRBS2,KHDRBS3,MECP2,MED13,MED13L,MEIS2,MKL2,MYT1L,NCOR1,NFIB,NFIX,NIPBL,NPAS2,NR2F1,NR3C2,NR4A2,NSD1,OGT,PHF2,PHF3,PRKCB,RB1CC1,RERE,RFX3,SATB2,SETD2,SMARCA2,SMARCC2,TBR1,T…
GO:0032386	regulation of intracellular transport	14	335	0.0056	ENSP00000222812,ENSP00000262895,ENSP00000280772,ENSP00000295987,ENSP00000324806,ENSP00000348965,ENSP00000351015,ENSP00000353508,ENSP00000360806,ENSP00000361769,ENSP00000362399,ENSP00000386759,ENSP00000428417,ENSP00000429084	ANK3,DYNC1H1,GRIK5,GSK3B,KCNB1,MAP2,NF1,RIMS1,RIMS3,SETD2,STX1A,STXBP1,SYN1,UBR5
GO:0010882	regulation of cardiac muscle contraction by calcium ion signaling	4	24	0.0057	ENSP00000264606,ENSP00000266376,ENSP00000349588,ENSP00000354923	ANK2,CACNA1C,DMD,HDAC4
GO:0021952	central nervous system projection neuron axonogenesis	4	24	0.0057	ENSP00000344479,ENSP00000352882,ENSP00000363763,ENSP00000370340	EPHB2,NFIB,NR4A2,PLXNA4
GO:0099623	regulation of cardiac muscle cell membrane repolarization	4	24	0.0057	ENSP00000288139,ENSP00000349320,ENSP00000349588,ENSP00000355133	ANK2,CACNA1D,CACNA2D1,NOS1AP
GO:1902476	chloride transmembrane transport	7	94	0.0058	ENSP00000218075,ENSP00000264318,ENSP00000308725,ENSP00000335592,ENSP00000359337,ENSP00000387694,ENSP00000393097	GABRA1,GABRA3,GABRA4,GABRA5,GABRB3,GLRA2,SLC12A5
GO:0051246	regulation of protein metabolic process	60	2668	0.0059	ENSP00000025008,ENSP00000249363,ENSP00000257430,ENSP00000263377,ENSP00000264606,ENSP00000265085,ENSP00000268712,ENSP00000275034,ENSP00000282516,ENSP00000288135,ENSP00000292782,ENSP00000298552,ENSP00000306522,ENSP00000310094,ENSP00000316512,ENSP00000324806,ENSP00000330572,ENSP00000338185,ENSP00000341280,ENSP00000342235,ENSP00000343535,ENSP00000344087,ENSP00000345064,ENSP00000346986,ENSP00000347710…	APBB1,APC,ASH1L,ATRX,AUTS2,BIRC6,BRD4,CAMTA1,CELF4,CPEB4,CSNK1E,DAB1,DAPK1,DCUN1D1,DDX3X,DLG4,DMD,DYRK1A,EPHB2,ERBB4,GGNBP2,GIGYF2,GRIK2,GRIN1,GRIN2A,GRIN2B,GRM1,GSK3B,HDAC4,JARID2,KIT,LRRC4,MAPK8IP2,MECP2,NCOR1,NF1,NIPBL,NOS1,NOS1AP,NRXN1,NSD1,NTRK3,OGT,OPHN1,PHIP,PLCB1,PRICKLE1,RB1CC1,RELN,TAOK2,TLK2,TNRC6B,TRIP12,TSC1,UBR5,UNC13A,USP7,VIP,WAC,ZMYND11
GO:0090257	regulation of muscle system process	11	224	0.0059	ENSP00000264606,ENSP00000266376,ENSP00000288135,ENSP00000332116,ENSP00000341280,ENSP00000349588,ENSP00000354923,ENSP00000355133,ENSP00000379098,ENSP00000404179,ENSP00000477999	ANK2,CACNA1C,CAMK2B,DMD,DOCK4,HDAC4,JARID2,KIT,NOS1,NOS1AP,PDE4B
GO:0006937	regulation of muscle contraction	9	156	0.0061	ENSP00000264606,ENSP00000266376,ENSP00000288135,ENSP00000332116,ENSP00000349588,ENSP00000354923,ENSP00000355133,ENSP00000404179,ENSP00000477999	ANK2,CACNA1C,DMD,DOCK4,HDAC4,KIT,NOS1,NOS1AP,PDE4B
GO:0007156	homophilic cell adhesion via plasma membrane adhesion molecules	9	158	0.0065	ENSP00000266546,ENSP00000329797,ENSP00000362294,ENSP00000383303,ENSP00000384193,ENSP00000402460,ENSP00000417335,ENSP00000435466,ENSP00000462701	CADM1,CADM2,CDH8,CLSTN2,CLSTN3,DSCAM,KIRREL3,PTPRT,ROBO2
GO:0021549	cerebellum development	7	96	0.0065	ENSP00000338629,ENSP00000347710,ENSP00000353590,ENSP00000359216,ENSP00000360280,ENSP00000385142,ENSP00000395535	DAB1,MECP2,MYH10,NRXN1,OPHN1,PTBP2,RERE
GO:0018209	peptidyl-serine modification	10	192	0.0066	ENSP00000305355,ENSP00000316512,ENSP00000324806,ENSP00000354522,ENSP00000376570,ENSP00000379098,ENSP00000380044,ENSP00000381412,ENSP00000381932,ENSP00000483424	CAMK2A,CAMK2B,CSNK1E,DYRK1A,GALNT13,GSK3B,MARK1,PRKCB,TLK2,TOP1
GO:0098771	inorganic ion homeostasis	21	643	0.0066	ENSP00000266376,ENSP00000280772,ENSP00000286628,ENSP00000306253,ENSP00000341198,ENSP00000344801,ENSP00000349320,ENSP00000349588,ENSP00000353362,ENSP00000353414,ENSP00000354896,ENSP00000360608,ENSP00000379818,ENSP00000382428,ENSP00000387694,ENSP00000393066,ENSP00000397026,ENSP00000428994,ENSP00000441858,ENSP00000444688,ENSP00000477455	ANK2,ANK3,ATP1A3,ATP2B2,CACNA1A,CACNA1C,CACNA2D1,DLG4,DMXL2,GRIA1,GRIK2,GRIN1,GRIN2A,GRIN2B,GRM1,ITPR1,KCNMA1,NEO1,SLC12A5,SLC24A2,SLC4A10
GO:0010522	regulation of calcium ion transport into cytosol	7	97	0.0068	ENSP00000266376,ENSP00000349588,ENSP00000354923,ENSP00000360608,ENSP00000382177,ENSP00000392028,ENSP00000477999	ANK2,CACNA1C,CHD7,DMD,GRIN1,MYO5A,NOS1
GO:0031399	regulation of protein modification process	43	1747	0.0068	ENSP00000025008,ENSP00000249363,ENSP00000257430,ENSP00000263377,ENSP00000264606,ENSP00000268712,ENSP00000275034,ENSP00000282516,ENSP00000288135,ENSP00000292782,ENSP00000298552,ENSP00000306522,ENSP00000310094,ENSP00000324806,ENSP00000330572,ENSP00000338185,ENSP00000341280,ENSP00000342235,ENSP00000344087,ENSP00000345064,ENSP00000351015,ENSP00000354207,ENSP00000354896,ENSP00000354923,ENSP00000355133…	APC,ASH1L,ATRX,AUTS2,BRD4,CAMTA1,DAB1,DCUN1D1,DDX3X,DLG4,DMD,DYRK1A,EPHB2,ERBB4,GGNBP2,GRIK2,GRM1,GSK3B,HDAC4,JARID2,KIT,LRRC4,MAPK8IP2,MECP2,NCOR1,NF1,NIPBL,NOS1,NOS1AP,NRXN1,NSD1,NTRK3,OGT,PHIP,PLCB1,PRICKLE1,RB1CC1,RELN,TAOK2,TRIP12,TSC1,UBR5,ZMYND11
GO:0051248	negative regulation of protein metabolic process	30	1075	0.0069	ENSP00000249363,ENSP00000257430,ENSP00000265085,ENSP00000268712,ENSP00000298552,ENSP00000316512,ENSP00000324806,ENSP00000341280,ENSP00000343535,ENSP00000346986,ENSP00000347710,ENSP00000351015,ENSP00000354207,ENSP00000354923,ENSP00000362824,ENSP00000363763,ENSP00000373696,ENSP00000376204,ENSP00000379818,ENSP00000381053,ENSP00000382840,ENSP00000386135,ENSP00000387170,ENSP00000393596,ENSP00000395535…	APBB1,APC,ASH1L,BIRC6,CELF4,CPEB4,DAPK1,DDX3X,DMD,EPHB2,GGNBP2,GIGYF2,GRIN2A,GSK3B,JARID2,LRRC4,MECP2,NCOR1,NF1,NTRK3,OGT,OPHN1,TLK2,TNRC6B,TRIP12,TSC1,UBR5,USP7,WAC,ZMYND11
GO:0031113	regulation of microtubule polymerization	5	46	0.007	ENSP00000236925,ENSP00000263710,ENSP00000353508,ENSP00000381932,ENSP00000395535	CAMSAP2,CLASP1,DYRK1A,MAP2,MECP2
GO:0034641	cellular nitrogen compound metabolic process	101	5126	0.007	ENSP00000025008,ENSP00000159111,ENSP00000161863,ENSP00000181839,ENSP00000238018,ENSP00000258484,ENSP00000261609,ENSP00000261726,ENSP00000262043,ENSP00000262238,ENSP00000262367,ENSP00000262450,ENSP00000263377,ENSP00000264010,ENSP00000264606,ENSP00000265085,ENSP00000265271,ENSP00000265773,ENSP00000267064,ENSP00000267260,ENSP00000268712,ENSP00000277225,ENSP00000281156,ENSP00000281928,ENSP00000282516…	APBB1,ARID1B,ARNT2,ASH1L,ATRX,AUTS2,BAZ2B,BCL11A,BRD4,CAMTA1,CASK,CDK13,CELF4,CHD3,CHD5,CHD7,CHD8,CIC,CPEB4,CREBBP,CSNK1E,CTCF,CTNND2,CUX2,DDX3X,DLG4,DLX1,DMD,DPYSL2,DYRK1A,EHMT1,ELAVL2,EPC2,ERBB4,FEZF2,FOXG1,FOXP1,GDA,GPHN,GRIN2A,HCFC1,HDAC4,HERC2,HNRNPU,HUWE1,INTS6,JARID2,JMJD1C,KAT6A,KDM4B,KHDRBS2,KHDRBS3,MECP2,MED13,MED13L,MEIS2,MKL2,MYT1L,NCOR1,NFIB,NFIX,NIPBL,NOS1,NPAS2,NR2F1,NR3C2,NR4A2,NS…
GO:0034764	positive regulation of transmembrane transport	10	194	0.007	ENSP00000278379,ENSP00000280772,ENSP00000320025,ENSP00000349320,ENSP00000349588,ENSP00000354923,ENSP00000355133,ENSP00000363763,ENSP00000392423,ENSP00000477999	ANK2,ANK3,CACNA2D1,CACNB2,DMD,EPHB2,NOS1,NOS1AP,RELN,SLC1A2
GO:0042692	muscle cell differentiation	11	230	0.007	ENSP00000254846,ENSP00000283179,ENSP00000298552,ENSP00000334382,ENSP00000339086,ENSP00000349588,ENSP00000353590,ENSP00000354923,ENSP00000356224,ENSP00000395535,ENSP00000477999	ANK2,DMD,HNRNPU,HOMER1,KDM6B,MECP2,MKL2,MYH10,NOS1,SYNE1,TSC1
GO:0045165	cell fate commitment	11	230	0.007	ENSP00000254846,ENSP00000262450,ENSP00000283268,ENSP00000339004,ENSP00000342235,ENSP00000354207,ENSP00000354478,ENSP00000374205,ENSP00000377372,ENSP00000396103,ENSP00000401112	CHD5,DLX1,ERBB4,FEZF2,FOXG1,GAP43,KDM6B,MYT1L,NTRK3,SATB2,TBR1
GO:0098742	cell-cell adhesion via plasma-membrane adhesion molecules	11	230	0.007	ENSP00000266546,ENSP00000329797,ENSP00000360280,ENSP00000362294,ENSP00000383303,ENSP00000384193,ENSP00000385142,ENSP00000402460,ENSP00000417335,ENSP00000435466,ENSP00000462701	CADM1,CADM2,CDH8,CLSTN2,CLSTN3,DAB1,DSCAM,KIRREL3,NRXN1,PTPRT,ROBO2
GO:0071709	membrane assembly	4	26	0.0071	ENSP00000265459,ENSP00000280772,ENSP00000305288,ENSP00000385142	ANK3,NLGN2,NRXN1,NRXN2
GO:1904646	cellular response to amyloid-beta	4	26	0.0071	ENSP00000324806,ENSP00000349320,ENSP00000353362,ENSP00000444688	ATP1A3,CACNA1A,CACNA2D1,GSK3B
GO:0031110	regulation of microtubule polymerization or depolymerization	6	71	0.0072	ENSP00000236925,ENSP00000257430,ENSP00000263710,ENSP00000353508,ENSP00000381932,ENSP00000395535	APC,CAMSAP2,CLASP1,DYRK1A,MAP2,MECP2
GO:0009967	positive regulation of signal transduction	38	1493	0.0076	ENSP00000025008,ENSP00000222812,ENSP00000261726,ENSP00000262367,ENSP00000262450,ENSP00000263377,ENSP00000275034,ENSP00000288135,ENSP00000305288,ENSP00000305355,ENSP00000306522,ENSP00000310094,ENSP00000324806,ENSP00000330572,ENSP00000334382,ENSP00000338185,ENSP00000341198,ENSP00000342235,ENSP00000344087,ENSP00000351015,ENSP00000354207,ENSP00000354896,ENSP00000355133,ENSP00000360608,ENSP00000363763…	AUTS2,BRD4,CAMTA1,CHD5,CNTN6,CREBBP,CSNK1E,CUX2,DDX3X,DLG4,EPHB2,ERBB4,GRIN1,GRM1,GSK3B,HOMER1,KIT,MAPK8IP2,MBD5,NEO1,NF1,NLGN2,NOS1,NOS1AP,NRXN1,NTRK3,PHIP,PLCB1,PRKCB,RB1CC1,RELN,RIMS1,ROBO2,STX1A,TAOK2,UBR5,UNC13A,WASF1
GO:0010033	response to organic substance	62	2815	0.0077	ENSP00000161863,ENSP00000218075,ENSP00000222812,ENSP00000249363,ENSP00000257430,ENSP00000261726,ENSP00000262238,ENSP00000262895,ENSP00000264606,ENSP00000265085,ENSP00000275034,ENSP00000278379,ENSP00000280377,ENSP00000283179,ENSP00000286628,ENSP00000288135,ENSP00000298552,ENSP00000307342,ENSP00000307479,ENSP00000308725,ENSP00000309555,ENSP00000324806,ENSP00000325819,ENSP00000332116,ENSP00000332164…	ANK2,APC,ARID1B,ARNT2,ATP1A3,ATRX,CACNA1A,CACNA2D1,CAMK2A,CAMK2B,CNR1,CPEB4,CUX2,DAPK1,DLX1,DPYSL3,ERBB4,FOXP1,GABRA1,GABRB3,GLRA2,GRIK5,GRIN1,GRIN2A,GRIN2B,GSK3B,HCFC1,HCN1,HDAC4,HNRNPU,HOMER1,JARID2,KCNB1,KCNMA1,KIT,LRRC4,MAP2,MED13,MEIS2,MYO5A,NOS1,NR2F1,NR3C2,NR4A2,NTRK3,OGT,PDE4B,PHIP,PLCB1,ROBO2,SATB2,SETD2,SLC1A2,SLIT3,STX1A,STXBP1,TSC1,UBR5,USP15,WASF1,YTHDC2,YY1
GO:0048712	negative regulation of astrocyte differentiation	3	11	0.0078	ENSP00000351015,ENSP00000354207,ENSP00000360280	DAB1,NF1,NTRK3
GO:0009790	embryo development	26	890	0.0079	ENSP00000254846,ENSP00000262367,ENSP00000266376,ENSP00000282516,ENSP00000288135,ENSP00000298552,ENSP00000301030,ENSP00000307479,ENSP00000339004,ENSP00000342235,ENSP00000345064,ENSP00000351015,ENSP00000353590,ENSP00000354478,ENSP00000354522,ENSP00000360154,ENSP00000363763,ENSP00000367203,ENSP00000367446,ENSP00000386759,ENSP00000387593,ENSP00000392028,ENSP00000393596,ENSP00000401112,ENSP00000410584…	ANKRD11,ARNT2,BIRC6,CACNA1C,CELF4,CHD7,CREBBP,DLX1,EPHB2,ERBB4,EXT1,FOXG1,GGNBP2,KDM6A,KDM6B,KIT,MYH10,NF1,NIPBL,OCRL,PRICKLE1,SATB2,SETD2,TANC2,TOP1,TSC1
GO:0010880	regulation of release of sequestered calcium ion into cytosol by sarcoplasmic reticulum	4	27	0.008	ENSP00000266376,ENSP00000349588,ENSP00000354923,ENSP00000392028	ANK2,CACNA1C,CHD7,DMD
GO:0060384	innervation	4	27	0.008	ENSP00000308725,ENSP00000335592,ENSP00000392028,ENSP00000429562	CHD7,GABRA5,GABRB3,UNC13A
GO:1905268	negative regulation of chromatin organization	5	48	0.008	ENSP00000341280,ENSP00000352185,ENSP00000373696,ENSP00000395535,ENSP00000429084	JARID2,MECP2,PHF2,TRIP12,UBR5
GO:1901379	regulation of potassium ion transmembrane transport	6	73	0.0081	ENSP00000280772,ENSP00000288139,ENSP00000349588,ENSP00000355133,ENSP00000367001,ENSP00000376855	ANK2,ANK3,CACNA1D,DPP10,DPP6,NOS1AP
GO:0019722	calcium-mediated signaling	8	132	0.0083	ENSP00000264606,ENSP00000266376,ENSP00000306253,ENSP00000349588,ENSP00000354923,ENSP00000360608,ENSP00000379818,ENSP00000477455	ANK2,CACNA1C,DMD,GRIN1,GRIN2A,GRIN2B,HDAC4,ITPR1
GO:0043933	protein-containing complex subunit organization	43	1770	0.0084	ENSP00000222812,ENSP00000254976,ENSP00000257430,ENSP00000261205,ENSP00000262367,ENSP00000262450,ENSP00000263710,ENSP00000264010,ENSP00000267064,ENSP00000271715,ENSP00000278379,ENSP00000298552,ENSP00000307342,ENSP00000319591,ENSP00000324806,ENSP00000330572,ENSP00000333496,ENSP00000334382,ENSP00000343690,ENSP00000348010,ENSP00000348108,ENSP00000348965,ENSP00000351015,ENSP00000354923,ENSP00000359216…	APC,ATRX,CELF4,CHD5,CLASP1,CREBBP,CTCF,DDX3X,DLG4,DMD,DMXL2,DPYSL3,DYNC1H1,GRIA1,GRIN1,GRIN2B,GSK3B,HCN1,HOMER1,KAT6A,KCNB1,KCND2,KCND3,KHDRBS3,MAPK8IP2,NF1,NRXN1,POGZ,PRPF39,PTBP2,RIMS1,SETD2,SLC1A2,SMARCC2,SNAP25,SPAST,STX1A,SYNJ1,SYT1,TCF4,TSC1,UNC13A,WASF1
GO:0043967	histone H4 acetylation	5	49	0.0087	ENSP00000262450,ENSP00000309555,ENSP00000362824,ENSP00000374213,ENSP00000477213	APBB1,CHD5,EP400,HCFC1,OGT
GO:0048488	synaptic vesicle endocytosis	4	28	0.0089	ENSP00000261205,ENSP00000305288,ENSP00000347710,ENSP00000409667	NLGN2,OPHN1,SYNJ1,SYT1
GO:0048791	calcium ion-regulated exocytosis of neurotransmitter	4	28	0.0089	ENSP00000261205,ENSP00000347538,ENSP00000361769,ENSP00000428417	RIMS1,RIMS3,SYT1,SYT17
GO:0098901	regulation of cardiac muscle cell action potential	4	28	0.0089	ENSP00000266376,ENSP00000280772,ENSP00000349588,ENSP00000355133	ANK2,ANK3,CACNA1C,NOS1AP
GO:0051279	regulation of release of sequestered calcium ion into cytosol	6	75	0.0091	ENSP00000266376,ENSP00000349588,ENSP00000354923,ENSP00000382177,ENSP00000392028,ENSP00000477999	ANK2,CACNA1C,CHD7,DMD,MYO5A,NOS1
GO:0007507	heart development	17	485	0.0093	ENSP00000025008,ENSP00000254846,ENSP00000266376,ENSP00000282516,ENSP00000283179,ENSP00000298552,ENSP00000332164,ENSP00000342235,ENSP00000345064,ENSP00000349588,ENSP00000351015,ENSP00000353590,ENSP00000354207,ENSP00000367203,ENSP00000386759,ENSP00000392028,ENSP00000417335	ANK2,CACNA1C,CHD7,ERBB4,HNRNPU,KDM6A,KDM6B,MYH10,NF1,NIPBL,NTRK3,PRICKLE1,RB1CC1,ROBO2,SETD2,SLIT3,TSC1
GO:0021740	principal sensory nucleus of trigeminal nerve development	2	2	0.0093	ENSP00000370340,ENSP00000435466	KIRREL3,NFIB
GO:0055082	cellular chemical homeostasis	21	665	0.0093	ENSP00000262895,ENSP00000266376,ENSP00000286628,ENSP00000306253,ENSP00000344801,ENSP00000349320,ENSP00000349588,ENSP00000353362,ENSP00000353414,ENSP00000354896,ENSP00000360608,ENSP00000360806,ENSP00000379818,ENSP00000382428,ENSP00000387694,ENSP00000393066,ENSP00000397026,ENSP00000428994,ENSP00000441858,ENSP00000444688,ENSP00000477455	ANK2,ATP1A3,ATP2B2,CACNA1A,CACNA1C,CACNA2D1,DLG4,DMXL2,GRIA1,GRIK2,GRIK5,GRIN1,GRIN2A,GRIN2B,GRM1,ITPR1,KCNB1,KCNMA1,SLC12A5,SLC24A2,SLC4A10
GO:0065003	protein-containing complex assembly	38	1514	0.0093	ENSP00000222812,ENSP00000254976,ENSP00000257430,ENSP00000261205,ENSP00000262367,ENSP00000263710,ENSP00000271715,ENSP00000278379,ENSP00000298552,ENSP00000307342,ENSP00000319591,ENSP00000324806,ENSP00000330572,ENSP00000333496,ENSP00000334382,ENSP00000343690,ENSP00000348010,ENSP00000348108,ENSP00000348965,ENSP00000354923,ENSP00000359216,ENSP00000360608,ENSP00000360806,ENSP00000362441,ENSP00000376368…	APC,ATRX,CELF4,CLASP1,CREBBP,DDX3X,DLG4,DMD,DMXL2,DPYSL3,DYNC1H1,GRIA1,GRIN1,GRIN2B,GSK3B,HCN1,HOMER1,KAT6A,KCNB1,KCND2,KCND3,KHDRBS3,MAPK8IP2,NRXN1,POGZ,PRPF39,PTBP2,RIMS1,SLC1A2,SNAP25,SPAST,STX1A,SYNJ1,SYT1,TCF4,TSC1,UNC13A,WASF1
GO:0071109	superior temporal gyrus development	2	2	0.0093	ENSP00000324806,ENSP00000354778	CNTNAP2,GSK3B
GO:0072359	circulatory system development	24	807	0.0093	ENSP00000025008,ENSP00000254846,ENSP00000266376,ENSP00000282516,ENSP00000283179,ENSP00000298552,ENSP00000332164,ENSP00000334928,ENSP00000342235,ENSP00000345064,ENSP00000349588,ENSP00000351015,ENSP00000353590,ENSP00000354207,ENSP00000363763,ENSP00000366283,ENSP00000367203,ENSP00000368314,ENSP00000385142,ENSP00000386759,ENSP00000392028,ENSP00000417335,ENSP00000451648,ENSP00000478220	ANK2,CACNA1C,CHD7,EPHB2,ERBB4,GGNBP2,HNRNPU,KDM6A,KDM6B,MYH10,NF1,NIPBL,NRCAM,NRXN1,NRXN3,NTRK3,PRICKLE1,PTPRB,RB1CC1,ROBO2,SETD2,SLIT3,SLITRK5,TSC1
GO:0106028	neuron projection retraction	2	2	0.0093	ENSP00000324806,ENSP00000363763	EPHB2,GSK3B
GO:1900451	positive regulation of glutamate receptor signaling pathway	3	12	0.0093	ENSP00000363763,ENSP00000392423,ENSP00000429562	EPHB2,RELN,UNC13A
GO:0044267	cellular protein metabolic process	75	3603	0.0094	ENSP00000159111,ENSP00000181839,ENSP00000254846,ENSP00000257430,ENSP00000258484,ENSP00000259605,ENSP00000260983,ENSP00000261609,ENSP00000262238,ENSP00000262367,ENSP00000262450,ENSP00000264606,ENSP00000265085,ENSP00000270225,ENSP00000280377,ENSP00000288135,ENSP00000292782,ENSP00000305355,ENSP00000306983,ENSP00000309555,ENSP00000310094,ENSP00000316512,ENSP00000324806,ENSP00000330572,ENSP00000334928…	APBB1,APC,ASH1L,BCL11A,BIRC6,CAMK2A,CAMK2B,CASK,CDC42BPB,CDK13,CHD3,CHD5,CPEB4,CREBBP,CSNK1E,DAPK1,DCUN1D1,DDX3X,DLG4,DYRK1A,EHMT1,EP400,EPC2,EPHB2,ERBB4,EXT1,FBXO11,GAD1,GALNT13,GIGYF2,GPHN,GRIN1,GRIN2A,GRIN2B,GSK3B,HCFC1,HDAC4,HECW2,HERC2,HUWE1,JMJD1C,KAT6A,KDM4B,KDM6A,KDM6B,KIT,MAPK8IP2,MARK1,MBD5,MECP2,NF1,NOS1,NSD1,NTRK3,OGT,PHF2,PRKCB,PTPRB,PTPRT,RELN,RNF38,SAE1,SETD2,TAOK2,TLK2,TOP1,TRIM33…
GO:0021884	forebrain neuron development	4	29	0.0097	ENSP00000283268,ENSP00000339004,ENSP00000393066,ENSP00000417335	FEZF2,FOXG1,ROBO2,SLC4A10
GO:0071495	cellular response to endogenous stimulus	30	1106	0.0098	ENSP00000218075,ENSP00000257430,ENSP00000264606,ENSP00000265085,ENSP00000275034,ENSP00000280377,ENSP00000283179,ENSP00000288135,ENSP00000307342,ENSP00000308725,ENSP00000324806,ENSP00000325819,ENSP00000332116,ENSP00000332164,ENSP00000338185,ENSP00000342235,ENSP00000344479,ENSP00000344546,ENSP00000349320,ENSP00000350815,ENSP00000353362,ENSP00000354478,ENSP00000376368,ENSP00000380888,ENSP00000381412…	APC,ARID1B,ATP1A3,CACNA1A,CACNA2D1,CAMK2A,CPEB4,DLX1,ERBB4,GABRA1,GABRB3,GLRA2,GSK3B,HCN1,HDAC4,HNRNPU,KIT,MED13,MYO5A,NR2F1,NR3C2,NR4A2,PDE4B,PHIP,PLCB1,ROBO2,SLIT3,UBR5,USP15,WASF1
GO:1901799	negative regulation of proteasomal protein catabolic process	5	51	0.0099	ENSP00000316512,ENSP00000343535,ENSP00000346986,ENSP00000347710,ENSP00000362824	OGT,OPHN1,TLK2,USP7,WAC
GO:0048814	regulation of dendrite morphogenesis	6	77	0.01	ENSP00000261726,ENSP00000320038,ENSP00000324806,ENSP00000360608,ENSP00000379098,ENSP00000392423	ARHGAP33,CAMK2B,CUX2,GRIN1,GSK3B,RELN
GO:0051093	negative regulation of developmental process	26	910	0.0101	ENSP00000181839,ENSP00000263710,ENSP00000264606,ENSP00000283179,ENSP00000283268,ENSP00000298552,ENSP00000323074,ENSP00000324806,ENSP00000338774,ENSP00000339004,ENSP00000339299,ENSP00000341280,ENSP00000342235,ENSP00000343690,ENSP00000345064,ENSP00000351015,ENSP00000353508,ENSP00000354207,ENSP00000354478,ENSP00000360280,ENSP00000363763,ENSP00000370340,ENSP00000380602,ENSP00000395535,ENSP00000417335…	BCL11A,CDK13,CLASP1,CNTN4,DAB1,DLX1,DPYSL3,EPHB2,ERBB4,FEZF2,FOXG1,GSK3B,HDAC4,HNRNPU,JARID2,MAP2,MECP2,MEIS2,NF1,NFIB,NTRK3,PRICKLE1,RAI1,ROBO2,TRIO,TSC1
GO:0043547	positive regulation of GTPase activity	15	406	0.0106	ENSP00000281419,ENSP00000298552,ENSP00000307634,ENSP00000310561,ENSP00000320038,ENSP00000321826,ENSP00000324806,ENSP00000338185,ENSP00000347710,ENSP00000351015,ENSP00000354207,ENSP00000355523,ENSP00000360154,ENSP00000373347,ENSP00000404179	AGAP1,ARHGAP32,ARHGAP33,ASAP2,DOCK4,GSK3B,NF1,NTRK3,OCRL,OPHN1,PLCB1,RGS7,SRGAP3,STXBP5,TSC1
GO:0001662	behavioral fear response	4	30	0.0107	ENSP00000330572,ENSP00000335592,ENSP00000395535,ENSP00000397026	GABRA5,GRIK2,MAPK8IP2,MECP2
GO:0018105	peptidyl-serine phosphorylation	9	173	0.0107	ENSP00000305355,ENSP00000316512,ENSP00000324806,ENSP00000354522,ENSP00000379098,ENSP00000380044,ENSP00000381412,ENSP00000381932,ENSP00000483424	CAMK2A,CAMK2B,CSNK1E,DYRK1A,GSK3B,MARK1,PRKCB,TLK2,TOP1
GO:0048870	cell motility	26	914	0.0107	ENSP00000257430,ENSP00000283268,ENSP00000288135,ENSP00000307959,ENSP00000310094,ENSP00000332116,ENSP00000338629,ENSP00000339004,ENSP00000342235,ENSP00000344087,ENSP00000344479,ENSP00000347710,ENSP00000353590,ENSP00000354207,ENSP00000355237,ENSP00000360280,ENSP00000368314,ENSP00000371434,ENSP00000376204,ENSP00000384638,ENSP00000386759,ENSP00000392423,ENSP00000401112,ENSP00000404179,ENSP00000435466…	APC,ASH1L,AUTS2,CDC42BPB,CTNNA2,DAB1,DOCK4,DST,ERBB4,FEZF2,FOXG1,KIRREL3,KIT,MARK1,MYH10,NR4A2,NRCAM,NTRK3,OPHN1,PDE4B,RELN,RERE,RFX3,SATB2,SETD2,TAOK2
GO:0006873	cellular ion homeostasis	19	584	0.0108	ENSP00000266376,ENSP00000286628,ENSP00000306253,ENSP00000344801,ENSP00000349320,ENSP00000349588,ENSP00000353362,ENSP00000353414,ENSP00000354896,ENSP00000360608,ENSP00000379818,ENSP00000382428,ENSP00000387694,ENSP00000393066,ENSP00000397026,ENSP00000428994,ENSP00000441858,ENSP00000444688,ENSP00000477455	ANK2,ATP1A3,ATP2B2,CACNA1A,CACNA1C,CACNA2D1,DLG4,DMXL2,GRIA1,GRIK2,GRIN1,GRIN2A,GRIN2B,GRM1,ITPR1,KCNMA1,SLC12A5,SLC24A2,SLC4A10
GO:0010941	regulation of cell death	40	1638	0.0108	ENSP00000025008,ENSP00000253401,ENSP00000257430,ENSP00000262367,ENSP00000262895,ENSP00000264606,ENSP00000265085,ENSP00000275034,ENSP00000286628,ENSP00000288135,ENSP00000298552,ENSP00000307479,ENSP00000308725,ENSP00000310094,ENSP00000324806,ENSP00000330572,ENSP00000335592,ENSP00000338283,ENSP00000339299,ENSP00000342235,ENSP00000344479,ENSP00000351015,ENSP00000354207,ENSP00000354478,ENSP00000358513…	APBB1,APC,ARHGEF9,ARNT2,BIRC6,CAMK2A,CNR1,CPEB4,CREBBP,DAPK1,DDX3X,DLX1,ERBB4,FGD1,FOXP1,GABRA5,GABRB3,GRIK2,GRIK5,GRIN1,GRIN2A,GRIN2B,GSK3B,HDAC4,KCNB1,KCNMA1,KIT,MAPK8IP2,MECP2,NF1,NPAS2,NR4A2,NTRK3,PHIP,RB1CC1,STXBP1,TAOK2,TRIO,TSC1,ZMYND11
GO:0018027	peptidyl-lysine dimethylation	3	13	0.0108	ENSP00000376204,ENSP00000386759,ENSP00000417980	ASH1L,EHMT1,SETD2
GO:0032269	negative regulation of cellular protein metabolic process	28	1014	0.0108	ENSP00000249363,ENSP00000257430,ENSP00000265085,ENSP00000268712,ENSP00000298552,ENSP00000316512,ENSP00000324806,ENSP00000341280,ENSP00000343535,ENSP00000346986,ENSP00000347710,ENSP00000351015,ENSP00000354207,ENSP00000354923,ENSP00000362824,ENSP00000363763,ENSP00000373696,ENSP00000376204,ENSP00000381053,ENSP00000382840,ENSP00000386135,ENSP00000387170,ENSP00000393596,ENSP00000395535,ENSP00000401946…	APC,ASH1L,BIRC6,CELF4,CPEB4,DAPK1,DDX3X,DMD,EPHB2,GGNBP2,GIGYF2,GSK3B,JARID2,LRRC4,MECP2,NCOR1,NF1,NTRK3,OGT,OPHN1,TLK2,TNRC6B,TRIP12,TSC1,UBR5,USP7,WAC,ZMYND11
GO:0035020	regulation of Rac protein signal transduction	3	13	0.0108	ENSP00000344087,ENSP00000351015,ENSP00000362824	AUTS2,NF1,OGT
GO:0055080	cation homeostasis	20	629	0.0108	ENSP00000266376,ENSP00000280772,ENSP00000286628,ENSP00000306253,ENSP00000341198,ENSP00000344801,ENSP00000349320,ENSP00000349588,ENSP00000353362,ENSP00000353414,ENSP00000354896,ENSP00000360608,ENSP00000379818,ENSP00000382428,ENSP00000393066,ENSP00000397026,ENSP00000428994,ENSP00000441858,ENSP00000444688,ENSP00000477455	ANK2,ANK3,ATP1A3,ATP2B2,CACNA1A,CACNA1C,CACNA2D1,DLG4,DMXL2,GRIA1,GRIK2,GRIN1,GRIN2A,GRIN2B,GRM1,ITPR1,KCNMA1,NEO1,SLC24A2,SLC4A10
GO:1902894	negative regulation of pri-miRNA transcription by RNA polymerase II	3	13	0.0108	ENSP00000262238,ENSP00000264606,ENSP00000370340	HDAC4,NFIB,YY1
GO:1901360	organic cyclic compound metabolic process	97	4963	0.0111	ENSP00000025008,ENSP00000159111,ENSP00000161863,ENSP00000181839,ENSP00000238018,ENSP00000258484,ENSP00000261609,ENSP00000261726,ENSP00000262043,ENSP00000262238,ENSP00000262367,ENSP00000262450,ENSP00000263377,ENSP00000264010,ENSP00000264606,ENSP00000265271,ENSP00000265773,ENSP00000267064,ENSP00000267260,ENSP00000268712,ENSP00000277225,ENSP00000281156,ENSP00000281928,ENSP00000282516,ENSP00000283179…	APBB1,ARID1B,ARNT2,ASH1L,ATRX,AUTS2,BAZ2B,BCL11A,BRD4,CAMTA1,CASK,CDK13,CELF4,CHD3,CHD5,CHD7,CHD8,CIC,CREBBP,CSNK1E,CTCF,CTNND2,CUX2,DDX3X,DLG4,DLX1,DPYSL2,EHMT1,ELAVL2,EPC2,ERBB4,FEZF2,FOXG1,FOXP1,GDA,GPHN,GRIN2A,HCFC1,HDAC4,HERC2,HNRNPU,HUWE1,INTS6,JARID2,JMJD1C,KAT6A,KDM4B,KHDRBS2,KHDRBS3,MECP2,MED13,MED13L,MEIS2,MKL2,MYO5A,MYT1L,NCOR1,NFIB,NFIX,NIPBL,NPAS2,NR2F1,NR3C2,NR4A2,NSD1,PDE4A,PDE4B,P…
GO:0006887	exocytosis	23	774	0.0114	ENSP00000035383,ENSP00000181839,ENSP00000222812,ENSP00000254976,ENSP00000261205,ENSP00000288135,ENSP00000321826,ENSP00000334928,ENSP00000340648,ENSP00000347538,ENSP00000348965,ENSP00000353590,ENSP00000360806,ENSP00000361769,ENSP00000362399,ENSP00000371084,ENSP00000380271,ENSP00000382177,ENSP00000382840,ENSP00000409667,ENSP00000428417,ENSP00000429562,ENSP00000484855	ATP8A1,CDK13,DDX3X,DYNC1H1,EXOC5,HUWE1,KCNB1,KIT,LRRC7,MYH10,MYO5A,PTPRB,RAPGEF4,RIMS1,RIMS3,SNAP25,STX1A,STXBP1,STXBP5,SYNJ1,SYT1,SYT17,UNC13A
GO:0021772	olfactory bulb development	4	31	0.0117	ENSP00000342235,ENSP00000367446,ENSP00000392028,ENSP00000417335	CHD7,ERBB4,EXT1,ROBO2
GO:0043085	positive regulation of catalytic activity	35	1381	0.0118	ENSP00000270225,ENSP00000281419,ENSP00000283179,ENSP00000288135,ENSP00000292782,ENSP00000298552,ENSP00000307634,ENSP00000310094,ENSP00000310561,ENSP00000320038,ENSP00000321826,ENSP00000324806,ENSP00000330572,ENSP00000338185,ENSP00000342235,ENSP00000344479,ENSP00000347710,ENSP00000351015,ENSP00000354207,ENSP00000354896,ENSP00000355133,ENSP00000355523,ENSP00000360154,ENSP00000360280,ENSP00000360608…	AGAP1,ARHGAP32,ARHGAP33,ASAP2,DAB1,DAPK1,DCUN1D1,DDX3X,DLG4,DOCK4,ERBB4,GRIN1,GRIN2A,GRIN2B,GRM1,GSK3B,HNRNPU,KIT,MAPK8IP2,NF1,NOS1,NOS1AP,NR4A2,NRXN1,NTRK3,OCRL,OPHN1,PLCB1,RELN,RGS7,SAE1,SRGAP3,STXBP5,TAOK2,TSC1
GO:0045596	negative regulation of cell differentiation	21	683	0.0121	ENSP00000181839,ENSP00000264606,ENSP00000283179,ENSP00000283268,ENSP00000298552,ENSP00000324806,ENSP00000338774,ENSP00000339004,ENSP00000339299,ENSP00000342235,ENSP00000343690,ENSP00000345064,ENSP00000351015,ENSP00000353508,ENSP00000354207,ENSP00000354478,ENSP00000360280,ENSP00000363763,ENSP00000380602,ENSP00000395535,ENSP00000453793	BCL11A,CDK13,CNTN4,DAB1,DLX1,DPYSL3,EPHB2,ERBB4,FEZF2,FOXG1,GSK3B,HDAC4,HNRNPU,MAP2,MECP2,MEIS2,NF1,NTRK3,PRICKLE1,TRIO,TSC1
GO:0010564	regulation of cell cycle process	21	684	0.0122	ENSP00000181839,ENSP00000257430,ENSP00000260983,ENSP00000263377,ENSP00000263710,ENSP00000264010,ENSP00000275034,ENSP00000283179,ENSP00000310094,ENSP00000338185,ENSP00000344314,ENSP00000348965,ENSP00000362441,ENSP00000380044,ENSP00000382840,ENSP00000386759,ENSP00000387170,ENSP00000393596,ENSP00000395535,ENSP00000417980,ENSP00000480893	APC,ATRX,BIRC6,BRD4,CDK13,CLASP1,CSNK1E,CTCF,DDX3X,DYNC1H1,EHMT1,GIGYF2,HECW2,HNRNPU,MECP2,OFD1,PHIP,PLCB1,SETD2,SPAST,TAOK2
GO:0043170	macromolecule metabolic process	136	7453	0.0122	ENSP00000025008,ENSP00000159111,ENSP00000161863,ENSP00000181839,ENSP00000254846,ENSP00000254976,ENSP00000257430,ENSP00000258484,ENSP00000259605,ENSP00000260983,ENSP00000261609,ENSP00000261726,ENSP00000262043,ENSP00000262238,ENSP00000262367,ENSP00000262450,ENSP00000263377,ENSP00000264010,ENSP00000264606,ENSP00000265085,ENSP00000265271,ENSP00000265773,ENSP00000267064,ENSP00000267260,ENSP00000268712…	APBB1,APC,ARID1B,ARNT2,ASH1L,ATRX,AUTS2,BAZ2B,BCL11A,BIRC6,BRD4,CAMK2A,CAMK2B,CAMTA1,CASK,CDC42BPB,CDK13,CELF4,CHD3,CHD5,CHD7,CHD8,CIC,CPEB4,CREBBP,CSNK1E,CTCF,CTNND2,CUX2,DAPK1,DCUN1D1,DDX3X,DLG4,DLX1,DPP10,DPP6,DYRK1A,EHMT1,ELAVL2,EP400,EPC2,EPHB2,ERBB4,EXT1,FBXO11,FEZF2,FOXG1,FOXP1,GAD1,GALNT13,GIGYF2,GPHN,GRIA1,GRIN1,GRIN2A,GRIN2B,GSK3B,HCFC1,HDAC4,HECW2,HERC2,HNRNPU,HUWE1,INTS6,JARID2,JMJD1C…
GO:0070507	regulation of microtubule cytoskeleton organization	9	177	0.0122	ENSP00000236925,ENSP00000257430,ENSP00000263710,ENSP00000283179,ENSP00000324806,ENSP00000348965,ENSP00000353508,ENSP00000381932,ENSP00000395535	APC,CAMSAP2,CLASP1,DYNC1H1,DYRK1A,GSK3B,HNRNPU,MAP2,MECP2
GO:0042592	homeostatic process	37	1491	0.0123	ENSP00000233535,ENSP00000262367,ENSP00000262895,ENSP00000266376,ENSP00000280772,ENSP00000286628,ENSP00000288135,ENSP00000301030,ENSP00000306253,ENSP00000332116,ENSP00000334382,ENSP00000341198,ENSP00000344801,ENSP00000349320,ENSP00000349588,ENSP00000352011,ENSP00000353362,ENSP00000353414,ENSP00000354896,ENSP00000354923,ENSP00000358513,ENSP00000360608,ENSP00000360806,ENSP00000379818,ENSP00000380888…	ANK2,ANK3,ANKRD11,ATP1A3,ATP2B2,CACNA1A,CACNA1C,CACNA1G,CACNA2D1,CNR1,CREBBP,DLG4,DMD,DMXL2,EXOC5,GIGYF2,GRIA1,GRIK2,GRIK5,GRIN1,GRIN2A,GRIN2B,GRM1,HOMER1,ITPR1,KCNB1,KCNMA1,KIT,MBD5,MED13,NEO1,NOS1,PDE4B,SLC12A5,SLC24A2,SLC30A3,SLC4A10
GO:0007216	G protein-coupled glutamate receptor signaling pathway	3	14	0.0126	ENSP00000257215,ENSP00000334382,ENSP00000354896	DAGLA,GRM1,HOMER1
GO:0060134	prepulse inhibition	3	14	0.0126	ENSP00000360608,ENSP00000384638,ENSP00000385142	CTNNA2,GRIN1,NRXN1
GO:0086014	atrial cardiac muscle cell action potential	3	14	0.0126	ENSP00000266376,ENSP00000320025,ENSP00000349588	ANK2,CACNA1C,CACNB2
GO:0042551	neuron maturation	4	32	0.0127	ENSP00000344479,ENSP00000354778,ENSP00000368314,ENSP00000395535	CNTNAP2,MECP2,NR4A2,NRCAM
GO:0010638	positive regulation of organelle organization	18	552	0.0134	ENSP00000261205,ENSP00000263710,ENSP00000275034,ENSP00000282516,ENSP00000283179,ENSP00000298552,ENSP00000324806,ENSP00000338185,ENSP00000341280,ENSP00000344087,ENSP00000348965,ENSP00000354207,ENSP00000362441,ENSP00000362824,ENSP00000376368,ENSP00000395535,ENSP00000409667,ENSP00000477999	ATRX,AUTS2,CLASP1,DYNC1H1,GSK3B,HNRNPU,JARID2,MECP2,NIPBL,NOS1,NTRK3,OGT,PHIP,PLCB1,SYNJ1,SYT1,TSC1,WASF1
GO:0051282	regulation of sequestering of calcium ion	7	113	0.0134	ENSP00000266376,ENSP00000306253,ENSP00000349588,ENSP00000354923,ENSP00000382177,ENSP00000392028,ENSP00000477999	ANK2,CACNA1C,CHD7,DMD,ITPR1,MYO5A,NOS1
GO:0051270	regulation of cellular component movement	25	886	0.0138	ENSP00000257430,ENSP00000263710,ENSP00000264606,ENSP00000266376,ENSP00000282516,ENSP00000283268,ENSP00000288135,ENSP00000332116,ENSP00000338185,ENSP00000342235,ENSP00000343690,ENSP00000349588,ENSP00000351015,ENSP00000352882,ENSP00000353508,ENSP00000354207,ENSP00000355133,ENSP00000371084,ENSP00000373347,ENSP00000374205,ENSP00000383303,ENSP00000392423,ENSP00000395535,ENSP00000404179,ENSP00000484803	ANK2,APC,ATP8A1,CACNA1C,CLASP1,DOCK4,DPYSL3,DSCAM,ERBB4,FEZF2,FOXP1,HDAC4,KIT,MAP2,MECP2,NF1,NIPBL,NOS1AP,NTRK3,PDE4B,PLCB1,PLXNA4,RELN,SRGAP3,TBR1
GO:0031111	negative regulation of microtubule polymerization or depolymerization	4	33	0.0139	ENSP00000257430,ENSP00000263710,ENSP00000353508,ENSP00000381932	APC,CLASP1,DYRK1A,MAP2
GO:0032228	regulation of synaptic transmission, GABAergic	4	33	0.0139	ENSP00000305288,ENSP00000351015,ENSP00000358513,ENSP00000362399	CNR1,NF1,NLGN2,STXBP1
GO:0032435	negative regulation of proteasomal ubiquitin-dependent protein catabolic process	4	33	0.0139	ENSP00000316512,ENSP00000343535,ENSP00000346986,ENSP00000362824	OGT,TLK2,USP7,WAC
GO:0021564	vagus nerve development	2	3	0.014	ENSP00000352882,ENSP00000379396	NAV2,PLXNA4
GO:0031630	regulation of synaptic vesicle fusion to presynaptic active zone membrane	2	3	0.014	ENSP00000262895,ENSP00000362399	GRIK5,STXBP1
GO:0051345	positive regulation of hydrolase activity	22	742	0.014	ENSP00000281419,ENSP00000283179,ENSP00000288135,ENSP00000298552,ENSP00000307634,ENSP00000310561,ENSP00000320038,ENSP00000321826,ENSP00000324806,ENSP00000338185,ENSP00000347710,ENSP00000351015,ENSP00000354207,ENSP00000355523,ENSP00000360154,ENSP00000360608,ENSP00000373347,ENSP00000379818,ENSP00000382840,ENSP00000386135,ENSP00000404179,ENSP00000477455	AGAP1,ARHGAP32,ARHGAP33,ASAP2,DAPK1,DDX3X,DOCK4,GRIN1,GRIN2A,GRIN2B,GSK3B,HNRNPU,KIT,NF1,NTRK3,OCRL,OPHN1,PLCB1,RGS7,SRGAP3,STXBP5,TSC1
GO:0055065	metal ion homeostasis	18	555	0.014	ENSP00000266376,ENSP00000280772,ENSP00000286628,ENSP00000306253,ENSP00000341198,ENSP00000344801,ENSP00000349320,ENSP00000349588,ENSP00000353362,ENSP00000353414,ENSP00000354896,ENSP00000360608,ENSP00000379818,ENSP00000382428,ENSP00000397026,ENSP00000428994,ENSP00000444688,ENSP00000477455	ANK2,ANK3,ATP1A3,ATP2B2,CACNA1A,CACNA1C,CACNA2D1,DLG4,GRIA1,GRIK2,GRIN1,GRIN2A,GRIN2B,GRM1,ITPR1,KCNMA1,NEO1,SLC24A2
GO:0061364	apoptotic process involved in luteolysis	2	3	0.014	ENSP00000332164,ENSP00000417335	ROBO2,SLIT3
GO:0061577	calcium ion transmembrane transport via high voltage-gated calcium channel	2	3	0.014	ENSP00000266376,ENSP00000349320	CACNA1C,CACNA2D1
GO:0097112	gamma-aminobutyric acid receptor clustering	2	3	0.014	ENSP00000385142,ENSP00000417901	GPHN,NRXN1
GO:0097477	lateral motor column neuron migration	2	3	0.014	ENSP00000360280,ENSP00000392423	DAB1,RELN
GO:0097676	histone H3-K36 dimethylation	2	3	0.014	ENSP00000376204,ENSP00000386759	ASH1L,SETD2
GO:0098912	membrane depolarization during atrial cardiac muscle cell action potential	2	3	0.014	ENSP00000266376,ENSP00000320025	CACNA1C,CACNB2
GO:0098917	retrograde trans-synaptic signaling	2	3	0.014	ENSP00000257215,ENSP00000477999	DAGLA,NOS1
GO:0099542	trans-synaptic signaling by endocannabinoid	2	3	0.014	ENSP00000257215,ENSP00000358513	CNR1,DAGLA
GO:0099566	regulation of postsynaptic cytosolic calcium ion concentration	2	3	0.014	ENSP00000354896,ENSP00000428994	GRIA1,GRM1
GO:1901315	negative regulation of histone H2A K63-linked ubiquitination	2	3	0.014	ENSP00000373696,ENSP00000429084	TRIP12,UBR5
GO:0033169	histone H3-K9 demethylation	3	15	0.0142	ENSP00000159111,ENSP00000352185,ENSP00000382204	JMJD1C,KDM4B,PHF2
GO:0051928	positive regulation of calcium ion transport	7	115	0.0142	ENSP00000288139,ENSP00000320025,ENSP00000334382,ENSP00000349320,ENSP00000349588,ENSP00000360608,ENSP00000381412	ANK2,CACNA1D,CACNA2D1,CACNB2,CAMK2A,GRIN1,HOMER1
GO:1903539	protein localization to postsynaptic membrane	3	15	0.0142	ENSP00000254976,ENSP00000360608,ENSP00000379818	GRIN1,GRIN2A,SNAP25
GO:0043065	positive regulation of apoptotic process	19	604	0.0144	ENSP00000253401,ENSP00000257430,ENSP00000262895,ENSP00000264606,ENSP00000286628,ENSP00000324806,ENSP00000339299,ENSP00000342235,ENSP00000351015,ENSP00000354207,ENSP00000358513,ENSP00000360608,ENSP00000364277,ENSP00000379818,ENSP00000381412,ENSP00000382840,ENSP00000386135,ENSP00000397026,ENSP00000477213	APBB1,APC,ARHGEF9,CAMK2A,CNR1,DAPK1,DDX3X,ERBB4,FGD1,GRIK2,GRIK5,GRIN1,GRIN2A,GSK3B,HDAC4,KCNMA1,NF1,NTRK3,TRIO
GO:1901216	positive regulation of neuron death	6	85	0.0144	ENSP00000262895,ENSP00000264606,ENSP00000324806,ENSP00000351015,ENSP00000397026,ENSP00000477455	GRIK2,GRIK5,GRIN2B,GSK3B,HDAC4,NF1
GO:0048589	developmental growth	13	340	0.0145	ENSP00000278379,ENSP00000282516,ENSP00000301030,ENSP00000332164,ENSP00000342235,ENSP00000344087,ENSP00000362441,ENSP00000367203,ENSP00000376368,ENSP00000377372,ENSP00000387170,ENSP00000387694,ENSP00000393066	ANKRD11,ATRX,AUTS2,ERBB4,GAP43,GIGYF2,KDM6A,NIPBL,SLC12A5,SLC1A2,SLC4A10,SLIT3,WASF1
GO:0007017	microtubule-based process	19	605	0.0146	ENSP00000236925,ENSP00000263710,ENSP00000268712,ENSP00000307959,ENSP00000344314,ENSP00000348965,ENSP00000353508,ENSP00000353590,ENSP00000362441,ENSP00000369716,ENSP00000369989,ENSP00000371434,ENSP00000382177,ENSP00000386759,ENSP00000393379,ENSP00000395535,ENSP00000411831,ENSP00000480893,ENSP00000483424	ATRX,CAMSAP2,CHD3,CLASP1,DST,DYNC1H1,KATNAL1,KIF21B,KIF5C,MAP2,MARK1,MECP2,MYH10,MYO5A,NCOR1,OFD1,RFX3,SETD2,SPAST
GO:0007616	long-term memory	4	34	0.0146	ENSP00000360608,ENSP00000392423,ENSP00000395535,ENSP00000428994	GRIA1,GRIN1,MECP2,RELN
GO:1900271	regulation of long-term synaptic potentiation	4	34	0.0146	ENSP00000351015,ENSP00000363763,ENSP00000379818,ENSP00000392423	EPHB2,GRIN2A,NF1,RELN
GO:0097553	calcium ion transmembrane import into cytosol	5	58	0.0148	ENSP00000306253,ENSP00000349320,ENSP00000360608,ENSP00000379818,ENSP00000477455	CACNA2D1,GRIN1,GRIN2A,GRIN2B,ITPR1
GO:0031058	positive regulation of histone modification	6	86	0.015	ENSP00000282516,ENSP00000341280,ENSP00000344087,ENSP00000362824,ENSP00000395535,ENSP00000477999	AUTS2,JARID2,MECP2,NIPBL,NOS1,OGT
GO:0043067	regulation of programmed cell death	37	1516	0.015	ENSP00000025008,ENSP00000253401,ENSP00000257430,ENSP00000262367,ENSP00000262895,ENSP00000264606,ENSP00000265085,ENSP00000275034,ENSP00000286628,ENSP00000288135,ENSP00000307479,ENSP00000308725,ENSP00000310094,ENSP00000324806,ENSP00000330572,ENSP00000335592,ENSP00000339299,ENSP00000342235,ENSP00000344479,ENSP00000351015,ENSP00000354207,ENSP00000354478,ENSP00000358513,ENSP00000360608,ENSP00000360806…	APBB1,APC,ARHGEF9,ARNT2,BIRC6,CAMK2A,CNR1,CPEB4,CREBBP,DAPK1,DDX3X,DLX1,ERBB4,FGD1,FOXP1,GABRA5,GABRB3,GRIK2,GRIK5,GRIN1,GRIN2A,GSK3B,HDAC4,KCNB1,KCNMA1,KIT,MAPK8IP2,MECP2,NF1,NR4A2,NTRK3,PHIP,RB1CC1,STXBP1,TAOK2,TRIO,ZMYND11
GO:0007346	regulation of mitotic cell cycle	19	608	0.0152	ENSP00000161863,ENSP00000181839,ENSP00000257430,ENSP00000260983,ENSP00000263377,ENSP00000263710,ENSP00000275034,ENSP00000283179,ENSP00000310094,ENSP00000338185,ENSP00000339004,ENSP00000344314,ENSP00000348965,ENSP00000362441,ENSP00000380044,ENSP00000382840,ENSP00000387170,ENSP00000395535,ENSP00000453793	APC,ATRX,BRD4,CDK13,CLASP1,CSNK1E,DDX3X,DYNC1H1,FOXG1,GIGYF2,HECW2,HNRNPU,MECP2,MEIS2,OFD1,PHIP,PLCB1,TAOK2,YTHDC2
GO:0017148	negative regulation of translation	7	117	0.0152	ENSP00000265085,ENSP00000298552,ENSP00000382840,ENSP00000386135,ENSP00000387170,ENSP00000401946,ENSP00000410584	CELF4,CPEB4,DAPK1,DDX3X,GIGYF2,TNRC6B,TSC1
GO:0072507	divalent inorganic cation homeostasis	15	429	0.0156	ENSP00000266376,ENSP00000280772,ENSP00000306253,ENSP00000344801,ENSP00000349320,ENSP00000349588,ENSP00000353362,ENSP00000353414,ENSP00000354896,ENSP00000360608,ENSP00000379818,ENSP00000382428,ENSP00000397026,ENSP00000428994,ENSP00000477455	ANK2,ANK3,ATP2B2,CACNA1A,CACNA1C,CACNA2D1,DLG4,GRIA1,GRIK2,GRIN1,GRIN2A,GRIN2B,GRM1,ITPR1,SLC24A2
GO:0018210	peptidyl-threonine modification	6	87	0.0157	ENSP00000305355,ENSP00000324806,ENSP00000376570,ENSP00000379098,ENSP00000381412,ENSP00000381932	CAMK2A,CAMK2B,DYRK1A,GALNT13,GSK3B,PRKCB
GO:1903047	mitotic cell cycle process	18	564	0.0157	ENSP00000257430,ENSP00000263377,ENSP00000263710,ENSP00000271715,ENSP00000280772,ENSP00000282516,ENSP00000305355,ENSP00000310094,ENSP00000338185,ENSP00000344314,ENSP00000348965,ENSP00000353590,ENSP00000380044,ENSP00000381412,ENSP00000386759,ENSP00000387170,ENSP00000395535,ENSP00000480893	ANK3,APC,BRD4,CAMK2A,CLASP1,CSNK1E,DYNC1H1,GIGYF2,MECP2,MYH10,NIPBL,OFD1,PLCB1,POGZ,PRKCB,SETD2,SPAST,TAOK2
GO:0043087	regulation of GTPase activity	16	474	0.0158	ENSP00000281419,ENSP00000298552,ENSP00000307634,ENSP00000310561,ENSP00000320038,ENSP00000321826,ENSP00000324806,ENSP00000338185,ENSP00000347710,ENSP00000351015,ENSP00000354207,ENSP00000355523,ENSP00000360154,ENSP00000364277,ENSP00000373347,ENSP00000404179	AGAP1,ARHGAP32,ARHGAP33,ASAP2,DOCK4,FGD1,GSK3B,NF1,NTRK3,OCRL,OPHN1,PLCB1,RGS7,SRGAP3,STXBP5,TSC1
GO:0070509	calcium ion import	4	35	0.0158	ENSP00000288139,ENSP00000320025,ENSP00000349320,ENSP00000352011	CACNA1D,CACNA1G,CACNA2D1,CACNB2
GO:0001956	positive regulation of neurotransmitter secretion	3	16	0.016	ENSP00000222812,ENSP00000362399,ENSP00000429562	STX1A,STXBP1,UNC13A
GO:0060997	dendritic spine morphogenesis	3	16	0.016	ENSP00000307134,ENSP00000363763,ENSP00000382428	CTNND2,DLG4,EPHB2
GO:0006874	cellular calcium ion homeostasis	14	388	0.0162	ENSP00000266376,ENSP00000306253,ENSP00000344801,ENSP00000349320,ENSP00000349588,ENSP00000353362,ENSP00000353414,ENSP00000354896,ENSP00000360608,ENSP00000379818,ENSP00000382428,ENSP00000397026,ENSP00000428994,ENSP00000477455	ANK2,ATP2B2,CACNA1A,CACNA1C,CACNA2D1,DLG4,GRIA1,GRIK2,GRIN1,GRIN2A,GRIN2B,GRM1,ITPR1,SLC24A2
GO:0009792	embryo development ending in birth or egg hatching	18	568	0.0167	ENSP00000282516,ENSP00000298552,ENSP00000301030,ENSP00000307479,ENSP00000345064,ENSP00000351015,ENSP00000353590,ENSP00000354478,ENSP00000360154,ENSP00000367203,ENSP00000367446,ENSP00000386759,ENSP00000387593,ENSP00000392028,ENSP00000393596,ENSP00000401112,ENSP00000410584,ENSP00000478220	ANKRD11,ARNT2,BIRC6,CELF4,CHD7,DLX1,EXT1,GGNBP2,KDM6A,MYH10,NF1,NIPBL,OCRL,PRICKLE1,SATB2,SETD2,TANC2,TSC1
GO:0019725	cellular homeostasis	23	806	0.0167	ENSP00000262895,ENSP00000266376,ENSP00000286628,ENSP00000306253,ENSP00000344801,ENSP00000349320,ENSP00000349588,ENSP00000353362,ENSP00000353414,ENSP00000354896,ENSP00000354923,ENSP00000360608,ENSP00000360806,ENSP00000379818,ENSP00000382428,ENSP00000387694,ENSP00000393066,ENSP00000397026,ENSP00000428994,ENSP00000441858,ENSP00000444688,ENSP00000477455,ENSP00000477999	ANK2,ATP1A3,ATP2B2,CACNA1A,CACNA1C,CACNA2D1,DLG4,DMD,DMXL2,GRIA1,GRIK2,GRIK5,GRIN1,GRIN2A,GRIN2B,GRM1,ITPR1,KCNB1,KCNMA1,NOS1,SLC12A5,SLC24A2,SLC4A10
GO:0035556	intracellular signal transduction	37	1528	0.0167	ENSP00000264606,ENSP00000266376,ENSP00000288135,ENSP00000305355,ENSP00000306253,ENSP00000310094,ENSP00000310561,ENSP00000316512,ENSP00000320038,ENSP00000324806,ENSP00000330572,ENSP00000338185,ENSP00000342235,ENSP00000349588,ENSP00000351015,ENSP00000354923,ENSP00000355237,ENSP00000355523,ENSP00000356213,ENSP00000360280,ENSP00000360608,ENSP00000362441,ENSP00000362824,ENSP00000364586,ENSP00000376368…	ANK2,ARHGAP32,ARHGAP33,ATRX,CACNA1C,CAMK2A,CAMK2B,CDC42BPB,DAB1,DAPK1,DDX3X,DLG4,DMD,DOCK4,ERBB4,GRIN1,GRIN2A,GRIN2B,GSK3B,HDAC4,ITPR1,KIT,MAPK8IP2,MARK1,NF1,NOS1,OGT,PLCB1,PRKCB,RAPGEF4,RGS7,SCN2A,TAOK2,TLK2,UNC13A,VIP,WASF1
GO:1901699	cellular response to nitrogen compound	18	568	0.0167	ENSP00000218075,ENSP00000257430,ENSP00000265085,ENSP00000275034,ENSP00000307342,ENSP00000308725,ENSP00000324806,ENSP00000332116,ENSP00000338185,ENSP00000344479,ENSP00000344546,ENSP00000349320,ENSP00000353362,ENSP00000362441,ENSP00000381412,ENSP00000382177,ENSP00000393097,ENSP00000444688	APC,ARID1B,ATP1A3,ATRX,CACNA1A,CACNA2D1,CAMK2A,CPEB4,GABRA1,GABRB3,GLRA2,GSK3B,HCN1,MYO5A,NR4A2,PDE4B,PHIP,PLCB1
GO:0009968	negative regulation of signal transduction	30	1160	0.0169	ENSP00000025008,ENSP00000249363,ENSP00000257430,ENSP00000268712,ENSP00000275034,ENSP00000298552,ENSP00000305355,ENSP00000306253,ENSP00000324806,ENSP00000330572,ENSP00000332164,ENSP00000344479,ENSP00000345064,ENSP00000351015,ENSP00000351250,ENSP00000354478,ENSP00000355523,ENSP00000360280,ENSP00000363763,ENSP00000376204,ENSP00000380888,ENSP00000381053,ENSP00000381932,ENSP00000382840,ENSP00000382863…	APC,ASH1L,BIRC6,CELF4,CHD8,DAB1,DAPK1,DDX3X,DLX1,DYRK1A,EPHB2,FOXP1,GGNBP2,GSK3B,ITPR1,LRRC4,MAPK8IP2,MED13,NCOR1,NF1,NR4A2,PHIP,PRICKLE1,PRKCB,RB1CC1,RGS7,SLIT3,TRIM33,TSC1,ZMYND11
GO:0019932	second-messenger-mediated signaling	11	266	0.0169	ENSP00000264606,ENSP00000266376,ENSP00000306253,ENSP00000349588,ENSP00000354923,ENSP00000356213,ENSP00000360608,ENSP00000379818,ENSP00000380271,ENSP00000477455,ENSP00000477999	ANK2,CACNA1C,DMD,GRIN1,GRIN2A,GRIN2B,HDAC4,ITPR1,NOS1,RAPGEF4,VIP
GO:0010942	positive regulation of cell death	20	663	0.017	ENSP00000253401,ENSP00000257430,ENSP00000262895,ENSP00000264606,ENSP00000286628,ENSP00000324806,ENSP00000339299,ENSP00000342235,ENSP00000351015,ENSP00000354207,ENSP00000358513,ENSP00000360608,ENSP00000364277,ENSP00000379818,ENSP00000381412,ENSP00000382840,ENSP00000386135,ENSP00000397026,ENSP00000477213,ENSP00000477455	APBB1,APC,ARHGEF9,CAMK2A,CNR1,DAPK1,DDX3X,ERBB4,FGD1,GRIK2,GRIK5,GRIN1,GRIN2A,GRIN2B,GSK3B,HDAC4,KCNMA1,NF1,NTRK3,TRIO
GO:0030003	cellular cation homeostasis	18	570	0.017	ENSP00000266376,ENSP00000286628,ENSP00000306253,ENSP00000344801,ENSP00000349320,ENSP00000349588,ENSP00000353362,ENSP00000353414,ENSP00000354896,ENSP00000360608,ENSP00000379818,ENSP00000382428,ENSP00000393066,ENSP00000397026,ENSP00000428994,ENSP00000441858,ENSP00000444688,ENSP00000477455	ANK2,ATP1A3,ATP2B2,CACNA1A,CACNA1C,CACNA2D1,DLG4,DMXL2,GRIA1,GRIK2,GRIN1,GRIN2A,GRIN2B,GRM1,ITPR1,KCNMA1,SLC24A2,SLC4A10
GO:0031062	positive regulation of histone methylation	4	36	0.017	ENSP00000341280,ENSP00000344087,ENSP00000362824,ENSP00000395535	AUTS2,JARID2,MECP2,OGT
GO:0061001	regulation of dendritic spine morphogenesis	4	36	0.017	ENSP00000261726,ENSP00000320038,ENSP00000379098,ENSP00000392423	ARHGAP33,CAMK2B,CUX2,RELN
GO:0086004	regulation of cardiac muscle cell contraction	4	36	0.017	ENSP00000266376,ENSP00000332116,ENSP00000349588,ENSP00000355133	ANK2,CACNA1C,NOS1AP,PDE4B
GO:0060627	regulation of vesicle-mediated transport	16	480	0.0174	ENSP00000222812,ENSP00000261205,ENSP00000262895,ENSP00000263710,ENSP00000295987,ENSP00000321826,ENSP00000347538,ENSP00000347710,ENSP00000352011,ENSP00000353508,ENSP00000360806,ENSP00000361769,ENSP00000362399,ENSP00000380271,ENSP00000382428,ENSP00000428417	CACNA1G,CLASP1,DLG4,GRIK5,KCNB1,MAP2,OPHN1,RAPGEF4,RIMS1,RIMS3,STX1A,STXBP1,STXBP5,SYN1,SYT1,SYT17
GO:0043414	macromolecule methylation	10	229	0.0177	ENSP00000262450,ENSP00000362441,ENSP00000362824,ENSP00000367203,ENSP00000376204,ENSP00000384823,ENSP00000386759,ENSP00000395535,ENSP00000395929,ENSP00000417980	ASH1L,ATRX,CHD5,EHMT1,FBXO11,KDM6A,MECP2,NSD1,OGT,SETD2
GO:0016477	cell migration	23	812	0.0179	ENSP00000257430,ENSP00000283268,ENSP00000288135,ENSP00000310094,ENSP00000332116,ENSP00000338629,ENSP00000339004,ENSP00000342235,ENSP00000344087,ENSP00000344479,ENSP00000347710,ENSP00000353590,ENSP00000354207,ENSP00000355237,ENSP00000360280,ENSP00000368314,ENSP00000384638,ENSP00000386759,ENSP00000392423,ENSP00000401112,ENSP00000404179,ENSP00000435466,ENSP00000483424	APC,AUTS2,CDC42BPB,CTNNA2,DAB1,DOCK4,ERBB4,FEZF2,FOXG1,KIRREL3,KIT,MARK1,MYH10,NR4A2,NRCAM,NTRK3,OPHN1,PDE4B,RELN,RERE,SATB2,SETD2,TAOK2
GO:0031290	retinal ganglion cell axon guidance	3	17	0.0182	ENSP00000363763,ENSP00000368314,ENSP00000417335	EPHB2,NRCAM,ROBO2
GO:0061003	positive regulation of dendritic spine morphogenesis	3	17	0.0182	ENSP00000261726,ENSP00000379098,ENSP00000392423	CAMK2B,CUX2,RELN
GO:1902307	positive regulation of sodium ion transmembrane transport	3	17	0.0182	ENSP00000280772,ENSP00000354923,ENSP00000477999	ANK3,DMD,NOS1
GO:0007051	spindle organization	7	123	0.0189	ENSP00000263710,ENSP00000268712,ENSP00000348965,ENSP00000362441,ENSP00000369716,ENSP00000395535,ENSP00000480893	ATRX,CHD3,CLASP1,DYNC1H1,MECP2,NCOR1,SPAST
GO:0010701	positive regulation of norepinephrine secretion	2	4	0.0189	ENSP00000222812,ENSP00000360806	KCNB1,STX1A
GO:0021764	amygdala development	2	4	0.0189	ENSP00000351015,ENSP00000374205	NF1,TBR1
GO:0035616	histone H2B conserved C-terminal lysine deubiquitination	2	4	0.0189	ENSP00000280377,ENSP00000343535	USP15,USP7
GO:0038171	cannabinoid signaling pathway	2	4	0.0189	ENSP00000257215,ENSP00000358513	CNR1,DAGLA
GO:0048170	positive regulation of long-term neuronal synaptic plasticity	2	4	0.0189	ENSP00000288135,ENSP00000363763	EPHB2,KIT
GO:0050923	regulation of negative chemotaxis	2	4	0.0189	ENSP00000352882,ENSP00000417335	PLXNA4,ROBO2
GO:0071417	cellular response to organonitrogen compound	16	485	0.0189	ENSP00000218075,ENSP00000257430,ENSP00000265085,ENSP00000275034,ENSP00000307342,ENSP00000308725,ENSP00000324806,ENSP00000332116,ENSP00000344479,ENSP00000344546,ENSP00000349320,ENSP00000353362,ENSP00000381412,ENSP00000382177,ENSP00000393097,ENSP00000444688	APC,ARID1B,ATP1A3,CACNA1A,CACNA2D1,CAMK2A,CPEB4,GABRA1,GABRB3,GLRA2,GSK3B,HCN1,MYO5A,NR4A2,PDE4B,PHIP
GO:0071557	histone H3-K27 demethylation	2	4	0.0189	ENSP00000254846,ENSP00000367203	KDM6A,KDM6B
GO:0097091	synaptic vesicle clustering	2	4	0.0189	ENSP00000295987,ENSP00000385142	NRXN1,SYN1
GO:0097114	NMDA glutamate receptor clustering	2	4	0.0189	ENSP00000385142,ENSP00000392423	NRXN1,RELN
GO:0097118	neuroligin clustering involved in postsynaptic membrane assembly	2	4	0.0189	ENSP00000265459,ENSP00000385142	NRXN1,NRXN2
GO:0099525	presynaptic dense core vesicle exocytosis	2	4	0.0189	ENSP00000362399,ENSP00000429562	STXBP1,UNC13A
GO:0099550	trans-synaptic signaling, modulating synaptic transmission	2	4	0.0189	ENSP00000358513,ENSP00000363763	CNR1,EPHB2
GO:0030307	positive regulation of cell growth	8	159	0.0197	ENSP00000261205,ENSP00000338774,ENSP00000347538,ENSP00000354207,ENSP00000382840,ENSP00000383303,ENSP00000428417,ENSP00000429562	BCL11A,DDX3X,DSCAM,NTRK3,RIMS1,SYT1,SYT17,UNC13A
GO:0031330	negative regulation of cellular catabolic process	10	234	0.0199	ENSP00000264606,ENSP00000283179,ENSP00000298552,ENSP00000316512,ENSP00000343535,ENSP00000346986,ENSP00000347710,ENSP00000356213,ENSP00000358513,ENSP00000362824	CNR1,HDAC4,HNRNPU,OGT,OPHN1,TLK2,TSC1,USP7,VIP,WAC
GO:0009895	negative regulation of catabolic process	11	274	0.02	ENSP00000264606,ENSP00000283179,ENSP00000298552,ENSP00000316512,ENSP00000343535,ENSP00000346986,ENSP00000347710,ENSP00000356213,ENSP00000358513,ENSP00000362824,ENSP00000379818	CNR1,GRIN2A,HDAC4,HNRNPU,OGT,OPHN1,TLK2,TSC1,USP7,VIP,WAC
GO:0042552	myelination	6	93	0.0201	ENSP00000298552,ENSP00000346534,ENSP00000349588,ENSP00000351015,ENSP00000364586,ENSP00000382177	ANK2,MYO5A,NF1,SCN2A,SCN8A,TSC1
GO:0060070	canonical Wnt signaling pathway	6	93	0.0201	ENSP00000257430,ENSP00000324806,ENSP00000344479,ENSP00000367203,ENSP00000380044,ENSP00000382863	APC,CHD8,CSNK1E,GSK3B,KDM6A,NR4A2
GO:2001252	positive regulation of chromosome organization	8	160	0.0202	ENSP00000282516,ENSP00000283179,ENSP00000341280,ENSP00000344087,ENSP00000362441,ENSP00000362824,ENSP00000395535,ENSP00000477999	ATRX,AUTS2,HNRNPU,JARID2,MECP2,NIPBL,NOS1,OGT
GO:0034330	cell junction organization	9	197	0.0205	ENSP00000257430,ENSP00000305288,ENSP00000307959,ENSP00000310094,ENSP00000329797,ENSP00000347710,ENSP00000349588,ENSP00000384193,ENSP00000462701	ANK2,APC,CADM1,CADM2,CDH8,DST,NLGN2,OPHN1,TAOK2
GO:0042981	regulation of apoptotic process	36	1501	0.0209	ENSP00000025008,ENSP00000253401,ENSP00000257430,ENSP00000262367,ENSP00000262895,ENSP00000264606,ENSP00000265085,ENSP00000275034,ENSP00000286628,ENSP00000307479,ENSP00000308725,ENSP00000310094,ENSP00000324806,ENSP00000330572,ENSP00000335592,ENSP00000339299,ENSP00000342235,ENSP00000344479,ENSP00000351015,ENSP00000354207,ENSP00000354478,ENSP00000358513,ENSP00000360608,ENSP00000360806,ENSP00000362399…	APBB1,APC,ARHGEF9,ARNT2,BIRC6,CAMK2A,CNR1,CPEB4,CREBBP,DAPK1,DDX3X,DLX1,ERBB4,FGD1,FOXP1,GABRA5,GABRB3,GRIK2,GRIK5,GRIN1,GRIN2A,GSK3B,HDAC4,KCNB1,KCNMA1,MAPK8IP2,MECP2,NF1,NR4A2,NTRK3,PHIP,RB1CC1,STXBP1,TAOK2,TRIO,ZMYND11
GO:0031057	negative regulation of histone modification	4	39	0.021	ENSP00000341280,ENSP00000373696,ENSP00000395535,ENSP00000429084	JARID2,MECP2,TRIP12,UBR5
GO:0046777	protein autophosphorylation	9	198	0.021	ENSP00000288135,ENSP00000310094,ENSP00000324806,ENSP00000342235,ENSP00000354207,ENSP00000379098,ENSP00000381412,ENSP00000381932,ENSP00000386135	CAMK2A,CAMK2B,DAPK1,DYRK1A,ERBB4,GSK3B,KIT,NTRK3,TAOK2
GO:0050848	regulation of calcium-mediated signaling	6	95	0.0219	ENSP00000306253,ENSP00000306522,ENSP00000324806,ENSP00000354923,ENSP00000382177,ENSP00000477999	CAMTA1,DMD,GSK3B,ITPR1,MYO5A,NOS1
GO:1903311	regulation of mRNA metabolic process	10	238	0.0219	ENSP00000267260,ENSP00000281156,ENSP00000283179,ENSP00000309117,ENSP00000348108,ENSP00000356213,ENSP00000381932,ENSP00000387170,ENSP00000401946,ENSP00000410584	CELF4,DYRK1A,GIGYF2,HNRNPU,KHDRBS2,KHDRBS3,RBFOX1,SRRM4,TNRC6B,VIP
GO:0031345	negative regulation of cell projection organization	8	163	0.0222	ENSP00000298552,ENSP00000338774,ENSP00000343690,ENSP00000353508,ENSP00000360280,ENSP00000363763,ENSP00000385142,ENSP00000477455	BCL11A,DAB1,DPYSL3,EPHB2,GRIN2B,MAP2,NRXN1,TSC1
GO:0010881	regulation of cardiac muscle contraction by regulation of the release of sequestered calcium ion	3	19	0.0228	ENSP00000266376,ENSP00000349588,ENSP00000354923	ANK2,CACNA1C,DMD
GO:0014047	glutamate secretion	3	19	0.0228	ENSP00000261205,ENSP00000278379,ENSP00000351015	NF1,SLC1A2,SYT1
GO:1900273	positive regulation of long-term synaptic potentiation	3	19	0.0228	ENSP00000363763,ENSP00000379818,ENSP00000392423	EPHB2,GRIN2A,RELN
GO:0006875	cellular metal ion homeostasis	16	499	0.0234	ENSP00000266376,ENSP00000286628,ENSP00000306253,ENSP00000344801,ENSP00000349320,ENSP00000349588,ENSP00000353362,ENSP00000353414,ENSP00000354896,ENSP00000360608,ENSP00000379818,ENSP00000382428,ENSP00000397026,ENSP00000428994,ENSP00000444688,ENSP00000477455	ANK2,ATP1A3,ATP2B2,CACNA1A,CACNA1C,CACNA2D1,DLG4,GRIA1,GRIK2,GRIN1,GRIN2A,GRIN2B,GRM1,ITPR1,KCNMA1,SLC24A2
GO:0051983	regulation of chromosome segregation	6	97	0.0238	ENSP00000257430,ENSP00000260983,ENSP00000264010,ENSP00000283179,ENSP00000348965,ENSP00000362441	APC,ATRX,CTCF,DYNC1H1,HECW2,HNRNPU
GO:0001661	conditioned taste aversion	2	5	0.0247	ENSP00000360608,ENSP00000374205	GRIN1,TBR1
GO:0010807	regulation of synaptic vesicle priming	2	5	0.0247	ENSP00000222812,ENSP00000362399	STX1A,STXBP1
GO:0016199	axon midline choice point recognition	2	5	0.0247	ENSP00000339004,ENSP00000417335	FOXG1,ROBO2
GO:0021563	glossopharyngeal nerve development	2	5	0.0247	ENSP00000352882,ENSP00000379396	NAV2,PLXNA4
GO:0021960	anterior commissure morphogenesis	2	5	0.0247	ENSP00000352882,ENSP00000370340	NFIB,PLXNA4
GO:0032434	regulation of proteasomal ubiquitin-dependent protein catabolic process	7	131	0.0247	ENSP00000316512,ENSP00000324806,ENSP00000343535,ENSP00000345064,ENSP00000346986,ENSP00000362824,ENSP00000380044	CSNK1E,GSK3B,OGT,PRICKLE1,TLK2,USP7,WAC
GO:0044249	cellular biosynthetic process	88	4567	0.0247	ENSP00000025008,ENSP00000159111,ENSP00000181839,ENSP00000238018,ENSP00000257215,ENSP00000258484,ENSP00000261726,ENSP00000262043,ENSP00000262238,ENSP00000262367,ENSP00000262450,ENSP00000263377,ENSP00000264010,ENSP00000264606,ENSP00000265085,ENSP00000265773,ENSP00000267064,ENSP00000268712,ENSP00000277225,ENSP00000281156,ENSP00000281928,ENSP00000282516,ENSP00000283179,ENSP00000283268,ENSP00000305355…	APBB1,ARID1B,ARNT2,ASH1L,ATRX,AUTS2,BAZ2B,BCL11A,BRD4,CAMTA1,CASK,CDK13,CHD3,CHD5,CHD7,CHD8,CIC,CPEB4,CREBBP,CTCF,CTNND2,CUX2,DAGLA,DDX3X,DLG4,DLX1,DMD,EPC2,ERBB4,EXT1,FEZF2,FOXG1,FOXP1,GAD1,GALNT13,GDA,GPHN,HCFC1,HDAC4,HNRNPU,INTS6,JARID2,JMJD1C,KAT6A,KDM4B,KHDRBS2,KHDRBS3,MECP2,MED13,MED13L,MEIS2,MKL2,MYO5A,MYT1L,NCOR1,NFIB,NFIX,NIPBL,NOS1,NPAS2,NR2F1,NR3C2,NR4A2,NSD1,OCRL,OGT,PDE4A,PDE4B,PHF2,…
GO:0050795	regulation of behavior	5	68	0.0247	ENSP00000358513,ENSP00000382428,ENSP00000385142,ENSP00000386049,ENSP00000392423	CNR1,DLG4,MBD5,NRXN1,RELN
GO:1901843	positive regulation of high voltage-gated calcium channel activity	2	5	0.0247	ENSP00000320025,ENSP00000349320	CACNA2D1,CACNB2
GO:1904885	beta-catenin destruction complex assembly	2	5	0.0247	ENSP00000257430,ENSP00000324806	APC,GSK3B
GO:2000821	regulation of grooming behavior	2	5	0.0247	ENSP00000382428,ENSP00000385142	DLG4,NRXN1
GO:0043009	chordate embryonic development	17	550	0.0248	ENSP00000282516,ENSP00000298552,ENSP00000301030,ENSP00000307479,ENSP00000345064,ENSP00000351015,ENSP00000353590,ENSP00000354478,ENSP00000360154,ENSP00000367203,ENSP00000367446,ENSP00000386759,ENSP00000387593,ENSP00000392028,ENSP00000393596,ENSP00000401112,ENSP00000478220	ANKRD11,ARNT2,BIRC6,CHD7,DLX1,EXT1,GGNBP2,KDM6A,MYH10,NF1,NIPBL,OCRL,PRICKLE1,SATB2,SETD2,TANC2,TSC1
GO:0060307	regulation of ventricular cardiac muscle cell membrane repolarization	3	20	0.025	ENSP00000349320,ENSP00000349588,ENSP00000355133	ANK2,CACNA2D1,NOS1AP
GO:2000737	negative regulation of stem cell differentiation	3	20	0.025	ENSP00000181839,ENSP00000283179,ENSP00000345064	CDK13,HNRNPU,PRICKLE1
GO:0051480	regulation of cytosolic calcium ion concentration	11	289	0.0276	ENSP00000266376,ENSP00000306253,ENSP00000349320,ENSP00000353362,ENSP00000353414,ENSP00000354896,ENSP00000360608,ENSP00000379818,ENSP00000382428,ENSP00000428994,ENSP00000477455	ATP2B2,CACNA1A,CACNA1C,CACNA2D1,DLG4,GRIA1,GRIN1,GRIN2A,GRIN2B,GRM1,ITPR1
GO:0010817	regulation of hormone levels	16	511	0.0281	ENSP00000222812,ENSP00000254976,ENSP00000266376,ENSP00000288139,ENSP00000305288,ENSP00000306253,ENSP00000353362,ENSP00000356213,ENSP00000358513,ENSP00000360806,ENSP00000371434,ENSP00000380271,ENSP00000382177,ENSP00000385142,ENSP00000392028,ENSP00000395535	CACNA1A,CACNA1C,CACNA1D,CHD7,CNR1,ITPR1,KCNB1,MECP2,MYO5A,NLGN2,NRXN1,RAPGEF4,RFX3,SNAP25,STX1A,VIP
GO:0051570	regulation of histone H3-K9 methylation	3	21	0.0281	ENSP00000341280,ENSP00000362441,ENSP00000395535	ATRX,JARID2,MECP2
GO:1901700	response to oxygen-containing compound	34	1427	0.0282	ENSP00000218075,ENSP00000254846,ENSP00000257430,ENSP00000262238,ENSP00000262895,ENSP00000265085,ENSP00000275034,ENSP00000278379,ENSP00000286628,ENSP00000298552,ENSP00000307342,ENSP00000307479,ENSP00000324806,ENSP00000332116,ENSP00000332164,ENSP00000334382,ENSP00000338185,ENSP00000344479,ENSP00000344546,ENSP00000349320,ENSP00000353362,ENSP00000354207,ENSP00000358513,ENSP00000360608,ENSP00000360806…	APC,ARID1B,ARNT2,ATP1A3,CACNA1A,CACNA2D1,CAMK2A,CNR1,CPEB4,DAPK1,FOXP1,GLRA2,GRIK5,GRIN1,GRIN2A,GRIN2B,GSK3B,HCN1,HOMER1,KCNB1,KCNMA1,KDM6B,MYO5A,NR4A2,NTRK3,OGT,PDE4B,PHIP,PLCB1,SLC1A2,SLIT3,STXBP1,TSC1,YY1
GO:0045787	positive regulation of cell cycle	13	376	0.0284	ENSP00000161863,ENSP00000263377,ENSP00000275034,ENSP00000283179,ENSP00000309555,ENSP00000338185,ENSP00000339004,ENSP00000348965,ENSP00000362441,ENSP00000382840,ENSP00000395535,ENSP00000453793,ENSP00000480893	ATRX,BRD4,DDX3X,DYNC1H1,FOXG1,HCFC1,HNRNPU,MECP2,MEIS2,PHIP,PLCB1,SPAST,YTHDC2
GO:0032535	regulation of cellular component size	12	333	0.0286	ENSP00000025008,ENSP00000286628,ENSP00000298552,ENSP00000309539,ENSP00000324806,ENSP00000338774,ENSP00000352882,ENSP00000353508,ENSP00000354207,ENSP00000368314,ENSP00000376368,ENSP00000383303	BCL11A,DPYSL2,DSCAM,GSK3B,KCNMA1,MAP2,NRCAM,NTRK3,PLXNA4,RB1CC1,TSC1,WASF1
GO:0046578	regulation of Ras protein signal transduction	9	210	0.0287	ENSP00000253401,ENSP00000324127,ENSP00000339299,ENSP00000344087,ENSP00000347710,ENSP00000351015,ENSP00000362824,ENSP00000363763,ENSP00000364277	ARHGEF9,AUTS2,EPHB2,FGD1,NF1,OGT,OPHN1,PSD3,TRIO
GO:0010770	positive regulation of cell morphogenesis involved in differentiation	7	136	0.0289	ENSP00000261726,ENSP00000338774,ENSP00000354207,ENSP00000379098,ENSP00000383303,ENSP00000392423,ENSP00000417335	BCL11A,CAMK2B,CUX2,DSCAM,NTRK3,RELN,ROBO2
GO:0009725	response to hormone	23	854	0.0291	ENSP00000257430,ENSP00000262238,ENSP00000264606,ENSP00000275034,ENSP00000283179,ENSP00000288135,ENSP00000298552,ENSP00000307479,ENSP00000325819,ENSP00000332164,ENSP00000338185,ENSP00000344479,ENSP00000344546,ENSP00000350815,ENSP00000354207,ENSP00000362399,ENSP00000362824,ENSP00000380888,ENSP00000381412,ENSP00000382177,ENSP00000417335,ENSP00000429084,ENSP00000444688	APC,ARID1B,ARNT2,ATP1A3,CAMK2A,HDAC4,HNRNPU,KIT,MED13,MYO5A,NR2F1,NR3C2,NR4A2,NTRK3,OGT,PHIP,PLCB1,ROBO2,SLIT3,STXBP1,TSC1,UBR5,YY1
GO:0007423	sensory organ development	16	515	0.0299	ENSP00000262238,ENSP00000266376,ENSP00000282516,ENSP00000288135,ENSP00000307342,ENSP00000308725,ENSP00000335592,ENSP00000339004,ENSP00000351015,ENSP00000353590,ENSP00000354207,ENSP00000363763,ENSP00000383303,ENSP00000386908,ENSP00000392028,ENSP00000453793	CACNA1C,CHD7,DSCAM,EPHB2,FOXG1,GABRA5,GABRB3,HCN1,KIT,MEGF11,MEIS2,MYH10,NF1,NIPBL,NTRK3,YY1
GO:0021510	spinal cord development	6	103	0.0299	ENSP00000351015,ENSP00000359216,ENSP00000360280,ENSP00000387170,ENSP00000392423,ENSP00000417335	DAB1,GIGYF2,NF1,PTBP2,RELN,ROBO2
GO:0021578	hindbrain maturation	2	6	0.0313	ENSP00000338629,ENSP00000360608	GRIN1,RERE
GO:0061038	uterus morphogenesis	2	6	0.0313	ENSP00000282516,ENSP00000376204	ASH1L,NIPBL
GO:0001654	eye development	12	339	0.0322	ENSP00000262238,ENSP00000266376,ENSP00000282516,ENSP00000307342,ENSP00000351015,ENSP00000353590,ENSP00000354207,ENSP00000363763,ENSP00000383303,ENSP00000386908,ENSP00000392028,ENSP00000453793	CACNA1C,CHD7,DSCAM,EPHB2,HCN1,MEGF11,MEIS2,MYH10,NF1,NIPBL,NTRK3,YY1
GO:0010038	response to metal ion	12	339	0.0322	ENSP00000218075,ENSP00000233535,ENSP00000261205,ENSP00000280772,ENSP00000286628,ENSP00000288135,ENSP00000334382,ENSP00000352011,ENSP00000382428,ENSP00000385142,ENSP00000417901,ENSP00000477213	ANK3,APBB1,CACNA1G,DLG4,GLRA2,GPHN,HOMER1,KCNMA1,KIT,NRXN1,SLC30A3,SYT1
GO:0048584	positive regulation of response to stimulus	45	2054	0.0324	ENSP00000025008,ENSP00000222812,ENSP00000261726,ENSP00000262367,ENSP00000262450,ENSP00000263377,ENSP00000275034,ENSP00000288135,ENSP00000305288,ENSP00000305355,ENSP00000306522,ENSP00000310094,ENSP00000324806,ENSP00000329797,ENSP00000330572,ENSP00000332116,ENSP00000334382,ENSP00000338185,ENSP00000338283,ENSP00000341198,ENSP00000342235,ENSP00000344087,ENSP00000351015,ENSP00000354207,ENSP00000354896…	APBB1,AUTS2,BRD4,CADM1,CAMTA1,CHD5,CNR1,CNTN6,CREBBP,CSNK1E,CUX2,DDX3X,DLG4,DSCAM,EPHB2,ERBB4,GRIN1,GRM1,GSK3B,HOMER1,KIT,MAPK8IP2,MBD5,NEO1,NF1,NLGN2,NOS1,NOS1AP,NPAS2,NRXN1,NTRK3,PDE4B,PHIP,PLCB1,PRKCB,RB1CC1,RELN,RIMS1,ROBO2,STX1A,STXBP1,TAOK2,UBR5,UNC13A,WASF1
GO:0009887	animal organ morphogenesis	23	865	0.0332	ENSP00000262238,ENSP00000282516,ENSP00000301030,ENSP00000307342,ENSP00000332164,ENSP00000339004,ENSP00000351015,ENSP00000354478,ENSP00000363763,ENSP00000364277,ENSP00000367203,ENSP00000370340,ENSP00000374205,ENSP00000376204,ENSP00000382177,ENSP00000383303,ENSP00000384638,ENSP00000386759,ENSP00000386908,ENSP00000392028,ENSP00000393066,ENSP00000401112,ENSP00000417335	ANKRD11,ASH1L,CHD7,CTNNA2,DLX1,DSCAM,EPHB2,FGD1,FOXG1,HCN1,KDM6A,MEGF11,MYO5A,NF1,NFIB,NIPBL,ROBO2,SATB2,SETD2,SLC4A10,SLIT3,TBR1,YY1
GO:0021545	cranial nerve development	4	46	0.0334	ENSP00000352882,ENSP00000363763,ENSP00000379396,ENSP00000392028	CHD7,EPHB2,NAV2,PLXNA4
GO:0036293	response to decreased oxygen levels	11	298	0.0334	ENSP00000262367,ENSP00000265085,ENSP00000286628,ENSP00000298552,ENSP00000306253,ENSP00000307479,ENSP00000333496,ENSP00000344479,ENSP00000351015,ENSP00000395535,ENSP00000477999	ARNT2,CPEB4,CREBBP,ITPR1,KCND2,KCNMA1,MECP2,NF1,NOS1,NR4A2,TSC1
GO:0080135	regulation of cellular response to stress	18	618	0.0336	ENSP00000025008,ENSP00000262367,ENSP00000263377,ENSP00000268712,ENSP00000298552,ENSP00000310094,ENSP00000324806,ENSP00000330572,ENSP00000338185,ENSP00000338283,ENSP00000354207,ENSP00000373696,ENSP00000381053,ENSP00000381932,ENSP00000386759,ENSP00000397026,ENSP00000429084,ENSP00000477213	APBB1,BRD4,CREBBP,DYRK1A,GRIK2,GSK3B,MAPK8IP2,NCOR1,NPAS2,NTRK3,PLCB1,RB1CC1,SETD2,TAOK2,TRIP12,TSC1,UBR5,ZMYND11
GO:0021544	subpallium development	3	23	0.0343	ENSP00000354478,ENSP00000354778,ENSP00000366283	CNTNAP2,DLX1,SLITRK5
GO:0021801	cerebral cortex radial glia guided migration	3	23	0.0343	ENSP00000339004,ENSP00000360280,ENSP00000392423	DAB1,FOXG1,RELN
GO:0033045	regulation of sister chromatid segregation	5	75	0.0347	ENSP00000257430,ENSP00000260983,ENSP00000264010,ENSP00000283179,ENSP00000362441	APC,ATRX,CTCF,HECW2,HNRNPU
GO:0051726	regulation of cell cycle	28	1129	0.0348	ENSP00000161863,ENSP00000181839,ENSP00000257430,ENSP00000260983,ENSP00000263377,ENSP00000263710,ENSP00000264010,ENSP00000275034,ENSP00000283179,ENSP00000298552,ENSP00000309555,ENSP00000310094,ENSP00000338185,ENSP00000339004,ENSP00000344314,ENSP00000346986,ENSP00000348965,ENSP00000362441,ENSP00000380044,ENSP00000382840,ENSP00000386759,ENSP00000387170,ENSP00000393596,ENSP00000395535,ENSP00000417980…	APBB1,APC,ATRX,BIRC6,BRD4,CDK13,CLASP1,CSNK1E,CTCF,DDX3X,DYNC1H1,EHMT1,FOXG1,GIGYF2,HCFC1,HECW2,HNRNPU,MECP2,MEIS2,OFD1,PHIP,PLCB1,SETD2,SPAST,TAOK2,TSC1,WAC,YTHDC2
GO:0045931	positive regulation of mitotic cell cycle	7	144	0.0374	ENSP00000263377,ENSP00000275034,ENSP00000283179,ENSP00000338185,ENSP00000382840,ENSP00000395535,ENSP00000453793	BRD4,DDX3X,HNRNPU,MECP2,MEIS2,PHIP,PLCB1
GO:0010243	response to organonitrogen compound	23	876	0.0376	ENSP00000218075,ENSP00000257430,ENSP00000265085,ENSP00000275034,ENSP00000278379,ENSP00000298552,ENSP00000307342,ENSP00000308725,ENSP00000324806,ENSP00000332116,ENSP00000334382,ENSP00000344479,ENSP00000344546,ENSP00000349320,ENSP00000353362,ENSP00000358513,ENSP00000360608,ENSP00000362824,ENSP00000379818,ENSP00000381412,ENSP00000382177,ENSP00000393097,ENSP00000444688	APC,ARID1B,ATP1A3,CACNA1A,CACNA2D1,CAMK2A,CNR1,CPEB4,GABRA1,GABRB3,GLRA2,GRIN1,GRIN2A,GSK3B,HCN1,HOMER1,MYO5A,NR4A2,OGT,PDE4B,PHIP,SLC1A2,TSC1
GO:0048593	camera-type eye morphogenesis	6	109	0.0376	ENSP00000262238,ENSP00000307342,ENSP00000351015,ENSP00000363763,ENSP00000383303,ENSP00000386908	DSCAM,EPHB2,HCN1,MEGF11,NF1,YY1
GO:0045747	positive regulation of Notch signaling pathway	4	48	0.0378	ENSP00000262367,ENSP00000288135,ENSP00000407822,ENSP00000417335	CNTN6,CREBBP,KIT,ROBO2
GO:0000226	microtubule cytoskeleton organization	13	393	0.0385	ENSP00000236925,ENSP00000263710,ENSP00000268712,ENSP00000307959,ENSP00000348965,ENSP00000353508,ENSP00000362441,ENSP00000369716,ENSP00000369989,ENSP00000386759,ENSP00000395535,ENSP00000480893,ENSP00000483424	ATRX,CAMSAP2,CHD3,CLASP1,DST,DYNC1H1,KATNAL1,MAP2,MARK1,MECP2,NCOR1,SETD2,SPAST
GO:0007270	neuron-neuron synaptic transmission	2	7	0.0385	ENSP00000344546,ENSP00000400258	ARID1B,DLGAP2
GO:0019227	neuronal action potential propagation	2	7	0.0385	ENSP00000303540,ENSP00000368314	NRCAM,SCN1A
GO:0035385	Roundabout signaling pathway	2	7	0.0385	ENSP00000332164,ENSP00000417335	ROBO2,SLIT3
GO:0048592	eye morphogenesis	7	145	0.0385	ENSP00000262238,ENSP00000282516,ENSP00000307342,ENSP00000351015,ENSP00000363763,ENSP00000383303,ENSP00000386908	DSCAM,EPHB2,HCN1,MEGF11,NF1,NIPBL,YY1
GO:0048820	hair follicle maturation	2	7	0.0385	ENSP00000351015,ENSP00000382177	MYO5A,NF1
GO:0051013	microtubule severing	2	7	0.0385	ENSP00000369989,ENSP00000480893	KATNAL1,SPAST
GO:0090235	regulation of metaphase plate congression	2	7	0.0385	ENSP00000283179,ENSP00000348965	DYNC1H1,HNRNPU
GO:0097151	positive regulation of inhibitory postsynaptic potential	2	7	0.0385	ENSP00000305288,ENSP00000428417	NLGN2,RIMS1
GO:1902866	regulation of retina development in camera-type eye	2	7	0.0385	ENSP00000354478,ENSP00000410584	CELF4,DLX1
GO:1904781	positive regulation of protein localization to centrosome	2	7	0.0385	ENSP00000257430,ENSP00000324806	APC,GSK3B
GO:2000169	regulation of peptidyl-cysteine S-nitrosylation	2	7	0.0385	ENSP00000354923,ENSP00000355133	DMD,NOS1AP
GO:0021695	cerebellar cortex development	4	49	0.0395	ENSP00000338629,ENSP00000347710,ENSP00000353590,ENSP00000385142	MYH10,NRXN1,OPHN1,RERE
GO:0035904	aorta development	4	49	0.0395	ENSP00000345064,ENSP00000353590,ENSP00000392028,ENSP00000417335	CHD7,MYH10,PRICKLE1,ROBO2
GO:0043525	positive regulation of neuron apoptotic process	4	49	0.0395	ENSP00000262895,ENSP00000264606,ENSP00000351015,ENSP00000397026	GRIK2,GRIK5,HDAC4,NF1
GO:0050433	regulation of catecholamine secretion	4	49	0.0395	ENSP00000222812,ENSP00000261205,ENSP00000358513,ENSP00000360806	CNR1,KCNB1,STX1A,SYT1
GO:1901990	regulation of mitotic cell cycle phase transition	12	351	0.0395	ENSP00000257430,ENSP00000260983,ENSP00000263377,ENSP00000263710,ENSP00000310094,ENSP00000338185,ENSP00000344314,ENSP00000348965,ENSP00000380044,ENSP00000382840,ENSP00000387170,ENSP00000395535	APC,BRD4,CLASP1,CSNK1E,DDX3X,DYNC1H1,GIGYF2,HECW2,MECP2,OFD1,PLCB1,TAOK2
GO:0061136	regulation of proteasomal protein catabolic process	8	185	0.0404	ENSP00000316512,ENSP00000324806,ENSP00000343535,ENSP00000345064,ENSP00000346986,ENSP00000347710,ENSP00000362824,ENSP00000380044	CSNK1E,GSK3B,OGT,OPHN1,PRICKLE1,TLK2,USP7,WAC
GO:1901698	response to nitrogen compound	25	988	0.0405	ENSP00000218075,ENSP00000257430,ENSP00000265085,ENSP00000275034,ENSP00000278379,ENSP00000298552,ENSP00000307342,ENSP00000308725,ENSP00000324806,ENSP00000332116,ENSP00000334382,ENSP00000338185,ENSP00000344479,ENSP00000344546,ENSP00000349320,ENSP00000353362,ENSP00000358513,ENSP00000360608,ENSP00000362441,ENSP00000362824,ENSP00000379818,ENSP00000381412,ENSP00000382177,ENSP00000393097,ENSP00000444688	APC,ARID1B,ATP1A3,ATRX,CACNA1A,CACNA2D1,CAMK2A,CNR1,CPEB4,GABRA1,GABRB3,GLRA2,GRIN1,GRIN2A,GSK3B,HCN1,HOMER1,MYO5A,NR4A2,OGT,PDE4B,PHIP,PLCB1,SLC1A2,TSC1
GO:0032870	cellular response to hormone stimulus	17	585	0.0406	ENSP00000257430,ENSP00000264606,ENSP00000275034,ENSP00000283179,ENSP00000288135,ENSP00000325819,ENSP00000332164,ENSP00000338185,ENSP00000344479,ENSP00000344546,ENSP00000350815,ENSP00000380888,ENSP00000381412,ENSP00000382177,ENSP00000417335,ENSP00000429084,ENSP00000444688	APC,ARID1B,ATP1A3,CAMK2A,HDAC4,HNRNPU,KIT,MED13,MYO5A,NR2F1,NR3C2,NR4A2,PHIP,PLCB1,ROBO2,SLIT3,UBR5
GO:0000281	mitotic cytokinesis	4	50	0.0417	ENSP00000257430,ENSP00000280772,ENSP00000353590,ENSP00000480893	ANK3,APC,MYH10,SPAST
GO:0010389	regulation of G2/M transition of mitotic cell cycle	7	149	0.0427	ENSP00000263377,ENSP00000263710,ENSP00000310094,ENSP00000344314,ENSP00000348965,ENSP00000380044,ENSP00000395535	BRD4,CLASP1,CSNK1E,DYNC1H1,MECP2,OFD1,TAOK2
GO:0018107	peptidyl-threonine phosphorylation	5	80	0.0427	ENSP00000305355,ENSP00000324806,ENSP00000379098,ENSP00000381412,ENSP00000381932	CAMK2A,CAMK2B,DYRK1A,GSK3B,PRKCB
GO:0022402	cell cycle process	23	890	0.0431	ENSP00000161863,ENSP00000257430,ENSP00000263377,ENSP00000263710,ENSP00000268712,ENSP00000271715,ENSP00000280772,ENSP00000282516,ENSP00000305355,ENSP00000310094,ENSP00000338185,ENSP00000344314,ENSP00000348965,ENSP00000353590,ENSP00000362441,ENSP00000369716,ENSP00000380044,ENSP00000381412,ENSP00000386759,ENSP00000387170,ENSP00000395535,ENSP00000477213,ENSP00000480893	ANK3,APBB1,APC,ATRX,BRD4,CAMK2A,CHD3,CLASP1,CSNK1E,DYNC1H1,GIGYF2,MECP2,MYH10,NCOR1,NIPBL,OFD1,PLCB1,POGZ,PRKCB,SETD2,SPAST,TAOK2,YTHDC2
GO:0007628	adult walking behavior	3	26	0.0442	ENSP00000303540,ENSP00000360280,ENSP00000392028	CHD7,DAB1,SCN1A
GO:0033119	negative regulation of RNA splicing	3	26	0.0442	ENSP00000359216,ENSP00000381932,ENSP00000410584	CELF4,DYRK1A,PTBP2
GO:0034243	regulation of transcription elongation from RNA polymerase II promoter	3	26	0.0442	ENSP00000263377,ENSP00000283179,ENSP00000381053	BRD4,HNRNPU,ZMYND11
GO:1901016	regulation of potassium ion transmembrane transporter activity	4	51	0.0442	ENSP00000280772,ENSP00000288139,ENSP00000349588,ENSP00000355133	ANK2,ANK3,CACNA1D,NOS1AP
GO:0060840	artery development	5	81	0.0444	ENSP00000345064,ENSP00000351015,ENSP00000353590,ENSP00000392028,ENSP00000417335	CHD7,MYH10,NF1,PRICKLE1,ROBO2
GO:0015812	gamma-aminobutyric acid transport	2	8	0.0456	ENSP00000287766,ENSP00000351015	NF1,SLC6A1
GO:0021707	cerebellar granule cell differentiation	2	8	0.0456	ENSP00000347710,ENSP00000385142	NRXN1,OPHN1
GO:0021860	pyramidal neuron development	2	8	0.0456	ENSP00000339004,ENSP00000393066	FOXG1,SLC4A10
GO:0042048	olfactory behavior	2	8	0.0456	ENSP00000360608,ENSP00000392028	CHD7,GRIN1
GO:0071420	cellular response to histamine	2	8	0.0456	ENSP00000308725,ENSP00000393097	GABRA1,GABRB3
GO:0098903	regulation of membrane repolarization during action potential	2	8	0.0456	ENSP00000349320,ENSP00000355133	CACNA2D1,NOS1AP
GO:1902474	positive regulation of protein localization to synapse	2	8	0.0456	ENSP00000266546,ENSP00000305288	CLSTN3,NLGN2
GO:2000074	regulation of type B pancreatic cell development	2	8	0.0456	ENSP00000324806,ENSP00000371434	GSK3B,RFX3
GO:0051952	regulation of amine transport	5	82	0.046	ENSP00000222812,ENSP00000261205,ENSP00000358513,ENSP00000360806,ENSP00000362399	CNR1,KCNB1,STX1A,STXBP1,SYT1
GO:0007600	sensory perception	23	901	0.0482	ENSP00000267260,ENSP00000282516,ENSP00000288135,ENSP00000288139,ENSP00000303540,ENSP00000305288,ENSP00000308725,ENSP00000320025,ENSP00000333496,ENSP00000335592,ENSP00000344801,ENSP00000353414,ENSP00000354896,ENSP00000358513,ENSP00000360608,ENSP00000370078,ENSP00000379396,ENSP00000379818,ENSP00000382177,ENSP00000384823,ENSP00000392028,ENSP00000395535,ENSP00000428417	ATP2B2,CACNA1D,CACNB2,CHD7,CNR1,FBXO11,GABRA5,GABRB3,GRIN1,GRIN2A,GRM1,KCND2,KIT,MECP2,MYO5A,NAV2,NIPBL,NLGN2,PDE4A,RIMS1,SCN1A,SLC24A2,SRRM4
GO:0060548	negative regulation of cell death	24	953	0.0482	ENSP00000025008,ENSP00000265085,ENSP00000275034,ENSP00000288135,ENSP00000298552,ENSP00000307479,ENSP00000308725,ENSP00000324806,ENSP00000330572,ENSP00000335592,ENSP00000338283,ENSP00000342235,ENSP00000344479,ENSP00000354207,ENSP00000354478,ENSP00000360608,ENSP00000362399,ENSP00000381053,ENSP00000382840,ENSP00000386135,ENSP00000393596,ENSP00000395535,ENSP00000397026,ENSP00000484803	ARNT2,BIRC6,CPEB4,DAPK1,DDX3X,DLX1,ERBB4,FOXP1,GABRA5,GABRB3,GRIK2,GRIN1,GSK3B,KIT,MAPK8IP2,MECP2,NPAS2,NR4A2,NTRK3,PHIP,RB1CC1,STXBP1,TSC1,ZMYND11
GO:0032508	DNA duplex unwinding	4	53	0.0489	ENSP00000362441,ENSP00000369716,ENSP00000382840,ENSP00000382863	ATRX,CHD3,CHD8,DDX3X
GO:1903779	regulation of cardiac conduction	4	53	0.0489	ENSP00000306253,ENSP00000349588,ENSP00000353414,ENSP00000477999	ANK2,ATP2B2,ITPR1,NOS1
GO:1903532	positive regulation of secretion by cell	12	364	0.0494	ENSP00000222812,ENSP00000261205,ENSP00000263710,ENSP00000305288,ENSP00000321826,ENSP00000329797,ENSP00000352011,ENSP00000353590,ENSP00000360806,ENSP00000362399,ENSP00000429562,ENSP00000477213	APBB1,CACNA1G,CADM1,CLASP1,KCNB1,MYH10,NLGN2,STX1A,STXBP1,STXBP5,SYT1,UNC13A
