# Supplementary material for: Coupling of autism genes to tissue-wide expression and dysfunction of synapse, calcium signalling and transcriptional regulation
Source: PLoS One. 2020 Dec 18;15(12):e0242773. doi: 10.1371/journal.pone.0242773 (PMC7748153; doi:10.1371/journal.pone.0242773)
Supplement: S20 Table — (XLSX) [file pone.0242773.s039.xlsx]

## Sheet: 291 Mol Func (S20)
#term ID	term description	observed gene count	background gene count	false discovery rate	matching proteins in your network (IDs)	matching proteins in your network (labels)
GO:0005488	binding	253	11878	6.44e-20	ENSP00000025008,ENSP00000159111,ENSP00000161863,ENSP00000181839,ENSP00000218075,ENSP00000222812,ENSP00000236925,ENSP00000238018,ENSP00000238647,ENSP00000253401,ENSP00000254846,ENSP00000254976,ENSP00000257215,ENSP00000257430,ENSP00000259455,ENSP00000259605,ENSP00000261205,ENSP00000261609,ENSP00000261726,ENSP00000262043,ENSP00000262238,ENSP00000262367,ENSP00000262450,ENSP00000262895,ENSP00000263377…	AGAP1,ANK2,ANK3,ANKS1B,APBB1,APC,ARHGAP32,ARHGAP33,ARHGEF9,ARID1B,ARNT2,ASAP2,ASH1L,ASTN2,ATP1A3,ATP2B2,ATP8A1,ATRNL1,ATRX,AUTS2,BAZ2B,BCL11A,BRD4,BTAF1,CACNA1A,CACNA1B,CACNA1C,CACNA1D,CACNA1G,CACNA2D1,CACNA2D3,CACNB2,CADM1,CADM2,CAMK2A,CAMK2B,CAMSAP2,CAMTA1,CASK,CDC42BPB,CDH8,CDK13,CELF4,CHD3,CHD5,CHD7,CHD8,CIC,CLASP1,CLSTN2,CLSTN3,CNKSR2,CNR1,CNTN6,CNTNAP2,CPEB4,CREBBP,CSNK1E,CTCF,CTNNA2,CTNND2…
GO:0005515	protein binding	176	6605	8.86e-18	ENSP00000025008,ENSP00000161863,ENSP00000181839,ENSP00000222812,ENSP00000236925,ENSP00000253401,ENSP00000254846,ENSP00000254976,ENSP00000257430,ENSP00000259455,ENSP00000261205,ENSP00000261609,ENSP00000262238,ENSP00000262367,ENSP00000262450,ENSP00000262895,ENSP00000263377,ENSP00000263710,ENSP00000264606,ENSP00000265459,ENSP00000265773,ENSP00000266376,ENSP00000268712,ENSP00000270225,ENSP00000275034…	ANK2,ANK3,ANKS1B,APBB1,APC,ARHGAP33,ARHGEF9,ARNT2,ATP1A3,ATP2B2,ATRX,BCL11A,BRD4,CACNA1A,CACNA1B,CACNA1C,CACNA1D,CACNA1G,CACNB2,CADM1,CADM2,CAMK2A,CAMK2B,CAMSAP2,CASK,CDC42BPB,CDH8,CDK13,CHD5,CHD8,CLASP1,CNKSR2,CNTN6,CNTNAP2,CREBBP,CTNNA2,CTNND2,DAB1,DAPK1,DCUN1D1,DDX3X,DLG4,DLGAP1,DLGAP2,DLGAP3,DMD,DMXL2,DOCK4,DPP10,DPYSL2,DPYSL3,DST,DYNC1H1,DYRK1A,EHMT1,EP400,EPHB2,ERBB4,EXOC5,EXT1,FGD1,FOXP1,G…
GO:0022839	ion gated channel activity	33	329	1.2e-14	ENSP00000218075,ENSP00000262895,ENSP00000264318,ENSP00000266376,ENSP00000286628,ENSP00000288139,ENSP00000303540,ENSP00000306253,ENSP00000307342,ENSP00000308725,ENSP00000319591,ENSP00000320025,ENSP00000330148,ENSP00000333496,ENSP00000335592,ENSP00000346534,ENSP00000349320,ENSP00000352011,ENSP00000352035,ENSP00000353362,ENSP00000359337,ENSP00000360423,ENSP00000360608,ENSP00000360806,ENSP00000364586…	CACNA1A,CACNA1B,CACNA1C,CACNA1D,CACNA1G,CACNA2D1,CACNA2D3,CACNB2,DLG4,GABRA1,GABRA3,GABRA4,GABRA5,GABRB3,GLRA2,GRIA1,GRID1,GRIK2,GRIK5,GRIN1,GRIN2A,GRIN2B,HCN1,ITPR1,KCNB1,KCND2,KCND3,KCNMA1,KCNQ2,KCNQ3,SCN1A,SCN2A,SCN8A
GO:0005216	ion channel activity	34	423	1.07e-12	ENSP00000218075,ENSP00000262895,ENSP00000264318,ENSP00000266376,ENSP00000286628,ENSP00000288139,ENSP00000303540,ENSP00000306253,ENSP00000307342,ENSP00000308725,ENSP00000319591,ENSP00000320025,ENSP00000330148,ENSP00000333496,ENSP00000335592,ENSP00000344801,ENSP00000346534,ENSP00000349320,ENSP00000352011,ENSP00000352035,ENSP00000353362,ENSP00000359337,ENSP00000360423,ENSP00000360608,ENSP00000360806…	CACNA1A,CACNA1B,CACNA1C,CACNA1D,CACNA1G,CACNA2D1,CACNA2D3,CACNB2,DLG4,GABRA1,GABRA3,GABRA4,GABRA5,GABRB3,GLRA2,GRIA1,GRID1,GRIK2,GRIK5,GRIN1,GRIN2A,GRIN2B,HCN1,ITPR1,KCNB1,KCND2,KCND3,KCNMA1,KCNQ2,KCNQ3,SCN1A,SCN2A,SCN8A,SLC24A2
GO:0046873	metal ion transmembrane transporter activity	32	458	1.35e-10	ENSP00000233535,ENSP00000262895,ENSP00000266376,ENSP00000278379,ENSP00000286628,ENSP00000287766,ENSP00000288139,ENSP00000303540,ENSP00000306253,ENSP00000307342,ENSP00000319591,ENSP00000320025,ENSP00000333496,ENSP00000344801,ENSP00000346534,ENSP00000349320,ENSP00000352011,ENSP00000352035,ENSP00000353362,ENSP00000353414,ENSP00000360423,ENSP00000360608,ENSP00000360806,ENSP00000364586,ENSP00000373648…	ATP1A3,ATP2B2,CACNA1A,CACNA1B,CACNA1C,CACNA1D,CACNA1G,CACNA2D1,CACNA2D3,CACNB2,GRIK2,GRIK5,GRIN1,GRIN2A,GRIN2B,HCN1,ITPR1,KCNB1,KCND2,KCND3,KCNMA1,KCNQ2,KCNQ3,SCN1A,SCN2A,SCN8A,SLC12A5,SLC1A2,SLC24A2,SLC30A3,SLC4A10,SLC6A1
GO:0005261	cation channel activity	26	316	5.79e-10	ENSP00000262895,ENSP00000266376,ENSP00000286628,ENSP00000288139,ENSP00000303540,ENSP00000306253,ENSP00000307342,ENSP00000319591,ENSP00000320025,ENSP00000333496,ENSP00000344801,ENSP00000346534,ENSP00000349320,ENSP00000352011,ENSP00000352035,ENSP00000353362,ENSP00000360423,ENSP00000360608,ENSP00000360806,ENSP00000364586,ENSP00000373648,ENSP00000379818,ENSP00000397026,ENSP00000419101,ENSP00000428994…	CACNA1A,CACNA1B,CACNA1C,CACNA1D,CACNA1G,CACNA2D1,CACNA2D3,CACNB2,GRIA1,GRIK2,GRIK5,GRIN1,GRIN2A,GRIN2B,HCN1,ITPR1,KCNB1,KCND2,KCND3,KCNMA1,KCNQ2,KCNQ3,SCN1A,SCN2A,SCN8A,SLC24A2
GO:0005244	voltage-gated ion channel activity	21	198	7.62e-10	ENSP00000266376,ENSP00000286628,ENSP00000288139,ENSP00000303540,ENSP00000307342,ENSP00000319591,ENSP00000320025,ENSP00000333496,ENSP00000346534,ENSP00000349320,ENSP00000352011,ENSP00000352035,ENSP00000353362,ENSP00000360423,ENSP00000360608,ENSP00000360806,ENSP00000364586,ENSP00000373648,ENSP00000379818,ENSP00000419101,ENSP00000477455	CACNA1A,CACNA1B,CACNA1C,CACNA1D,CACNA1G,CACNA2D1,CACNA2D3,CACNB2,GRIN1,GRIN2A,GRIN2B,HCN1,KCNB1,KCND2,KCND3,KCNMA1,KCNQ2,KCNQ3,SCN1A,SCN2A,SCN8A
GO:0015318	inorganic molecular entity transmembrane transporter activity	42	832	7.62e-10	ENSP00000218075,ENSP00000233535,ENSP00000262895,ENSP00000264318,ENSP00000266376,ENSP00000278379,ENSP00000286628,ENSP00000287766,ENSP00000288139,ENSP00000303540,ENSP00000306253,ENSP00000307342,ENSP00000308725,ENSP00000319591,ENSP00000320025,ENSP00000330148,ENSP00000333496,ENSP00000335592,ENSP00000344801,ENSP00000346534,ENSP00000349320,ENSP00000352011,ENSP00000352035,ENSP00000353362,ENSP00000353414…	ATP1A3,ATP2B2,ATP8A1,CACNA1A,CACNA1B,CACNA1C,CACNA1D,CACNA1G,CACNA2D1,CACNA2D3,CACNB2,DLG4,GABRA1,GABRA3,GABRA4,GABRA5,GABRB3,GLRA2,GRIA1,GRID1,GRIK2,GRIK5,GRIN1,GRIN2A,GRIN2B,HCN1,ITPR1,KCNB1,KCND2,KCND3,KCNMA1,KCNQ2,KCNQ3,SCN1A,SCN2A,SCN8A,SLC12A5,SLC1A2,SLC24A2,SLC30A3,SLC4A10,SLC6A1
GO:0003682	chromatin binding	31	501	3.48e-09	ENSP00000254846,ENSP00000262367,ENSP00000263377,ENSP00000264010,ENSP00000264606,ENSP00000265773,ENSP00000282516,ENSP00000283179,ENSP00000283268,ENSP00000305355,ENSP00000309555,ENSP00000338629,ENSP00000341280,ENSP00000344087,ENSP00000346986,ENSP00000354478,ENSP00000354522,ENSP00000362441,ENSP00000367203,ENSP00000374213,ENSP00000376204,ENSP00000381053,ENSP00000382204,ENSP00000382863,ENSP00000386049…	APBB1,ASH1L,ATRX,AUTS2,BRD4,CHD7,CHD8,CIC,CREBBP,CTCF,DLX1,EP400,FEZF2,HCFC1,HDAC4,HNRNPU,JARID2,JMJD1C,KDM6A,KDM6B,MBD5,MECP2,NIPBL,NSD1,PRKCB,RERE,SATB2,SMARCA2,TOP1,WAC,ZMYND11
GO:0015075	ion transmembrane transporter activity	42	884	3.48e-09	ENSP00000218075,ENSP00000233535,ENSP00000262895,ENSP00000264318,ENSP00000266376,ENSP00000278379,ENSP00000286628,ENSP00000287766,ENSP00000288139,ENSP00000303540,ENSP00000306253,ENSP00000307342,ENSP00000308725,ENSP00000319591,ENSP00000320025,ENSP00000330148,ENSP00000333496,ENSP00000335592,ENSP00000344801,ENSP00000346534,ENSP00000349320,ENSP00000352011,ENSP00000352035,ENSP00000353362,ENSP00000353414…	ATP1A3,ATP2B2,ATP8A1,CACNA1A,CACNA1B,CACNA1C,CACNA1D,CACNA1G,CACNA2D1,CACNA2D3,CACNB2,DLG4,GABRA1,GABRA3,GABRA4,GABRA5,GABRB3,GLRA2,GRIA1,GRID1,GRIK2,GRIK5,GRIN1,GRIN2A,GRIN2B,HCN1,ITPR1,KCNB1,KCND2,KCND3,KCNMA1,KCNQ2,KCNQ3,SCN1A,SCN2A,SCN8A,SLC12A5,SLC1A2,SLC24A2,SLC30A3,SLC4A10,SLC6A1
GO:0022890	inorganic cation transmembrane transporter activity	34	598	3.48e-09	ENSP00000233535,ENSP00000262895,ENSP00000266376,ENSP00000278379,ENSP00000286628,ENSP00000287766,ENSP00000288139,ENSP00000303540,ENSP00000306253,ENSP00000307342,ENSP00000319591,ENSP00000320025,ENSP00000333496,ENSP00000344801,ENSP00000346534,ENSP00000349320,ENSP00000352011,ENSP00000352035,ENSP00000353362,ENSP00000353414,ENSP00000360423,ENSP00000360608,ENSP00000360806,ENSP00000364586,ENSP00000371084…	ATP1A3,ATP2B2,ATP8A1,CACNA1A,CACNA1B,CACNA1C,CACNA1D,CACNA1G,CACNA2D1,CACNA2D3,CACNB2,GRIA1,GRIK2,GRIK5,GRIN1,GRIN2A,GRIN2B,HCN1,ITPR1,KCNB1,KCND2,KCND3,KCNMA1,KCNQ2,KCNQ3,SCN1A,SCN2A,SCN8A,SLC12A5,SLC1A2,SLC24A2,SLC30A3,SLC4A10,SLC6A1
GO:0022843	voltage-gated cation channel activity	17	142	8.61e-09	ENSP00000266376,ENSP00000286628,ENSP00000288139,ENSP00000307342,ENSP00000319591,ENSP00000320025,ENSP00000333496,ENSP00000349320,ENSP00000352011,ENSP00000352035,ENSP00000353362,ENSP00000360423,ENSP00000360608,ENSP00000360806,ENSP00000373648,ENSP00000379818,ENSP00000477455	CACNA1A,CACNA1B,CACNA1C,CACNA1D,CACNA1G,CACNA2D1,CACNB2,GRIN1,GRIN2A,GRIN2B,HCN1,KCNB1,KCND2,KCND3,KCNMA1,KCNQ2,KCNQ3
GO:0005230	extracellular ligand-gated ion channel activity	13	76	2.34e-08	ENSP00000218075,ENSP00000262895,ENSP00000264318,ENSP00000308725,ENSP00000330148,ENSP00000335592,ENSP00000359337,ENSP00000360608,ENSP00000379818,ENSP00000393097,ENSP00000397026,ENSP00000428994,ENSP00000477455	GABRA1,GABRA3,GABRA4,GABRA5,GABRB3,GLRA2,GRIA1,GRID1,GRIK2,GRIK5,GRIN1,GRIN2A,GRIN2B
GO:0015276	ligand-gated ion channel activity	16	140	4.68e-08	ENSP00000218075,ENSP00000262895,ENSP00000264318,ENSP00000306253,ENSP00000307342,ENSP00000308725,ENSP00000330148,ENSP00000335592,ENSP00000359337,ENSP00000360608,ENSP00000379818,ENSP00000382428,ENSP00000393097,ENSP00000397026,ENSP00000428994,ENSP00000477455	DLG4,GABRA1,GABRA3,GABRA4,GABRA5,GABRB3,GLRA2,GRIA1,GRID1,GRIK2,GRIK5,GRIN1,GRIN2A,GRIN2B,HCN1,ITPR1
GO:0043167	ion binding	139	6066	7.75e-08	ENSP00000159111,ENSP00000161863,ENSP00000181839,ENSP00000218075,ENSP00000238018,ENSP00000238647,ENSP00000254846,ENSP00000257215,ENSP00000259605,ENSP00000261205,ENSP00000261609,ENSP00000262043,ENSP00000262238,ENSP00000262367,ENSP00000262450,ENSP00000264010,ENSP00000264606,ENSP00000265085,ENSP00000265271,ENSP00000265459,ENSP00000265773,ENSP00000265990,ENSP00000266376,ENSP00000266546,ENSP00000271715…	AGAP1,ARHGAP32,ARHGAP33,ASAP2,ASH1L,ASTN2,ATP1A3,ATP2B2,ATP8A1,ATRX,BAZ2B,BCL11A,BTAF1,CACNA1A,CACNA1B,CACNA1C,CACNA1D,CACNA2D1,CACNA2D3,CAMK2A,CAMK2B,CASK,CDC42BPB,CDH8,CDK13,CHD3,CHD5,CHD7,CHD8,CLSTN2,CLSTN3,CPEB4,CREBBP,CSNK1E,CTCF,DAGLA,DAPK1,DDX3X,DMD,DPYSL3,DST,DYNC1H1,DYRK1A,EHMT1,EP400,EPHB2,ERBB4,EXT1,FBXO11,FEZF2,FGD1,FOXP1,FRMPD4,GAD1,GALNT13,GAP43,GDA,GLRA2,GPHN,GRIN1,GRIN2A,GRIN2B,GS…
GO:0005516	calmodulin binding	18	194	8.03e-08	ENSP00000236925,ENSP00000261205,ENSP00000266376,ENSP00000338185,ENSP00000352035,ENSP00000353414,ENSP00000353508,ENSP00000353590,ENSP00000360608,ENSP00000367408,ENSP00000373648,ENSP00000377372,ENSP00000379098,ENSP00000381412,ENSP00000382177,ENSP00000386135,ENSP00000429562,ENSP00000477999	ATP2B2,CACNA1C,CAMK2A,CAMK2B,CAMSAP2,CASK,DAPK1,GAP43,GRIN1,KCNQ2,KCNQ3,MAP2,MYH10,MYO5A,NOS1,PLCB1,SYT1,UNC13A
GO:0030594	neurotransmitter receptor activity	14	107	8.86e-08	ENSP00000218075,ENSP00000259455,ENSP00000262895,ENSP00000264318,ENSP00000308725,ENSP00000330148,ENSP00000354896,ENSP00000359337,ENSP00000360608,ENSP00000379818,ENSP00000393097,ENSP00000397026,ENSP00000428994,ENSP00000477455	GABBR2,GABRA1,GABRA3,GABRA4,GABRB3,GLRA2,GRIA1,GRID1,GRIK2,GRIK5,GRIN1,GRIN2A,GRIN2B,GRM1
GO:0022824	transmitter-gated ion channel activity	10	50	4.41e-07	ENSP00000218075,ENSP00000262895,ENSP00000308725,ENSP00000330148,ENSP00000360608,ENSP00000379818,ENSP00000393097,ENSP00000397026,ENSP00000428994,ENSP00000477455	GABRA1,GABRB3,GLRA2,GRIA1,GRID1,GRIK2,GRIK5,GRIN1,GRIN2A,GRIN2B
GO:0008092	cytoskeletal protein binding	37	882	6.8e-07	ENSP00000222812,ENSP00000236925,ENSP00000257430,ENSP00000263710,ENSP00000266376,ENSP00000280772,ENSP00000283179,ENSP00000286628,ENSP00000288139,ENSP00000295987,ENSP00000307959,ENSP00000309539,ENSP00000320025,ENSP00000324806,ENSP00000330572,ENSP00000332116,ENSP00000343690,ENSP00000344314,ENSP00000347710,ENSP00000349588,ENSP00000352035,ENSP00000353508,ENSP00000353590,ENSP00000354923,ENSP00000356224…	ANK2,ANK3,APBB1,APC,CACNA1C,CACNA1D,CACNB2,CAMK2B,CAMSAP2,CLASP1,CTNNA2,DMD,DPYSL2,DPYSL3,DST,DYRK1A,GSK3B,HNRNPU,KATNAL1,KCNMA1,KCNQ2,KIF21B,KIF5C,MAP2,MAPK8IP2,MYH10,MYO5A,NRCAM,OFD1,OPHN1,PDE4B,SETD2,SPAST,STX1A,SYN1,SYNE1,WASF1
GO:0008066	glutamate receptor activity	8	27	8.24e-07	ENSP00000262895,ENSP00000330148,ENSP00000354896,ENSP00000360608,ENSP00000379818,ENSP00000397026,ENSP00000428994,ENSP00000477455	GRIA1,GRID1,GRIK2,GRIK5,GRIN1,GRIN2A,GRIN2B,GRM1
GO:0015085	calcium ion transmembrane transporter activity	14	135	1.05e-06	ENSP00000266376,ENSP00000288139,ENSP00000306253,ENSP00000320025,ENSP00000344801,ENSP00000349320,ENSP00000352011,ENSP00000353362,ENSP00000353414,ENSP00000360423,ENSP00000360608,ENSP00000379818,ENSP00000419101,ENSP00000477455	ATP2B2,CACNA1A,CACNA1B,CACNA1C,CACNA1D,CACNA1G,CACNA2D1,CACNA2D3,CACNB2,GRIN1,GRIN2A,GRIN2B,ITPR1,SLC24A2
GO:0005262	calcium channel activity	13	114	1.13e-06	ENSP00000266376,ENSP00000288139,ENSP00000306253,ENSP00000320025,ENSP00000344801,ENSP00000349320,ENSP00000352011,ENSP00000353362,ENSP00000360423,ENSP00000360608,ENSP00000379818,ENSP00000419101,ENSP00000477455	CACNA1A,CACNA1B,CACNA1C,CACNA1D,CACNA1G,CACNA2D1,CACNA2D3,CACNB2,GRIN1,GRIN2A,GRIN2B,ITPR1,SLC24A2
GO:0004970	ionotropic glutamate receptor activity	7	19	1.62e-06	ENSP00000262895,ENSP00000330148,ENSP00000360608,ENSP00000379818,ENSP00000397026,ENSP00000428994,ENSP00000477455	GRIA1,GRID1,GRIK2,GRIK5,GRIN1,GRIN2A,GRIN2B
GO:0005234	extracellularly glutamate-gated ion channel activity	7	19	1.62e-06	ENSP00000262895,ENSP00000330148,ENSP00000360608,ENSP00000379818,ENSP00000397026,ENSP00000428994,ENSP00000477455	GRIA1,GRID1,GRIK2,GRIK5,GRIN1,GRIN2A,GRIN2B
GO:0005215	transporter activity	43	1223	4.8e-06	ENSP00000218075,ENSP00000233535,ENSP00000262895,ENSP00000264318,ENSP00000266376,ENSP00000278379,ENSP00000286628,ENSP00000287766,ENSP00000288139,ENSP00000295987,ENSP00000303540,ENSP00000306253,ENSP00000307342,ENSP00000308725,ENSP00000319591,ENSP00000320025,ENSP00000330148,ENSP00000333496,ENSP00000335592,ENSP00000344801,ENSP00000346534,ENSP00000349320,ENSP00000352011,ENSP00000352035,ENSP00000353362…	ATP1A3,ATP2B2,ATP8A1,CACNA1A,CACNA1B,CACNA1C,CACNA1D,CACNA1G,CACNA2D1,CACNA2D3,CACNB2,DLG4,GABRA1,GABRA3,GABRA4,GABRA5,GABRB3,GLRA2,GRIA1,GRID1,GRIK2,GRIK5,GRIN1,GRIN2A,GRIN2B,HCN1,ITPR1,KCNB1,KCND2,KCND3,KCNMA1,KCNQ2,KCNQ3,SCN1A,SCN2A,SCN8A,SLC12A5,SLC1A2,SLC24A2,SLC30A3,SLC4A10,SLC6A1,SYN1
GO:0032559	adenyl ribonucleotide binding	49	1514	6.67e-06	ENSP00000161863,ENSP00000181839,ENSP00000262450,ENSP00000265773,ENSP00000265990,ENSP00000283179,ENSP00000288135,ENSP00000295987,ENSP00000305355,ENSP00000307342,ENSP00000310094,ENSP00000316512,ENSP00000324806,ENSP00000332116,ENSP00000339299,ENSP00000342235,ENSP00000346534,ENSP00000348965,ENSP00000353414,ENSP00000353590,ENSP00000354207,ENSP00000354522,ENSP00000355237,ENSP00000360423,ENSP00000362441…	ATP1A3,ATP2B2,ATP8A1,ATRX,BTAF1,CACNA1B,CAMK2A,CAMK2B,CASK,CDC42BPB,CDK13,CHD3,CHD5,CHD7,CHD8,CSNK1E,DAPK1,DDX3X,DYNC1H1,DYRK1A,EP400,EPHB2,ERBB4,GPHN,GSK3B,HCN1,HNRNPU,KATNAL1,KIF21B,KIF5C,KIT,MARK1,MYH10,MYO5A,NAV2,NTRK3,PDE4A,PDE4B,PRKCB,RAPGEF4,SCN8A,SMARCA2,SPAST,SYN1,TAOK2,TLK2,TOP1,TRIO,YTHDC2
GO:0044325	ion channel binding	12	120	1.14e-05	ENSP00000222812,ENSP00000280772,ENSP00000316454,ENSP00000319591,ENSP00000332116,ENSP00000334382,ENSP00000349588,ENSP00000360806,ENSP00000361769,ENSP00000376855,ENSP00000428417,ENSP00000477999	ANK2,ANK3,DPP10,HOMER1,KCNB1,KCND3,NOS1,PACS1,PDE4B,RIMS1,RIMS3,STX1A
GO:0046872	metal ion binding	97	4087	1.32e-05	ENSP00000159111,ENSP00000218075,ENSP00000238018,ENSP00000238647,ENSP00000254846,ENSP00000257215,ENSP00000259605,ENSP00000261205,ENSP00000261609,ENSP00000262043,ENSP00000262238,ENSP00000262367,ENSP00000262450,ENSP00000264010,ENSP00000264606,ENSP00000265085,ENSP00000265271,ENSP00000265459,ENSP00000266376,ENSP00000266546,ENSP00000271715,ENSP00000277225,ENSP00000278379,ENSP00000281419,ENSP00000283268…	AGAP1,ASAP2,ASH1L,ASTN2,ATP1A3,ATP2B2,ATP8A1,ATRX,BAZ2B,BCL11A,CACNA1A,CACNA1B,CACNA1C,CACNA1D,CACNA2D1,CACNA2D3,CAMK2A,CDC42BPB,CDH8,CHD3,CHD5,CLSTN2,CLSTN3,CPEB4,CREBBP,CTCF,DAGLA,DMD,DST,EHMT1,EXT1,FBXO11,FEZF2,FGD1,FOXP1,GALNT13,GDA,GLRA2,GPHN,GRIN1,GRIN2A,GRIN2B,HDAC4,HERC2,IRF2BPL,ITPR1,JMJD1C,KAT6A,KCND2,KCND3,KCNMA1,KDM4B,KDM6A,KDM6B,KIT,MARK1,MYO5A,MYT1L,NOS1,NPAS2,NR2F1,NR3C2,NR4A2,NRXN…
GO:0008144	drug binding	52	1710	1.57e-05	ENSP00000161863,ENSP00000181839,ENSP00000218075,ENSP00000262450,ENSP00000265773,ENSP00000265990,ENSP00000283179,ENSP00000288135,ENSP00000295987,ENSP00000305355,ENSP00000310094,ENSP00000316512,ENSP00000324806,ENSP00000339299,ENSP00000342235,ENSP00000346534,ENSP00000348965,ENSP00000350928,ENSP00000353414,ENSP00000353590,ENSP00000354207,ENSP00000354522,ENSP00000355237,ENSP00000358513,ENSP00000360423…	ATP1A3,ATP2B2,ATP8A1,ATRX,BTAF1,CACNA1B,CAMK2A,CAMK2B,CASK,CDC42BPB,CDK13,CHD3,CHD5,CHD7,CHD8,CNR1,CSNK1E,DAPK1,DDX3X,DYNC1H1,DYRK1A,EP400,EPHB2,ERBB4,GABRA1,GAD1,GLRA2,GPHN,GRIN1,GRIN2B,GSK3B,HNRNPU,KATNAL1,KIF21B,KIF5C,KIT,MARK1,MYH10,MYO5A,NAV2,NOS1,NTRK3,PRKCB,SCN8A,SMARCA2,SPAST,SYN1,TAOK2,TLK2,TOP1,TRIO,YTHDC2
GO:0043169	cation binding	98	4170	1.68e-05	ENSP00000159111,ENSP00000218075,ENSP00000238018,ENSP00000238647,ENSP00000254846,ENSP00000257215,ENSP00000259605,ENSP00000261205,ENSP00000261609,ENSP00000262043,ENSP00000262238,ENSP00000262367,ENSP00000262450,ENSP00000264010,ENSP00000264606,ENSP00000265085,ENSP00000265271,ENSP00000265459,ENSP00000266376,ENSP00000266546,ENSP00000271715,ENSP00000277225,ENSP00000278379,ENSP00000281419,ENSP00000283268…	AGAP1,ASAP2,ASH1L,ASTN2,ATP1A3,ATP2B2,ATP8A1,ATRX,BAZ2B,BCL11A,CACNA1A,CACNA1B,CACNA1C,CACNA1D,CACNA2D1,CACNA2D3,CAMK2A,CDC42BPB,CDH8,CHD3,CHD5,CLSTN2,CLSTN3,CPEB4,CREBBP,CTCF,DAGLA,DMD,DST,EHMT1,EXT1,FBXO11,FEZF2,FGD1,FOXP1,GALNT13,GDA,GLRA2,GPHN,GRIN1,GRIN2A,GRIN2B,HDAC4,HERC2,IRF2BPL,ITPR1,JMJD1C,KAT6A,KCND2,KCND3,KCNMA1,KDM4B,KDM6A,KDM6B,KIT,MARK1,MYO5A,MYT1L,NF1,NOS1,NPAS2,NR2F1,NR3C2,NR4A2,…
GO:0005231	excitatory extracellular ligand-gated ion channel activity	8	49	3.06e-05	ENSP00000218075,ENSP00000262895,ENSP00000330148,ENSP00000360608,ENSP00000379818,ENSP00000397026,ENSP00000428994,ENSP00000477455	GLRA2,GRIA1,GRID1,GRIK2,GRIK5,GRIN1,GRIN2A,GRIN2B
GO:0017075	syntaxin-1 binding	6	20	3.06e-05	ENSP00000254976,ENSP00000261205,ENSP00000321826,ENSP00000362399,ENSP00000386135,ENSP00000429562	DAPK1,SNAP25,STXBP1,STXBP5,SYT1,UNC13A
GO:0043168	anion binding	70	2696	3.92e-05	ENSP00000161863,ENSP00000181839,ENSP00000218075,ENSP00000261205,ENSP00000262450,ENSP00000265773,ENSP00000265990,ENSP00000283179,ENSP00000288135,ENSP00000295888,ENSP00000295987,ENSP00000305355,ENSP00000306253,ENSP00000307342,ENSP00000307634,ENSP00000310094,ENSP00000310561,ENSP00000316512,ENSP00000320038,ENSP00000324806,ENSP00000332116,ENSP00000338185,ENSP00000339299,ENSP00000342235,ENSP00000343690…	AGAP1,ARHGAP32,ARHGAP33,ASTN2,ATP1A3,ATP2B2,ATP8A1,ATRX,BTAF1,CACNA1B,CAMK2A,CAMK2B,CASK,CDC42BPB,CDK13,CHD3,CHD5,CHD7,CHD8,CSNK1E,DAPK1,DDX3X,DPYSL3,DYNC1H1,DYRK1A,EP400,EPHB2,ERBB4,FRMPD4,GAD1,GAP43,GLRA2,GPHN,GRIN1,GRIN2B,GSK3B,HCN1,HNRNPU,ITPR1,KATNAL1,KIF21B,KIF5C,KIT,MARK1,MYH10,MYO5A,NAV2,NF1,NOS1,NTRK3,OGT,OPHN1,PDE4A,PDE4B,PLCB1,PRKCB,RAPGEF4,SCN8A,SMARCA2,SPAST,SYN1,SYT1,SYT17,TAOK2,TLK…
GO:0016917	GABA receptor activity	6	22	4.55e-05	ENSP00000259455,ENSP00000264318,ENSP00000308725,ENSP00000335592,ENSP00000359337,ENSP00000393097	GABBR2,GABRA1,GABRA3,GABRA4,GABRA5,GABRB3
GO:0005524	ATP binding	45	1462	6.22e-05	ENSP00000161863,ENSP00000181839,ENSP00000262450,ENSP00000265773,ENSP00000265990,ENSP00000283179,ENSP00000288135,ENSP00000295987,ENSP00000305355,ENSP00000310094,ENSP00000316512,ENSP00000324806,ENSP00000339299,ENSP00000342235,ENSP00000346534,ENSP00000348965,ENSP00000353414,ENSP00000353590,ENSP00000354207,ENSP00000354522,ENSP00000355237,ENSP00000360423,ENSP00000362441,ENSP00000363763,ENSP00000367408…	ATP1A3,ATP2B2,ATP8A1,ATRX,BTAF1,CACNA1B,CAMK2A,CAMK2B,CASK,CDC42BPB,CDK13,CHD3,CHD5,CHD7,CHD8,CSNK1E,DAPK1,DDX3X,DYNC1H1,DYRK1A,EP400,EPHB2,ERBB4,GPHN,GSK3B,HNRNPU,KATNAL1,KIF21B,KIF5C,KIT,MARK1,MYH10,MYO5A,NAV2,NTRK3,PRKCB,SCN8A,SMARCA2,SPAST,SYN1,TAOK2,TLK2,TOP1,TRIO,YTHDC2
GO:0044212	transcription regulatory region DNA binding	31	829	6.22e-05	ENSP00000181839,ENSP00000261726,ENSP00000262238,ENSP00000262367,ENSP00000264010,ENSP00000264606,ENSP00000265773,ENSP00000268712,ENSP00000283179,ENSP00000283268,ENSP00000307479,ENSP00000323074,ENSP00000325819,ENSP00000338283,ENSP00000338774,ENSP00000341280,ENSP00000342235,ENSP00000344479,ENSP00000354478,ENSP00000354522,ENSP00000367203,ENSP00000370340,ENSP00000371434,ENSP00000374205,ENSP00000381053…	ARNT2,BCL11A,CDK13,CHD7,CREBBP,CTCF,CUX2,DLX1,ERBB4,FEZF2,HDAC4,HNRNPU,JARID2,JMJD1C,KDM6A,MEIS2,NCOR1,NFIB,NPAS2,NR2F1,NR4A2,NSD1,RAI1,RFX3,SATB2,SMARCA2,TBR1,TCF4,TOP1,YY1,ZMYND11
GO:0005245	voltage-gated calcium channel activity	7	40	7.94e-05	ENSP00000266376,ENSP00000288139,ENSP00000320025,ENSP00000349320,ENSP00000352011,ENSP00000353362,ENSP00000360423	CACNA1A,CACNA1B,CACNA1C,CACNA1D,CACNA1G,CACNA2D1,CACNB2
GO:0097109	neuroligin family protein binding	4	5	8.12e-05	ENSP00000265459,ENSP00000382428,ENSP00000385142,ENSP00000451648	DLG4,NRXN1,NRXN2,NRXN3
GO:0005272	sodium channel activity	7	45	0.00015	ENSP00000262895,ENSP00000303540,ENSP00000307342,ENSP00000346534,ENSP00000352011,ENSP00000364586,ENSP00000397026	CACNA1G,GRIK2,GRIK5,HCN1,SCN1A,SCN2A,SCN8A
GO:0015077	monovalent inorganic cation transmembrane transporter activity	19	390	0.00015	ENSP00000262895,ENSP00000278379,ENSP00000286628,ENSP00000287766,ENSP00000303540,ENSP00000307342,ENSP00000319591,ENSP00000333496,ENSP00000344801,ENSP00000346534,ENSP00000352011,ENSP00000352035,ENSP00000360806,ENSP00000364586,ENSP00000373648,ENSP00000387694,ENSP00000393066,ENSP00000397026,ENSP00000444688	ATP1A3,CACNA1G,GRIK2,GRIK5,HCN1,KCNB1,KCND2,KCND3,KCNMA1,KCNQ2,KCNQ3,SCN1A,SCN2A,SCN8A,SLC12A5,SLC1A2,SLC24A2,SLC4A10,SLC6A1
GO:0015081	sodium ion transmembrane transporter activity	12	164	0.00017	ENSP00000262895,ENSP00000278379,ENSP00000287766,ENSP00000303540,ENSP00000307342,ENSP00000344801,ENSP00000346534,ENSP00000352011,ENSP00000364586,ENSP00000393066,ENSP00000397026,ENSP00000444688	ATP1A3,CACNA1G,GRIK2,GRIK5,HCN1,SCN1A,SCN2A,SCN8A,SLC1A2,SLC24A2,SLC4A10,SLC6A1
GO:0015079	potassium ion transmembrane transporter activity	12	166	0.00018	ENSP00000262895,ENSP00000286628,ENSP00000307342,ENSP00000319591,ENSP00000333496,ENSP00000344801,ENSP00000352035,ENSP00000360806,ENSP00000373648,ENSP00000387694,ENSP00000397026,ENSP00000444688	ATP1A3,GRIK2,GRIK5,HCN1,KCNB1,KCND2,KCND3,KCNMA1,KCNQ2,KCNQ3,SLC12A5,SLC24A2
GO:0000987	proximal promoter sequence-specific DNA binding	21	475	0.0002	ENSP00000261726,ENSP00000262238,ENSP00000262367,ENSP00000264010,ENSP00000264606,ENSP00000283179,ENSP00000283268,ENSP00000307479,ENSP00000325819,ENSP00000338774,ENSP00000344479,ENSP00000354522,ENSP00000367203,ENSP00000370340,ENSP00000371434,ENSP00000374205,ENSP00000381382,ENSP00000392028,ENSP00000395929,ENSP00000401112,ENSP00000453793	ARNT2,BCL11A,CHD7,CREBBP,CTCF,CUX2,FEZF2,HDAC4,HNRNPU,KDM6A,MEIS2,NFIB,NR2F1,NR4A2,NSD1,RFX3,SATB2,TBR1,TCF4,TOP1,YY1
GO:0032553	ribonucleotide binding	51	1868	0.00028	ENSP00000161863,ENSP00000181839,ENSP00000262450,ENSP00000265773,ENSP00000265990,ENSP00000283179,ENSP00000288135,ENSP00000295987,ENSP00000305355,ENSP00000307342,ENSP00000307634,ENSP00000310094,ENSP00000316512,ENSP00000324806,ENSP00000332116,ENSP00000339299,ENSP00000342235,ENSP00000346534,ENSP00000348965,ENSP00000353414,ENSP00000353590,ENSP00000354207,ENSP00000354522,ENSP00000355237,ENSP00000360423…	AGAP1,ATP1A3,ATP2B2,ATP8A1,ATRX,BTAF1,CACNA1B,CAMK2A,CAMK2B,CASK,CDC42BPB,CDK13,CHD3,CHD5,CHD7,CHD8,CSNK1E,DAPK1,DDX3X,DYNC1H1,DYRK1A,EP400,EPHB2,ERBB4,GPHN,GSK3B,HCN1,HNRNPU,KATNAL1,KIF21B,KIF5C,KIT,MARK1,MYH10,MYO5A,NAV2,NOS1,NTRK3,PDE4A,PDE4B,PRKCB,RAPGEF4,SCN8A,SMARCA2,SPAST,SYN1,TAOK2,TLK2,TOP1,TRIO,YTHDC2
GO:0004386	helicase activity	11	147	0.00029	ENSP00000161863,ENSP00000262450,ENSP00000265773,ENSP00000265990,ENSP00000362441,ENSP00000369716,ENSP00000374213,ENSP00000379396,ENSP00000382840,ENSP00000382863,ENSP00000392028	ATRX,BTAF1,CHD3,CHD5,CHD7,CHD8,DDX3X,EP400,NAV2,SMARCA2,YTHDC2
GO:0004890	GABA-A receptor activity	5	19	0.00029	ENSP00000264318,ENSP00000308725,ENSP00000335592,ENSP00000359337,ENSP00000393097	GABRA1,GABRA3,GABRA4,GABRA5,GABRB3
GO:0008134	transcription factor binding	24	610	0.00029	ENSP00000181839,ENSP00000262367,ENSP00000264606,ENSP00000268712,ENSP00000283179,ENSP00000305355,ENSP00000306983,ENSP00000307479,ENSP00000309555,ENSP00000324806,ENSP00000341280,ENSP00000343535,ENSP00000344479,ENSP00000373696,ENSP00000380136,ENSP00000380888,ENSP00000381382,ENSP00000382204,ENSP00000382840,ENSP00000395535,ENSP00000395929,ENSP00000453793,ENSP00000477213,ENSP00000484803	APBB1,ARNT2,CDK13,CREBBP,DDX3X,FOXP1,GSK3B,HCFC1,HDAC4,HNRNPU,JARID2,JMJD1C,KAT6A,MECP2,MED13,MEIS2,NCOR1,NR4A2,NSD1,PRKCB,TCF4,TRIP12,USP7,YEATS2
GO:0043565	sequence-specific DNA binding	34	1047	0.00029	ENSP00000254846,ENSP00000261726,ENSP00000262238,ENSP00000262367,ENSP00000264010,ENSP00000264606,ENSP00000283179,ENSP00000283268,ENSP00000306522,ENSP00000307479,ENSP00000325819,ENSP00000338283,ENSP00000338629,ENSP00000338774,ENSP00000339004,ENSP00000341280,ENSP00000344479,ENSP00000348708,ENSP00000350815,ENSP00000354478,ENSP00000354522,ENSP00000367203,ENSP00000370340,ENSP00000371434,ENSP00000374205…	ARNT2,BCL11A,CAMTA1,CHD7,CREBBP,CTCF,CUX2,DLX1,FEZF2,FOXG1,FOXP1,HDAC4,HNRNPU,JARID2,JMJD1C,KDM6A,KDM6B,MECP2,MEIS2,NFIB,NPAS2,NR2F1,NR3C2,NR4A2,NSD1,RERE,RFX3,SATB2,TBR1,TCF4,TOP1,UPF2,YY1,ZMYND11
GO:0000978	RNA polymerase II proximal promoter sequence-specific DNA binding	20	457	0.00034	ENSP00000261726,ENSP00000262238,ENSP00000264010,ENSP00000264606,ENSP00000283179,ENSP00000283268,ENSP00000307479,ENSP00000325819,ENSP00000338774,ENSP00000344479,ENSP00000354522,ENSP00000367203,ENSP00000370340,ENSP00000371434,ENSP00000374205,ENSP00000381382,ENSP00000392028,ENSP00000395929,ENSP00000401112,ENSP00000453793	ARNT2,BCL11A,CHD7,CTCF,CUX2,FEZF2,HDAC4,HNRNPU,KDM6A,MEIS2,NFIB,NR2F1,NR4A2,NSD1,RFX3,SATB2,TBR1,TCF4,TOP1,YY1
GO:1901363	heterocyclic compound binding	111	5305	0.00038	ENSP00000161863,ENSP00000181839,ENSP00000254846,ENSP00000261726,ENSP00000262238,ENSP00000262367,ENSP00000262450,ENSP00000264010,ENSP00000264606,ENSP00000265085,ENSP00000265773,ENSP00000265990,ENSP00000267064,ENSP00000267260,ENSP00000268712,ENSP00000271715,ENSP00000277225,ENSP00000281156,ENSP00000282030,ENSP00000283179,ENSP00000283268,ENSP00000288135,ENSP00000295987,ENSP00000305355,ENSP00000306522…	AGAP1,ARID1B,ARNT2,ASH1L,ATP1A3,ATP2B2,ATP8A1,ATRX,BAZ2B,BCL11A,BTAF1,CACNA1B,CAMK2A,CAMK2B,CAMTA1,CASK,CDC42BPB,CDK13,CELF4,CHD3,CHD5,CHD7,CHD8,CIC,CPEB4,CREBBP,CSNK1E,CTCF,CUX2,DAPK1,DDX3X,DLX1,DYNC1H1,DYRK1A,ELAVL2,ELAVL3,EP400,EPHB2,ERBB4,FEZF2,FOXG1,FOXP1,GAD1,GPHN,GSK3B,HCN1,HDAC4,HNRNPU,HUWE1,JARID2,JMJD1C,KAT6A,KATNAL1,KDM6A,KDM6B,KHDRBS2,KHDRBS3,KIF21B,KIF5C,KIT,MARK1,MECP2,MEIS2,MYH10,M…
GO:0000976	transcription regulatory region sequence-specific DNA binding	26	710	0.00041	ENSP00000261726,ENSP00000262238,ENSP00000262367,ENSP00000264010,ENSP00000264606,ENSP00000283179,ENSP00000283268,ENSP00000307479,ENSP00000325819,ENSP00000338283,ENSP00000338774,ENSP00000341280,ENSP00000344479,ENSP00000354478,ENSP00000354522,ENSP00000367203,ENSP00000370340,ENSP00000371434,ENSP00000374205,ENSP00000381053,ENSP00000381382,ENSP00000382204,ENSP00000392028,ENSP00000395929,ENSP00000401112…	ARNT2,BCL11A,CHD7,CREBBP,CTCF,CUX2,DLX1,FEZF2,HDAC4,HNRNPU,JARID2,JMJD1C,KDM6A,MEIS2,NFIB,NPAS2,NR2F1,NR4A2,NSD1,RFX3,SATB2,TBR1,TCF4,TOP1,YY1,ZMYND11
GO:0032555	purine ribonucleotide binding	50	1853	0.00041	ENSP00000161863,ENSP00000181839,ENSP00000262450,ENSP00000265773,ENSP00000265990,ENSP00000283179,ENSP00000288135,ENSP00000295987,ENSP00000305355,ENSP00000307342,ENSP00000307634,ENSP00000310094,ENSP00000316512,ENSP00000324806,ENSP00000332116,ENSP00000339299,ENSP00000342235,ENSP00000346534,ENSP00000348965,ENSP00000353414,ENSP00000353590,ENSP00000354207,ENSP00000354522,ENSP00000355237,ENSP00000360423…	AGAP1,ATP1A3,ATP2B2,ATP8A1,ATRX,BTAF1,CACNA1B,CAMK2A,CAMK2B,CASK,CDC42BPB,CDK13,CHD3,CHD5,CHD7,CHD8,CSNK1E,DAPK1,DDX3X,DYNC1H1,DYRK1A,EP400,EPHB2,ERBB4,GPHN,GSK3B,HCN1,HNRNPU,KATNAL1,KIF21B,KIF5C,KIT,MARK1,MYH10,MYO5A,NAV2,NTRK3,PDE4A,PDE4B,PRKCB,RAPGEF4,SCN8A,SMARCA2,SPAST,SYN1,TAOK2,TLK2,TOP1,TRIO,YTHDC2
GO:0017016	Ras GTPase binding	21	510	0.00046	ENSP00000253401,ENSP00000288135,ENSP00000321826,ENSP00000339299,ENSP00000342235,ENSP00000355237,ENSP00000360154,ENSP00000360608,ENSP00000364277,ENSP00000373347,ENSP00000379098,ENSP00000379818,ENSP00000380271,ENSP00000381412,ENSP00000382177,ENSP00000382428,ENSP00000404179,ENSP00000428417,ENSP00000441858,ENSP00000477455,ENSP00000484855	ARHGEF9,CAMK2A,CAMK2B,CDC42BPB,DLG4,DMXL2,DOCK4,ERBB4,EXOC5,FGD1,GRIN1,GRIN2A,GRIN2B,KIT,MYO5A,OCRL,RAPGEF4,RIMS1,SRGAP3,STXBP5,TRIO
GO:0042393	histone binding	12	188	0.00046	ENSP00000262450,ENSP00000263377,ENSP00000265773,ENSP00000275034,ENSP00000280377,ENSP00000305355,ENSP00000306983,ENSP00000352185,ENSP00000362441,ENSP00000381053,ENSP00000382863,ENSP00000477213	APBB1,ATRX,BRD4,CHD5,CHD8,PHF2,PHIP,PRKCB,SMARCA2,USP15,YEATS2,ZMYND11
GO:0003677	DNA binding	61	2457	0.00051	ENSP00000181839,ENSP00000254846,ENSP00000261726,ENSP00000262238,ENSP00000262367,ENSP00000262450,ENSP00000264010,ENSP00000264606,ENSP00000265773,ENSP00000265990,ENSP00000267064,ENSP00000268712,ENSP00000271715,ENSP00000277225,ENSP00000282030,ENSP00000283179,ENSP00000283268,ENSP00000306522,ENSP00000307479,ENSP00000323074,ENSP00000325819,ENSP00000338283,ENSP00000338629,ENSP00000338774,ENSP00000339004…	ARID1B,ARNT2,ASH1L,ATRX,BAZ2B,BCL11A,BTAF1,CAMTA1,CDK13,CHD3,CHD5,CHD7,CHD8,CIC,CREBBP,CTCF,CUX2,DDX3X,DLX1,EP400,ERBB4,FEZF2,FOXG1,FOXP1,HDAC4,HNRNPU,HUWE1,JARID2,JMJD1C,KAT6A,KDM6A,KDM6B,MECP2,MEIS2,MYT1L,NCOR1,NFIB,NFIX,NPAS2,NR2F1,NR3C2,NR4A2,NSD1,POGZ,QRICH1,RAI1,RERE,RFX3,SATB2,SETBP1,SMARCA2,SMARCC2,TBR1,TCF4,TOP1,TRIM33,UPF2,YY1,ZMYND11,ZNF462,ZNF827
GO:0005248	voltage-gated sodium channel activity	5	23	0.00053	ENSP00000303540,ENSP00000307342,ENSP00000346534,ENSP00000352011,ENSP00000364586	CACNA1G,HCN1,SCN1A,SCN2A,SCN8A
GO:0008331	high voltage-gated calcium channel activity	4	11	0.00058	ENSP00000266376,ENSP00000288139,ENSP00000353362,ENSP00000360423	CACNA1A,CACNA1B,CACNA1C,CACNA1D
GO:0000977	RNA polymerase II regulatory region sequence-specific DNA binding	24	647	0.0006	ENSP00000261726,ENSP00000262238,ENSP00000264010,ENSP00000264606,ENSP00000283179,ENSP00000283268,ENSP00000307479,ENSP00000325819,ENSP00000338283,ENSP00000338774,ENSP00000341280,ENSP00000344479,ENSP00000354478,ENSP00000354522,ENSP00000367203,ENSP00000370340,ENSP00000371434,ENSP00000374205,ENSP00000381053,ENSP00000381382,ENSP00000392028,ENSP00000395929,ENSP00000401112,ENSP00000453793	ARNT2,BCL11A,CHD7,CTCF,CUX2,DLX1,FEZF2,HDAC4,HNRNPU,JARID2,KDM6A,MEIS2,NFIB,NPAS2,NR2F1,NR4A2,NSD1,RFX3,SATB2,TBR1,TCF4,TOP1,YY1,ZMYND11
GO:0019905	syntaxin binding	8	83	0.0006	ENSP00000254976,ENSP00000261205,ENSP00000321826,ENSP00000347538,ENSP00000353362,ENSP00000362399,ENSP00000386135,ENSP00000429562	CACNA1A,DAPK1,SNAP25,STXBP1,STXBP5,SYT1,SYT17,UNC13A
GO:0086007	voltage-gated calcium channel activity involved in cardiac muscle cell action potential	3	3	0.00061	ENSP00000266376,ENSP00000288139,ENSP00000352011	CACNA1C,CACNA1D,CACNA1G
GO:0097159	organic cyclic compound binding	111	5382	0.00061	ENSP00000161863,ENSP00000181839,ENSP00000254846,ENSP00000261726,ENSP00000262238,ENSP00000262367,ENSP00000262450,ENSP00000264010,ENSP00000264606,ENSP00000265085,ENSP00000265773,ENSP00000265990,ENSP00000267064,ENSP00000267260,ENSP00000268712,ENSP00000271715,ENSP00000277225,ENSP00000281156,ENSP00000282030,ENSP00000283179,ENSP00000283268,ENSP00000288135,ENSP00000295987,ENSP00000305355,ENSP00000306522…	AGAP1,ARID1B,ARNT2,ASH1L,ATP1A3,ATP2B2,ATP8A1,ATRX,BAZ2B,BCL11A,BTAF1,CACNA1B,CAMK2A,CAMK2B,CAMTA1,CASK,CDC42BPB,CDK13,CELF4,CHD3,CHD5,CHD7,CHD8,CIC,CPEB4,CREBBP,CSNK1E,CTCF,CUX2,DAPK1,DDX3X,DLX1,DYNC1H1,DYRK1A,ELAVL2,ELAVL3,EP400,EPHB2,ERBB4,FEZF2,FOXG1,FOXP1,GAD1,GPHN,GSK3B,HCN1,HDAC4,HNRNPU,HUWE1,JARID2,JMJD1C,KAT6A,KATNAL1,KDM6A,KDM6B,KHDRBS2,KHDRBS3,KIF21B,KIF5C,KIT,MARK1,MECP2,MEIS2,MYH10,M…
GO:0051020	GTPase binding	23	614	0.00069	ENSP00000253401,ENSP00000261609,ENSP00000288135,ENSP00000321826,ENSP00000324127,ENSP00000339299,ENSP00000342235,ENSP00000355237,ENSP00000360154,ENSP00000360608,ENSP00000364277,ENSP00000373347,ENSP00000379098,ENSP00000379818,ENSP00000380271,ENSP00000381412,ENSP00000382177,ENSP00000382428,ENSP00000404179,ENSP00000428417,ENSP00000441858,ENSP00000477455,ENSP00000484855	ARHGEF9,CAMK2A,CAMK2B,CDC42BPB,DLG4,DMXL2,DOCK4,ERBB4,EXOC5,FGD1,GRIN1,GRIN2A,GRIN2B,HERC2,KIT,MYO5A,OCRL,PSD3,RAPGEF4,RIMS1,SRGAP3,STXBP5,TRIO
GO:0003712	transcription coregulator activity	21	534	0.00073	ENSP00000262238,ENSP00000262367,ENSP00000264010,ENSP00000264606,ENSP00000265773,ENSP00000267064,ENSP00000268712,ENSP00000283179,ENSP00000305355,ENSP00000309555,ENSP00000325819,ENSP00000338629,ENSP00000339086,ENSP00000344546,ENSP00000370340,ENSP00000380136,ENSP00000380888,ENSP00000381053,ENSP00000395535,ENSP00000395929,ENSP00000453793	ARID1B,CREBBP,CTCF,HCFC1,HDAC4,HNRNPU,KAT6A,MECP2,MED13,MEIS2,MKL2,NCOR1,NFIB,NR2F1,NSD1,PRKCB,RERE,SMARCA2,SMARCC2,YY1,ZMYND11
GO:0015631	tubulin binding	16	344	0.00084	ENSP00000236925,ENSP00000257430,ENSP00000263710,ENSP00000307959,ENSP00000309539,ENSP00000332116,ENSP00000344314,ENSP00000353508,ENSP00000353590,ENSP00000369989,ENSP00000381932,ENSP00000382177,ENSP00000386759,ENSP00000393379,ENSP00000411831,ENSP00000480893	APC,CAMSAP2,CLASP1,DPYSL2,DST,DYRK1A,KATNAL1,KIF21B,KIF5C,MAP2,MYH10,MYO5A,OFD1,PDE4B,SETD2,SPAST
GO:0019899	enzyme binding	55	2197	0.00088	ENSP00000025008,ENSP00000161863,ENSP00000181839,ENSP00000222812,ENSP00000253401,ENSP00000257430,ENSP00000261609,ENSP00000262238,ENSP00000263377,ENSP00000264606,ENSP00000268712,ENSP00000270225,ENSP00000282516,ENSP00000283179,ENSP00000288135,ENSP00000292782,ENSP00000295987,ENSP00000305355,ENSP00000310094,ENSP00000320038,ENSP00000321826,ENSP00000324127,ENSP00000324806,ENSP00000330572,ENSP00000338185…	ANK2,APC,ARHGAP33,ARHGEF9,BRD4,CAMK2A,CAMK2B,CDC42BPB,CDK13,CNTNAP2,DCUN1D1,DLG4,DMD,DMXL2,DOCK4,ERBB4,EXOC5,FGD1,GRIK2,GRIN1,GRIN2A,GRIN2B,GSK3B,HDAC4,HERC2,HNRNPU,KIT,MAPK8IP2,MYO5A,NBEA,NCOR1,NIPBL,NOS1AP,OCRL,PLCB1,PRKCB,PSD3,RAPGEF4,RB1CC1,RIMS1,SAE1,SLC12A5,SRGAP3,STX1A,STXBP1,STXBP5,SYN1,SYNE1,TAOK2,TBR1,TRIO,USP7,WAC,YTHDC2,YY1
GO:0032452	histone demethylase activity	5	27	0.00088	ENSP00000159111,ENSP00000254846,ENSP00000352185,ENSP00000367203,ENSP00000382204	JMJD1C,KDM4B,KDM6A,KDM6B,PHF2
GO:0005085	guanyl-nucleotide exchange factor activity	15	311	0.00091	ENSP00000253401,ENSP00000261609,ENSP00000288135,ENSP00000324127,ENSP00000339299,ENSP00000342235,ENSP00000360608,ENSP00000364277,ENSP00000379098,ENSP00000379818,ENSP00000380271,ENSP00000381412,ENSP00000382428,ENSP00000404179,ENSP00000477455	ARHGEF9,CAMK2A,CAMK2B,DLG4,DOCK4,ERBB4,FGD1,GRIN1,GRIN2A,GRIN2B,HERC2,KIT,PSD3,RAPGEF4,TRIO
GO:0046966	thyroid hormone receptor binding	5	28	0.00099	ENSP00000268712,ENSP00000373696,ENSP00000380888,ENSP00000382204,ENSP00000395929	JMJD1C,MED13,NCOR1,NSD1,TRIP12
GO:0000149	SNARE binding	9	119	0.001	ENSP00000222812,ENSP00000254976,ENSP00000261205,ENSP00000321826,ENSP00000347538,ENSP00000353362,ENSP00000362399,ENSP00000386135,ENSP00000429562	CACNA1A,DAPK1,SNAP25,STX1A,STXBP1,STXBP5,SYT1,SYT17,UNC13A
GO:0003690	double-stranded DNA binding	27	828	0.0014	ENSP00000261726,ENSP00000262238,ENSP00000262367,ENSP00000264010,ENSP00000264606,ENSP00000283179,ENSP00000283268,ENSP00000307479,ENSP00000325819,ENSP00000338283,ENSP00000338774,ENSP00000341280,ENSP00000344479,ENSP00000354478,ENSP00000354522,ENSP00000367203,ENSP00000370340,ENSP00000371434,ENSP00000374205,ENSP00000381053,ENSP00000381382,ENSP00000382204,ENSP00000392028,ENSP00000395535,ENSP00000395929…	ARNT2,BCL11A,CHD7,CREBBP,CTCF,CUX2,DLX1,FEZF2,HDAC4,HNRNPU,JARID2,JMJD1C,KDM6A,MECP2,MEIS2,NFIB,NPAS2,NR2F1,NR4A2,NSD1,RFX3,SATB2,TBR1,TCF4,TOP1,YY1,ZMYND11
GO:0022849	glutamate-gated calcium ion channel activity	3	5	0.0014	ENSP00000360608,ENSP00000379818,ENSP00000477455	GRIN1,GRIN2A,GRIN2B
GO:0002039	p53 binding	7	73	0.0015	ENSP00000262367,ENSP00000263377,ENSP00000324806,ENSP00000343535,ENSP00000354207,ENSP00000382863,ENSP00000417980	BRD4,CHD8,CREBBP,EHMT1,GSK3B,NTRK3,USP7
GO:0000166	nucleotide binding	52	2097	0.0016	ENSP00000161863,ENSP00000181839,ENSP00000262450,ENSP00000265773,ENSP00000265990,ENSP00000283179,ENSP00000288135,ENSP00000295987,ENSP00000305355,ENSP00000307342,ENSP00000307634,ENSP00000310094,ENSP00000316512,ENSP00000324806,ENSP00000332116,ENSP00000339299,ENSP00000342235,ENSP00000346534,ENSP00000348965,ENSP00000353414,ENSP00000353590,ENSP00000354207,ENSP00000354522,ENSP00000355237,ENSP00000360423…	AGAP1,ATP1A3,ATP2B2,ATP8A1,ATRX,BTAF1,CACNA1B,CAMK2A,CAMK2B,CASK,CDC42BPB,CDK13,CHD3,CHD5,CHD7,CHD8,CSNK1E,DAPK1,DDX3X,DYNC1H1,DYRK1A,EP400,EPHB2,ERBB4,GPHN,GSK3B,HCN1,HNRNPU,KATNAL1,KIF21B,KIF5C,KIT,MARK1,MECP2,MYH10,MYO5A,NAV2,NOS1,NTRK3,PDE4A,PDE4B,PRKCB,RAPGEF4,SCN8A,SMARCA2,SPAST,SYN1,TAOK2,TLK2,TOP1,TRIO,YTHDC2
GO:0003676	nucleic acid binding	74	3332	0.0018	ENSP00000161863,ENSP00000181839,ENSP00000254846,ENSP00000261726,ENSP00000262238,ENSP00000262367,ENSP00000262450,ENSP00000264010,ENSP00000264606,ENSP00000265085,ENSP00000265773,ENSP00000265990,ENSP00000267064,ENSP00000267260,ENSP00000268712,ENSP00000271715,ENSP00000277225,ENSP00000281156,ENSP00000282030,ENSP00000283179,ENSP00000283268,ENSP00000306522,ENSP00000307479,ENSP00000309117,ENSP00000323074…	ARID1B,ARNT2,ASH1L,ATRX,BAZ2B,BCL11A,BTAF1,CAMTA1,CDK13,CELF4,CHD3,CHD5,CHD7,CHD8,CIC,CPEB4,CREBBP,CTCF,CUX2,DDX3X,DLX1,ELAVL2,ELAVL3,EP400,ERBB4,FEZF2,FOXG1,FOXP1,HDAC4,HNRNPU,HUWE1,JARID2,JMJD1C,KAT6A,KDM6A,KDM6B,KHDRBS2,KHDRBS3,MECP2,MEIS2,MYH10,MYT1L,NCOR1,NFIB,NFIX,NPAS2,NR2F1,NR3C2,NR4A2,NSD1,POGZ,PTBP2,QRICH1,RAI1,RBFOX1,RERE,RFX3,SATB2,SETBP1,SMARCA2,SMARCC2,SRRM4,SYNJ1,TBR1,TCF4,TOP1,TRI…
GO:0005267	potassium channel activity	9	131	0.0018	ENSP00000262895,ENSP00000286628,ENSP00000307342,ENSP00000319591,ENSP00000333496,ENSP00000352035,ENSP00000360806,ENSP00000373648,ENSP00000397026	GRIK2,GRIK5,HCN1,KCNB1,KCND2,KCND3,KCNMA1,KCNQ2,KCNQ3
GO:0008270	zinc ion binding	26	800	0.0018	ENSP00000238018,ENSP00000261609,ENSP00000262238,ENSP00000262367,ENSP00000264010,ENSP00000264606,ENSP00000295902,ENSP00000305355,ENSP00000325819,ENSP00000338629,ENSP00000344479,ENSP00000345064,ENSP00000350815,ENSP00000351250,ENSP00000352185,ENSP00000354923,ENSP00000369716,ENSP00000379818,ENSP00000380136,ENSP00000381053,ENSP00000384823,ENSP00000395929,ENSP00000396103,ENSP00000417980,ENSP00000429084…	CHD3,CREBBP,CTCF,DMD,EHMT1,FBXO11,GDA,GRIN2A,GRIN2B,HDAC4,HERC2,KAT6A,MYT1L,NR2F1,NR3C2,NR4A2,NSD1,PHF2,PRICKLE1,PRICKLE2,PRKCB,RERE,TRIM33,UBR5,YY1,ZMYND11
GO:0035639	purine ribonucleoside triphosphate binding	46	1794	0.0018	ENSP00000161863,ENSP00000181839,ENSP00000262450,ENSP00000265773,ENSP00000265990,ENSP00000283179,ENSP00000288135,ENSP00000295987,ENSP00000305355,ENSP00000307634,ENSP00000310094,ENSP00000316512,ENSP00000324806,ENSP00000339299,ENSP00000342235,ENSP00000346534,ENSP00000348965,ENSP00000353414,ENSP00000353590,ENSP00000354207,ENSP00000354522,ENSP00000355237,ENSP00000360423,ENSP00000362441,ENSP00000363763…	AGAP1,ATP1A3,ATP2B2,ATP8A1,ATRX,BTAF1,CACNA1B,CAMK2A,CAMK2B,CASK,CDC42BPB,CDK13,CHD3,CHD5,CHD7,CHD8,CSNK1E,DAPK1,DDX3X,DYNC1H1,DYRK1A,EP400,EPHB2,ERBB4,GPHN,GSK3B,HNRNPU,KATNAL1,KIF21B,KIF5C,KIT,MARK1,MYH10,MYO5A,NAV2,NTRK3,PRKCB,SCN8A,SMARCA2,SPAST,SYN1,TAOK2,TLK2,TOP1,TRIO,YTHDC2
GO:0097367	carbohydrate derivative binding	53	2163	0.0018	ENSP00000161863,ENSP00000181839,ENSP00000262450,ENSP00000265773,ENSP00000265990,ENSP00000283179,ENSP00000288135,ENSP00000295987,ENSP00000305355,ENSP00000307342,ENSP00000307634,ENSP00000310094,ENSP00000316512,ENSP00000324806,ENSP00000332116,ENSP00000339299,ENSP00000342235,ENSP00000343690,ENSP00000346534,ENSP00000348965,ENSP00000353414,ENSP00000353590,ENSP00000354207,ENSP00000354522,ENSP00000355237…	AGAP1,ATP1A3,ATP2B2,ATP8A1,ATRX,BTAF1,CACNA1B,CAMK2A,CAMK2B,CASK,CDC42BPB,CDK13,CHD3,CHD5,CHD7,CHD8,CSNK1E,DAPK1,DDX3X,DPYSL3,DYNC1H1,DYRK1A,EP400,EPHB2,ERBB4,GAP43,GPHN,GSK3B,HCN1,HNRNPU,KATNAL1,KIF21B,KIF5C,KIT,MARK1,MYH10,MYO5A,NAV2,NOS1,NTRK3,PDE4A,PDE4B,PRKCB,RAPGEF4,SCN8A,SMARCA2,SPAST,SYN1,TAOK2,TLK2,TOP1,TRIO,YTHDC2
GO:0099094	ligand-gated cation channel activity	8	102	0.0018	ENSP00000262895,ENSP00000306253,ENSP00000307342,ENSP00000360608,ENSP00000379818,ENSP00000397026,ENSP00000428994,ENSP00000477455	GRIA1,GRIK2,GRIK5,GRIN1,GRIN2A,GRIN2B,HCN1,ITPR1
GO:0140030	modification-dependent protein binding	9	131	0.0018	ENSP00000262450,ENSP00000263377,ENSP00000275034,ENSP00000280377,ENSP00000306983,ENSP00000352185,ENSP00000362441,ENSP00000381053,ENSP00000382863	ATRX,BRD4,CHD5,CHD8,PHF2,PHIP,USP15,YEATS2,ZMYND11
GO:0046975	histone methyltransferase activity (H3-K36 specific)	3	6	0.0019	ENSP00000376204,ENSP00000386759,ENSP00000395929	ASH1L,NSD1,SETD2
GO:0036094	small molecule binding	58	2460	0.0022	ENSP00000161863,ENSP00000181839,ENSP00000218075,ENSP00000262450,ENSP00000265773,ENSP00000265990,ENSP00000283179,ENSP00000288135,ENSP00000295987,ENSP00000305355,ENSP00000306253,ENSP00000307342,ENSP00000307634,ENSP00000310094,ENSP00000316512,ENSP00000324806,ENSP00000332116,ENSP00000339299,ENSP00000342235,ENSP00000346534,ENSP00000348965,ENSP00000350928,ENSP00000353414,ENSP00000353590,ENSP00000354207…	AGAP1,ASTN2,ATP1A3,ATP2B2,ATP8A1,ATRX,BTAF1,CACNA1B,CAMK2A,CAMK2B,CASK,CDC42BPB,CDK13,CHD3,CHD5,CHD7,CHD8,CSNK1E,DAPK1,DDX3X,DYNC1H1,DYRK1A,EP400,EPHB2,ERBB4,GAD1,GLRA2,GPHN,GRIN1,GRIN2B,GSK3B,HCN1,HNRNPU,ITPR1,KATNAL1,KIF21B,KIF5C,KIT,MARK1,MECP2,MYH10,MYO5A,NAV2,NOS1,NTRK3,PDE4A,PDE4B,PRKCB,RAPGEF4,SCN8A,SMARCA2,SPAST,SYN1,TAOK2,TLK2,TOP1,TRIO,YTHDC2
GO:0001540	amyloid-beta binding	6	57	0.0024	ENSP00000330572,ENSP00000362444,ENSP00000363763,ENSP00000428994,ENSP00000444688,ENSP00000477213	APBB1,ATP1A3,DLGAP3,EPHB2,GRIA1,MAPK8IP2
GO:0004972	NMDA glutamate receptor activity	3	7	0.0025	ENSP00000360608,ENSP00000379818,ENSP00000477455	GRIN1,GRIN2A,GRIN2B
GO:0008013	beta-catenin binding	7	82	0.0025	ENSP00000254846,ENSP00000257430,ENSP00000307134,ENSP00000324806,ENSP00000344479,ENSP00000362294,ENSP00000382863	APC,CHD8,CTNND2,GSK3B,KDM6B,NR4A2,PTPRT
GO:0005088	Ras guanyl-nucleotide exchange factor activity	12	243	0.0029	ENSP00000253401,ENSP00000288135,ENSP00000339299,ENSP00000342235,ENSP00000360608,ENSP00000364277,ENSP00000379098,ENSP00000379818,ENSP00000380271,ENSP00000381412,ENSP00000382428,ENSP00000477455	ARHGEF9,CAMK2A,CAMK2B,DLG4,ERBB4,FGD1,GRIN1,GRIN2A,GRIN2B,KIT,RAPGEF4,TRIO
GO:0098960	postsynaptic neurotransmitter receptor activity	4	21	0.0032	ENSP00000354896,ENSP00000360608,ENSP00000393097,ENSP00000428994	GABRA1,GRIA1,GRIN1,GRM1
GO:0030165	PDZ domain binding	7	89	0.0037	ENSP00000262895,ENSP00000329797,ENSP00000353414,ENSP00000382428,ENSP00000397026,ENSP00000404179,ENSP00000428994	ATP2B2,CADM1,DLG4,DOCK4,GRIA1,GRIK2,GRIK5
GO:0030552	cAMP binding	4	22	0.0037	ENSP00000307342,ENSP00000332116,ENSP00000370078,ENSP00000380271	HCN1,PDE4A,PDE4B,RAPGEF4
GO:0140297	DNA-binding transcription factor binding	14	327	0.0037	ENSP00000262367,ENSP00000264606,ENSP00000268712,ENSP00000305355,ENSP00000307479,ENSP00000309555,ENSP00000324806,ENSP00000344479,ENSP00000373696,ENSP00000380888,ENSP00000381382,ENSP00000382204,ENSP00000395929,ENSP00000484803	ARNT2,CREBBP,FOXP1,GSK3B,HCFC1,HDAC4,JMJD1C,MED13,NCOR1,NR4A2,NSD1,PRKCB,TCF4,TRIP12
GO:0008017	microtubule binding	12	253	0.0039	ENSP00000236925,ENSP00000257430,ENSP00000263710,ENSP00000307959,ENSP00000309539,ENSP00000353508,ENSP00000353590,ENSP00000369989,ENSP00000382177,ENSP00000393379,ENSP00000411831,ENSP00000480893	APC,CAMSAP2,CLASP1,DPYSL2,DST,KATNAL1,KIF21B,KIF5C,MAP2,MYH10,MYO5A,SPAST
GO:0002162	dystroglycan binding	3	9	0.0042	ENSP00000263710,ENSP00000353508,ENSP00000354923	CLASP1,DMD,MAP2
GO:0035254	glutamate receptor binding	5	43	0.0045	ENSP00000334382,ENSP00000347710,ENSP00000381412,ENSP00000382428,ENSP00000469689	CAMK2A,DLG4,HOMER1,OPHN1,SHANK2
GO:0099604	ligand-gated calcium channel activity	4	24	0.0047	ENSP00000306253,ENSP00000360608,ENSP00000379818,ENSP00000477455	GRIN1,GRIN2A,GRIN2B,ITPR1
GO:0003714	transcription corepressor activity	11	224	0.0048	ENSP00000262238,ENSP00000264010,ENSP00000264606,ENSP00000268712,ENSP00000283179,ENSP00000338629,ENSP00000370340,ENSP00000381053,ENSP00000395535,ENSP00000395929,ENSP00000453793	CTCF,HDAC4,HNRNPU,MECP2,MEIS2,NCOR1,NFIB,NSD1,RERE,YY1,ZMYND11
GO:0005249	voltage-gated potassium channel activity	7	95	0.005	ENSP00000286628,ENSP00000307342,ENSP00000319591,ENSP00000333496,ENSP00000352035,ENSP00000360806,ENSP00000373648	HCN1,KCNB1,KCND2,KCND3,KCNMA1,KCNQ2,KCNQ3
GO:0005543	phospholipid binding	15	382	0.0053	ENSP00000261205,ENSP00000295888,ENSP00000306253,ENSP00000307634,ENSP00000310561,ENSP00000320038,ENSP00000338185,ENSP00000347538,ENSP00000347710,ENSP00000351015,ENSP00000362824,ENSP00000370057,ENSP00000377372,ENSP00000429562,ENSP00000483424	AGAP1,ARHGAP32,ARHGAP33,FRMPD4,GAP43,ITPR1,MARK1,NF1,OGT,OPHN1,PLCB1,SYT1,SYT17,UNC13A,WDFY3
GO:0140110	transcription regulator activity	49	2069	0.0054	ENSP00000261726,ENSP00000262238,ENSP00000262367,ENSP00000264010,ENSP00000264606,ENSP00000265773,ENSP00000265990,ENSP00000267064,ENSP00000268712,ENSP00000271715,ENSP00000277225,ENSP00000282030,ENSP00000283179,ENSP00000283268,ENSP00000305355,ENSP00000306522,ENSP00000306983,ENSP00000307479,ENSP00000309555,ENSP00000323074,ENSP00000325819,ENSP00000338283,ENSP00000338629,ENSP00000338774,ENSP00000339004…	ARID1B,ARNT2,ASH1L,ATRX,BCL11A,BTAF1,CAMTA1,CIC,CREBBP,CTCF,CUX2,DLX1,FEZF2,FOXG1,FOXP1,HCFC1,HDAC4,HNRNPU,JARID2,KAT6A,MECP2,MED13,MEIS2,MKL2,MYT1L,NCOR1,NFIB,NFIX,NPAS2,NR2F1,NR3C2,NR4A2,NSD1,POGZ,PRKCB,QRICH1,RAI1,RERE,RFX3,SATB2,SETBP1,SMARCA2,SMARCC2,TBR1,TCF4,YEATS2,YY1,ZMYND11,ZNF462
GO:0008022	protein C-terminus binding	10	194	0.0057	ENSP00000261205,ENSP00000270225,ENSP00000282516,ENSP00000307959,ENSP00000309117,ENSP00000343535,ENSP00000353414,ENSP00000360423,ENSP00000381382,ENSP00000382428	ATP2B2,CACNA1B,DLG4,DST,NIPBL,RBFOX1,SAE1,SYT1,TCF4,USP7
GO:0060589	nucleoside-triphosphatase regulator activity	14	345	0.0057	ENSP00000281419,ENSP00000298552,ENSP00000307634,ENSP00000310561,ENSP00000320038,ENSP00000321826,ENSP00000338185,ENSP00000347710,ENSP00000351015,ENSP00000355523,ENSP00000360154,ENSP00000373347,ENSP00000404179,ENSP00000428417	AGAP1,ARHGAP32,ARHGAP33,ASAP2,DOCK4,NF1,OCRL,OPHN1,PLCB1,RGS7,RIMS1,SRGAP3,STXBP5,TSC1
GO:0030695	GTPase regulator activity	13	307	0.0059	ENSP00000281419,ENSP00000307634,ENSP00000310561,ENSP00000320038,ENSP00000321826,ENSP00000338185,ENSP00000347710,ENSP00000351015,ENSP00000355523,ENSP00000360154,ENSP00000373347,ENSP00000404179,ENSP00000428417	AGAP1,ARHGAP32,ARHGAP33,ASAP2,DOCK4,NF1,OCRL,OPHN1,PLCB1,RGS7,RIMS1,SRGAP3,STXBP5
GO:0016595	glutamate binding	3	11	0.0063	ENSP00000350928,ENSP00000360608,ENSP00000477455	GAD1,GRIN1,GRIN2B
GO:0003729	mRNA binding	10	198	0.0064	ENSP00000265085,ENSP00000267260,ENSP00000283179,ENSP00000309117,ENSP00000353590,ENSP00000359216,ENSP00000380479,ENSP00000382840,ENSP00000395535,ENSP00000410584	CELF4,CPEB4,DDX3X,ELAVL2,HNRNPU,MECP2,MYH10,PTBP2,RBFOX1,SRRM4
GO:0016887	ATPase activity	15	392	0.0064	ENSP00000161863,ENSP00000265773,ENSP00000348965,ENSP00000353414,ENSP00000353590,ENSP00000362441,ENSP00000369716,ENSP00000369989,ENSP00000371084,ENSP00000382840,ENSP00000382863,ENSP00000393379,ENSP00000411831,ENSP00000444688,ENSP00000480893	ATP1A3,ATP2B2,ATP8A1,ATRX,CHD3,CHD8,DDX3X,DYNC1H1,KATNAL1,KIF21B,KIF5C,MYH10,SMARCA2,SPAST,YTHDC2
GO:0015108	chloride transmembrane transporter activity	7	101	0.0065	ENSP00000218075,ENSP00000264318,ENSP00000308725,ENSP00000335592,ENSP00000359337,ENSP00000387694,ENSP00000393097	GABRA1,GABRA3,GABRA4,GABRA5,GABRB3,GLRA2,SLC12A5
GO:0019904	protein domain specific binding	22	706	0.0069	ENSP00000222812,ENSP00000262895,ENSP00000281156,ENSP00000282516,ENSP00000316377,ENSP00000329797,ENSP00000343690,ENSP00000348108,ENSP00000353414,ENSP00000354522,ENSP00000362399,ENSP00000362441,ENSP00000362444,ENSP00000382177,ENSP00000382428,ENSP00000395535,ENSP00000397026,ENSP00000400258,ENSP00000404179,ENSP00000417980,ENSP00000428994,ENSP00000469689	ATP2B2,ATRX,CADM1,DLG4,DLGAP1,DLGAP2,DLGAP3,DOCK4,DPYSL3,EHMT1,GRIA1,GRIK2,GRIK5,KHDRBS2,KHDRBS3,MECP2,MYO5A,NIPBL,SHANK2,STX1A,STXBP1,TOP1
GO:0005096	GTPase activator activity	12	278	0.0074	ENSP00000281419,ENSP00000307634,ENSP00000310561,ENSP00000320038,ENSP00000321826,ENSP00000338185,ENSP00000347710,ENSP00000351015,ENSP00000355523,ENSP00000360154,ENSP00000373347,ENSP00000404179	AGAP1,ARHGAP32,ARHGAP33,ASAP2,DOCK4,NF1,OCRL,OPHN1,PLCB1,RGS7,SRGAP3,STXBP5
GO:0086056	voltage-gated calcium channel activity involved in AV node cell action potential	2	2	0.0074	ENSP00000266376,ENSP00000352011	CACNA1C,CACNA1G
GO:0086059	voltage-gated calcium channel activity involved SA node cell action potential	2	2	0.0074	ENSP00000288139,ENSP00000352011	CACNA1D,CACNA1G
GO:0099095	ligand-gated anion channel activity	3	12	0.0074	ENSP00000218075,ENSP00000308725,ENSP00000393097	GABRA1,GABRB3,GLRA2
GO:0042623	ATPase activity, coupled	13	320	0.0077	ENSP00000161863,ENSP00000265773,ENSP00000353414,ENSP00000353590,ENSP00000362441,ENSP00000369716,ENSP00000369989,ENSP00000371084,ENSP00000382840,ENSP00000382863,ENSP00000393379,ENSP00000444688,ENSP00000480893	ATP1A3,ATP2B2,ATP8A1,ATRX,CHD3,CHD8,DDX3X,KATNAL1,KIF5C,MYH10,SMARCA2,SPAST,YTHDC2
GO:0140096	catalytic activity, acting on a protein	50	2176	0.0081	ENSP00000159111,ENSP00000181839,ENSP00000254846,ENSP00000259605,ENSP00000260983,ENSP00000261609,ENSP00000264606,ENSP00000280377,ENSP00000288135,ENSP00000305355,ENSP00000310094,ENSP00000316512,ENSP00000324806,ENSP00000334928,ENSP00000339299,ENSP00000340648,ENSP00000342235,ENSP00000343535,ENSP00000351250,ENSP00000352185,ENSP00000354207,ENSP00000354522,ENSP00000355237,ENSP00000362294,ENSP00000362824…	ASH1L,BIRC6,CAMK2A,CAMK2B,CASK,CDC42BPB,CDK13,CHD3,CSNK1E,DAPK1,DPP10,DPP6,DYRK1A,EHMT1,EPHB2,ERBB4,FBXO11,GALNT13,GSK3B,HDAC4,HECW2,HERC2,HUWE1,JMJD1C,KATNAL1,KDM4B,KDM6A,KDM6B,KIT,MARK1,NSD1,NTRK3,OGT,PHF2,PRKCB,PTPRB,PTPRT,RELN,RNF38,SETD2,SPAST,TAOK2,TLK2,TOP1,TRIM33,TRIO,TRIP12,UBR5,USP15,USP7
GO:0051010	microtubule plus-end binding	3	13	0.0086	ENSP00000257430,ENSP00000263710,ENSP00000307959	APC,CLASP1,DST
GO:0047485	protein N-terminus binding	7	109	0.0091	ENSP00000222812,ENSP00000282516,ENSP00000298552,ENSP00000350928,ENSP00000362399,ENSP00000395535,ENSP00000484855	EXOC5,GAD1,MECP2,NIPBL,STX1A,STXBP1,TSC1
GO:0042802	identical protein binding	42	1754	0.0094	ENSP00000257430,ENSP00000261205,ENSP00000262895,ENSP00000264606,ENSP00000280377,ENSP00000281156,ENSP00000283179,ENSP00000286628,ENSP00000288135,ENSP00000305288,ENSP00000307342,ENSP00000307959,ENSP00000308725,ENSP00000309539,ENSP00000309555,ENSP00000329797,ENSP00000338185,ENSP00000338774,ENSP00000342235,ENSP00000344314,ENSP00000344479,ENSP00000348108,ENSP00000354896,ENSP00000356224,ENSP00000362399…	APC,BCL11A,CADM1,CADM2,CAMK2A,CAMK2B,CDH8,CNKSR2,CTNNA2,DAPK1,DPYSL2,DST,DYRK1A,EPHB2,ERBB4,EXT1,FOXP1,GABRB3,GRIK2,GRIK5,GRM1,HCFC1,HCN1,HDAC4,HNRNPU,KATNAL1,KCNMA1,KDM6A,KHDRBS2,KHDRBS3,KIT,MYO5A,NLGN2,NR4A2,OFD1,PLCB1,ROBO2,STXBP1,SYNE1,SYT1,TCF4,USP15
GO:0005254	chloride channel activity	6	81	0.0098	ENSP00000218075,ENSP00000264318,ENSP00000308725,ENSP00000335592,ENSP00000359337,ENSP00000393097	GABRA1,GABRA3,GABRA4,GABRA5,GABRB3,GLRA2
GO:0016594	glycine binding	3	14	0.0101	ENSP00000218075,ENSP00000360608,ENSP00000477455	GLRA2,GRIN1,GRIN2B
GO:0032454	histone demethylase activity (H3-K9 specific)	3	14	0.0101	ENSP00000159111,ENSP00000352185,ENSP00000382204	JMJD1C,KDM4B,PHF2
GO:0061629	RNA polymerase II-specific DNA-binding transcription factor binding	11	257	0.0113	ENSP00000262367,ENSP00000268712,ENSP00000305355,ENSP00000307479,ENSP00000324806,ENSP00000344479,ENSP00000373696,ENSP00000380888,ENSP00000382204,ENSP00000395929,ENSP00000484803	ARNT2,CREBBP,FOXP1,GSK3B,JMJD1C,MED13,NCOR1,NR4A2,NSD1,PRKCB,TRIP12
GO:0099583	neurotransmitter receptor activity involved in regulation of postsynaptic cytosolic calcium ion concentration	2	3	0.0113	ENSP00000354896,ENSP00000428994	GRIA1,GRM1
GO:0016597	amino acid binding	5	57	0.0115	ENSP00000218075,ENSP00000350928,ENSP00000360608,ENSP00000477455,ENSP00000477999	GAD1,GLRA2,GRIN1,GRIN2B,NOS1
GO:0035091	phosphatidylinositol binding	10	220	0.0116	ENSP00000261205,ENSP00000295888,ENSP00000306253,ENSP00000310561,ENSP00000320038,ENSP00000338185,ENSP00000362824,ENSP00000370057,ENSP00000377372,ENSP00000483424	ARHGAP32,ARHGAP33,FRMPD4,GAP43,ITPR1,MARK1,OGT,PLCB1,SYT1,WDFY3
GO:0035257	nuclear hormone receptor binding	8	149	0.0119	ENSP00000268712,ENSP00000305355,ENSP00000344479,ENSP00000373696,ENSP00000380888,ENSP00000382204,ENSP00000395929,ENSP00000484803	FOXP1,JMJD1C,MED13,NCOR1,NR4A2,NSD1,PRKCB,TRIP12
GO:0035064	methylated histone binding	5	59	0.0129	ENSP00000262450,ENSP00000352185,ENSP00000362441,ENSP00000381053,ENSP00000382863	ATRX,CHD5,CHD8,PHF2,ZMYND11
GO:0098772	molecular function regulator	42	1793	0.0129	ENSP00000222812,ENSP00000249363,ENSP00000253401,ENSP00000257430,ENSP00000261609,ENSP00000265459,ENSP00000270225,ENSP00000281419,ENSP00000288135,ENSP00000298552,ENSP00000306253,ENSP00000307634,ENSP00000310561,ENSP00000320038,ENSP00000321826,ENSP00000324127,ENSP00000330572,ENSP00000338185,ENSP00000339299,ENSP00000342235,ENSP00000347710,ENSP00000351015,ENSP00000355523,ENSP00000356213,ENSP00000360154…	AGAP1,APC,ARHGAP32,ARHGAP33,ARHGEF9,ASAP2,BIRC6,CAMK2A,CAMK2B,DDX3X,DLG4,DOCK4,DPP10,DPP6,ERBB4,FGD1,GRIN1,GRIN2A,GRIN2B,HERC2,ITPR1,KIT,LRRC4,MAPK8IP2,NF1,NOS1,NRXN1,NRXN2,OCRL,OPHN1,PLCB1,PSD3,RAPGEF4,RGS7,RIMS1,SAE1,SRGAP3,STX1A,STXBP5,TRIO,TSC1,VIP
GO:0048306	calcium-dependent protein binding	5	60	0.0135	ENSP00000222812,ENSP00000254976,ENSP00000261205,ENSP00000295987,ENSP00000385142	NRXN1,SNAP25,STX1A,SYN1,SYT1
GO:0003713	transcription coactivator activity	12	307	0.0139	ENSP00000262238,ENSP00000262367,ENSP00000265773,ENSP00000267064,ENSP00000305355,ENSP00000309555,ENSP00000325819,ENSP00000338629,ENSP00000339086,ENSP00000344546,ENSP00000380136,ENSP00000380888	ARID1B,CREBBP,HCFC1,KAT6A,MED13,MKL2,NR2F1,PRKCB,RERE,SMARCA2,SMARCC2,YY1
GO:0001227	DNA-binding transcription repressor activity, RNA polymerase II-specific	10	229	0.0145	ENSP00000261726,ENSP00000262238,ENSP00000262367,ENSP00000264010,ENSP00000283268,ENSP00000325819,ENSP00000338774,ENSP00000341280,ENSP00000395535,ENSP00000396103	BCL11A,CREBBP,CTCF,CUX2,FEZF2,JARID2,MECP2,MYT1L,NR2F1,YY1
GO:0008143	poly(A) binding	3	17	0.0148	ENSP00000281156,ENSP00000283179,ENSP00000382840	DDX3X,HNRNPU,KHDRBS2
GO:0005250	A-type (transient outward) potassium channel activity	2	4	0.0154	ENSP00000319591,ENSP00000333496	KCND2,KCND3
GO:0008568	microtubule-severing ATPase activity	2	4	0.0154	ENSP00000369989,ENSP00000480893	KATNAL1,SPAST
GO:0071558	histone demethylase activity (H3-K27 specific)	2	4	0.0154	ENSP00000254846,ENSP00000367203	KDM6A,KDM6B
GO:0005246	calcium channel regulator activity	4	38	0.0159	ENSP00000222812,ENSP00000265459,ENSP00000306253,ENSP00000385142	ITPR1,NRXN1,NRXN2,STX1A
GO:0004674	protein serine/threonine kinase activity	15	444	0.0161	ENSP00000181839,ENSP00000305355,ENSP00000310094,ENSP00000316512,ENSP00000324806,ENSP00000339299,ENSP00000354522,ENSP00000355237,ENSP00000367408,ENSP00000379098,ENSP00000380044,ENSP00000381412,ENSP00000381932,ENSP00000386135,ENSP00000483424	CAMK2A,CAMK2B,CASK,CDC42BPB,CDK13,CSNK1E,DAPK1,DYRK1A,GSK3B,MARK1,PRKCB,TAOK2,TLK2,TOP1,TRIO
GO:0001099	basal RNA polymerase II transcription machinery binding	4	39	0.0171	ENSP00000263377,ENSP00000283179,ENSP00000346986,ENSP00000381382	BRD4,HNRNPU,TCF4,WAC
GO:0017111	nucleoside-triphosphatase activity	22	778	0.0171	ENSP00000161863,ENSP00000262450,ENSP00000265773,ENSP00000265990,ENSP00000307634,ENSP00000348965,ENSP00000353414,ENSP00000353590,ENSP00000362441,ENSP00000369716,ENSP00000369989,ENSP00000371084,ENSP00000374213,ENSP00000379396,ENSP00000382177,ENSP00000382840,ENSP00000382863,ENSP00000392028,ENSP00000393379,ENSP00000411831,ENSP00000444688,ENSP00000480893	AGAP1,ATP1A3,ATP2B2,ATP8A1,ATRX,BTAF1,CHD3,CHD5,CHD7,CHD8,DDX3X,DYNC1H1,EP400,KATNAL1,KIF21B,KIF5C,MYH10,MYO5A,NAV2,SMARCA2,SPAST,YTHDC2
GO:0004672	protein kinase activity	19	635	0.0176	ENSP00000181839,ENSP00000288135,ENSP00000305355,ENSP00000310094,ENSP00000316512,ENSP00000324806,ENSP00000339299,ENSP00000342235,ENSP00000354207,ENSP00000354522,ENSP00000355237,ENSP00000363763,ENSP00000367408,ENSP00000379098,ENSP00000380044,ENSP00000381412,ENSP00000381932,ENSP00000386135,ENSP00000483424	CAMK2A,CAMK2B,CASK,CDC42BPB,CDK13,CSNK1E,DAPK1,DYRK1A,EPHB2,ERBB4,GSK3B,KIT,MARK1,NTRK3,PRKCB,TAOK2,TLK2,TOP1,TRIO
GO:0015103	inorganic anion transmembrane transporter activity	8	163	0.0177	ENSP00000218075,ENSP00000264318,ENSP00000308725,ENSP00000335592,ENSP00000359337,ENSP00000387694,ENSP00000393066,ENSP00000393097	GABRA1,GABRA3,GABRA4,GABRA5,GABRB3,GLRA2,SLC12A5,SLC4A10
GO:0050839	cell adhesion molecule binding	9	200	0.0177	ENSP00000265459,ENSP00000280772,ENSP00000305288,ENSP00000307959,ENSP00000329797,ENSP00000362294,ENSP00000384193,ENSP00000385142,ENSP00000451648	ANK3,CADM1,CADM2,DST,NLGN2,NRXN1,NRXN2,NRXN3,PTPRT
GO:0008094	DNA-dependent ATPase activity	5	66	0.0178	ENSP00000265773,ENSP00000362441,ENSP00000369716,ENSP00000382840,ENSP00000382863	ATRX,CHD3,CHD8,DDX3X,SMARCA2
GO:0018024	histone-lysine N-methyltransferase activity	4	40	0.0178	ENSP00000376204,ENSP00000386759,ENSP00000395929,ENSP00000417980	ASH1L,EHMT1,NSD1,SETD2
GO:0030506	ankyrin binding	3	19	0.0178	ENSP00000288139,ENSP00000352035,ENSP00000368314	CACNA1D,KCNQ2,NRCAM
GO:1904315	transmitter-gated ion channel activity involved in regulation of postsynaptic membrane potential	3	19	0.0178	ENSP00000360608,ENSP00000393097,ENSP00000428994	GABRA1,GRIA1,GRIN1
GO:0003678	DNA helicase activity	4	41	0.0187	ENSP00000362441,ENSP00000369716,ENSP00000382840,ENSP00000382863	ATRX,CHD3,CHD8,DDX3X
GO:0015277	kainate selective glutamate receptor activity	2	5	0.019	ENSP00000262895,ENSP00000397026	GRIK2,GRIK5
GO:0022851	GABA-gated chloride ion channel activity	2	5	0.019	ENSP00000308725,ENSP00000393097	GABRA1,GABRB3
GO:0043813	phosphatidylinositol-3,5-bisphosphate 5-phosphatase activity	2	5	0.019	ENSP00000360154,ENSP00000409667	OCRL,SYNJ1
GO:0000981	DNA-binding transcription factor activity, RNA polymerase II-specific	38	1631	0.0191	ENSP00000261726,ENSP00000262238,ENSP00000262367,ENSP00000264010,ENSP00000267064,ENSP00000268712,ENSP00000271715,ENSP00000277225,ENSP00000282030,ENSP00000283268,ENSP00000306522,ENSP00000306983,ENSP00000307479,ENSP00000309555,ENSP00000325819,ENSP00000338283,ENSP00000338629,ENSP00000338774,ENSP00000339004,ENSP00000341280,ENSP00000344479,ENSP00000344546,ENSP00000350815,ENSP00000354478,ENSP00000362441…	ARID1B,ARNT2,ASH1L,ATRX,BCL11A,CAMTA1,CIC,CREBBP,CTCF,CUX2,DLX1,FEZF2,FOXG1,FOXP1,HCFC1,JARID2,MECP2,MEIS2,MYT1L,NCOR1,NFIB,NFIX,NPAS2,NR2F1,NR3C2,NR4A2,POGZ,QRICH1,RERE,RFX3,SATB2,SETBP1,SMARCC2,TBR1,TCF4,YEATS2,YY1,ZNF462
GO:0003779	actin binding	14	413	0.0191	ENSP00000283179,ENSP00000286628,ENSP00000295987,ENSP00000307959,ENSP00000320025,ENSP00000347710,ENSP00000353590,ENSP00000354923,ENSP00000356224,ENSP00000376368,ENSP00000379098,ENSP00000381932,ENSP00000382177,ENSP00000384638	CACNB2,CAMK2B,CTNNA2,DMD,DST,DYRK1A,HNRNPU,KCNMA1,MYH10,MYO5A,OPHN1,SYN1,SYNE1,WASF1
GO:0003700	DNA-binding transcription factor activity	40	1749	0.0203	ENSP00000261726,ENSP00000262238,ENSP00000262367,ENSP00000264010,ENSP00000265990,ENSP00000267064,ENSP00000268712,ENSP00000271715,ENSP00000277225,ENSP00000282030,ENSP00000283268,ENSP00000306522,ENSP00000306983,ENSP00000307479,ENSP00000309555,ENSP00000323074,ENSP00000325819,ENSP00000338283,ENSP00000338629,ENSP00000338774,ENSP00000339004,ENSP00000341280,ENSP00000344479,ENSP00000344546,ENSP00000350815…	ARID1B,ARNT2,ASH1L,ATRX,BCL11A,BTAF1,CAMTA1,CIC,CREBBP,CTCF,CUX2,DLX1,FEZF2,FOXG1,FOXP1,HCFC1,JARID2,MECP2,MEIS2,MYT1L,NCOR1,NFIB,NFIX,NPAS2,NR2F1,NR3C2,NR4A2,POGZ,QRICH1,RAI1,RERE,RFX3,SATB2,SETBP1,SMARCC2,TBR1,TCF4,YEATS2,YY1,ZNF462
GO:0046914	transition metal ion binding	27	1051	0.0203	ENSP00000238018,ENSP00000261609,ENSP00000262238,ENSP00000262367,ENSP00000264010,ENSP00000264606,ENSP00000295902,ENSP00000305355,ENSP00000325819,ENSP00000338629,ENSP00000344479,ENSP00000345064,ENSP00000350815,ENSP00000351250,ENSP00000352185,ENSP00000354923,ENSP00000369716,ENSP00000379818,ENSP00000380136,ENSP00000381053,ENSP00000384823,ENSP00000395929,ENSP00000396103,ENSP00000417980,ENSP00000429084…	CHD3,CREBBP,CTCF,DMD,EHMT1,FBXO11,GDA,GRIN2A,GRIN2B,HDAC4,HERC2,KAT6A,MYT1L,NOS1,NR2F1,NR3C2,NR4A2,NSD1,PHF2,PRICKLE1,PRICKLE2,PRKCB,RERE,TRIM33,UBR5,YY1,ZMYND11
GO:0099106	ion channel regulator activity	6	100	0.0203	ENSP00000222812,ENSP00000265459,ENSP00000306253,ENSP00000367001,ENSP00000376855,ENSP00000385142	DPP10,DPP6,ITPR1,NRXN1,NRXN2,STX1A
GO:0016247	channel regulator activity	7	137	0.0229	ENSP00000222812,ENSP00000265459,ENSP00000306253,ENSP00000367001,ENSP00000376855,ENSP00000385142,ENSP00000477999	DPP10,DPP6,ITPR1,NOS1,NRXN1,NRXN2,STX1A
GO:0008503	benzodiazepine receptor activity	2	6	0.0237	ENSP00000264318,ENSP00000359337	GABRA3,GABRA4
GO:0052658	inositol-1,4,5-trisphosphate 5-phosphatase activity	2	6	0.0237	ENSP00000360154,ENSP00000409667	OCRL,SYNJ1
GO:0070087	chromo shadow domain binding	2	6	0.0237	ENSP00000282516,ENSP00000362441	ATRX,NIPBL
GO:0005102	signaling receptor binding	35	1513	0.028	ENSP00000261205,ENSP00000265459,ENSP00000268712,ENSP00000275034,ENSP00000280377,ENSP00000305288,ENSP00000305355,ENSP00000307479,ENSP00000307959,ENSP00000310094,ENSP00000329797,ENSP00000332164,ENSP00000334382,ENSP00000335592,ENSP00000342235,ENSP00000344479,ENSP00000347710,ENSP00000356213,ENSP00000360608,ENSP00000363763,ENSP00000373696,ENSP00000380888,ENSP00000381412,ENSP00000382204,ENSP00000382428…	ANKS1B,ARNT2,CADM1,CADM2,CAMK2A,CNTN6,DLG4,DOCK4,DST,EPHB2,ERBB4,FOXP1,GABRA5,GRIN1,HOMER1,JMJD1C,MED13,NCOR1,NLGN2,NR4A2,NRXN1,NRXN2,NRXN3,NSD1,OPHN1,PHIP,PRKCB,RELN,SHANK2,SLIT3,SYT1,TAOK2,TRIP12,USP15,VIP
GO:0008046	axon guidance receptor activity	2	7	0.0288	ENSP00000363763,ENSP00000417335	EPHB2,ROBO2
GO:0000993	RNA polymerase II complex binding	3	25	0.031	ENSP00000263377,ENSP00000283179,ENSP00000346986	BRD4,HNRNPU,WAC
GO:0070063	RNA polymerase binding	4	50	0.0319	ENSP00000161863,ENSP00000263377,ENSP00000283179,ENSP00000346986	BRD4,HNRNPU,WAC,YTHDC2
GO:0030507	spectrin binding	3	26	0.0338	ENSP00000236925,ENSP00000280772,ENSP00000349588	ANK2,ANK3,CAMSAP2
GO:0060089	molecular transducer activity	34	1483	0.0344	ENSP00000181839,ENSP00000218075,ENSP00000259455,ENSP00000262895,ENSP00000264318,ENSP00000265459,ENSP00000288135,ENSP00000297146,ENSP00000308725,ENSP00000310260,ENSP00000325819,ENSP00000330148,ENSP00000334928,ENSP00000335592,ENSP00000341198,ENSP00000342235,ENSP00000344479,ENSP00000350815,ENSP00000352882,ENSP00000354207,ENSP00000354896,ENSP00000358513,ENSP00000359337,ENSP00000360608,ENSP00000363763…	CDK13,CNR1,EPHB2,ERBB4,GABBR2,GABRA1,GABRA3,GABRA4,GABRA5,GABRB3,GLRA2,GPR85,GRIA1,GRID1,GRIK2,GRIK5,GRIN1,GRIN2A,GRIN2B,GRM1,INTS6,KIT,MED13,NEO1,NR2F1,NR3C2,NR4A2,NRXN1,NRXN2,NRXN3,NTRK3,PLXNA4,PTPRB,ROBO2
GO:0004439	phosphatidylinositol-4,5-bisphosphate 5-phosphatase activity	2	8	0.0346	ENSP00000360154,ENSP00000409667	OCRL,SYNJ1
GO:0038023	signaling receptor activity	33	1429	0.0346	ENSP00000218075,ENSP00000259455,ENSP00000262895,ENSP00000264318,ENSP00000265459,ENSP00000288135,ENSP00000297146,ENSP00000308725,ENSP00000310260,ENSP00000325819,ENSP00000330148,ENSP00000334928,ENSP00000335592,ENSP00000341198,ENSP00000342235,ENSP00000344479,ENSP00000350815,ENSP00000352882,ENSP00000354207,ENSP00000354896,ENSP00000358513,ENSP00000359337,ENSP00000360608,ENSP00000363763,ENSP00000379818…	CNR1,EPHB2,ERBB4,GABBR2,GABRA1,GABRA3,GABRA4,GABRA5,GABRB3,GLRA2,GPR85,GRIA1,GRID1,GRIK2,GRIK5,GRIN1,GRIN2A,GRIN2B,GRM1,INTS6,KIT,MED13,NEO1,NR2F1,NR3C2,NR4A2,NRXN1,NRXN2,NRXN3,NTRK3,PLXNA4,PTPRB,ROBO2
GO:0043008	ATP-dependent protein binding	2	8	0.0346	ENSP00000222812,ENSP00000270225	SAE1,STX1A
GO:0004683	calmodulin-dependent protein kinase activity	3	28	0.0396	ENSP00000379098,ENSP00000381412,ENSP00000386135	CAMK2A,CAMK2B,DAPK1
GO:0008276	protein methyltransferase activity	5	85	0.0396	ENSP00000376204,ENSP00000384823,ENSP00000386759,ENSP00000395929,ENSP00000417980	ASH1L,EHMT1,FBXO11,NSD1,SETD2
GO:0035255	ionotropic glutamate receptor binding	3	28	0.0396	ENSP00000347710,ENSP00000382428,ENSP00000469689	DLG4,OPHN1,SHANK2
GO:0052659	inositol-1,3,4,5-tetrakisphosphate 5-phosphatase activity	2	9	0.0406	ENSP00000360154,ENSP00000409667	OCRL,SYNJ1
GO:0008047	enzyme activator activity	15	510	0.0409	ENSP00000270225,ENSP00000281419,ENSP00000307634,ENSP00000310561,ENSP00000320038,ENSP00000321826,ENSP00000330572,ENSP00000338185,ENSP00000347710,ENSP00000351015,ENSP00000355523,ENSP00000360154,ENSP00000373347,ENSP00000382840,ENSP00000404179	AGAP1,ARHGAP32,ARHGAP33,ASAP2,DDX3X,DOCK4,MAPK8IP2,NF1,OCRL,OPHN1,PLCB1,RGS7,SAE1,SRGAP3,STXBP5
GO:0001085	RNA polymerase II transcription factor binding	6	121	0.0412	ENSP00000262367,ENSP00000264606,ENSP00000268712,ENSP00000283179,ENSP00000324806,ENSP00000381382	CREBBP,GSK3B,HDAC4,HNRNPU,NCOR1,TCF4
GO:0008170	N-methyltransferase activity	5	87	0.0419	ENSP00000376204,ENSP00000384823,ENSP00000386759,ENSP00000395929,ENSP00000417980	ASH1L,EHMT1,FBXO11,NSD1,SETD2
GO:0044877	protein-containing complex binding	24	968	0.0419	ENSP00000257430,ENSP00000263377,ENSP00000263710,ENSP00000265085,ENSP00000275034,ENSP00000282516,ENSP00000283179,ENSP00000307959,ENSP00000316377,ENSP00000320025,ENSP00000330572,ENSP00000346986,ENSP00000353590,ENSP00000355237,ENSP00000356224,ENSP00000360608,ENSP00000363763,ENSP00000376368,ENSP00000382177,ENSP00000382428,ENSP00000382840,ENSP00000384638,ENSP00000477213,ENSP00000480893	APBB1,APC,BRD4,CACNB2,CDC42BPB,CLASP1,CPEB4,CTNNA2,DDX3X,DLG4,DLGAP1,DST,EPHB2,GRIN1,HNRNPU,MAPK8IP2,MYH10,MYO5A,NIPBL,PHIP,SPAST,SYNE1,WAC,WASF1
GO:0051213	dioxygenase activity	5	88	0.0433	ENSP00000159111,ENSP00000254846,ENSP00000352185,ENSP00000367203,ENSP00000382204	JMJD1C,KDM4B,KDM6A,KDM6B,PHF2
GO:0017048	Rho GTPase binding	7	162	0.0451	ENSP00000253401,ENSP00000339299,ENSP00000355237,ENSP00000360154,ENSP00000364277,ENSP00000373347,ENSP00000404179	ARHGEF9,CDC42BPB,DOCK4,FGD1,OCRL,SRGAP3,TRIO
GO:0017124	SH3 domain binding	6	125	0.0461	ENSP00000262895,ENSP00000281156,ENSP00000343690,ENSP00000348108,ENSP00000404179,ENSP00000469689	DOCK4,DPYSL3,GRIK5,KHDRBS2,KHDRBS3,SHANK2
GO:0034596	phosphatidylinositol phosphate 4-phosphatase activity	2	10	0.0461	ENSP00000360154,ENSP00000409667	OCRL,SYNJ1
