# Supplementary material for: Coupling of autism genes to tissue-wide expression and dysfunction of synapse, calcium signalling and transcriptional regulation
Source: PLoS One. 2020 Dec 18;15(12):e0242773. doi: 10.1371/journal.pone.0242773 (PMC7748153; doi:10.1371/journal.pone.0242773)
Supplement: S21 Table — (XLSX) [file pone.0242773.s040.xlsx]

## Sheet: 291 Cell Comp (S21)
#term ID	term description	observed gene count	background gene count	false discovery rate	matching proteins in your network (IDs)	matching proteins in your network (labels)
GO:0097458	neuron part	116	1449	8.33e-50	ENSP00000035383,ENSP00000222812,ENSP00000233535,ENSP00000249363,ENSP00000254976,ENSP00000257215,ENSP00000259455,ENSP00000261205,ENSP00000262895,ENSP00000265085,ENSP00000265459,ENSP00000265773,ENSP00000266376,ENSP00000266546,ENSP00000267064,ENSP00000278379,ENSP00000280772,ENSP00000287766,ENSP00000295888,ENSP00000295987,ENSP00000298552,ENSP00000303540,ENSP00000305288,ENSP00000306253,ENSP00000307134…	ANK2,ANK3,ANKS1B,APBB1,ARHGAP32,ARHGAP33,ARID1B,ASTN2,ATP1A3,AUTS2,CACNA1A,CACNA1B,CACNA1C,CADM2,CAMK2A,CAMK2B,CASK,CDH8,CLSTN2,CLSTN3,CNKSR2,CNR1,CNTN4,CNTNAP2,CPEB4,CTNNA2,CTNND2,DAB1,DAGLA,DLG4,DLGAP1,DLGAP2,DLGAP3,DMD,DMXL2,DOCK4,DPYSL3,DSCAM,DST,DYRK1A,EPHB2,FRMPD4,GABBR2,GABRA5,GAD1,GAP43,GIGYF2,GPHN,GRIA1,GRIK2,GRIK5,GRIN1,GRIN2A,GRIN2B,GRM1,GSK3B,HCFC1,HCN1,HOMER1,ITPR1,KCNB1,KCND2,KCND3,…
GO:0045202	synapse	87	849	1.9e-43	ENSP00000035383,ENSP00000218075,ENSP00000222812,ENSP00000233535,ENSP00000249363,ENSP00000254976,ENSP00000257215,ENSP00000259455,ENSP00000261205,ENSP00000262895,ENSP00000264318,ENSP00000264606,ENSP00000265085,ENSP00000265459,ENSP00000266376,ENSP00000266546,ENSP00000280772,ENSP00000295987,ENSP00000305288,ENSP00000306253,ENSP00000308725,ENSP00000310561,ENSP00000316377,ENSP00000320038,ENSP00000321826…	ANK2,ANK3,ANKS1B,APBB1,ARHGAP32,ARHGAP33,ATP1A3,ATP2B2,CACNA1B,CACNA1C,CADM1,CADM2,CAMK2A,CAMK2B,CASK,CDH8,CLSTN2,CLSTN3,CNKSR2,CNR1,CPEB4,CTNNA2,DAB1,DAGLA,DLG4,DLGAP1,DLGAP2,DLGAP3,DMD,DMXL2,DSCAM,EPHB2,FRMPD4,GABBR2,GABRA1,GABRA3,GABRA4,GABRA5,GABRB3,GAD1,GAP43,GLRA2,GPHN,GRIA1,GRID1,GRIK2,GRIK5,GRIN1,GRIN2A,GRIN2B,GRM1,GSK3B,HDAC4,HOMER1,ITPR1,KCNB1,KCND2,LRRC4,LRRC7,MAP2,MAPK8IP2,MECP2,MYH10…
GO:0044456	synapse part	78	705	9.28e-41	ENSP00000035383,ENSP00000218075,ENSP00000222812,ENSP00000233535,ENSP00000249363,ENSP00000254976,ENSP00000257215,ENSP00000259455,ENSP00000261205,ENSP00000262895,ENSP00000264318,ENSP00000265085,ENSP00000265459,ENSP00000266376,ENSP00000266546,ENSP00000280772,ENSP00000295987,ENSP00000305288,ENSP00000306253,ENSP00000308725,ENSP00000310561,ENSP00000316377,ENSP00000320038,ENSP00000321826,ENSP00000324127…	ANK2,ANK3,ANKS1B,APBB1,ARHGAP32,ARHGAP33,CACNA1B,CACNA1C,CAMK2A,CASK,CDH8,CLSTN2,CLSTN3,CNKSR2,CNR1,CPEB4,CTNNA2,DAB1,DAGLA,DLG4,DLGAP1,DLGAP2,DLGAP3,DMD,DMXL2,EPHB2,FRMPD4,GABBR2,GABRA1,GABRA3,GABRA4,GABRA5,GABRB3,GAD1,GAP43,GLRA2,GPHN,GRIA1,GRID1,GRIK2,GRIK5,GRIN1,GRIN2A,GRIN2B,GRM1,GSK3B,HOMER1,ITPR1,KCNB1,KCND2,LRRC4,LRRC7,MAP2,MAPK8IP2,MECP2,MYH10,NF1,NLGN2,NOS1,NRXN1,NRXN2,OPHN1,PDE4B,PSD3,…
GO:0043005	neuron projection	93	1142	2.17e-39	ENSP00000035383,ENSP00000222812,ENSP00000233535,ENSP00000249363,ENSP00000254976,ENSP00000257215,ENSP00000259455,ENSP00000261205,ENSP00000262895,ENSP00000265085,ENSP00000278379,ENSP00000280772,ENSP00000287766,ENSP00000295888,ENSP00000295987,ENSP00000298552,ENSP00000303540,ENSP00000307134,ENSP00000307342,ENSP00000307959,ENSP00000309555,ENSP00000310094,ENSP00000310561,ENSP00000319591,ENSP00000320038…	ANK2,ANK3,ANKS1B,APBB1,ARHGAP32,ARHGAP33,ATP1A3,AUTS2,CACNA1B,CADM2,CAMK2A,CAMK2B,CDH8,CNKSR2,CNR1,CNTN4,CNTNAP2,CPEB4,CTNNA2,CTNND2,DAB1,DAGLA,DLG4,DMD,DOCK4,DPYSL3,DSCAM,DST,DYRK1A,EPHB2,FRMPD4,GABBR2,GABRA5,GAD1,GAP43,GIGYF2,GPHN,GRIA1,GRIK2,GRIK5,GRIN1,GRIN2A,GRIN2B,GRM1,GSK3B,HCFC1,HCN1,HOMER1,KCNB1,KCND2,KCND3,KCNQ2,KCNQ3,KIF21B,KIF5C,KIRREL3,LRRC4,LRRC7,MAP2,MARK1,MYH10,MYO5A,NF1,NFIB,NOS1…
GO:0098794	postsynapse	61	435	1.4e-36	ENSP00000035383,ENSP00000218075,ENSP00000222812,ENSP00000249363,ENSP00000254976,ENSP00000257215,ENSP00000259455,ENSP00000262895,ENSP00000264318,ENSP00000265085,ENSP00000266376,ENSP00000266546,ENSP00000280772,ENSP00000295987,ENSP00000305288,ENSP00000306253,ENSP00000308725,ENSP00000310561,ENSP00000316377,ENSP00000320038,ENSP00000324127,ENSP00000324806,ENSP00000330148,ENSP00000330572,ENSP00000332116…	ANK2,ANK3,ANKS1B,APBB1,ARHGAP32,ARHGAP33,CACNA1C,CAMK2A,CLSTN2,CLSTN3,CNKSR2,CPEB4,CTNNA2,DAB1,DAGLA,DLG4,DLGAP1,DLGAP2,DLGAP3,DMD,EPHB2,FRMPD4,GABBR2,GABRA1,GABRA3,GABRA4,GABRA5,GABRB3,GAP43,GLRA2,GPHN,GRIA1,GRID1,GRIK2,GRIK5,GRIN1,GRIN2A,GRIN2B,GRM1,GSK3B,HOMER1,ITPR1,KCNB1,KCND2,LRRC4,LRRC7,MAP2,MAPK8IP2,MECP2,MYH10,NLGN2,NOS1,OPHN1,PDE4B,PSD3,SHANK2,SNAP25,STX1A,STXBP1,SYN1,SYNE1
GO:0097060	synaptic membrane	51	308	2.23e-33	ENSP00000035383,ENSP00000218075,ENSP00000222812,ENSP00000249363,ENSP00000254976,ENSP00000257215,ENSP00000259455,ENSP00000261205,ENSP00000262895,ENSP00000264318,ENSP00000265085,ENSP00000266546,ENSP00000280772,ENSP00000305288,ENSP00000308725,ENSP00000310561,ENSP00000316377,ENSP00000324127,ENSP00000330148,ENSP00000333496,ENSP00000334382,ENSP00000335592,ENSP00000349588,ENSP00000354896,ENSP00000354923…	ANK2,ANK3,ANKS1B,APBB1,ARHGAP32,CAMK2A,CASK,CLSTN2,CLSTN3,CNKSR2,CNR1,CPEB4,DAGLA,DLG4,DLGAP1,DLGAP2,DLGAP3,DMD,GABBR2,GABRA1,GABRA3,GABRA4,GABRA5,GABRB3,GLRA2,GPHN,GRIA1,GRID1,GRIK2,GRIK5,GRIN1,GRIN2A,GRIN2B,GRM1,HOMER1,KCNB1,KCND2,LRRC4,LRRC7,NLGN2,NRXN1,PSD3,RIMS1,SHANK2,SNAP25,STX1A,STXBP1,SYNE1,SYNJ1,SYT1,UNC13A
GO:0030424	axon	60	530	2.35e-31	ENSP00000222812,ENSP00000254976,ENSP00000257215,ENSP00000261205,ENSP00000262895,ENSP00000265085,ENSP00000278379,ENSP00000280772,ENSP00000295888,ENSP00000295987,ENSP00000298552,ENSP00000303540,ENSP00000307342,ENSP00000307959,ENSP00000309555,ENSP00000310094,ENSP00000324806,ENSP00000334382,ENSP00000343690,ENSP00000344087,ENSP00000346534,ENSP00000347710,ENSP00000350928,ENSP00000351015,ENSP00000352035…	ANK3,APBB1,ATP1A3,AUTS2,CADM2,CDH8,CNR1,CNTN4,CNTNAP2,CPEB4,CTNNA2,DAGLA,DLG4,DPYSL3,DSCAM,DST,DYRK1A,EPHB2,GAD1,GAP43,GRIA1,GRIK2,GRIK5,GRIN1,GSK3B,HCFC1,HCN1,HOMER1,KCNB1,KCNQ2,KCNQ3,KIF21B,KIF5C,KIRREL3,MAP2,MYH10,MYO5A,NF1,NFIB,NRCAM,NRXN1,OPHN1,PTBP2,ROBO2,SCN1A,SCN2A,SCN8A,SHANK2,SLC1A2,SNAP25,SPAST,STX1A,STXBP1,SYN1,SYNJ1,SYT1,TAOK2,TSC1,UNC13A,WDFY3
GO:0042995	cell projection	105	1969	5.04e-30	ENSP00000035383,ENSP00000218075,ENSP00000222812,ENSP00000233535,ENSP00000249363,ENSP00000254976,ENSP00000257215,ENSP00000257430,ENSP00000259455,ENSP00000259605,ENSP00000261205,ENSP00000262895,ENSP00000265085,ENSP00000278379,ENSP00000280772,ENSP00000287766,ENSP00000295888,ENSP00000295987,ENSP00000298552,ENSP00000303540,ENSP00000307134,ENSP00000307342,ENSP00000307959,ENSP00000309555,ENSP00000310094…	ANK2,ANK3,ANKS1B,APBB1,APC,ARHGAP32,ARHGAP33,ATP1A3,AUTS2,CACNA1A,CACNA1B,CADM2,CAMK2A,CAMK2B,CASK,CDC42BPB,CDH8,CNKSR2,CNR1,CNTN4,CNTNAP2,CPEB4,CTNNA2,CTNND2,DAB1,DAGLA,DLG4,DMD,DOCK4,DPYSL3,DSCAM,DST,DYNC1H1,DYRK1A,EPHB2,FGD1,FRMPD4,GABBR2,GABRA5,GAD1,GAP43,GIGYF2,GLRA2,GPHN,GRIA1,GRIK2,GRIK5,GRIN1,GRIN2A,GRIN2B,GRM1,GSK3B,HCFC1,HCN1,HOMER1,KCNB1,KCND2,KCND3,KCNQ2,KCNQ3,KIF21B,KIF5C,KIRREL3,LRR…
GO:0120025	plasma membrane bounded cell projection	103	1900	5.92e-30	ENSP00000035383,ENSP00000222812,ENSP00000233535,ENSP00000249363,ENSP00000254976,ENSP00000257215,ENSP00000257430,ENSP00000259455,ENSP00000259605,ENSP00000261205,ENSP00000262895,ENSP00000265085,ENSP00000278379,ENSP00000280772,ENSP00000287766,ENSP00000295888,ENSP00000295987,ENSP00000298552,ENSP00000303540,ENSP00000307134,ENSP00000307342,ENSP00000307959,ENSP00000309555,ENSP00000310094,ENSP00000310561…	ANK2,ANK3,ANKS1B,APBB1,APC,ARHGAP32,ARHGAP33,ATP1A3,AUTS2,CACNA1B,CADM2,CAMK2A,CAMK2B,CASK,CDC42BPB,CDH8,CNKSR2,CNR1,CNTN4,CNTNAP2,CPEB4,CTNNA2,CTNND2,DAB1,DAGLA,DLG4,DMD,DOCK4,DPYSL3,DSCAM,DST,DYNC1H1,DYRK1A,EPHB2,FGD1,FRMPD4,GABBR2,GABRA5,GAD1,GAP43,GIGYF2,GPHN,GRIA1,GRIK2,GRIK5,GRIN1,GRIN2A,GRIN2B,GRM1,GSK3B,HCFC1,HCN1,HOMER1,KCNB1,KCND2,KCND3,KCNQ2,KCNQ3,KIF21B,KIF5C,KIRREL3,LRRC4,LRRC7,MAP2,…
GO:0045211	postsynaptic membrane	39	237	2.96e-25	ENSP00000035383,ENSP00000218075,ENSP00000249363,ENSP00000257215,ENSP00000259455,ENSP00000262895,ENSP00000264318,ENSP00000265085,ENSP00000266546,ENSP00000280772,ENSP00000305288,ENSP00000308725,ENSP00000310561,ENSP00000316377,ENSP00000324127,ENSP00000330148,ENSP00000333496,ENSP00000334382,ENSP00000335592,ENSP00000349588,ENSP00000354923,ENSP00000356224,ENSP00000359337,ENSP00000360608,ENSP00000360806…	ANK2,ANK3,ANKS1B,APBB1,ARHGAP32,CLSTN2,CLSTN3,CNKSR2,CPEB4,DAGLA,DLG4,DLGAP1,DLGAP2,DLGAP3,DMD,GABBR2,GABRA1,GABRA3,GABRA4,GABRA5,GABRB3,GLRA2,GPHN,GRIA1,GRID1,GRIK2,GRIK5,GRIN1,GRIN2A,GRIN2B,HOMER1,KCNB1,KCND2,LRRC4,LRRC7,NLGN2,PSD3,SHANK2,SYNE1
GO:0120038	plasma membrane bounded cell projection part	78	1316	5.38e-24	ENSP00000249363,ENSP00000254976,ENSP00000257215,ENSP00000257430,ENSP00000261205,ENSP00000262895,ENSP00000265085,ENSP00000278379,ENSP00000280772,ENSP00000295987,ENSP00000298552,ENSP00000303540,ENSP00000307134,ENSP00000307342,ENSP00000307959,ENSP00000309555,ENSP00000310094,ENSP00000310561,ENSP00000319591,ENSP00000320038,ENSP00000324127,ENSP00000324806,ENSP00000332116,ENSP00000333496,ENSP00000334382…	ANK3,ANKS1B,APBB1,APC,ARHGAP32,ARHGAP33,AUTS2,CACNA1B,CASK,CDH8,CNR1,CNTNAP2,CPEB4,CTNND2,DAGLA,DLG4,DMD,DPYSL3,DSCAM,DST,DYRK1A,EPHB2,FRMPD4,GABRA5,GAD1,GAP43,GIGYF2,GPHN,GRIA1,GRIK2,GRIK5,GRIN1,GRM1,GSK3B,HCFC1,HCN1,HOMER1,KCNB1,KCND2,KCND3,KCNQ2,KCNQ3,KIF21B,KIF5C,KIRREL3,LRRC4,MAP2,MARK1,MYH10,MYO5A,NF1,NOS1,NRCAM,NRXN1,OCRL,OFD1,OPHN1,PDE4A,PDE4B,PSD3,PTBP2,RELN,ROBO2,SCN1A,SCN2A,SCN8A,SHANK…
GO:0036477	somatodendritic compartment	58	731	4.36e-23	ENSP00000249363,ENSP00000254976,ENSP00000262895,ENSP00000265085,ENSP00000280772,ENSP00000295888,ENSP00000295987,ENSP00000303540,ENSP00000307134,ENSP00000307342,ENSP00000309555,ENSP00000310094,ENSP00000310561,ENSP00000319591,ENSP00000320038,ENSP00000324806,ENSP00000330572,ENSP00000332116,ENSP00000333496,ENSP00000334382,ENSP00000335592,ENSP00000347710,ENSP00000351015,ENSP00000353362,ENSP00000353508…	ANK3,ANKS1B,APBB1,ARHGAP32,ARHGAP33,ASTN2,ATP1A3,CACNA1A,CACNA1B,CNKSR2,CNTNAP2,CPEB4,CTNND2,DAB1,DLG4,DYRK1A,EPHB2,FRMPD4,GABRA5,GIGYF2,GPHN,GRIA1,GRIK2,GRIK5,GRIN1,GRM1,GSK3B,HCFC1,HCN1,HOMER1,KCNB1,KCND2,KCND3,KIF21B,KIF5C,KIRREL3,LRRC4,MAP2,MAPK8IP2,MARK1,MYH10,MYO5A,NF1,NOS1,NRXN1,OPHN1,PDE4B,PTBP2,RELN,SCN1A,SHANK2,SLC12A5,SLC4A10,SNAP25,SYN1,TAOK2,TOP1,WDFY3
GO:0033267	axon part	41	341	4.85e-22	ENSP00000254976,ENSP00000257215,ENSP00000262895,ENSP00000265085,ENSP00000278379,ENSP00000280772,ENSP00000298552,ENSP00000303540,ENSP00000307959,ENSP00000310094,ENSP00000343690,ENSP00000344087,ENSP00000346534,ENSP00000347710,ENSP00000350928,ENSP00000352035,ENSP00000353508,ENSP00000353590,ENSP00000354778,ENSP00000358513,ENSP00000359216,ENSP00000360608,ENSP00000364586,ENSP00000368314,ENSP00000373648…	ANK3,APBB1,AUTS2,CDH8,CNR1,CNTNAP2,CPEB4,DAGLA,DLG4,DPYSL3,DSCAM,DST,GAD1,GAP43,GRIA1,GRIK2,GRIK5,GRIN1,KCNQ2,KCNQ3,KIF21B,KIF5C,MAP2,MYH10,MYO5A,NRCAM,NRXN1,OPHN1,PTBP2,ROBO2,SCN1A,SCN2A,SCN8A,SHANK2,SLC1A2,SNAP25,SPAST,SYNJ1,TAOK2,TSC1,UNC13A
GO:0098590	plasma membrane region	67	1061	8.93e-22	ENSP00000035383,ENSP00000218075,ENSP00000222812,ENSP00000249363,ENSP00000254976,ENSP00000257215,ENSP00000257430,ENSP00000259455,ENSP00000261205,ENSP00000262895,ENSP00000264318,ENSP00000265085,ENSP00000266546,ENSP00000278379,ENSP00000280772,ENSP00000286628,ENSP00000305288,ENSP00000307959,ENSP00000308725,ENSP00000310561,ENSP00000316377,ENSP00000324127,ENSP00000329797,ENSP00000330148,ENSP00000333496…	ANK2,ANK3,ANKS1B,APBB1,APC,ARHGAP32,CADM1,CAMK2A,CASK,CLSTN2,CLSTN3,CNKSR2,CNR1,CNTNAP2,CPEB4,CTNNA2,DAGLA,DLG4,DLGAP1,DLGAP2,DLGAP3,DMD,DST,ERBB4,GABBR2,GABRA1,GABRA3,GABRA4,GABRA5,GABRB3,GAP43,GLRA2,GPHN,GRIA1,GRID1,GRIK2,GRIK5,GRIN1,GRIN2A,GRIN2B,GRM1,HOMER1,KCNB1,KCND2,KCNMA1,LRRC4,LRRC7,MEGF11,MYH10,NLGN2,NOS1,NOS1AP,NRXN1,PDE4A,PSD3,RIMS1,ROBO2,SHANK2,SLC1A2,SLC4A10,SNAP25,STX1A,STXBP1,SYNE…
GO:0030054	cell junction	64	1006	6.87e-21	ENSP00000035383,ENSP00000218075,ENSP00000222812,ENSP00000233535,ENSP00000249363,ENSP00000254976,ENSP00000257430,ENSP00000259455,ENSP00000261205,ENSP00000262895,ENSP00000264318,ENSP00000265085,ENSP00000280772,ENSP00000288135,ENSP00000295987,ENSP00000303540,ENSP00000305288,ENSP00000307134,ENSP00000307959,ENSP00000308725,ENSP00000310561,ENSP00000316377,ENSP00000321826,ENSP00000324127,ENSP00000329797…	ANK2,ANK3,ANKS1B,APC,ARHGAP32,ASH1L,ATP2B2,CADM1,CADM2,CAMK2A,CAMK2B,CASK,CDC42BPB,CNTNAP2,CPEB4,CTNNA2,CTNND2,DLG4,DLGAP1,DLGAP2,DLGAP3,DMD,DMXL2,DSCAM,DST,GABBR2,GABRA1,GABRA3,GABRA4,GABRA5,GABRB3,GAP43,GLRA2,GPHN,GRIA1,GRID1,GRIK2,GRIK5,GRIN1,GRIN2A,GRIN2B,HOMER1,KCNB1,KCND2,KIT,LRRC4,LRRC7,NLGN2,NRXN1,OPHN1,PSD3,RIMS1,RIMS3,SCN1A,SCN2A,SHANK2,SLC30A3,SNAP25,STX1A,STXBP5,SYN1,SYT1,UNC13A,WASF1
GO:0098984	neuron to neuron synapse	33	214	1.18e-20	ENSP00000035383,ENSP00000222812,ENSP00000262895,ENSP00000265085,ENSP00000266376,ENSP00000266546,ENSP00000295987,ENSP00000305288,ENSP00000306253,ENSP00000310561,ENSP00000316377,ENSP00000324127,ENSP00000330572,ENSP00000332116,ENSP00000334382,ENSP00000353508,ENSP00000354896,ENSP00000360280,ENSP00000360608,ENSP00000362444,ENSP00000368824,ENSP00000377372,ENSP00000379818,ENSP00000381412,ENSP00000382428…	ANKS1B,ARHGAP32,CACNA1C,CAMK2A,CLSTN2,CLSTN3,CNKSR2,CPEB4,CTNNA2,DAB1,DLG4,DLGAP1,DLGAP2,DLGAP3,GAP43,GRIA1,GRIK2,GRIK5,GRIN1,GRIN2A,GRIN2B,GRM1,HOMER1,ITPR1,LRRC7,MAP2,MAPK8IP2,NLGN2,PDE4B,PSD3,SHANK2,STX1A,SYN1
GO:0034702	ion channel complex	36	278	2.55e-20	ENSP00000218075,ENSP00000222812,ENSP00000262895,ENSP00000264318,ENSP00000266376,ENSP00000286628,ENSP00000288139,ENSP00000303540,ENSP00000307342,ENSP00000308725,ENSP00000319591,ENSP00000320025,ENSP00000321826,ENSP00000332116,ENSP00000333496,ENSP00000335592,ENSP00000346534,ENSP00000349320,ENSP00000352011,ENSP00000352035,ENSP00000353362,ENSP00000354778,ENSP00000359337,ENSP00000360423,ENSP00000360608…	CACNA1A,CACNA1B,CACNA1C,CACNA1D,CACNA1G,CACNA2D1,CACNB2,CNTNAP2,DLG4,DPP10,DPP6,GABRA1,GABRA3,GABRA4,GABRA5,GABRB3,GLRA2,GRIA1,GRIK2,GRIK5,GRIN1,GRIN2A,GRIN2B,HCN1,KCNB1,KCND2,KCND3,KCNMA1,KCNQ2,KCNQ3,PDE4B,SCN1A,SCN2A,SCN8A,STX1A,STXBP5
GO:0014069	postsynaptic density	32	205	3.35e-20	ENSP00000035383,ENSP00000222812,ENSP00000262895,ENSP00000265085,ENSP00000266376,ENSP00000266546,ENSP00000295987,ENSP00000306253,ENSP00000310561,ENSP00000316377,ENSP00000324127,ENSP00000330572,ENSP00000332116,ENSP00000334382,ENSP00000353508,ENSP00000354896,ENSP00000360280,ENSP00000360608,ENSP00000362444,ENSP00000368824,ENSP00000377372,ENSP00000379818,ENSP00000381412,ENSP00000382428,ENSP00000384638…	ANKS1B,ARHGAP32,CACNA1C,CAMK2A,CLSTN2,CLSTN3,CNKSR2,CPEB4,CTNNA2,DAB1,DLG4,DLGAP1,DLGAP2,DLGAP3,GAP43,GRIA1,GRIK2,GRIK5,GRIN1,GRIN2A,GRIN2B,GRM1,HOMER1,ITPR1,LRRC7,MAP2,MAPK8IP2,PDE4B,PSD3,SHANK2,STX1A,SYN1
GO:1902495	transmembrane transporter complex	37	302	3.35e-20	ENSP00000218075,ENSP00000222812,ENSP00000262895,ENSP00000264318,ENSP00000266376,ENSP00000286628,ENSP00000288139,ENSP00000303540,ENSP00000307342,ENSP00000308725,ENSP00000319591,ENSP00000320025,ENSP00000321826,ENSP00000332116,ENSP00000333496,ENSP00000335592,ENSP00000346534,ENSP00000349320,ENSP00000352011,ENSP00000352035,ENSP00000353362,ENSP00000354778,ENSP00000359337,ENSP00000360423,ENSP00000360608…	ATP1A3,CACNA1A,CACNA1B,CACNA1C,CACNA1D,CACNA1G,CACNA2D1,CACNB2,CNTNAP2,DLG4,DPP10,DPP6,GABRA1,GABRA3,GABRA4,GABRA5,GABRB3,GLRA2,GRIA1,GRIK2,GRIK5,GRIN1,GRIN2A,GRIN2B,HCN1,KCNB1,KCND2,KCND3,KCNMA1,KCNQ2,KCNQ3,PDE4B,SCN1A,SCN2A,SCN8A,STX1A,STXBP5
GO:0030425	dendrite	45	531	6.99e-19	ENSP00000249363,ENSP00000262895,ENSP00000265085,ENSP00000280772,ENSP00000295987,ENSP00000307134,ENSP00000307342,ENSP00000309555,ENSP00000310094,ENSP00000310561,ENSP00000319591,ENSP00000320038,ENSP00000324806,ENSP00000332116,ENSP00000333496,ENSP00000334382,ENSP00000335592,ENSP00000347710,ENSP00000351015,ENSP00000353508,ENSP00000353590,ENSP00000354778,ENSP00000354896,ENSP00000360423,ENSP00000360608…	ANK3,ANKS1B,APBB1,ARHGAP32,ARHGAP33,CACNA1B,CNTNAP2,CPEB4,CTNND2,DLG4,DYRK1A,EPHB2,FRMPD4,GABRA5,GIGYF2,GPHN,GRIA1,GRIK2,GRIK5,GRIN1,GRM1,GSK3B,HCFC1,HCN1,HOMER1,KCNB1,KCND2,KCND3,KIF21B,KIF5C,KIRREL3,LRRC4,MAP2,MARK1,MYH10,NF1,NOS1,OPHN1,PDE4B,RELN,SHANK2,SLC12A5,SLC4A10,SYN1,TAOK2
GO:0044459	plasma membrane part	101	2651	2.85e-18	ENSP00000035383,ENSP00000218075,ENSP00000222812,ENSP00000233535,ENSP00000249363,ENSP00000254976,ENSP00000257215,ENSP00000257430,ENSP00000259455,ENSP00000261205,ENSP00000262895,ENSP00000264318,ENSP00000265085,ENSP00000266376,ENSP00000266546,ENSP00000278379,ENSP00000280772,ENSP00000286628,ENSP00000287766,ENSP00000288135,ENSP00000288139,ENSP00000303540,ENSP00000305288,ENSP00000307342,ENSP00000307959…	ANK2,ANK3,ANKS1B,APBB1,APC,ARHGAP32,ATP1A3,ATP2B2,CACNA1A,CACNA1B,CACNA1C,CACNA1D,CACNA1G,CACNA2D1,CACNB2,CADM1,CADM2,CAMK2A,CASK,CLSTN2,CLSTN3,CNKSR2,CNR1,CNTNAP2,CPEB4,CTNNA2,DAGLA,DLG4,DLGAP1,DLGAP2,DLGAP3,DMD,DPP10,DPP6,DSCAM,DST,EPHB2,ERBB4,GABBR2,GABRA1,GABRA3,GABRA4,GABRA5,GABRB3,GAP43,GLRA2,GPHN,GRIA1,GRID1,GRIK2,GRIK5,GRIN1,GRIN2A,GRIN2B,GRM1,HCN1,HOMER1,KCNB1,KCND2,KCND3,KCNMA1,KCNQ2,KC…
GO:0034703	cation channel complex	29	206	2.58e-17	ENSP00000222812,ENSP00000262895,ENSP00000266376,ENSP00000286628,ENSP00000288139,ENSP00000303540,ENSP00000307342,ENSP00000319591,ENSP00000320025,ENSP00000332116,ENSP00000333496,ENSP00000346534,ENSP00000349320,ENSP00000352011,ENSP00000352035,ENSP00000353362,ENSP00000354778,ENSP00000360423,ENSP00000360608,ENSP00000360806,ENSP00000364586,ENSP00000367001,ENSP00000373648,ENSP00000376855,ENSP00000379818…	CACNA1A,CACNA1B,CACNA1C,CACNA1D,CACNA1G,CACNA2D1,CACNB2,CNTNAP2,DLG4,DPP10,DPP6,GRIA1,GRIK2,GRIK5,GRIN1,GRIN2A,GRIN2B,HCN1,KCNB1,KCND2,KCND3,KCNMA1,KCNQ2,KCNQ3,PDE4B,SCN1A,SCN2A,SCN8A,STX1A
GO:0044464	cell part	286	16244	6e-16	ENSP00000025008,ENSP00000035383,ENSP00000159111,ENSP00000161863,ENSP00000164640,ENSP00000181839,ENSP00000218075,ENSP00000222812,ENSP00000233535,ENSP00000236925,ENSP00000238018,ENSP00000238647,ENSP00000249363,ENSP00000253401,ENSP00000254846,ENSP00000254976,ENSP00000257215,ENSP00000257430,ENSP00000258484,ENSP00000259455,ENSP00000259605,ENSP00000260983,ENSP00000261205,ENSP00000261609,ENSP00000261726…	AGAP1,ANK2,ANK3,ANKRD11,ANKS1B,APBB1,APC,ARHGAP32,ARHGAP33,ARHGEF9,ARID1B,ARNT2,ASAP2,ASH1L,ASTN2,ATP1A3,ATP2B2,ATP8A1,ATRX,AUTS2,BAZ2B,BCL11A,BIRC6,BRD4,BTAF1,CACNA1A,CACNA1B,CACNA1C,CACNA1D,CACNA1G,CACNA2D1,CACNA2D3,CACNB2,CADM1,CADM2,CAMK2A,CAMK2B,CAMSAP2,CAMTA1,CASK,CDC42BPB,CDH8,CDK13,CELF4,CHD3,CHD5,CHD7,CHD8,CIC,CLASP1,CLSTN2,CLSTN3,CMIP,CNKSR2,CNR1,CNTN4,CNTN6,CNTNAP2,CPEB4,CREBBP,CSNK1E,…
GO:0098793	presynapse	33	354	6.93e-15	ENSP00000222812,ENSP00000233535,ENSP00000254976,ENSP00000261205,ENSP00000262895,ENSP00000265459,ENSP00000295987,ENSP00000305288,ENSP00000321826,ENSP00000332116,ENSP00000347538,ENSP00000347710,ENSP00000350928,ENSP00000351015,ENSP00000354896,ENSP00000358513,ENSP00000360423,ENSP00000360608,ENSP00000361769,ENSP00000362399,ENSP00000367408,ENSP00000379818,ENSP00000381412,ENSP00000382428,ENSP00000385142…	APBB1,CACNA1B,CAMK2A,CASK,CDH8,CNR1,DLG4,DMXL2,GAD1,GRIA1,GRIK2,GRIK5,GRIN1,GRIN2A,GRM1,NF1,NLGN2,NRXN1,NRXN2,OPHN1,PDE4B,RIMS1,RIMS3,SLC30A3,SNAP25,STX1A,STXBP1,STXBP5,SYN1,SYNJ1,SYT1,SYT17,UNC13A
GO:0098797	plasma membrane protein complex	37	502	1.03e-13	ENSP00000222812,ENSP00000257430,ENSP00000259455,ENSP00000262895,ENSP00000266376,ENSP00000286628,ENSP00000288139,ENSP00000303540,ENSP00000307342,ENSP00000319591,ENSP00000320025,ENSP00000321826,ENSP00000332116,ENSP00000333496,ENSP00000341198,ENSP00000346534,ENSP00000349320,ENSP00000352011,ENSP00000352035,ENSP00000353362,ENSP00000354778,ENSP00000354896,ENSP00000354923,ENSP00000360423,ENSP00000360608…	APC,ATP1A3,CACNA1A,CACNA1B,CACNA1C,CACNA1D,CACNA1G,CACNA2D1,CACNB2,CNTNAP2,DLG4,DMD,DPP10,DPP6,GABBR2,GRIA1,GRIK2,GRIK5,GRIN1,GRIN2A,GRIN2B,GRM1,HCN1,KCNB1,KCND2,KCND3,KCNMA1,KCNQ2,KCNQ3,NEO1,PDE4B,SCN1A,SCN2A,SCN8A,STX1A,STXBP5,SYNJ1
GO:0071944	cell periphery	141	5254	1.06e-13	ENSP00000035383,ENSP00000164640,ENSP00000218075,ENSP00000222812,ENSP00000233535,ENSP00000249363,ENSP00000254976,ENSP00000257215,ENSP00000257430,ENSP00000259455,ENSP00000261205,ENSP00000262895,ENSP00000263710,ENSP00000264318,ENSP00000265085,ENSP00000265459,ENSP00000266376,ENSP00000266546,ENSP00000278379,ENSP00000280772,ENSP00000281419,ENSP00000286628,ENSP00000287766,ENSP00000288135,ENSP00000288139…	ANK2,ANK3,ANKRD11,ANKS1B,APBB1,APC,ARHGAP32,ARHGAP33,ARID1B,ASAP2,ASTN2,ATP1A3,ATP2B2,ATP8A1,CACNA1A,CACNA1B,CACNA1C,CACNA1D,CACNA1G,CACNA2D1,CACNA2D3,CACNB2,CADM1,CADM2,CAMK2A,CAMK2B,CASK,CDC42BPB,CDH8,CLASP1,CLSTN2,CLSTN3,CNKSR2,CNR1,CNTN4,CNTN6,CNTNAP2,CPEB4,CTNNA2,DAGLA,DAPK1,DLG4,DLGAP1,DLGAP2,DLGAP3,DMD,DOCK4,DPP10,DPP6,DPYSL2,DSCAM,DST,EPHB2,ERBB4,EXOC5,GABBR2,GABRA1,GABRA3,GABRA4,GABRA5,G…
GO:0005886	plasma membrane	137	5159	8.87e-13	ENSP00000035383,ENSP00000218075,ENSP00000222812,ENSP00000233535,ENSP00000249363,ENSP00000254976,ENSP00000257215,ENSP00000257430,ENSP00000259455,ENSP00000261205,ENSP00000262895,ENSP00000264318,ENSP00000265085,ENSP00000265459,ENSP00000266376,ENSP00000266546,ENSP00000278379,ENSP00000280772,ENSP00000281419,ENSP00000286628,ENSP00000287766,ENSP00000288135,ENSP00000288139,ENSP00000295888,ENSP00000297146…	ANK2,ANK3,ANKRD11,ANKS1B,APBB1,APC,ARHGAP32,ARHGAP33,ARID1B,ASAP2,ATP1A3,ATP2B2,ATP8A1,CACNA1A,CACNA1B,CACNA1C,CACNA1D,CACNA1G,CACNA2D1,CACNA2D3,CACNB2,CADM1,CADM2,CAMK2A,CAMK2B,CASK,CDC42BPB,CDH8,CLSTN2,CLSTN3,CNKSR2,CNR1,CNTN4,CNTN6,CNTNAP2,CPEB4,CTNNA2,DAGLA,DAPK1,DLG4,DLGAP1,DLGAP2,DLGAP3,DMD,DOCK4,DPP10,DPP6,DPYSL2,DSCAM,DST,EPHB2,ERBB4,GABBR2,GABRA1,GABRA3,GABRA4,GABRA5,GABRB3,GAD1,GAP43,GL…
GO:0150034	distal axon	26	250	9.54e-13	ENSP00000254976,ENSP00000262895,ENSP00000265085,ENSP00000298552,ENSP00000310094,ENSP00000343690,ENSP00000344087,ENSP00000347710,ENSP00000350928,ENSP00000353508,ENSP00000353590,ENSP00000358513,ENSP00000359216,ENSP00000360608,ENSP00000377372,ENSP00000382177,ENSP00000383303,ENSP00000385142,ENSP00000393379,ENSP00000397026,ENSP00000409667,ENSP00000411831,ENSP00000429562,ENSP00000462701,ENSP00000469689…	APBB1,AUTS2,CDH8,CNR1,CPEB4,DPYSL3,DSCAM,GAD1,GAP43,GRIK2,GRIK5,GRIN1,KIF21B,KIF5C,MAP2,MYH10,MYO5A,NRXN1,OPHN1,PTBP2,SHANK2,SNAP25,SYNJ1,TAOK2,TSC1,UNC13A
GO:0042734	presynaptic membrane	16	75	4.89e-12	ENSP00000222812,ENSP00000254976,ENSP00000261205,ENSP00000262895,ENSP00000305288,ENSP00000354896,ENSP00000358513,ENSP00000362399,ENSP00000367408,ENSP00000379818,ENSP00000381412,ENSP00000385142,ENSP00000397026,ENSP00000428417,ENSP00000429562,ENSP00000477213	APBB1,CAMK2A,CASK,CNR1,GRIK2,GRIK5,GRIN2A,GRM1,NLGN2,NRXN1,RIMS1,SNAP25,STX1A,STXBP1,SYT1,UNC13A
GO:0044428	nuclear part	117	4359	1.32e-10	ENSP00000025008,ENSP00000159111,ENSP00000181839,ENSP00000222812,ENSP00000238647,ENSP00000254846,ENSP00000257430,ENSP00000258484,ENSP00000259605,ENSP00000261609,ENSP00000262238,ENSP00000262367,ENSP00000262450,ENSP00000263377,ENSP00000264010,ENSP00000264606,ENSP00000265271,ENSP00000265773,ENSP00000265990,ENSP00000267064,ENSP00000268712,ENSP00000270225,ENSP00000271715,ENSP00000281156,ENSP00000281928…	ANKRD11,ANKS1B,APBB1,APC,ARHGAP32,ARID1B,ARNT2,ASH1L,ATRX,BCL11A,BRD4,BTAF1,CAMK2A,CAMK2B,CAMTA1,CASK,CDK13,CHD3,CHD5,CHD7,CHD8,CIC,CMIP,CREBBP,CSNK1E,CTCF,DDX3X,DOCK4,DST,DYRK1A,EHMT1,ELAVL2,EP400,EPC2,ERBB4,FBXO11,FOXP1,GABRA5,GSK3B,HCFC1,HDAC4,HERC2,HNRNPU,HUWE1,INTS6,IRF2BPL,ITPR1,JARID2,JMJD1C,KAT6A,KDM4B,KDM6A,KDM6B,KHDRBS2,KHDRBS3,MAP2,MBD5,MED13,MED13L,NAV2,NCOR1,NEO1,NF1,NFIB,NIPBL,NOS1,…
GO:0043025	neuronal cell body	31	460	1.42e-10	ENSP00000262895,ENSP00000295888,ENSP00000303540,ENSP00000307134,ENSP00000309555,ENSP00000330572,ENSP00000333496,ENSP00000335592,ENSP00000353362,ENSP00000353508,ENSP00000353590,ENSP00000354504,ENSP00000354522,ENSP00000354778,ENSP00000359216,ENSP00000360280,ENSP00000360423,ENSP00000360806,ENSP00000363763,ENSP00000368824,ENSP00000382177,ENSP00000385142,ENSP00000387170,ENSP00000387694,ENSP00000393066…	APBB1,ASTN2,ATP1A3,CACNA1A,CACNA1B,CNKSR2,CNTNAP2,CTNND2,DAB1,EPHB2,GABRA5,GIGYF2,GRIA1,GRIK2,GRIK5,HCFC1,KCNB1,KCND2,KIF5C,MAP2,MAPK8IP2,MYH10,MYO5A,NRXN1,PTBP2,SCN1A,SHANK2,SLC12A5,SLC4A10,TOP1,WDFY3
GO:0044304	main axon	14	67	1.81e-10	ENSP00000257215,ENSP00000278379,ENSP00000280772,ENSP00000303540,ENSP00000346534,ENSP00000352035,ENSP00000353508,ENSP00000354778,ENSP00000364586,ENSP00000368314,ENSP00000373648,ENSP00000382428,ENSP00000417335,ENSP00000477213	ANK3,APBB1,CNTNAP2,DAGLA,DLG4,KCNQ2,KCNQ3,MAP2,NRCAM,ROBO2,SCN1A,SCN2A,SCN8A,SLC1A2
GO:0032991	protein-containing complex	124	4792	2.2e-10	ENSP00000025008,ENSP00000161863,ENSP00000181839,ENSP00000218075,ENSP00000222812,ENSP00000254976,ENSP00000257430,ENSP00000258484,ENSP00000259455,ENSP00000261205,ENSP00000262238,ENSP00000262367,ENSP00000262450,ENSP00000262895,ENSP00000263710,ENSP00000264318,ENSP00000264606,ENSP00000265085,ENSP00000265773,ENSP00000266376,ENSP00000266546,ENSP00000267064,ENSP00000268712,ENSP00000270225,ENSP00000281928…	APBB1,APC,ARHGAP33,ARID1B,ARNT2,ATP1A3,CACNA1A,CACNA1B,CACNA1C,CACNA1D,CACNA1G,CACNA2D1,CACNB2,CDK13,CHD3,CHD5,CHD8,CIC,CLASP1,CLSTN3,CNTNAP2,CPEB4,CREBBP,DCUN1D1,DDX3X,DLG4,DMD,DMXL2,DPP10,DPP6,DPYSL3,DYNC1H1,DYRK1A,EP400,EPC2,ERBB4,EXOC5,FBXO11,FRMPD4,GABBR2,GABRA1,GABRA3,GABRA4,GABRA5,GABRB3,GIGYF2,GLRA2,GRIA1,GRIK2,GRIK5,GRIN1,GRIN2A,GRIN2B,GRM1,GSK3B,HCFC1,HCN1,HDAC4,HNRNPU,INTS6,ITPR1,JARID…
GO:0031981	nuclear lumen	109	4030	6.49e-10	ENSP00000159111,ENSP00000181839,ENSP00000238647,ENSP00000254846,ENSP00000257430,ENSP00000258484,ENSP00000259605,ENSP00000261609,ENSP00000262238,ENSP00000262367,ENSP00000262450,ENSP00000263377,ENSP00000264010,ENSP00000264606,ENSP00000265271,ENSP00000265773,ENSP00000265990,ENSP00000267064,ENSP00000268712,ENSP00000270225,ENSP00000271715,ENSP00000281156,ENSP00000281928,ENSP00000282030,ENSP00000282516…	ANKRD11,ANKS1B,APBB1,APC,ARHGAP32,ARID1B,ARNT2,ASH1L,ATRX,BCL11A,BRD4,BTAF1,CAMK2A,CAMK2B,CAMTA1,CASK,CDK13,CHD3,CHD5,CHD7,CHD8,CIC,CMIP,CREBBP,CSNK1E,CTCF,DDX3X,DOCK4,DYRK1A,EHMT1,ELAVL2,EP400,EPC2,ERBB4,FBXO11,FOXP1,GABRA5,GSK3B,HCFC1,HDAC4,HERC2,HNRNPU,HUWE1,INTS6,IRF2BPL,ITPR1,JARID2,JMJD1C,KAT6A,KDM4B,KDM6A,KDM6B,KHDRBS2,KHDRBS3,MAP2,MBD5,MED13,MED13L,NAV2,NCOR1,NEO1,NF1,NFIB,NIPBL,NOS1,NPAS…
GO:0044297	cell body	32	526	7.06e-10	ENSP00000262895,ENSP00000295888,ENSP00000303540,ENSP00000307134,ENSP00000309555,ENSP00000330572,ENSP00000333496,ENSP00000335592,ENSP00000343690,ENSP00000353362,ENSP00000353508,ENSP00000353590,ENSP00000354504,ENSP00000354522,ENSP00000354778,ENSP00000359216,ENSP00000360280,ENSP00000360423,ENSP00000360806,ENSP00000363763,ENSP00000368824,ENSP00000382177,ENSP00000385142,ENSP00000387170,ENSP00000387694…	APBB1,ASTN2,ATP1A3,CACNA1A,CACNA1B,CNKSR2,CNTNAP2,CTNND2,DAB1,DPYSL3,EPHB2,GABRA5,GIGYF2,GRIA1,GRIK2,GRIK5,HCFC1,KCNB1,KCND2,KIF5C,MAP2,MAPK8IP2,MYH10,MYO5A,NRXN1,PTBP2,SCN1A,SHANK2,SLC12A5,SLC4A10,TOP1,WDFY3
GO:0098796	membrane protein complex	46	1047	1.34e-09	ENSP00000218075,ENSP00000222812,ENSP00000254976,ENSP00000257430,ENSP00000259455,ENSP00000261205,ENSP00000262895,ENSP00000264318,ENSP00000266376,ENSP00000286628,ENSP00000288139,ENSP00000303540,ENSP00000307342,ENSP00000308725,ENSP00000319591,ENSP00000320025,ENSP00000321826,ENSP00000332116,ENSP00000333496,ENSP00000335592,ENSP00000341198,ENSP00000346534,ENSP00000349320,ENSP00000352011,ENSP00000352035…	APC,ATP1A3,CACNA1A,CACNA1B,CACNA1C,CACNA1D,CACNA1G,CACNA2D1,CACNB2,CNTNAP2,DLG4,DMD,DPP10,DPP6,GABBR2,GABRA1,GABRA3,GABRA4,GABRA5,GABRB3,GLRA2,GRIA1,GRIK2,GRIK5,GRIN1,GRIN2A,GRIN2B,GRM1,HCN1,KCNB1,KCND2,KCND3,KCNMA1,KCNQ2,KCNQ3,NEO1,PDE4B,SCN1A,SCN2A,SCN8A,SNAP25,STX1A,STXBP5,SYNE1,SYNJ1,SYT1
GO:0030426	growth cone	18	159	1.8e-09	ENSP00000254976,ENSP00000265085,ENSP00000298552,ENSP00000310094,ENSP00000343690,ENSP00000344087,ENSP00000353508,ENSP00000353590,ENSP00000358513,ENSP00000359216,ENSP00000377372,ENSP00000382177,ENSP00000383303,ENSP00000385142,ENSP00000393379,ENSP00000411831,ENSP00000469689,ENSP00000477213	APBB1,AUTS2,CNR1,CPEB4,DPYSL3,DSCAM,GAP43,KIF21B,KIF5C,MAP2,MYH10,MYO5A,NRXN1,PTBP2,SHANK2,SNAP25,TAOK2,TSC1
GO:0043197	dendritic spine	17	143	2.85e-09	ENSP00000249363,ENSP00000265085,ENSP00000310561,ENSP00000320038,ENSP00000332116,ENSP00000333496,ENSP00000334382,ENSP00000347710,ENSP00000353590,ENSP00000360608,ENSP00000370057,ENSP00000382428,ENSP00000428994,ENSP00000449629,ENSP00000469689,ENSP00000477213,ENSP00000477999	ANKS1B,APBB1,ARHGAP32,ARHGAP33,CPEB4,DLG4,FRMPD4,GRIA1,GRIN1,HOMER1,KCND2,LRRC4,MYH10,NOS1,OPHN1,PDE4B,SHANK2
GO:0005654	nucleoplasm	96	3446	3.38e-09	ENSP00000159111,ENSP00000181839,ENSP00000238647,ENSP00000254846,ENSP00000257430,ENSP00000258484,ENSP00000259605,ENSP00000261609,ENSP00000262238,ENSP00000262367,ENSP00000262450,ENSP00000263377,ENSP00000264010,ENSP00000264606,ENSP00000265271,ENSP00000265773,ENSP00000265990,ENSP00000267064,ENSP00000268712,ENSP00000270225,ENSP00000271715,ENSP00000281156,ENSP00000281928,ENSP00000282030,ENSP00000282516…	ANKRD11,ANKS1B,APBB1,APC,ARHGAP32,ARID1B,ARNT2,ASH1L,ATRX,BCL11A,BRD4,BTAF1,CAMK2A,CAMK2B,CDK13,CHD3,CHD5,CHD7,CHD8,CIC,CMIP,CREBBP,CSNK1E,CTCF,DDX3X,DYRK1A,EHMT1,ELAVL2,EP400,EPC2,ERBB4,FOXP1,GABRA5,GSK3B,HCFC1,HDAC4,HERC2,HNRNPU,HUWE1,INTS6,IRF2BPL,JARID2,JMJD1C,KAT6A,KDM4B,KDM6A,KDM6B,KHDRBS2,KHDRBS3,MBD5,MED13,MED13L,NAV2,NCOR1,NEO1,NIPBL,NOS1,NPAS2,NR2F1,NR3C2,NR4A2,NSD1,OGT,PDE4A,PHF2,PLCB1…
GO:0043232	intracellular non-membrane-bounded organelle	104	4005	2.07e-08	ENSP00000161863,ENSP00000181839,ENSP00000222812,ENSP00000236925,ENSP00000254976,ENSP00000257430,ENSP00000260983,ENSP00000261609,ENSP00000262238,ENSP00000262367,ENSP00000262450,ENSP00000263377,ENSP00000263710,ENSP00000264010,ENSP00000264606,ENSP00000265773,ENSP00000266376,ENSP00000267064,ENSP00000268712,ENSP00000271715,ENSP00000280772,ENSP00000282516,ENSP00000283179,ENSP00000288139,ENSP00000295888…	ANK2,ANK3,APC,ARHGAP32,ARHGAP33,ARID1B,ASH1L,ATRX,AUTS2,BIRC6,BRD4,CACNA1C,CACNA1D,CAMK2B,CAMSAP2,CAMTA1,CASK,CDC42BPB,CDK13,CHD3,CHD5,CHD7,CLASP1,CREBBP,CTCF,CTNNA2,DAPK1,DDX3X,DLG4,DLGAP2,DMD,DOCK4,DPYSL2,DPYSL3,DST,DYNC1H1,DYRK1A,EHMT1,EP400,FBXO11,FGD1,FRMPD4,GIGYF2,GPHN,GSK3B,HDAC4,HECW2,HERC2,HNRNPU,HOMER1,INTS6,ITPR1,JMJD1C,KAT6A,KATNAL1,KIF21B,KIF5C,MAP2,MARK1,MBD5,MECP2,MYH10,MYO5A,MYT1L…
GO:0005634	nucleus	152	6892	3.4e-08	ENSP00000025008,ENSP00000159111,ENSP00000181839,ENSP00000222812,ENSP00000238647,ENSP00000254846,ENSP00000257430,ENSP00000258484,ENSP00000259605,ENSP00000261609,ENSP00000261726,ENSP00000262238,ENSP00000262367,ENSP00000262450,ENSP00000262895,ENSP00000263377,ENSP00000264010,ENSP00000264606,ENSP00000265085,ENSP00000265271,ENSP00000265773,ENSP00000265990,ENSP00000267064,ENSP00000267260,ENSP00000268712…	ANKRD11,ANKS1B,APBB1,APC,ARHGAP32,ARID1B,ARNT2,ASH1L,ATRX,AUTS2,BAZ2B,BCL11A,BRD4,BTAF1,CACNA1A,CAMK2A,CAMK2B,CAMTA1,CASK,CDK13,CELF4,CHD3,CHD5,CHD7,CHD8,CIC,CMIP,CPEB4,CREBBP,CSNK1E,CTCF,CTNNA2,CTNND2,CUX2,DCUN1D1,DDX3X,DLX1,DMD,DOCK4,DST,DYRK1A,EHMT1,ELAVL2,EP400,EPC2,EPHB2,ERBB4,FBXO11,FEZF2,FOXG1,FOXP1,GABRA5,GGNBP2,GRIK5,GRM1,GSK3B,HCFC1,HDAC4,HERC2,HNRNPU,HUWE1,INTS6,IRF2BPL,ITPR1,JARID2,JM…
GO:0043235	receptor complex	22	305	3.85e-08	ENSP00000259455,ENSP00000262895,ENSP00000264318,ENSP00000308725,ENSP00000310094,ENSP00000321826,ENSP00000334928,ENSP00000335592,ENSP00000342235,ENSP00000350815,ENSP00000352882,ENSP00000354207,ENSP00000354896,ENSP00000359337,ENSP00000360608,ENSP00000366283,ENSP00000379818,ENSP00000382428,ENSP00000393097,ENSP00000397026,ENSP00000428994,ENSP00000477455	DLG4,ERBB4,GABBR2,GABRA1,GABRA3,GABRA4,GABRA5,GABRB3,GRIA1,GRIK2,GRIK5,GRIN1,GRIN2A,GRIN2B,GRM1,NR3C2,NTRK3,PLXNA4,PTPRB,SLITRK5,STXBP5,TAOK2
GO:0034705	potassium channel complex	13	92	5.21e-08	ENSP00000222812,ENSP00000262895,ENSP00000286628,ENSP00000307342,ENSP00000319591,ENSP00000333496,ENSP00000352035,ENSP00000354778,ENSP00000360806,ENSP00000367001,ENSP00000373648,ENSP00000376855,ENSP00000397026	CNTNAP2,DPP10,DPP6,GRIK2,GRIK5,HCN1,KCNB1,KCND2,KCND3,KCNMA1,KCNQ2,KCNQ3,STX1A
GO:0030315	T-tubule	10	45	7.1e-08	ENSP00000266376,ENSP00000280772,ENSP00000288139,ENSP00000303540,ENSP00000320025,ENSP00000349320,ENSP00000349588,ENSP00000355133,ENSP00000364586,ENSP00000477999	ANK2,ANK3,CACNA1C,CACNA1D,CACNA2D1,CACNB2,NOS1,NOS1AP,SCN1A,SCN2A
GO:0043194	axon initial segment	7	14	1.43e-07	ENSP00000280772,ENSP00000303540,ENSP00000346534,ENSP00000352035,ENSP00000353508,ENSP00000368314,ENSP00000373648	ANK3,KCNQ2,KCNQ3,MAP2,NRCAM,SCN1A,SCN8A
GO:0005887	integral component of plasma membrane	52	1564	5.93e-07	ENSP00000218075,ENSP00000222812,ENSP00000233535,ENSP00000259455,ENSP00000262895,ENSP00000264318,ENSP00000266376,ENSP00000278379,ENSP00000286628,ENSP00000287766,ENSP00000303540,ENSP00000305288,ENSP00000307342,ENSP00000308725,ENSP00000319591,ENSP00000320025,ENSP00000321826,ENSP00000329797,ENSP00000333496,ENSP00000334928,ENSP00000335592,ENSP00000341198,ENSP00000344801,ENSP00000346534,ENSP00000352035…	ATP1A3,ATP2B2,CACNA1C,CACNB2,CADM1,CADM2,CNR1,CNTNAP2,DLG4,DPP10,DPP6,DSCAM,EPHB2,GABBR2,GABRA1,GABRA3,GABRA4,GABRA5,GABRB3,GLRA2,GRIA1,GRIK2,GRIK5,GRIN1,GRIN2A,GRIN2B,GRM1,HCN1,KCNB1,KCND2,KCND3,KCNMA1,KCNQ2,KCNQ3,NEO1,NLGN2,NRCAM,NRXN1,NRXN3,NTRK3,PTPRB,SCN1A,SCN2A,SCN8A,SLC12A5,SLC1A2,SLC24A2,SLC30A3,SLC4A10,SLC6A1,STX1A,STXBP5
GO:0043226	organelle	227	12432	9.32e-07	ENSP00000025008,ENSP00000035383,ENSP00000159111,ENSP00000161863,ENSP00000181839,ENSP00000222812,ENSP00000233535,ENSP00000236925,ENSP00000238647,ENSP00000254846,ENSP00000254976,ENSP00000257430,ENSP00000258484,ENSP00000259605,ENSP00000260983,ENSP00000261205,ENSP00000261609,ENSP00000261726,ENSP00000262238,ENSP00000262367,ENSP00000262450,ENSP00000262895,ENSP00000263377,ENSP00000263710,ENSP00000264010…	ANK2,ANK3,ANKRD11,ANKS1B,APBB1,APC,ARHGAP32,ARHGAP33,ARID1B,ARNT2,ASAP2,ASH1L,ASTN2,ATP1A3,ATP2B2,ATP8A1,ATRX,AUTS2,BAZ2B,BCL11A,BIRC6,BRD4,BTAF1,CACNA1A,CACNA1C,CACNA1D,CACNA2D1,CAMK2A,CAMK2B,CAMSAP2,CAMTA1,CASK,CDC42BPB,CDK13,CELF4,CHD3,CHD5,CHD7,CHD8,CIC,CLASP1,CLSTN2,CLSTN3,CMIP,CNKSR2,CNR1,CNTNAP2,CPEB4,CREBBP,CSNK1E,CTCF,CTNNA2,CTNND2,CUX2,DAB1,DAPK1,DCUN1D1,DDX3X,DLG4,DLGAP1,DLGAP2,DLGAP3,…
GO:0030018	Z disc	13	122	1.01e-06	ENSP00000264606,ENSP00000266376,ENSP00000280772,ENSP00000288139,ENSP00000303540,ENSP00000307959,ENSP00000332116,ENSP00000334382,ENSP00000346534,ENSP00000349588,ENSP00000354923,ENSP00000355133,ENSP00000477999	ANK2,ANK3,CACNA1C,CACNA1D,DMD,DST,HDAC4,HOMER1,NOS1,NOS1AP,PDE4B,SCN1A,SCN8A
GO:0031226	intrinsic component of plasma membrane	53	1641	1.01e-06	ENSP00000218075,ENSP00000222812,ENSP00000233535,ENSP00000259455,ENSP00000262895,ENSP00000264318,ENSP00000266376,ENSP00000278379,ENSP00000286628,ENSP00000287766,ENSP00000303540,ENSP00000305288,ENSP00000307342,ENSP00000308725,ENSP00000319591,ENSP00000320025,ENSP00000321826,ENSP00000329797,ENSP00000333496,ENSP00000334928,ENSP00000335592,ENSP00000341198,ENSP00000344801,ENSP00000346534,ENSP00000351015…	ATP1A3,ATP2B2,CACNA1C,CACNB2,CADM1,CADM2,CNR1,CNTNAP2,DLG4,DPP10,DPP6,DSCAM,EPHB2,GABBR2,GABRA1,GABRA3,GABRA4,GABRA5,GABRB3,GLRA2,GRIA1,GRIK2,GRIK5,GRIN1,GRIN2A,GRIN2B,GRM1,HCN1,KCNB1,KCND2,KCND3,KCNMA1,KCNQ2,KCNQ3,NEO1,NF1,NLGN2,NRCAM,NRXN1,NRXN3,NTRK3,PTPRB,SCN1A,SCN2A,SCN8A,SLC12A5,SLC1A2,SLC24A2,SLC30A3,SLC4A10,SLC6A1,STX1A,STXBP5
GO:0042383	sarcolemma	13	122	1.01e-06	ENSP00000266376,ENSP00000280772,ENSP00000288139,ENSP00000303540,ENSP00000319591,ENSP00000320025,ENSP00000349320,ENSP00000349588,ENSP00000354923,ENSP00000355133,ENSP00000360806,ENSP00000364586,ENSP00000477999	ANK2,ANK3,CACNA1C,CACNA1D,CACNA2D1,CACNB2,DMD,KCNB1,KCND3,NOS1,NOS1AP,SCN1A,SCN2A
GO:0008076	voltage-gated potassium channel complex	11	85	1.59e-06	ENSP00000222812,ENSP00000286628,ENSP00000307342,ENSP00000319591,ENSP00000333496,ENSP00000352035,ENSP00000354778,ENSP00000360806,ENSP00000367001,ENSP00000373648,ENSP00000376855	CNTNAP2,DPP10,DPP6,HCN1,KCNB1,KCND2,KCND3,KCNMA1,KCNQ2,KCNQ3,STX1A
GO:0005891	voltage-gated calcium channel complex	8	39	3.51e-06	ENSP00000266376,ENSP00000288139,ENSP00000320025,ENSP00000332116,ENSP00000349320,ENSP00000352011,ENSP00000353362,ENSP00000360423	CACNA1A,CACNA1B,CACNA1C,CACNA1D,CACNA1G,CACNA2D1,CACNB2,PDE4B
GO:0033268	node of Ranvier	6	15	3.96e-06	ENSP00000280772,ENSP00000303540,ENSP00000346534,ENSP00000352035,ENSP00000364586,ENSP00000373648	ANK3,KCNQ2,KCNQ3,SCN1A,SCN2A,SCN8A
GO:0005694	chromosome	36	950	4.06e-06	ENSP00000181839,ENSP00000257430,ENSP00000262238,ENSP00000262367,ENSP00000262450,ENSP00000263377,ENSP00000263710,ENSP00000264010,ENSP00000265773,ENSP00000267064,ENSP00000268712,ENSP00000271715,ENSP00000282516,ENSP00000283179,ENSP00000295987,ENSP00000338185,ENSP00000343535,ENSP00000344546,ENSP00000352185,ENSP00000354522,ENSP00000362441,ENSP00000369716,ENSP00000371434,ENSP00000374213,ENSP00000376204…	APC,ARID1B,ASH1L,ATRX,BRD4,CDK13,CHD3,CHD5,CLASP1,CREBBP,CTCF,EHMT1,EP400,FBXO11,HNRNPU,JMJD1C,KAT6A,MBD5,MECP2,MYT1L,NCOR1,NIPBL,NSD1,PHF2,PLCB1,POGZ,RFX3,SETD2,SMARCA2,SMARCC2,SYN1,TCF4,TOP1,USP7,YY1,ZMYND11
GO:1902710	GABA receptor complex	6	18	9.17e-06	ENSP00000259455,ENSP00000264318,ENSP00000308725,ENSP00000335592,ENSP00000359337,ENSP00000393097	GABBR2,GABRA1,GABRA3,GABRA4,GABRA5,GABRB3
GO:0048786	presynaptic active zone	7	34	1.77e-05	ENSP00000222812,ENSP00000295987,ENSP00000350928,ENSP00000361769,ENSP00000362399,ENSP00000428417,ENSP00000429562	GAD1,RIMS1,RIMS3,STX1A,STXBP1,SYN1,UNC13A
GO:0044306	neuron projection terminus	11	115	2.22e-05	ENSP00000261205,ENSP00000262895,ENSP00000347710,ENSP00000350928,ENSP00000354923,ENSP00000360608,ENSP00000382428,ENSP00000397026,ENSP00000409667,ENSP00000429562,ENSP00000462701	CDH8,DLG4,DMD,GAD1,GRIK2,GRIK5,GRIN1,OPHN1,SYNJ1,SYT1,UNC13A
GO:0030017	sarcomere	14	195	2.28e-05	ENSP00000264606,ENSP00000266376,ENSP00000280772,ENSP00000288139,ENSP00000303540,ENSP00000307959,ENSP00000332116,ENSP00000334382,ENSP00000346534,ENSP00000349588,ENSP00000354923,ENSP00000355133,ENSP00000356224,ENSP00000477999	ANK2,ANK3,CACNA1C,CACNA1D,DMD,DST,HDAC4,HOMER1,NOS1,NOS1AP,PDE4B,SCN1A,SCN8A,SYNE1
GO:0044451	nucleoplasm part	37	1073	2.28e-05	ENSP00000181839,ENSP00000258484,ENSP00000262367,ENSP00000262450,ENSP00000264606,ENSP00000265271,ENSP00000281928,ENSP00000282030,ENSP00000282516,ENSP00000283179,ENSP00000295888,ENSP00000303540,ENSP00000306983,ENSP00000309555,ENSP00000310260,ENSP00000338185,ENSP00000338629,ENSP00000341280,ENSP00000343535,ENSP00000344479,ENSP00000346986,ENSP00000359988,ENSP00000362441,ENSP00000362824,ENSP00000367203…	ANKS1B,APBB1,ATRX,CDK13,CHD3,CHD5,CHD8,CREBBP,DDX3X,DYRK1A,EHMT1,EP400,EPC2,HCFC1,HDAC4,HNRNPU,INTS6,JARID2,KAT6A,KDM6A,MED13,MED13L,NIPBL,NR4A2,OGT,PLCB1,RBM27,RERE,SATB2,SCN1A,SETBP1,SRSF11,TRIP12,USP7,WAC,WDFY3,YEATS2
GO:0070382	exocytic vesicle	13	172	3.03e-05	ENSP00000222812,ENSP00000233535,ENSP00000254976,ENSP00000261205,ENSP00000295987,ENSP00000321826,ENSP00000332116,ENSP00000343690,ENSP00000360608,ENSP00000379818,ENSP00000382428,ENSP00000428994,ENSP00000441858	DLG4,DMXL2,DPYSL3,GRIA1,GRIN1,GRIN2A,PDE4B,SLC30A3,SNAP25,STX1A,STXBP5,SYN1,SYT1
GO:0008328	ionotropic glutamate receptor complex	7	41	4.92e-05	ENSP00000262895,ENSP00000360608,ENSP00000379818,ENSP00000382428,ENSP00000397026,ENSP00000428994,ENSP00000477455	DLG4,GRIA1,GRIK2,GRIK5,GRIN1,GRIN2A,GRIN2B
GO:0008021	synaptic vesicle	12	155	5.41e-05	ENSP00000222812,ENSP00000233535,ENSP00000254976,ENSP00000261205,ENSP00000295987,ENSP00000321826,ENSP00000332116,ENSP00000360608,ENSP00000379818,ENSP00000382428,ENSP00000428994,ENSP00000441858	DLG4,DMXL2,GRIA1,GRIN1,GRIN2A,PDE4B,SLC30A3,SNAP25,STX1A,STXBP5,SYN1,SYT1
GO:0043229	intracellular organelle	217	12193	5.68e-05	ENSP00000025008,ENSP00000035383,ENSP00000159111,ENSP00000161863,ENSP00000181839,ENSP00000222812,ENSP00000233535,ENSP00000236925,ENSP00000238647,ENSP00000254846,ENSP00000254976,ENSP00000257430,ENSP00000258484,ENSP00000259605,ENSP00000260983,ENSP00000261205,ENSP00000261609,ENSP00000261726,ENSP00000262238,ENSP00000262367,ENSP00000262450,ENSP00000262895,ENSP00000263377,ENSP00000263710,ENSP00000264010…	ANK2,ANK3,ANKRD11,ANKS1B,APBB1,APC,ARHGAP32,ARHGAP33,ARID1B,ARNT2,ASAP2,ASH1L,ASTN2,ATP1A3,ATP2B2,ATP8A1,ATRX,AUTS2,BAZ2B,BCL11A,BIRC6,BRD4,BTAF1,CACNA1A,CACNA1C,CACNA1D,CACNA2D1,CAMK2A,CAMK2B,CAMSAP2,CAMTA1,CASK,CDC42BPB,CDK13,CELF4,CHD3,CHD5,CHD7,CHD8,CIC,CLASP1,CLSTN2,CLSTN3,CMIP,CNR1,CNTNAP2,CPEB4,CREBBP,CSNK1E,CTCF,CTNNA2,CTNND2,CUX2,DAB1,DAPK1,DCUN1D1,DDX3X,DLG4,DLGAP2,DLX1,DMD,DMXL2,DOCK4,…
GO:0070013	intracellular organelle lumen	111	5162	6.67e-05	ENSP00000035383,ENSP00000159111,ENSP00000181839,ENSP00000238647,ENSP00000254846,ENSP00000257430,ENSP00000258484,ENSP00000259605,ENSP00000261609,ENSP00000262238,ENSP00000262367,ENSP00000262450,ENSP00000263377,ENSP00000264010,ENSP00000264606,ENSP00000265271,ENSP00000265773,ENSP00000265990,ENSP00000267064,ENSP00000268712,ENSP00000270225,ENSP00000271715,ENSP00000281156,ENSP00000281928,ENSP00000282030…	ANKRD11,ANKS1B,APBB1,APC,ARHGAP32,ARID1B,ARNT2,ASH1L,ATRX,BCL11A,BRD4,BTAF1,CAMK2A,CAMK2B,CAMTA1,CASK,CDK13,CHD3,CHD5,CHD7,CHD8,CIC,CMIP,CREBBP,CSNK1E,CTCF,DDX3X,DOCK4,DYNC1H1,DYRK1A,EHMT1,ELAVL2,EP400,EPC2,ERBB4,FBXO11,FOXP1,GABRA5,GSK3B,HCFC1,HDAC4,HERC2,HNRNPU,HUWE1,INTS6,IRF2BPL,ITPR1,JARID2,JMJD1C,KAT6A,KDM4B,KDM6A,KDM6B,KHDRBS2,KHDRBS3,LRRC7,MAP2,MBD5,MED13,MED13L,NAV2,NCOR1,NEO1,NF1,NFIB,N…
GO:1990454	L-type voltage-gated calcium channel complex	4	6	6.67e-05	ENSP00000266376,ENSP00000288139,ENSP00000320025,ENSP00000349320	CACNA1C,CACNA1D,CACNA2D1,CACNB2
GO:0005856	cytoskeleton	56	2068	6.74e-05	ENSP00000222812,ENSP00000236925,ENSP00000254976,ENSP00000257430,ENSP00000260983,ENSP00000261609,ENSP00000263710,ENSP00000264606,ENSP00000265773,ENSP00000268712,ENSP00000280772,ENSP00000283179,ENSP00000295987,ENSP00000298552,ENSP00000306983,ENSP00000307959,ENSP00000309539,ENSP00000310094,ENSP00000310260,ENSP00000310561,ENSP00000316512,ENSP00000320038,ENSP00000324806,ENSP00000332116,ENSP00000343690…	ANK2,ANK3,APC,ARHGAP32,ARHGAP33,AUTS2,BIRC6,CAMK2B,CAMSAP2,CASK,CDC42BPB,CHD3,CLASP1,CTNNA2,DAPK1,DLG4,DLGAP2,DMD,DPYSL2,DPYSL3,DST,DYNC1H1,DYRK1A,FGD1,FRMPD4,GPHN,GSK3B,HDAC4,HECW2,HERC2,HNRNPU,INTS6,KATNAL1,KIF21B,KIF5C,MAP2,MARK1,MYH10,MYO5A,NCOR1,NOS1,OFD1,OPHN1,PDE4B,SMARCA2,SNAP25,SPAST,STX1A,STXBP1,SYN1,SYNE1,TAOK2,TLK2,TSC1,WASF1,YEATS2
GO:0043227	membrane-bounded organelle	203	11244	8.53e-05	ENSP00000025008,ENSP00000035383,ENSP00000159111,ENSP00000161863,ENSP00000181839,ENSP00000222812,ENSP00000233535,ENSP00000236925,ENSP00000238647,ENSP00000254846,ENSP00000254976,ENSP00000257430,ENSP00000258484,ENSP00000259605,ENSP00000261205,ENSP00000261609,ENSP00000261726,ENSP00000262238,ENSP00000262367,ENSP00000262450,ENSP00000262895,ENSP00000263377,ENSP00000263710,ENSP00000264010,ENSP00000264606…	ANK2,ANK3,ANKRD11,ANKS1B,APBB1,APC,ARHGAP32,ARID1B,ARNT2,ASAP2,ASH1L,ASTN2,ATP1A3,ATP2B2,ATP8A1,ATRX,AUTS2,BAZ2B,BCL11A,BIRC6,BRD4,BTAF1,CACNA1A,CACNA2D1,CAMK2A,CAMK2B,CAMSAP2,CAMTA1,CASK,CDK13,CELF4,CHD3,CHD5,CHD7,CHD8,CIC,CLASP1,CLSTN2,CLSTN3,CMIP,CNR1,CNTNAP2,CPEB4,CREBBP,CSNK1E,CTCF,CTNNA2,CTNND2,CUX2,DAB1,DCUN1D1,DDX3X,DLG4,DLX1,DMD,DMXL2,DOCK4,DPYSL3,DST,DYNC1H1,DYRK1A,EHMT1,ELAVL2,EP400,EP…
GO:0044422	organelle part	172	9111	9.52e-05	ENSP00000025008,ENSP00000035383,ENSP00000159111,ENSP00000181839,ENSP00000222812,ENSP00000233535,ENSP00000236925,ENSP00000238647,ENSP00000254846,ENSP00000254976,ENSP00000257430,ENSP00000258484,ENSP00000259605,ENSP00000260983,ENSP00000261205,ENSP00000261609,ENSP00000261726,ENSP00000262238,ENSP00000262367,ENSP00000262450,ENSP00000263377,ENSP00000263710,ENSP00000264010,ENSP00000264606,ENSP00000265271…	ANK2,ANK3,ANKRD11,ANKS1B,APBB1,APC,ARHGAP32,ARID1B,ARNT2,ASAP2,ASH1L,ATP8A1,ATRX,BCL11A,BIRC6,BRD4,BTAF1,CACNA1C,CACNA1D,CAMK2A,CAMK2B,CAMSAP2,CAMTA1,CASK,CDC42BPB,CDK13,CHD3,CHD5,CHD7,CHD8,CIC,CLASP1,CLSTN2,CLSTN3,CMIP,CNR1,CREBBP,CSNK1E,CTCF,CUX2,DDX3X,DLG4,DLGAP2,DMD,DMXL2,DOCK4,DPYSL3,DST,DYNC1H1,DYRK1A,EHMT1,ELAVL2,EP400,EPC2,ERBB4,EXT1,FBXO11,FOXP1,GABRA1,GABRA5,GABRB3,GAD1,GALNT13,GRIA1,GR…
GO:1902711	GABA-A receptor complex	5	17	9.7e-05	ENSP00000264318,ENSP00000308725,ENSP00000335592,ENSP00000359337,ENSP00000393097	GABRA1,GABRA3,GABRA4,GABRA5,GABRB3
GO:0043204	perikaryon	10	120	0.00015	ENSP00000262895,ENSP00000295888,ENSP00000307134,ENSP00000333496,ENSP00000354504,ENSP00000354522,ENSP00000354778,ENSP00000360806,ENSP00000387170,ENSP00000397026	ASTN2,CNTNAP2,CTNND2,GIGYF2,GRIK2,GRIK5,KCNB1,KCND2,TOP1,WDFY3
GO:0044424	intracellular part	239	13996	0.00015	ENSP00000025008,ENSP00000035383,ENSP00000159111,ENSP00000161863,ENSP00000164640,ENSP00000181839,ENSP00000222812,ENSP00000233535,ENSP00000236925,ENSP00000238018,ENSP00000238647,ENSP00000249363,ENSP00000253401,ENSP00000254846,ENSP00000254976,ENSP00000257430,ENSP00000258484,ENSP00000259455,ENSP00000259605,ENSP00000260983,ENSP00000261205,ENSP00000261609,ENSP00000261726,ENSP00000262238,ENSP00000262367…	AGAP1,ANK2,ANK3,ANKRD11,ANKS1B,APBB1,APC,ARHGAP32,ARHGAP33,ARHGEF9,ARID1B,ARNT2,ASAP2,ASH1L,ASTN2,ATP1A3,ATP2B2,ATP8A1,ATRX,AUTS2,BAZ2B,BCL11A,BIRC6,BRD4,BTAF1,CACNA1A,CACNA1C,CACNA1D,CACNA1G,CACNA2D1,CAMK2A,CAMK2B,CAMSAP2,CAMTA1,CASK,CDC42BPB,CDK13,CELF4,CHD3,CHD5,CHD7,CHD8,CIC,CLASP1,CLSTN2,CLSTN3,CMIP,CNKSR2,CNR1,CNTNAP2,CPEB4,CREBBP,CSNK1E,CTCF,CTNNA2,CTNND2,CUX2,DAB1,DAPK1,DCUN1D1,DDX3X,DLG4…
GO:0043231	intracellular membrane-bounded organelle	189	10365	0.00018	ENSP00000025008,ENSP00000159111,ENSP00000161863,ENSP00000181839,ENSP00000222812,ENSP00000233535,ENSP00000236925,ENSP00000238647,ENSP00000254846,ENSP00000254976,ENSP00000257430,ENSP00000258484,ENSP00000259605,ENSP00000261205,ENSP00000261609,ENSP00000261726,ENSP00000262238,ENSP00000262367,ENSP00000262450,ENSP00000262895,ENSP00000263377,ENSP00000263710,ENSP00000264010,ENSP00000264606,ENSP00000265085…	ANK2,ANK3,ANKRD11,ANKS1B,APBB1,APC,ARHGAP32,ARID1B,ARNT2,ASAP2,ASH1L,ATP1A3,ATP2B2,ATP8A1,ATRX,AUTS2,BAZ2B,BCL11A,BIRC6,BRD4,BTAF1,CACNA1A,CACNA2D1,CAMK2A,CAMK2B,CAMSAP2,CAMTA1,CASK,CDK13,CELF4,CHD3,CHD5,CHD7,CHD8,CIC,CLASP1,CLSTN2,CLSTN3,CMIP,CNR1,CNTNAP2,CPEB4,CREBBP,CSNK1E,CTCF,CTNNA2,CTNND2,CUX2,DAB1,DCUN1D1,DDX3X,DLG4,DLX1,DMD,DOCK4,DST,DYNC1H1,DYRK1A,EHMT1,ELAVL2,EP400,EPC2,EPHB2,ERBB4,EXT1…
GO:0005622	intracellular	242	14286	0.00022	ENSP00000025008,ENSP00000035383,ENSP00000159111,ENSP00000161863,ENSP00000164640,ENSP00000181839,ENSP00000222812,ENSP00000233535,ENSP00000236925,ENSP00000238018,ENSP00000238647,ENSP00000249363,ENSP00000253401,ENSP00000254846,ENSP00000254976,ENSP00000257430,ENSP00000258484,ENSP00000259455,ENSP00000259605,ENSP00000260983,ENSP00000261205,ENSP00000261609,ENSP00000261726,ENSP00000262238,ENSP00000262367…	AGAP1,ANK2,ANK3,ANKRD11,ANKS1B,APBB1,APC,ARHGAP32,ARHGAP33,ARHGEF9,ARID1B,ARNT2,ASAP2,ASH1L,ASTN2,ATP1A3,ATP2B2,ATP8A1,ATRX,AUTS2,BAZ2B,BCL11A,BIRC6,BRD4,BTAF1,CACNA1A,CACNA1C,CACNA1D,CACNA1G,CACNA2D1,CAMK2A,CAMK2B,CAMSAP2,CAMTA1,CASK,CDC42BPB,CDK13,CELF4,CHD3,CHD5,CHD7,CHD8,CIC,CLASP1,CLSTN2,CLSTN3,CMIP,CNKSR2,CNR1,CNTNAP2,CPEB4,CREBBP,CSNK1E,CTCF,CTNNA2,CTNND2,CUX2,DAB1,DAPK1,DCUN1D1,DDX3X,DLG4…
GO:0034706	sodium channel complex	5	21	0.00022	ENSP00000262895,ENSP00000303540,ENSP00000346534,ENSP00000364586,ENSP00000397026	GRIK2,GRIK5,SCN1A,SCN2A,SCN8A
GO:0098839	postsynaptic density membrane	4	10	0.00026	ENSP00000360608,ENSP00000379818,ENSP00000382428,ENSP00000428994	DLG4,GRIA1,GRIN1,GRIN2A
GO:0031252	cell leading edge	17	371	0.0004	ENSP00000257430,ENSP00000278379,ENSP00000298552,ENSP00000307959,ENSP00000324127,ENSP00000343690,ENSP00000353590,ENSP00000354778,ENSP00000355237,ENSP00000364277,ENSP00000370078,ENSP00000376368,ENSP00000382177,ENSP00000384638,ENSP00000417335,ENSP00000428994,ENSP00000477213	APBB1,APC,CDC42BPB,CNTNAP2,CTNNA2,DPYSL3,DST,FGD1,GRIA1,MYH10,MYO5A,PDE4A,PSD3,ROBO2,SLC1A2,TSC1,WASF1
GO:0099512	supramolecular fiber	29	873	0.0004	ENSP00000236925,ENSP00000257430,ENSP00000263710,ENSP00000264606,ENSP00000266376,ENSP00000268712,ENSP00000280772,ENSP00000283179,ENSP00000288139,ENSP00000303540,ENSP00000307959,ENSP00000316512,ENSP00000332116,ENSP00000334382,ENSP00000343690,ENSP00000346534,ENSP00000348965,ENSP00000349588,ENSP00000353508,ENSP00000354923,ENSP00000355133,ENSP00000356224,ENSP00000369989,ENSP00000382177,ENSP00000393379…	ANK2,ANK3,APC,CACNA1C,CACNA1D,CAMSAP2,CLASP1,DLGAP2,DMD,DPYSL3,DST,DYNC1H1,HDAC4,HNRNPU,HOMER1,KATNAL1,KIF21B,KIF5C,MAP2,MYO5A,NCOR1,NOS1,NOS1AP,PDE4B,SCN1A,SCN8A,SPAST,SYNE1,TLK2
GO:0044425	membrane part	129	6517	0.00041	ENSP00000025008,ENSP00000035383,ENSP00000218075,ENSP00000222812,ENSP00000233535,ENSP00000249363,ENSP00000254976,ENSP00000257215,ENSP00000257430,ENSP00000259455,ENSP00000261205,ENSP00000262895,ENSP00000264318,ENSP00000265085,ENSP00000265459,ENSP00000266376,ENSP00000266546,ENSP00000278379,ENSP00000280772,ENSP00000286628,ENSP00000287766,ENSP00000288135,ENSP00000288139,ENSP00000295888,ENSP00000295987…	ANK2,ANK3,ANKS1B,APBB1,APC,ARHGAP32,ASTN2,ATP1A3,ATP2B2,ATP8A1,ATRNL1,CACNA1A,CACNA1B,CACNA1C,CACNA1D,CACNA1G,CACNA2D1,CACNA2D3,CACNB2,CADM1,CADM2,CAMK2A,CAMK2B,CASK,CDH8,CLSTN2,CLSTN3,CNKSR2,CNR1,CNTN4,CNTN6,CNTNAP2,CPEB4,CTNNA2,DAGLA,DLG4,DLGAP1,DLGAP2,DLGAP3,DMD,DPP10,DPP6,DSCAM,DST,EPHB2,ERBB4,EXT1,GABBR2,GABRA1,GABRA3,GABRA4,GABRA5,GABRB3,GALNT13,GAP43,GIGYF2,GLRA2,GPHN,GPR85,GRIA1,GRID1,GRI…
GO:0043195	terminal bouton	6	44	0.00052	ENSP00000262895,ENSP00000347710,ENSP00000360608,ENSP00000397026,ENSP00000409667,ENSP00000429562	GRIK2,GRIK5,GRIN1,OPHN1,SYNJ1,UNC13A
GO:1904949	ATPase complex	8	90	0.00057	ENSP00000262238,ENSP00000262450,ENSP00000265773,ENSP00000267064,ENSP00000344546,ENSP00000369716,ENSP00000374213,ENSP00000444688	ARID1B,ATP1A3,CHD3,CHD5,EP400,SMARCA2,SMARCC2,YY1
GO:0070603	SWI/SNF superfamily-type complex	7	67	0.00061	ENSP00000262238,ENSP00000262450,ENSP00000265773,ENSP00000267064,ENSP00000344546,ENSP00000369716,ENSP00000374213	ARID1B,CHD3,CHD5,EP400,SMARCA2,SMARCC2,YY1
GO:0016020	membrane	157	8420	0.00074	ENSP00000025008,ENSP00000035383,ENSP00000218075,ENSP00000222812,ENSP00000233535,ENSP00000249363,ENSP00000254976,ENSP00000257215,ENSP00000257430,ENSP00000259455,ENSP00000261205,ENSP00000261726,ENSP00000262895,ENSP00000264318,ENSP00000265085,ENSP00000265459,ENSP00000266376,ENSP00000266546,ENSP00000278379,ENSP00000280772,ENSP00000281419,ENSP00000286628,ENSP00000287766,ENSP00000288135,ENSP00000288139…	ANK2,ANK3,ANKRD11,ANKS1B,APBB1,APC,ARHGAP32,ARHGAP33,ARID1B,ASAP2,ASTN2,ATP1A3,ATP2B2,ATP8A1,ATRNL1,CACNA1A,CACNA1B,CACNA1C,CACNA1D,CACNA1G,CACNA2D1,CACNA2D3,CACNB2,CADM1,CADM2,CAMK2A,CAMK2B,CASK,CDC42BPB,CDH8,CLSTN2,CLSTN3,CNKSR2,CNR1,CNTN4,CNTN6,CNTNAP2,CPEB4,CTNNA2,CUX2,DAB1,DAGLA,DAPK1,DDX3X,DLG4,DLGAP1,DLGAP2,DLGAP3,DMD,DMXL2,DOCK4,DPP10,DPP6,DPYSL2,DSCAM,DST,EPHB2,ERBB4,EXT1,GABBR2,GABRA1,G…
GO:0060076	excitatory synapse	5	29	0.00074	ENSP00000249363,ENSP00000261205,ENSP00000332116,ENSP00000360608,ENSP00000382428	DLG4,GRIN1,LRRC4,PDE4B,SYT1
GO:0034707	chloride channel complex	6	49	0.00084	ENSP00000218075,ENSP00000264318,ENSP00000308725,ENSP00000335592,ENSP00000359337,ENSP00000393097	GABRA1,GABRA3,GABRA4,GABRA5,GABRB3,GLRA2
GO:0043679	axon terminus	8	97	0.00088	ENSP00000262895,ENSP00000347710,ENSP00000350928,ENSP00000360608,ENSP00000397026,ENSP00000409667,ENSP00000429562,ENSP00000462701	CDH8,GAD1,GRIK2,GRIK5,GRIN1,OPHN1,SYNJ1,UNC13A
GO:0098802	plasma membrane receptor complex	10	158	0.0011	ENSP00000259455,ENSP00000262895,ENSP00000321826,ENSP00000354896,ENSP00000360608,ENSP00000379818,ENSP00000382428,ENSP00000397026,ENSP00000428994,ENSP00000477455	DLG4,GABBR2,GRIA1,GRIK2,GRIK5,GRIN1,GRIN2A,GRIN2B,GRM1,STXBP5
GO:0000123	histone acetyltransferase complex	7	76	0.0012	ENSP00000258484,ENSP00000262367,ENSP00000306983,ENSP00000309555,ENSP00000362824,ENSP00000374213,ENSP00000380136	CREBBP,EP400,EPC2,HCFC1,KAT6A,OGT,YEATS2
GO:0043034	costamere	4	19	0.0017	ENSP00000280772,ENSP00000334382,ENSP00000349588,ENSP00000354923	ANK2,ANK3,DMD,HOMER1
GO:0044427	chromosomal part	26	819	0.0017	ENSP00000257430,ENSP00000262238,ENSP00000262367,ENSP00000262450,ENSP00000263710,ENSP00000264010,ENSP00000265773,ENSP00000267064,ENSP00000268712,ENSP00000271715,ENSP00000282516,ENSP00000283179,ENSP00000295987,ENSP00000338185,ENSP00000344546,ENSP00000352185,ENSP00000354522,ENSP00000362441,ENSP00000369716,ENSP00000371434,ENSP00000374213,ENSP00000380136,ENSP00000381382,ENSP00000382204,ENSP00000386049…	APC,ARID1B,ATRX,CHD3,CHD5,CLASP1,CREBBP,CTCF,EP400,HNRNPU,JMJD1C,KAT6A,MBD5,MECP2,NCOR1,NIPBL,PHF2,PLCB1,POGZ,RFX3,SMARCA2,SMARCC2,SYN1,TCF4,TOP1,YY1
GO:0000118	histone deacetylase complex	6	60	0.0022	ENSP00000262450,ENSP00000264606,ENSP00000338629,ENSP00000369716,ENSP00000374213,ENSP00000401112	CHD3,CHD5,EP400,HDAC4,RERE,SATB2
GO:0016529	sarcoplasmic reticulum	6	61	0.0023	ENSP00000280772,ENSP00000306253,ENSP00000349320,ENSP00000355133,ENSP00000379098,ENSP00000477999	ANK3,CACNA2D1,CAMK2B,ITPR1,NOS1,NOS1AP
GO:0032809	neuronal cell body membrane	4	21	0.0023	ENSP00000333496,ENSP00000335592,ENSP00000360806,ENSP00000444688	ATP1A3,GABRA5,KCNB1,KCND2
GO:0044446	intracellular organelle part	161	8882	0.0024	ENSP00000025008,ENSP00000035383,ENSP00000159111,ENSP00000181839,ENSP00000222812,ENSP00000233535,ENSP00000236925,ENSP00000238647,ENSP00000254846,ENSP00000254976,ENSP00000257430,ENSP00000258484,ENSP00000259605,ENSP00000260983,ENSP00000261205,ENSP00000261609,ENSP00000261726,ENSP00000262238,ENSP00000262367,ENSP00000262450,ENSP00000263377,ENSP00000263710,ENSP00000264010,ENSP00000264606,ENSP00000265271…	ANKRD11,ANKS1B,APBB1,APC,ARHGAP32,ARID1B,ARNT2,ASAP2,ASH1L,ATP8A1,ATRX,BCL11A,BIRC6,BRD4,BTAF1,CAMK2A,CAMK2B,CAMSAP2,CAMTA1,CASK,CDC42BPB,CDK13,CHD3,CHD5,CHD7,CHD8,CIC,CLASP1,CLSTN2,CLSTN3,CMIP,CNR1,CREBBP,CSNK1E,CTCF,CUX2,DDX3X,DLG4,DLGAP2,DMXL2,DOCK4,DPYSL3,DST,DYNC1H1,DYRK1A,EHMT1,ELAVL2,EP400,EPC2,ERBB4,EXT1,FBXO11,FOXP1,GABRA1,GABRA5,GABRB3,GAD1,GALNT13,GRIA1,GSK3B,HCFC1,HDAC4,HECW2,HERC2,HN…
GO:0000785	chromatin	18	489	0.0026	ENSP00000262238,ENSP00000262367,ENSP00000262450,ENSP00000265773,ENSP00000267064,ENSP00000268712,ENSP00000271715,ENSP00000282516,ENSP00000338185,ENSP00000344546,ENSP00000362441,ENSP00000369716,ENSP00000371434,ENSP00000374213,ENSP00000380136,ENSP00000381382,ENSP00000382204,ENSP00000395535	ARID1B,ATRX,CHD3,CHD5,CREBBP,EP400,JMJD1C,KAT6A,MECP2,NCOR1,NIPBL,PLCB1,POGZ,RFX3,SMARCA2,SMARCC2,TCF4,YY1
GO:1990752	microtubule end	4	22	0.0026	ENSP00000236925,ENSP00000263710,ENSP00000307959,ENSP00000382177	CAMSAP2,CLASP1,DST,MYO5A
GO:0000790	nuclear chromatin	14	333	0.0032	ENSP00000262238,ENSP00000262367,ENSP00000262450,ENSP00000265773,ENSP00000267064,ENSP00000268712,ENSP00000271715,ENSP00000338185,ENSP00000344546,ENSP00000362441,ENSP00000369716,ENSP00000371434,ENSP00000374213,ENSP00000381382	ARID1B,ATRX,CHD3,CHD5,CREBBP,EP400,NCOR1,PLCB1,POGZ,RFX3,SMARCA2,SMARCC2,TCF4,YY1
GO:0017146	NMDA selective glutamate receptor complex	3	10	0.0039	ENSP00000360608,ENSP00000379818,ENSP00000477455	GRIN1,GRIN2A,GRIN2B
GO:0005938	cell cortex	11	230	0.0043	ENSP00000164640,ENSP00000263710,ENSP00000298552,ENSP00000307959,ENSP00000310561,ENSP00000320038,ENSP00000350928,ENSP00000353590,ENSP00000354504,ENSP00000382428,ENSP00000484855	ARHGAP32,ARHGAP33,ASTN2,CLASP1,DLG4,DST,EXOC5,GAD1,MYH10,PDZD4,TSC1
GO:0000228	nuclear chromosome	18	514	0.0044	ENSP00000262238,ENSP00000262367,ENSP00000262450,ENSP00000263377,ENSP00000265773,ENSP00000267064,ENSP00000268712,ENSP00000271715,ENSP00000283179,ENSP00000295987,ENSP00000338185,ENSP00000344546,ENSP00000354522,ENSP00000362441,ENSP00000369716,ENSP00000371434,ENSP00000374213,ENSP00000381382	ARID1B,ATRX,BRD4,CHD3,CHD5,CREBBP,EP400,HNRNPU,NCOR1,PLCB1,POGZ,RFX3,SMARCA2,SMARCC2,SYN1,TCF4,TOP1,YY1
GO:0015629	actin cytoskeleton	16	432	0.0047	ENSP00000222812,ENSP00000264606,ENSP00000307959,ENSP00000310094,ENSP00000310260,ENSP00000310561,ENSP00000320038,ENSP00000343690,ENSP00000347710,ENSP00000353590,ENSP00000355237,ENSP00000367408,ENSP00000376368,ENSP00000382177,ENSP00000384638,ENSP00000386135	ARHGAP32,ARHGAP33,CASK,CDC42BPB,CTNNA2,DAPK1,DPYSL3,DST,HDAC4,INTS6,MYH10,MYO5A,OPHN1,STX1A,TAOK2,WASF1
GO:0099699	integral component of synaptic membrane	3	11	0.0047	ENSP00000305288,ENSP00000379818,ENSP00000385142	GRIN2A,NLGN2,NRXN1
GO:0030133	transport vesicle	14	356	0.0055	ENSP00000222812,ENSP00000233535,ENSP00000254976,ENSP00000261205,ENSP00000295987,ENSP00000306253,ENSP00000321826,ENSP00000332116,ENSP00000343690,ENSP00000360608,ENSP00000379818,ENSP00000382428,ENSP00000428994,ENSP00000441858	DLG4,DMXL2,DPYSL3,GRIA1,GRIN1,GRIN2A,ITPR1,PDE4B,SLC30A3,SNAP25,STX1A,STXBP5,SYN1,SYT1
GO:0001518	voltage-gated sodium channel complex	3	14	0.0084	ENSP00000303540,ENSP00000346534,ENSP00000364586	SCN1A,SCN2A,SCN8A
GO:0071565	nBAF complex	3	14	0.0084	ENSP00000265773,ENSP00000267064,ENSP00000344546	ARID1B,SMARCA2,SMARCC2
GO:0016604	nuclear body	22	742	0.0094	ENSP00000181839,ENSP00000262367,ENSP00000262450,ENSP00000265271,ENSP00000282030,ENSP00000283179,ENSP00000295888,ENSP00000303540,ENSP00000338185,ENSP00000343535,ENSP00000344479,ENSP00000346986,ENSP00000359988,ENSP00000362441,ENSP00000373696,ENSP00000374213,ENSP00000380136,ENSP00000381932,ENSP00000382840,ENSP00000417980,ENSP00000449629,ENSP00000477213	ANKS1B,APBB1,ATRX,CDK13,CHD5,CREBBP,DDX3X,DYRK1A,EHMT1,EP400,HNRNPU,KAT6A,NR4A2,PLCB1,RBM27,SCN1A,SETBP1,SRSF11,TRIP12,USP7,WAC,WDFY3
GO:0032983	kainate selective glutamate receptor complex	2	3	0.0094	ENSP00000262895,ENSP00000397026	GRIK2,GRIK5
GO:0097442	CA3 pyramidal cell dendrite	2	3	0.0094	ENSP00000353508,ENSP00000393066	MAP2,SLC4A10
GO:0016514	SWI/SNF complex	3	15	0.0095	ENSP00000265773,ENSP00000267064,ENSP00000344546	ARID1B,SMARCA2,SMARCC2
GO:0016607	nuclear speck	14	381	0.0096	ENSP00000181839,ENSP00000262450,ENSP00000265271,ENSP00000283179,ENSP00000338185,ENSP00000344479,ENSP00000346986,ENSP00000359988,ENSP00000373696,ENSP00000374213,ENSP00000380136,ENSP00000381932,ENSP00000382840,ENSP00000477213	APBB1,CDK13,CHD5,DDX3X,DYRK1A,EP400,HNRNPU,KAT6A,NR4A2,PLCB1,RBM27,SRSF11,TRIP12,WAC
GO:0030027	lamellipodium	9	185	0.0101	ENSP00000257430,ENSP00000298552,ENSP00000343690,ENSP00000353590,ENSP00000355237,ENSP00000364277,ENSP00000376368,ENSP00000384638,ENSP00000477213	APBB1,APC,CDC42BPB,CTNNA2,DPYSL3,FGD1,MYH10,TSC1,WASF1
GO:0044454	nuclear chromosome part	16	480	0.0121	ENSP00000262238,ENSP00000262367,ENSP00000262450,ENSP00000265773,ENSP00000267064,ENSP00000268712,ENSP00000271715,ENSP00000295987,ENSP00000338185,ENSP00000344546,ENSP00000354522,ENSP00000362441,ENSP00000369716,ENSP00000371434,ENSP00000374213,ENSP00000381382	ARID1B,ATRX,CHD3,CHD5,CREBBP,EP400,NCOR1,PLCB1,POGZ,RFX3,SMARCA2,SMARCC2,SYN1,TCF4,TOP1,YY1
GO:0035371	microtubule plus-end	3	17	0.0127	ENSP00000263710,ENSP00000307959,ENSP00000382177	CLASP1,DST,MYO5A
GO:0042584	chromaffin granule membrane	2	4	0.0132	ENSP00000261205,ENSP00000371084	ATP8A1,SYT1
GO:0048787	presynaptic active zone membrane	2	4	0.0132	ENSP00000222812,ENSP00000362399	STX1A,STXBP1
GO:0070032	synaptobrevin 2-SNAP-25-syntaxin-1a-complexin I complex	2	4	0.0132	ENSP00000222812,ENSP00000254976	SNAP25,STX1A
GO:0042641	actomyosin	5	63	0.0134	ENSP00000222812,ENSP00000264606,ENSP00000353590,ENSP00000355237,ENSP00000382177	CDC42BPB,HDAC4,MYH10,MYO5A,STX1A
GO:0030673	axolemma	3	18	0.0141	ENSP00000278379,ENSP00000354778,ENSP00000417335	CNTNAP2,ROBO2,SLC1A2
GO:0099568	cytoplasmic region	14	402	0.0143	ENSP00000164640,ENSP00000263710,ENSP00000298552,ENSP00000307959,ENSP00000310561,ENSP00000320038,ENSP00000350928,ENSP00000353508,ENSP00000353590,ENSP00000354504,ENSP00000382428,ENSP00000397026,ENSP00000480893,ENSP00000484855	ARHGAP32,ARHGAP33,ASTN2,CLASP1,DLG4,DST,EXOC5,GAD1,GRIK2,MAP2,MYH10,PDZD4,SPAST,TSC1
GO:0030175	filopodium	6	96	0.016	ENSP00000348965,ENSP00000353508,ENSP00000354923,ENSP00000377372,ENSP00000382177,ENSP00000477213	APBB1,DMD,DYNC1H1,GAP43,MAP2,MYO5A
GO:1990635	proximal dendrite	2	5	0.0174	ENSP00000353508,ENSP00000387170	GIGYF2,MAP2
GO:0120111	neuron projection cytoplasm	5	71	0.0208	ENSP00000307959,ENSP00000353508,ENSP00000382428,ENSP00000397026,ENSP00000480893	DLG4,DST,GRIK2,MAP2,SPAST
GO:0032589	neuron projection membrane	4	44	0.0212	ENSP00000278379,ENSP00000354778,ENSP00000417335,ENSP00000428994	CNTNAP2,GRIA1,ROBO2,SLC1A2
GO:0016323	basolateral plasma membrane	9	213	0.0223	ENSP00000280772,ENSP00000307959,ENSP00000329797,ENSP00000342235,ENSP00000349588,ENSP00000382428,ENSP00000384638,ENSP00000386908,ENSP00000393066	ANK2,ANK3,CADM1,CTNNA2,DLG4,DST,ERBB4,MEGF11,SLC4A10
GO:0005874	microtubule	13	385	0.024	ENSP00000236925,ENSP00000257430,ENSP00000263710,ENSP00000268712,ENSP00000283179,ENSP00000307959,ENSP00000348965,ENSP00000353508,ENSP00000369989,ENSP00000382177,ENSP00000393379,ENSP00000411831,ENSP00000480893	APC,CAMSAP2,CLASP1,DST,DYNC1H1,HNRNPU,KATNAL1,KIF21B,KIF5C,MAP2,MYO5A,NCOR1,SPAST
GO:0044300	cerebellar mossy fiber	2	7	0.028	ENSP00000370340,ENSP00000382428	DLG4,NFIB
GO:0097441	basal dendrite	2	7	0.028	ENSP00000353508,ENSP00000393066	MAP2,SLC4A10
GO:0005911	cell-cell junction	13	402	0.0328	ENSP00000257430,ENSP00000280772,ENSP00000288135,ENSP00000303540,ENSP00000329797,ENSP00000349588,ENSP00000354778,ENSP00000355237,ENSP00000364586,ENSP00000367408,ENSP00000376204,ENSP00000384193,ENSP00000384638	ANK2,ANK3,APC,ASH1L,CADM1,CADM2,CASK,CDC42BPB,CNTNAP2,CTNNA2,KIT,SCN1A,SCN2A
GO:0009986	cell surface	19	690	0.0328	ENSP00000266546,ENSP00000278379,ENSP00000280772,ENSP00000283179,ENSP00000288135,ENSP00000298119,ENSP00000305288,ENSP00000354778,ENSP00000354923,ENSP00000360608,ENSP00000362294,ENSP00000368314,ENSP00000373648,ENSP00000379818,ENSP00000385142,ENSP00000402460,ENSP00000417335,ENSP00000428994,ENSP00000477455	ANK3,CLSTN2,CLSTN3,CNTNAP2,DMD,GRIA1,GRIN1,GRIN2A,GRIN2B,HNRNPU,KCNQ3,KIT,LRFN5,NLGN2,NRCAM,NRXN1,PTPRT,ROBO2,SLC1A2
GO:0014704	intercalated disc	4	51	0.0328	ENSP00000280772,ENSP00000303540,ENSP00000349588,ENSP00000364586	ANK2,ANK3,SCN1A,SCN2A
GO:0031256	leading edge membrane	7	150	0.0328	ENSP00000257430,ENSP00000278379,ENSP00000324127,ENSP00000354778,ENSP00000370078,ENSP00000417335,ENSP00000428994	APC,CNTNAP2,GRIA1,PDE4A,PSD3,ROBO2,SLC1A2
GO:0032839	dendrite cytoplasm	3	26	0.0328	ENSP00000353508,ENSP00000382428,ENSP00000397026	DLG4,GRIK2,MAP2
GO:0044295	axonal growth cone	3	26	0.0328	ENSP00000310094,ENSP00000385142,ENSP00000393379	KIF5C,NRXN1,TAOK2
GO:0012506	vesicle membrane	20	743	0.033	ENSP00000222812,ENSP00000233535,ENSP00000254976,ENSP00000261205,ENSP00000295987,ENSP00000306253,ENSP00000308725,ENSP00000310094,ENSP00000321826,ENSP00000334928,ENSP00000350928,ENSP00000360154,ENSP00000371084,ENSP00000379098,ENSP00000381412,ENSP00000382428,ENSP00000393097,ENSP00000409667,ENSP00000428994,ENSP00000441858	ATP8A1,CAMK2A,CAMK2B,DLG4,DMXL2,GABRA1,GABRB3,GAD1,GRIA1,ITPR1,OCRL,PTPRB,SLC30A3,SNAP25,STX1A,STXBP5,SYN1,SYNJ1,SYT1,TAOK2
GO:0038037	G protein-coupled receptor dimeric complex	2	8	0.033	ENSP00000259455,ENSP00000354896	GABBR2,GRM1
GO:0061202	clathrin-sculpted gamma-aminobutyric acid transport vesicle membrane	2	8	0.033	ENSP00000261205,ENSP00000350928	GAD1,SYT1
GO:0099503	secretory vesicle	24	948	0.033	ENSP00000035383,ENSP00000181839,ENSP00000222812,ENSP00000233535,ENSP00000254976,ENSP00000261205,ENSP00000288135,ENSP00000295987,ENSP00000306253,ENSP00000321826,ENSP00000332116,ENSP00000334928,ENSP00000340648,ENSP00000343690,ENSP00000348965,ENSP00000360608,ENSP00000362399,ENSP00000371084,ENSP00000379818,ENSP00000382177,ENSP00000382428,ENSP00000382840,ENSP00000428994,ENSP00000441858	ATP8A1,CDK13,DDX3X,DLG4,DMXL2,DPYSL3,DYNC1H1,GRIA1,GRIN1,GRIN2A,HUWE1,ITPR1,KIT,LRRC7,MYO5A,PDE4B,PTPRB,SLC30A3,SNAP25,STX1A,STXBP1,STXBP5,SYN1,SYT1
GO:0031253	cell projection membrane	11	317	0.0333	ENSP00000257430,ENSP00000278379,ENSP00000324127,ENSP00000354778,ENSP00000354923,ENSP00000367408,ENSP00000370078,ENSP00000377372,ENSP00000417335,ENSP00000428994,ENSP00000469689	APC,CASK,CNTNAP2,DMD,GAP43,GRIA1,PDE4A,PSD3,ROBO2,SHANK2,SLC1A2
GO:0030672	synaptic vesicle membrane	5	83	0.0337	ENSP00000222812,ENSP00000233535,ENSP00000261205,ENSP00000295987,ENSP00000441858	DMXL2,SLC30A3,STX1A,SYN1,SYT1
GO:0005829	cytosol	92	4958	0.0348	ENSP00000025008,ENSP00000181839,ENSP00000222812,ENSP00000236925,ENSP00000238018,ENSP00000253401,ENSP00000254976,ENSP00000257430,ENSP00000262450,ENSP00000263377,ENSP00000263710,ENSP00000264606,ENSP00000268712,ENSP00000271715,ENSP00000280377,ENSP00000280772,ENSP00000282030,ENSP00000292782,ENSP00000295888,ENSP00000295987,ENSP00000298552,ENSP00000301030,ENSP00000305355,ENSP00000306522,ENSP00000307959…	ANK2,ANK3,ANKRD11,ANKS1B,APC,ARHGAP32,ARHGAP33,ARHGEF9,ARID1B,BRD4,CAMK2A,CAMK2B,CAMSAP2,CAMTA1,CASK,CDK13,CHD5,CLASP1,CMIP,CSNK1E,CTNNA2,DAB1,DCUN1D1,DDX3X,DLG4,DMD,DOCK4,DPYSL2,DPYSL3,DST,DYNC1H1,EPHB2,ERBB4,EXOC5,FBXO11,FGD1,GABRA5,GDA,GIGYF2,GSK3B,HDAC4,HOMER1,HUWE1,KAT6A,MAP2,MECP2,MYH10,MYO5A,NBEA,NCOR1,NF1,NOS1,NOS1AP,NPAS2,NR2F1,NR3C2,OCRL,OFD1,OGT,OPHN1,PACS1,PDE4A,PDE4B,PLCB1,POGZ,PRICK…
GO:1902494	catalytic complex	30	1295	0.0414	ENSP00000025008,ENSP00000181839,ENSP00000258484,ENSP00000262238,ENSP00000262367,ENSP00000262450,ENSP00000264606,ENSP00000265773,ENSP00000267064,ENSP00000270225,ENSP00000282516,ENSP00000283179,ENSP00000292782,ENSP00000306253,ENSP00000306983,ENSP00000309555,ENSP00000310260,ENSP00000338629,ENSP00000341280,ENSP00000344546,ENSP00000348965,ENSP00000362824,ENSP00000367203,ENSP00000369716,ENSP00000374213…	ARID1B,ATP1A3,CDK13,CHD3,CHD5,CHD8,CREBBP,DCUN1D1,DYNC1H1,EP400,EPC2,FBXO11,HCFC1,HDAC4,HNRNPU,INTS6,ITPR1,JARID2,KAT6A,KDM6A,NIPBL,OGT,RB1CC1,RERE,SAE1,SATB2,SMARCA2,SMARCC2,YEATS2,YY1
GO:0031594	neuromuscular junction	4	57	0.0424	ENSP00000264606,ENSP00000280772,ENSP00000353590,ENSP00000429562	ANK3,HDAC4,MYH10,UNC13A
GO:0030877	beta-catenin destruction complex	2	10	0.0441	ENSP00000257430,ENSP00000324806	APC,GSK3B
GO:0035770	ribonucleoprotein granule	8	204	0.0441	ENSP00000161863,ENSP00000283179,ENSP00000348708,ENSP00000354522,ENSP00000356224,ENSP00000382840,ENSP00000387170,ENSP00000401946	DDX3X,GIGYF2,HNRNPU,SYNE1,TNRC6B,TOP1,UPF2,YTHDC2
GO:0043083	synaptic cleft	2	10	0.0441	ENSP00000360608,ENSP00000462701	CDH8,GRIN1
GO:0044224	juxtaparanode region of axon	2	10	0.0441	ENSP00000354778,ENSP00000382428	CNTNAP2,DLG4
GO:0044294	dendritic growth cone	2	10	0.0441	ENSP00000310094,ENSP00000353508	MAP2,TAOK2
GO:0099055	integral component of postsynaptic membrane	2	10	0.0441	ENSP00000305288,ENSP00000379818	GRIN2A,NLGN2
GO:1990909	Wnt signalosome	2	10	0.0441	ENSP00000257430,ENSP00000324806	APC,GSK3B
GO:0030659	cytoplasmic vesicle membrane	19	724	0.045	ENSP00000222812,ENSP00000233535,ENSP00000254976,ENSP00000261205,ENSP00000295987,ENSP00000306253,ENSP00000308725,ENSP00000310094,ENSP00000321826,ENSP00000334928,ENSP00000350928,ENSP00000360154,ENSP00000371084,ENSP00000379098,ENSP00000381412,ENSP00000382428,ENSP00000393097,ENSP00000428994,ENSP00000441858	ATP8A1,CAMK2A,CAMK2B,DLG4,DMXL2,GABRA1,GABRB3,GAD1,GRIA1,ITPR1,OCRL,PTPRB,SLC30A3,SNAP25,STX1A,STXBP5,SYN1,SYT1,TAOK2
