# Supplementary material for: Coupling of autism genes to tissue-wide expression and dysfunction of synapse, calcium signalling and transcriptional regulation
Source: PLoS One. 2020 Dec 18;15(12):e0242773. doi: 10.1371/journal.pone.0242773 (PMC7748153; doi:10.1371/journal.pone.0242773)
Supplement: S22 Table — (XLSX) [file pone.0242773.s041.xlsx]

## Sheet: Interaction matrix (S22)
	Glutamatergic synapse	GABAergic synapse	Nicotine addiction	Retrograde endocannabinoid signaling	Circadian entrainment	Long-term potentiation	Dopaminergic synapse	Calcium signaling pathway	Aldosterone synthesis and secretion	Insulin secretion	Amphetamine addiction	Morphine addiction	cAMP signaling pathway	Cholinergic synapse	Neuroactive ligand-receptor interaction	Taste transduction	Synaptic vesicle cycle	Adrenergic signaling in cardiomyocytes	Wnt signaling pathway	Long-term depression	Cell adhesion molecules (CAMs)	Serotonergic synapse	Oxytocin signaling pathway	Amyotrophic lateral sclerosis (ALS)	Arrhythmogenic right ventricular cardiomyopathy (ARVC)	MAPK signaling pathway	Alzheimer's disease	Axon guidance	Salivary secretion	Thyroid hormone signaling pathway	GnRH signaling pathway	Cushing's syndrome	Type II diabetes mellitus	Melanogenesis	Gastric acid secretion	Cardiac muscle contraction	Hypertrophic cardiomyopathy (HCM)	Dilated cardiomyopathy (DCM)	Renin secretion	Cortisol synthesis and secretion	Pancreatic secretion	Rap1 signaling pathway	FoxO signaling pathway	Cocaine addiction	ErbB signaling pathway	Vascular smooth muscle contraction	cGMP-PKG signaling pathway
Glutamatergic synapse			1	1		1	1	1									1			1				1																								8
GABAergic synapse			1	1								1					1																															4
Nicotine addiction	1	1					1																																									3
Retrograde endocannabinoid signaling	1	1						1									1																															4
Circadian entrainment																										1																						1
Long-term potentiation	1							1																		1																						3
Dopaminergic synapse	1		1					1			1	1					1																											1				7
Calcium signaling pathway	1			1		1	1		1	1			1	1		1		1		1		1	1				1		1	1	1	1			1	1			1	1	1	1			1	1	1	27
Aldosterone synthesis and secretion								1					1																																		1	3
Insulin secretion								1																									1															2
Amphetamine addiction							1																																									1
Morphine addiction		1					1																																									2
cAMP signaling pathway								1	1																						1	1							1	1								6
Cholinergic synapse								1									1									1																						3
Neuroactive ligand-receptor interaction																							1								1																	2
Taste transduction								1																																								1
Synaptic vesicle cycle	1	1		1			1							1								1																										6
Adrenergic signaling in cardiomyocytes								1																												1												2
Wnt signaling pathway																									1	1		1		1				1														5
Long-term depression	1							1																																								2
Cell adhesion molecules (CAMs)																																																0
Serotonergic synapse								1									1																															2
Oxytocin signaling pathway								1							1											1																						3
Amyotrophic lateral sclerosis (ALS)	1																									1																						2
Arrhythmogenic right ventricular cardiomyopathy (ARVC)																			1																	1												2
MAPK signaling pathway					1	1								1					1				1	1				1		1	1			1								1	1		1		1	14
Alzheimer's disease								1																																								1
Axon guidance																			1							1																						2
Salivary secretion								1																																								1
Thyroid hormone signaling pathway								1											1							1																						3
GnRH signaling pathway								1					1		1											1																						4
Cushing's syndrome								1					1						1																													3
Type II diabetes mellitus																																																0
Melanogenesis																			1							1																						2
Gastric acid secretion								1																																								1
Cardiac muscle contraction								1										1							1					1							1	1										6
Hypertrophic cardiomyopathy (HCM)																																				1												1
Dilated cardiomyopathy (DCM)																																				1												1
Renin secretion								1					1																																			2
Cortisol synthesis and secretion								1					1																			1																3
Pancreatic secretion								1																																								1
Rap1 signaling pathway								1																		1																						2
FoxO signaling pathway																										1																						1
Cocaine addiction							1																																									1
ErbB signaling pathway								1																		1																						2
Vascular smooth muscle contraction								1																																							1	2
cGMP-PKG signaling pathway								1	1																	1													1									4
total	8	4	3	4	1	3	7	27	3	1	1	2	6	3	2	1	6	2	6	2	0	2	3	2	2	14	1	2	1	4	4	3	1	2	1	5	1	1	3	2	1	2	1	1	2	1	4
