# Supplementary material for: Coupling of autism genes to tissue-wide expression and dysfunction of synapse, calcium signalling and transcriptional regulation
Source: PLoS One. 2020 Dec 18;15(12):e0242773. doi: 10.1371/journal.pone.0242773 (PMC7748153; doi:10.1371/journal.pone.0242773)
Supplement: S23 Table — This can be found in supporting excel file. (XLSX) [file pone.0242773.s042.xlsx]

## Sheet: (S23) dysregulated genes
ASD set	P-Value	beta(fold change)	Study	Tissue
NOS1AP	4.55e-06	0.752236	Gupta	Cortical Postmortem (BA19,BA10,BA44)
ELAVL3	5.55e-06	0.387009	Gupta	Cortical Postmortem (BA19,BA10,BA44)
ZNF827	3.57e-05	0.511154	Gupta	Cortical Postmortem (BA19,BA10,BA44)
CELF4	3.74e-05	0.40478	Gupta	Cortical Postmortem (BA19,BA10,BA44)
NFIB	0.00023	0.443185	Gupta	Cortical Postmortem (BA19,BA10,BA44)
SYT17	0.000711	0.35295	Gupta	Cortical Postmortem (BA19,BA10,BA44)
DPYSL2	0.000817	0.386995	Gupta	Cortical Postmortem (BA19,BA10,BA44)
SEZ6L2	0.001	0.254435	Gupta	Cortical Postmortem (BA19,BA10,BA44)
KIRREL3	0.00108	0.376557	Gupta	Cortical Postmortem (BA19,BA10,BA44)
TCF4	0.0011	0.366701	Gupta	Cortical Postmortem (BA19,BA10,BA44)
SLC12A5	0.00195	0.510828	Gupta	Cortical Postmortem (BA19,BA10,BA44)
KCND3	0.00208	0.320117	Gupta	Cortical Postmortem (BA19,BA10,BA44)
PSD3	0.00232	0.347468	Gupta	Cortical Postmortem (BA19,BA10,BA44)
PRKCB	0.00321	0.333343	Gupta	Cortical Postmortem (BA19,BA10,BA44)
HOMER1	0.00356	0.422021	Gupta	Cortical Postmortem (BA19,BA10,BA44)
NCOR1	0.00363	0.326149	Gupta	Cortical Postmortem (BA19,BA10,BA44)
YTHDC2	0.0037	0.391583	Gupta	Cortical Postmortem (BA19,BA10,BA44)
DAGLA	0.00388	-0.395277	Gupta	Cortical Postmortem (BA19,BA10,BA44)
SETD2	0.00492	-0.314127	Gupta	Cortical Postmortem (BA19,BA10,BA44)
DPP6	0.00533	0.229691	Gupta	Cortical Postmortem (BA19,BA10,BA44)
SHANK3	0.00675	-0.249936	Gupta	Cortical Postmortem (BA19,BA10,BA44)
CPEB4	0.00937	-0.422219	Gupta	Cortical Postmortem (BA19,BA10,BA44)
ASD set	Adj P-Value	fold change	Study	Tissue
ANK3	0.0154126	-0.22166	Parikshak	Cortical Postmortem (frontal and temporal cortex)
APBB1	0.035176	-0.236835	Parikshak	Cortical Postmortem (frontal and temporal cortex)
ATP2B2	0.0165794	-0.419375	Parikshak	Cortical Postmortem (frontal and temporal cortex)
CACNA2D3	0.0491721	-0.273886	Parikshak	Cortical Postmortem (frontal and temporal cortex)
CADM1	0.035176	0.230967	Parikshak	Cortical Postmortem (frontal and temporal cortex)
CAMTA1	0.0411056	-0.214004	Parikshak	Cortical Postmortem (frontal and temporal cortex)
CLSTN3	0.0474697	-0.302607	Parikshak	Cortical Postmortem (frontal and temporal cortex)
DLGAP1	0.0342465	-0.285527	Parikshak	Cortical Postmortem (frontal and temporal cortex)
DPYSL3	0.00998678	0.252575	Parikshak	Cortical Postmortem (frontal and temporal cortex)
GABRA1	0.0329199	-0.396362	Parikshak	Cortical Postmortem (frontal and temporal cortex)
GPR85	0.0243407	-0.34193	Parikshak	Cortical Postmortem (frontal and temporal cortex)
GRID1	0.0224268	-0.144739	Parikshak	Cortical Postmortem (frontal and temporal cortex)
GRIN2A	0.0466235	-0.281446	Parikshak	Cortical Postmortem (frontal and temporal cortex)
HECW2	0.0435825	-0.199538	Parikshak	Cortical Postmortem (frontal and temporal cortex)
ITPR1	0.0321205	-0.315297	Parikshak	Cortical Postmortem (frontal and temporal cortex)
NRXN3	0.0462376	-0.254209	Parikshak	Cortical Postmortem (frontal and temporal cortex)
OPHN1	0.0471366	0.169651	Parikshak	Cortical Postmortem (frontal and temporal cortex)
PLCB1	0.0234089	-0.322496	Parikshak	Cortical Postmortem (frontal and temporal cortex)
SAE1	0.0394802	-0.194355	Parikshak	Cortical Postmortem (frontal and temporal cortex)
SCN2A	0.0498882	-0.317392	Parikshak	Cortical Postmortem (frontal and temporal cortex)
SCN8A	0.0300157	-0.344095	Parikshak	Cortical Postmortem (frontal and temporal cortex)
SEZ6L2	0.0458162	-0.326757	Parikshak	Cortical Postmortem (frontal and temporal cortex)
SLC24A2	0.0159698	-0.385749	Parikshak	Cortical Postmortem (frontal and temporal cortex)
SYT17	0.0328104	0.264053	Parikshak	Cortical Postmortem (frontal and temporal cortex)
Gene.symbol	adj.P.Val	logFC	Microarray ID		Study	Tissue
AGAP1	0.0424888	-0.151625	ILMN_1800530		Voineagu	Cortical Postmortem (frontal and temporal cortex)
ANK3	0.0428095	0.218073	ILMN_2390609		Voineagu	Cortical Postmortem (frontal and temporal cortex)
ARHGAP33	0.0119715	-0.219059	ILMN_1678781		Voineagu	Cortical Postmortem (frontal and temporal cortex)
CADM1	0.0108655	-0.471355	ILMN_1680132		Voineagu	Cortical Postmortem (frontal and temporal cortex)
CAMK2B	0.0310416	0.233252	ILMN_2315208		Voineagu	Cortical Postmortem (frontal and temporal cortex)
CAMTA1	0.0108496	0.345456	ILMN_1661940		Voineagu	Cortical Postmortem (frontal and temporal cortex)
CIC	0.0285724	-0.184389	ILMN_1784780		Voineagu	Cortical Postmortem (frontal and temporal cortex)
DAPK1	0.0389976	0.296046	ILMN_1708340		Voineagu	Cortical Postmortem (frontal and temporal cortex)
DPP6	0.02327	0.233636	ILMN_1712506		Voineagu	Cortical Postmortem (frontal and temporal cortex)
DPYSL3	0.002588	-0.293908	ILMN_1679262		Voineagu	Cortical Postmortem (frontal and temporal cortex)
GGNBP2	0.0014965	0.221367	ILMN_1725620		Voineagu	Cortical Postmortem (frontal and temporal cortex)
ITPR1	0.0189256	0.473872	ILMN_1789505		Voineagu	Cortical Postmortem (frontal and temporal cortex)
NAV2	0.0451006	-0.20312	ILMN_2399300		Voineagu	Cortical Postmortem (frontal and temporal cortex)
NBEA	0.0351743	0.337767	ILMN_2048647		Voineagu	Cortical Postmortem (frontal and temporal cortex)
NEO1	0.0143201	-0.304452	ILMN_1696702		Voineagu	Cortical Postmortem (frontal and temporal cortex)
NFIB	0.0473314	-0.209864	ILMN_1778991		Voineagu	Cortical Postmortem (frontal and temporal cortex)
PDE4A	0.0057821	0.191826	ILMN_1785768		Voineagu	Cortical Postmortem (frontal and temporal cortex)
QRICH1	0.0194697	0.178296	ILMN_1676002		Voineagu	Cortical Postmortem (frontal and temporal cortex)
RIMS3	0.0211226	0.275398	ILMN_1742382		Voineagu	Cortical Postmortem (frontal and temporal cortex)
SAE1	0.0380637	0.121056	ILMN_1657204		Voineagu	Cortical Postmortem (frontal and temporal cortex)
SEZ6L2	0.0281845	0.205376	ILMN_2413779		Voineagu	Cortical Postmortem (frontal and temporal cortex)
SNAP25	0.0319118	-0.110218	ILMN_1740555		Voineagu	Cortical Postmortem (frontal and temporal cortex)
STXBP1	0.0146133	0.421263	ILMN_1728747		Voineagu	Cortical Postmortem (frontal and temporal cortex)
SYNJ1	0.0173114	0.241469	ILMN_1701991		Voineagu	Cortical Postmortem (frontal and temporal cortex)
VIP	0.0313009	0.598019	ILMN_1794638		Voineagu	Cortical Postmortem (frontal and temporal cortex)
YY1	0.0340589	-0.172343	ILMN_2181540		Voineagu	Cortical Postmortem (frontal and temporal cortex)
ANKS1B	0.0393959	0.270772	ILMN_2340974		Voineagu	Cortical Postmortem (frontal and temporal cortex)
ATRNL1	0.0055732	0.442265	ILMN_1786966		Voineagu	Cortical Postmortem (frontal and temporal cortex)
CACNA2D3	0.0018367	0.420273	ILMN_1754076		Voineagu	Cortical Postmortem (frontal and temporal cortex)
CNTNAP2	0.0151044	0.337564	ILMN_1690223		Voineagu	Cortical Postmortem (frontal and temporal cortex)
DLX1	0.0370747	0.532261	ILMN_1672094		Voineagu	Cortical Postmortem (frontal and temporal cortex)
FRMPD4	0.0206754	0.374959	ILMN_1754018		Voineagu	Cortical Postmortem (frontal and temporal cortex)
GABRA1	0.0226911	0.663307	ILMN_1802633		Voineagu	Cortical Postmortem (frontal and temporal cortex)
GAD1	0.009969	0.797188	ILMN_2292646		Voineagu	Cortical Postmortem (frontal and temporal cortex)
LRFN5	0.0210452	0.363169	ILMN_2139125		Voineagu	Cortical Postmortem (frontal and temporal cortex)
RGS7	0.0075578	0.505851	ILMN_1685496		Voineagu	Cortical Postmortem (frontal and temporal cortex)
SLC12A5	0.0313009	0.335083	ILMN_2129910		Voineagu	Cortical Postmortem (frontal and temporal cortex)
SLITRK5	0.0179773	0.342661	ILMN_1789040		Voineagu	Cortical Postmortem (frontal and temporal cortex)
SRGAP3	0.011618	0.215517	ILMN_2400644		Voineagu	Cortical Postmortem (frontal and temporal cortex)
SRRM4	0.0218323	0.311349	ILMN_1811820		Voineagu	Cortical Postmortem (frontal and temporal cortex)
SYT17	0.0380637	-0.271156	ILMN_1657760		Voineagu	Cortical Postmortem (frontal and temporal cortex)
TBR1	0.0381466	0.34405	ILMN_1739366		Voineagu	Cortical Postmortem (frontal and temporal cortex)
UNC13A	0.0436904	0.19622	ILMN_1722849		Voineagu	Cortical Postmortem (frontal and temporal cortex)
PRKCB	0.0310747	0.335556	ILMN_1806908		Voineagu	Cortical Postmortem (frontal and temporal cortex)
PRKCB	0.0392915	0.603243	ILMN_1713603		Voineagu	Cortical Postmortem (frontal and temporal cortex)
ATP2B2	0.01381	0.454447	ILMN_2381938		Voineagu	Cortical Postmortem (frontal and temporal cortex)
ATP2B2	0.0320572	0.300149	ILMN_1802223		Voineagu	Cortical Postmortem (frontal and temporal cortex)
DPP10	0.0043004	0.376504	ILMN_1778425		Voineagu	Cortical Postmortem (frontal and temporal cortex)
DPP10	0.0204344	0.329805	ILMN_1805039		Voineagu	Cortical Postmortem (frontal and temporal cortex)
PTPRT	0.0165156	0.440875	ILMN_2404256		Voineagu	Cortical Postmortem (frontal and temporal cortex)
PTPRT	0.0171678	0.394247	ILMN_1698885		Voineagu	Cortical Postmortem (frontal and temporal cortex)
RBFOX1	0.002625	0.418485	ILMN_1731507		Voineagu	Cortical Postmortem (frontal and temporal cortex)
RBFOX1	0.003269	0.451903	ILMN_2359168		Voineagu	Cortical Postmortem (frontal and temporal cortex)
RBFOX1	0.0037425	0.434603	ILMN_1814316		Voineagu	Cortical Postmortem (frontal and temporal cortex)
Gene.symbol	adj.P.Val	logFC	Study	Tissue
PDE4B	-0.336992	0.00293499	Herrero	Amygdala post mortem
KCNQ3	-0.386011	0.0439951	Herrero	Amygdala post mortem
KHDRBS2	0.204685	0.0454102	Herrero	Amygdala post mortem
RGS7	-0.398601	0.0469385	Herrero	Amygdala post mortem
CAMK2A	-0.309701	0.0289911	Herrero	Amygdala post mortem
CNKSR2	0.354288	0.0327786	Herrero	Amygdala post mortem
NAV2	-0.790661	0.00722806	Herrero	Amygdala post mortem
DPP6	-0.898116	0.0189388	Herrero	Amygdala post mortem
GAP43	-0.975667	0.0437782	Herrero	Amygdala post mortem
Gene name	Fold change	q value	Cell type	Study	Tissue
ARHGAP32	0.289198	0.0411746	Neu-NRGN-II	Velmeshev	Cortical Postmortem(Prefrontal and anterior cingulate)
ARHGAP32	0.255901	0.0481153	Endothelial	Velmeshev	Cortical Postmortem(Prefrontal and anterior cingulate)
ARID1B	0.249542	0.0198126	Microglia	Velmeshev	Cortical Postmortem(Prefrontal and anterior cingulate)
ATP1A3	0.266209	0.0260927	IN-PV	Velmeshev	Cortical Postmortem(Prefrontal and anterior cingulate)
ATP8A1	0.269777	0.0293646	IN-SV2C	Velmeshev	Cortical Postmortem(Prefrontal and anterior cingulate)
ATP8A1	0.236325	0.0291089	Oligodendrocytes	Velmeshev	Cortical Postmortem(Prefrontal and anterior cingulate)
AUTS2	0.277385	0.00851119	Microglia	Velmeshev	Cortical Postmortem(Prefrontal and anterior cingulate)
BCL11A	0.211093	0.0285646	IN-SV2C	Velmeshev	Cortical Postmortem(Prefrontal and anterior cingulate)
CACNA1A	0.185923	0.00955163	Microglia	Velmeshev	Cortical Postmortem(Prefrontal and anterior cingulate)
CACNA2D3	-0.166069	0.0394825	AST-PP	Velmeshev	Cortical Postmortem(Prefrontal and anterior cingulate)
CADM2	0.363036	0.0213452	Neu-NRGN-II	Velmeshev	Cortical Postmortem(Prefrontal and anterior cingulate)
CADM2	0.336195	0.0374737	IN-SST	Velmeshev	Cortical Postmortem(Prefrontal and anterior cingulate)
CADM2	0.286051	0.0417845	AST-PP	Velmeshev	Cortical Postmortem(Prefrontal and anterior cingulate)
CELF4	0.34621	0.046986	Neu-NRGN-I	Velmeshev	Cortical Postmortem(Prefrontal and anterior cingulate)
CNTNAP2	0.23158	0.0351076	L2/3	Velmeshev	Cortical Postmortem(Prefrontal and anterior cingulate)
CNTNAP2	-0.387277	0.0335591	OPC	Velmeshev	Cortical Postmortem(Prefrontal and anterior cingulate)
DPYSL2	0.193956	0.00588237	L2/3	Velmeshev	Cortical Postmortem(Prefrontal and anterior cingulate)
ELAVL2	0.223604	0.041171	IN-VIP	Velmeshev	Cortical Postmortem(Prefrontal and anterior cingulate)
ERBB4	-0.143209	0.0286843	L2/3	Velmeshev	Cortical Postmortem(Prefrontal and anterior cingulate)
GABRA1	0.356876	0.0128361	IN-SV2C	Velmeshev	Cortical Postmortem(Prefrontal and anterior cingulate)
GABRA5	0.187404	0.0322004	L4	Velmeshev	Cortical Postmortem(Prefrontal and anterior cingulate)
GPHN	0.27543	0.00405109	AST-PP	Velmeshev	Cortical Postmortem(Prefrontal and anterior cingulate)
GSK3B	0.21102	0.0057585	Microglia	Velmeshev	Cortical Postmortem(Prefrontal and anterior cingulate)
GRID1	0.178639	0.0394825	AST-PP	Velmeshev	Cortical Postmortem(Prefrontal and anterior cingulate)
HDAC4	-0.163369	0.0122206	L4	Velmeshev	Cortical Postmortem(Prefrontal and anterior cingulate)
HDAC4	-0.204431	0.0200651	AST-FB	Velmeshev	Cortical Postmortem(Prefrontal and anterior cingulate)
KCND2	0.219741	0.0397472	L4	Velmeshev	Cortical Postmortem(Prefrontal and anterior cingulate)
MAP2	0.15683	0.0254256	L2/3	Velmeshev	Cortical Postmortem(Prefrontal and anterior cingulate)
MAP2	0.214508	0.00364135	L5/6-CC	Velmeshev	Cortical Postmortem(Prefrontal and anterior cingulate)
MAP2	0.176758	0.0205835	IN-SST	Velmeshev	Cortical Postmortem(Prefrontal and anterior cingulate)
NEGR1	0.231796	0.0265322	L2/3	Velmeshev	Cortical Postmortem(Prefrontal and anterior cingulate)
NEGR1	0.215538	0.000279215	L4	Velmeshev	Cortical Postmortem(Prefrontal and anterior cingulate)
NEGR1	0.227578	0.0447982	L5/6-CC	Velmeshev	Cortical Postmortem(Prefrontal and anterior cingulate)
NFIB	-0.146353	0.0157969	Oligodendrocytes	Velmeshev	Cortical Postmortem(Prefrontal and anterior cingulate)
NRXN1	0.2456	0.0216758	L4	Velmeshev	Cortical Postmortem(Prefrontal and anterior cingulate)
NRXN1	0.226256	0.0029629	IN-VIP	Velmeshev	Cortical Postmortem(Prefrontal and anterior cingulate)
NSD1	0.268096	0.00411533	Endothelial	Velmeshev	Cortical Postmortem(Prefrontal and anterior cingulate)
PTBP2	0.208567	0.00815305	Microglia	Velmeshev	Cortical Postmortem(Prefrontal and anterior cingulate)
RELN	0.252767	0.0278509	IN-SST	Velmeshev	Cortical Postmortem(Prefrontal and anterior cingulate)
RFX3	0.251004	0.00599907	L2/3	Velmeshev	Cortical Postmortem(Prefrontal and anterior cingulate)
RIMS1	0.141525	0.0201854	IN-VIP	Velmeshev	Cortical Postmortem(Prefrontal and anterior cingulate)
SLITRK5	0.144535	0.0238249	L2/3	Velmeshev	Cortical Postmortem(Prefrontal and anterior cingulate)
SRRM4	-0.251833	0.00657344	L4	Velmeshev	Cortical Postmortem(Prefrontal and anterior cingulate)
STX1A	-0.198196	0.024594	L2/3	Velmeshev	Cortical Postmortem(Prefrontal and anterior cingulate)
STXBP5	0.284749	0.0395887	Endothelial	Velmeshev	Cortical Postmortem(Prefrontal and anterior cingulate)
SYT17	0.195019	0.0215137	L4	Velmeshev	Cortical Postmortem(Prefrontal and anterior cingulate)
TCF4	0.197431	0.00646549	L4	Velmeshev	Cortical Postmortem(Prefrontal and anterior cingulate)
TNRC6B	0.167	0.0492752	AST-PP	Velmeshev	Cortical Postmortem(Prefrontal and anterior cingulate)
Gene symbol	Illumina probe ID	Log2 -FC	P-value	Adjusted p-value	Study	Tissue
SYN1	ILMN_2407703	0.72	0.00084	0.034	Ginsberg	Cortical Postmortem(BA19,occipital cortex and cerebellar hemispheric cortex)
GAD1	ILMN_2292646	0.065591		≤0.05	Ginsberg	Cortical Postmortem(BA19,occipital cortex and cerebellar hemispheric cortex)
SYMBOL	AUT	CTRL	ALR	Pair pVal	Group pVal	Rank pVal	Study	Tissue
DLX1	7.01205	8.02265	-1.0106	0.0209695	0.00903498	0.0109864	Garbett	Cortical Postmortem(temporal cortex)
CAMK2A	6.00146	7.09305	-1.09159	0.00896554	0.00655496	0.00826689
SYMBOL	logFC	P.Value	adj.P.Val	Study	Tissue
ANKS1B	1.64188	2.46e-05	0.00861716	Breen	PMD NPC
CADM2	1.42016	0.000857504	0.0412237	Breen	PMD NPC
CAMK2A	1.35279	0.000161016	0.0205778	Breen	PMD NPC
GAD1	1.41954	0.000461842	0.0325734	Breen	PMD NPC
GRIA1	1.00841	0.000569533	0.0356468	Breen	PMD NPC
LRRC7	1.52778	0.000228254	0.0229112	Breen	PMD NPC
KCND3	2.67066	3e-05	0.00936586	Breen	PMD NPC
NR2F1	0.942336	0.000463909	0.0325734	Breen	PMD NPC
ZNF827	0.439537	0.000106765	0.0182347	Breen	PMD NPC
SHANK3	-0.909983	7.04649e-08	0.000294561	Breen	PMD Neuron
genename	log2FC_KO	pvalue.KO	padj.KO	Study	Tissue
NRXN3	3.7953	2.86849e-09	7.75998e-08	Wang(2015)	IPSC neruons +NPCS
SLC4A10	3.50983	1.43929e-05	0.000176869	Wang(2015)	IPSC neruons +NPCS
GRIN2A	3.26926	2.28619e-06	3.43054e-05	Wang(2015)	IPSC neruons +NPCS
NFIX	3.17175	2.26982e-08	5.11823e-07	Wang(2015)	IPSC neruons +NPCS
CACNA1B	3.10438	1.13203e-10	3.84851e-09	Wang(2015)	IPSC neruons +NPCS
KCNQ3	2.94498	1.2758e-09	3.63164e-08	Wang(2015)	IPSC neruons +NPCS
GAD1	2.93786	0.000439792	0.003456	Wang(2015)	IPSC neruons +NPCS
SCN2A	2.71224	0.000784659	0.00562807	Wang(2015)	IPSC neruons +NPCS
ATP1A3	2.67293	1.42455e-10	4.71683e-09	Wang(2015)	IPSC neruons +NPCS
SEZ6L2	2.52284	6.67806e-08	1.37691e-06	Wang(2015)	IPSC neruons +NPCS
HCN1	2.4966	0.00405698	0.0221959	Wang(2015)	IPSC neruons +NPCS
GRIK5	2.38799	7.12298e-06	9.52661e-05	Wang(2015)	IPSC neruons +NPCS
SNAP25	2.27257	2.6623e-13	1.44659e-11	Wang(2015)	IPSC neruons +NPCS
KCND2	2.22777	1.32987e-05	0.000164697	Wang(2015)	IPSC neruons +NPCS
LRRC7	2.11179	2.83017e-06	4.12984e-05	Wang(2015)	IPSC neruons +NPCS
CADM2	2.10546	0.000357354	0.00289404	Wang(2015)	IPSC neruons +NPCS
MYT1L	2.05621	3.84641e-06	5.44204e-05	Wang(2015)	IPSC neruons +NPCS
SYT17	2.0438	0.00815208	0.0391628	Wang(2015)	IPSC neruons +NPCS
GAP43	2.03386	3.85273e-08	8.34992e-07	Wang(2015)	IPSC neruons +NPCS
NRXN1	2.00481	0.00487181	0.0258313	Wang(2015)	IPSC neruons +NPCS
CAMK2A	1.84947	0.000629971	0.00468413	Wang(2015)	IPSC neruons +NPCS
CELF4	1.7706	0.00162715	0.0103963	Wang(2015)	IPSC neruons +NPCS
GPR85	1.66752	0.00473949	0.0252631	Wang(2015)	IPSC neruons +NPCS
NFIB	1.65458	3.39078e-06	4.85503e-05	Wang(2015)	IPSC neruons +NPCS
CMIP	1.63903	0.000106275	0.00101642	Wang(2015)	IPSC neruons +NPCS
CACNA2D1	1.59632	3.23925e-07	5.76835e-06	Wang(2015)	IPSC neruons +NPCS
NTRK3	1.57802	0.00663384	0.0331119	Wang(2015)	IPSC neruons +NPCS
SMARCA2	1.56963	1.11577e-10	3.8e-09	Wang(2015)	IPSC neruons +NPCS
RIMS3	1.5557	3.75356e-10	1.17357e-08	Wang(2015)	IPSC neruons +NPCS
ANK2	1.55046	7.1068e-06	9.51164e-05	Wang(2015)	IPSC neruons +NPCS
RERE	1.54416	8.3779e-07	1.37507e-05	Wang(2015)	IPSC neruons +NPCS
GRIK2	1.4668	0.00211978	0.0129745	Wang(2015)	IPSC neruons +NPCS
CLSTN2	1.46627	4.36653e-06	6.10994e-05	Wang(2015)	IPSC neruons +NPCS
ELAVL3	1.46346	0.000134723	0.00124669	Wang(2015)	IPSC neruons +NPCS
KDM6B	1.4532	0.000574532	0.00435166	Wang(2015)	IPSC neruons +NPCS
SLIT3	1.45189	0.00166941	0.0106201	Wang(2015)	IPSC neruons +NPCS
DLG4	1.44454	5.02697e-06	6.95245e-05	Wang(2015)	IPSC neruons +NPCS
STX1A	1.40269	0.000632962	0.00470088	Wang(2015)	IPSC neruons +NPCS
STXBP1	1.39805	2.28203e-05	0.000264255	Wang(2015)	IPSC neruons +NPCS
PDE4B	1.39001	6.39865e-08	1.32359e-06	Wang(2015)	IPSC neruons +NPCS
BCL11A	1.34166	0.000159779	0.00144422	Wang(2015)	IPSC neruons +NPCS
CLSTN3	1.32699	1.95746e-05	0.000232025	Wang(2015)	IPSC neruons +NPCS
KIF21B	1.30177	2.12525e-05	0.000249244	Wang(2015)	IPSC neruons +NPCS
SLC1A2	1.24021	0.000522273	0.00400354	Wang(2015)	IPSC neruons +NPCS
KIF5C	1.22118	3.77474e-05	0.000415418	Wang(2015)	IPSC neruons +NPCS
CACNA1G	1.21648	0.00773045	0.0375272	Wang(2015)	IPSC neruons +NPCS
CTNNA2	1.18556	0.000139662	0.00128553	Wang(2015)	IPSC neruons +NPCS
UNC13A	1.1362	0.00618254	0.0313433	Wang(2015)	IPSC neruons +NPCS
NBEA	1.13093	0.00254515	0.0150795	Wang(2015)	IPSC neruons +NPCS
ASTN2	1.12748	0.000661693	0.00489519	Wang(2015)	IPSC neruons +NPCS
SHANK2	1.12651	0.00419305	0.0228225	Wang(2015)	IPSC neruons +NPCS
MEIS2	1.08989	0.000439044	0.00345154	Wang(2015)	IPSC neruons +NPCS
KATNAL1	1.06789	0.000150556	0.00137322	Wang(2015)	IPSC neruons +NPCS
CACNA1C	1.05355	0.00261883	0.0154442	Wang(2015)	IPSC neruons +NPCS
SYT1	1.03034	0.00112092	0.0075917	Wang(2015)	IPSC neruons +NPCS
MAPK8IP2	0.995158	0.000618981	0.00461862	Wang(2015)	IPSC neruons +NPCS
SRGAP3	0.992283	0.000118457	0.00111621	Wang(2015)	IPSC neruons +NPCS
ELAVL2	0.954153	0.00646922	0.032443	Wang(2015)	IPSC neruons +NPCS
CPEB4	0.9165	0.00115787	0.00782252	Wang(2015)	IPSC neruons +NPCS
ARHGEF9	0.880736	0.00480826	0.0255583	Wang(2015)	IPSC neruons +NPCS
HDAC4	0.872424	0.00344081	0.0194036	Wang(2015)	IPSC neruons +NPCS
CAMTA1	0.79533	0.00465098	0.0248748	Wang(2015)	IPSC neruons +NPCS
DPP10	0.739381	0.00839321	0.0401091	Wang(2015)	IPSC neruons +NPCS
EPC2	-0.676032	0.00962745	0.0448059	Wang(2015)	IPSC neruons +NPCS
TRIM33	-0.680017	0.00913865	0.0429397	Wang(2015)	IPSC neruons +NPCS
DAPK1	-0.710944	0.00715154	0.0352622	Wang(2015)	IPSC neruons +NPCS
USP7	-0.73583	0.00163515	0.0104404	Wang(2015)	IPSC neruons +NPCS
PTBP2	-0.849074	0.000178035	0.00158668	Wang(2015)	IPSC neruons +NPCS
NSD1	-0.88029	0.00359301	0.0201133	Wang(2015)	IPSC neruons +NPCS
CHD7	-0.880479	0.000133558	0.00123711	Wang(2015)	IPSC neruons +NPCS
DDX3X	-0.884936	9.13156e-05	0.000889464	Wang(2015)	IPSC neruons +NPCS
MYH10	-0.936598	0.000586183	0.00442585	Wang(2015)	IPSC neruons +NPCS
CTCF	-1.01465	8.32814e-05	0.000823829	Wang(2015)	IPSC neruons +NPCS
KHDRBS3	-1.09061	0.00903721	0.0425575	Wang(2015)	IPSC neruons +NPCS
LRFN5	-1.10942	0.00640874	0.032216	Wang(2015)	IPSC neruons +NPCS
HCFC1	-1.11434	1.22874e-05	0.000153972	Wang(2015)	IPSC neruons +NPCS
MARK1	-1.2088	1.56039e-05	0.000189326	Wang(2015)	IPSC neruons +NPCS
ARNT2	-1.22333	5.39291e-06	7.42625e-05	Wang(2015)	IPSC neruons +NPCS
SAE1	-1.31665	1.63583e-09	4.58128e-08	Wang(2015)	IPSC neruons +NPCS
HNRNPU	-1.32742	1.19009e-09	3.41828e-08	Wang(2015)	IPSC neruons +NPCS
LRRC4	-1.3963	1.28369e-05	0.000159808	Wang(2015)	IPSC neruons +NPCS
SATB2	-1.69581	6.26889e-06	8.49753e-05	Wang(2015)	IPSC neruons +NPCS
SCN1A	-2.11382	0.000118518	0.00111624	Wang(2015)	IPSC neruons +NPCS
DLX1	-2.75904	7.22996e-07	1.20008e-05	Wang(2015)	IPSC neruons +NPCS
genename	log2FC_KO	pvalue.KO	padj.KO	Study	Tissue
DLX1	3.83697	1.48709e-35	5.96818e-32	Wang(2017)	Organoids
CNTNAP2	1.26564	3.30952e-16	2.09719e-13	Wang(2017)	Organoids
GRIA1	1.11609	1.51221e-11	4.66846e-09	Wang(2017)	Organoids
RELN	1.44634	6.16503e-10	1.14195e-07	Wang(2017)	Organoids
NR2F1	-1.68699	2.5132e-09	4.26181e-07	Wang(2017)	Organoids
NFIB	1.41383	1.01543e-07	1.06311e-05	Wang(2017)	Organoids
PRICKLE2	-1.07045	1.14974e-07	1.17312e-05	Wang(2017)	Organoids
KCNQ3	0.975669	2.76433e-07	2.5602e-05	Wang(2017)	Organoids
TCF4	0.847998	4.59031e-06	0.000301738	Wang(2017)	Organoids
EPHB2	-0.80715	7.13377e-06	0.000442735	Wang(2017)	Organoids
PRKCB	1.08801	1.94139e-05	0.00107222	Wang(2017)	Organoids
SYNE1	0.579768	9.51468e-05	0.00405327	Wang(2017)	Organoids
GPR85	0.820164	0.00021556	0.00806007	Wang(2017)	Organoids
ATP1A3	-0.701099	0.000240241	0.00876516	Wang(2017)	Organoids
DAB1	1.01946	0.000260252	0.00938154	Wang(2017)	Organoids
FEZF2	1.13709	0.000389057	0.0127982	Wang(2017)	Organoids
DLGAP1	0.939629	0.000415226	0.0133456	Wang(2017)	Organoids
ROBO2	0.615721	0.000415664	0.0133456	Wang(2017)	Organoids
PLXNA4	0.701896	0.000715869	0.0209385	Wang(2017)	Organoids
PLCB1	0.94376	0.000813631	0.0228881	Wang(2017)	Organoids
LRRC7	0.719002	0.000851323	0.0233531	Wang(2017)	Organoids
RERE	-0.48142	0.0015734	0.0375217	Wang(2017)	Organoids
SRGAP3	-0.418256	0.00178601	0.0405728	Wang(2017)	Organoids
AUTS2	-0.698163	0.0021942	0.0479458	Wang(2017)	Organoids
geneID	log2FC	FDR	Study	Tissue
FOXG1	2.92566	1.91899e-30	Mariani	day 11 organoids
TBR1	2.69657	7.54648e-17	Mariani	day 11 organoids
CNTN4	3.40092	7.21252e-15	Mariani	day 11 organoids
DLX1	2.14317	1.38056e-11	Mariani	day 11 organoids
GRIA1	1.64494	1.48023e-09	Mariani	day 11 organoids
CNTN6	3.41273	2.37235e-09	Mariani	day 11 organoids
NTRK3	1.40789	1.58295e-08	Mariani	day 11 organoids
NRXN3	1.18049	1.83739e-06	Mariani	day 11 organoids
CACNA2D3	-1.31373	8.41403e-06	Mariani	day 11 organoids
RBFOX1	-1.17433	1.3218e-05	Mariani	day 11 organoids
SLC1A2	1.15882	2.14739e-05	Mariani	day 11 organoids
ELAVL3	1.11656	5.03605e-05	Mariani	day 11 organoids
MYT1L	1.59104	9.25556e-05	Mariani	day 11 organoids
NAV2	-0.971494	0.000300987	Mariani	day 11 organoids
LRFN5	-1.29764	0.00037663	Mariani	day 11 organoids
KIF21B	0.965424	0.000634411	Mariani	day 11 organoids
BCL11A	1.00987	0.000695283	Mariani	day 11 organoids
MAP2	1.10509	0.00102076	Mariani	day 11 organoids
ARNT2	0.864238	0.00150216	Mariani	day 11 organoids
SCN2A	1.68803	0.00162648	Mariani	day 11 organoids
SYT1	0.841988	0.00175044	Mariani	day 11 organoids
CUX2	0.851456	0.0022592	Mariani	day 11 organoids
SLC24A2	-1.5071	0.0031971	Mariani	day 11 organoids
NRCAM	0.803646	0.00356115	Mariani	day 11 organoids
NRXN2	0.805858	0.004241	Mariani	day 11 organoids
SCN1A	1.39692	0.00524526	Mariani	day 11 organoids
KCNQ3	0.974551	0.00524526	Mariani	day 11 organoids
ELAVL2	0.810758	0.00673114	Mariani	day 11 organoids
CELF4	0.90402	0.00851591	Mariani	day 11 organoids
SLC4A10	0.775175	0.0144113	Mariani	day 11 organoids
DPYSL3	0.833764	0.0202297	Mariani	day 11 organoids
ATP1A3	0.694088	0.022064	Mariani	day 11 organoids
CHD5	0.848081	0.0237698	Mariani	day 11 organoids
NOS1AP	0.703931	0.0266186	Mariani	day 11 organoids
PDZD4	0.674159	0.0278774	Mariani	day 11 organoids
KIF5C	0.746425	0.0331934	Mariani	day 11 organoids
CNR1	0.688391	0.0382814	Mariani	day 11 organoids
NFIB	0.78492	0.0392716	Mariani	day 11 organoids
SRGAP3	0.663679	0.0481386	Mariani	day 11 organoids
geneID	log2FC	FDR	Study	Tissue
FOXG1	3.60001	5.5285e-26	Mariani	day 31 organoids
GRIA1	2.5867	1.72469e-15	Mariani	day 31 organoids
TBR1	2.71661	5.16755e-15	Mariani	day 31 organoids
MYT1L	2.2389	6.223e-11	Mariani	day 31 organoids
KCNQ3	2.02216	1.10543e-09	Mariani	day 31 organoids
SLC6A1	2.00642	2.16392e-09	Mariani	day 31 organoids
NTRK3	1.75551	5.91642e-08	Mariani	day 31 organoids
SCN1A	2.0514	1.16908e-07	Mariani	day 31 organoids
PRKCB	1.6911	3.19049e-07	Mariani	day 31 organoids
CELF4	1.57727	1.42047e-06	Mariani	day 31 organoids
NRXN1	1.59918	2.44171e-06	Mariani	day 31 organoids
SLC1A2	1.5482	3.11674e-06	Mariani	day 31 organoids
CHD5	1.52533	3.88488e-06	Mariani	day 31 organoids
SLC30A3	2.40471	6.4624e-06	Mariani	day 31 organoids
DSCAM	2.26833	9.97326e-06	Mariani	day 31 organoids
GRIN1	1.57626	1.09123e-05	Mariani	day 31 organoids
KIRREL3	1.36083	1.81058e-05	Mariani	day 31 organoids
GRIN2B	2.11839	2.28426e-05	Mariani	day 31 organoids
CAMK2B	1.50913	2.59508e-05	Mariani	day 31 organoids
SYT1	1.4553	4.55378e-05	Mariani	day 31 organoids
ELAVL3	1.6048	5.13544e-05	Mariani	day 31 organoids
GAD1	1.49491	5.28856e-05	Mariani	day 31 organoids
GRID1	1.73926	7.31992e-05	Mariani	day 31 organoids
DLGAP3	1.5231	8.73202e-05	Mariani	day 31 organoids
GABRA5	1.99562	8.83404e-05	Mariani	day 31 organoids
BCL11A	1.22635	0.000160349	Mariani	day 31 organoids
SRRM4	1.25098	0.000195418	Mariani	day 31 organoids
CUX2	1.19485	0.000435061	Mariani	day 31 organoids
KIF21B	1.39586	0.000464557	Mariani	day 31 organoids
GABRA4	1.96912	0.000492171	Mariani	day 31 organoids
CACNA1B	1.24724	0.000506464	Mariani	day 31 organoids
NRCAM	1.23606	0.00054944	Mariani	day 31 organoids
CNTN4	1.5505	0.000792956	Mariani	day 31 organoids
PDZD4	1.25606	0.000888305	Mariani	day 31 organoids
MAP2	1.42566	0.00100401	Mariani	day 31 organoids
NRXN2	1.25975	0.00114645	Mariani	day 31 organoids
CACNA1A	1.07045	0.00130155	Mariani	day 31 organoids
GRM1	1.73502	0.00137791	Mariani	day 31 organoids
SCN2A	1.18888	0.00150495	Mariani	day 31 organoids
NRXN3	1.07443	0.00158833	Mariani	day 31 organoids
ELAVL2	1.08957	0.00160271	Mariani	day 31 organoids
MEGF11	1.24108	0.0016189	Mariani	day 31 organoids
ATP1A3	1.25013	0.00171426	Mariani	day 31 organoids
GABRB3	1.07969	0.00175251	Mariani	day 31 organoids
DLGAP2	1.66244	0.00206312	Mariani	day 31 organoids
ATP2B2	1.03107	0.00212996	Mariani	day 31 organoids
KCNQ2	1.06556	0.00265534	Mariani	day 31 organoids
SCN8A	1.10019	0.00275178	Mariani	day 31 organoids
SRGAP3	1.12859	0.00291137	Mariani	day 31 organoids
CNKSR2	1.37175	0.00291447	Mariani	day 31 organoids
CAMK2A	1.11919	0.00363641	Mariani	day 31 organoids
RGS7	1.56749	0.00370647	Mariani	day 31 organoids
CNR1	1.05117	0.00451159	Mariani	day 31 organoids
UNC13A	1.02961	0.00505782	Mariani	day 31 organoids
LRRC7	1.25254	0.00521983	Mariani	day 31 organoids
ANKS1B	0.979124	0.00613822	Mariani	day 31 organoids
MYO5A	1.01494	0.00837188	Mariani	day 31 organoids
DLX1	1.3493	0.00869102	Mariani	day 31 organoids
ATRNL1	0.91941	0.00905349	Mariani	day 31 organoids
ARHGAP33	0.932388	0.00963102	Mariani	day 31 organoids
ERBB4	0.956627	0.0108339	Mariani	day 31 organoids
CACNA2D1	1.00342	0.0108865	Mariani	day 31 organoids
CTNND2	0.968199	0.0129865	Mariani	day 31 organoids
FEZF2	1.03112	0.0147541	Mariani	day 31 organoids
CADM2	0.878432	0.0159735	Mariani	day 31 organoids
KCNB1	0.919163	0.0159988	Mariani	day 31 organoids
RIMS1	1.17503	0.0183896	Mariani	day 31 organoids
NOS1AP	0.816472	0.0236197	Mariani	day 31 organoids
NOS1	1.36838	0.0242809	Mariani	day 31 organoids
CTNNA2	0.947162	0.0243484	Mariani	day 31 organoids
KIF5C	1.01676	0.0249349	Mariani	day 31 organoids
DPYSL3	1.01164	0.0309908	Mariani	day 31 organoids
DAB1	0.775338	0.0333976	Mariani	day 31 organoids
ATP8A1	0.809186	0.0335844	Mariani	day 31 organoids
KCND3	1.02849	0.0338212	Mariani	day 31 organoids
CACNA2D3	0.99715	0.0368747	Mariani	day 31 organoids
GAP43	0.879871	0.0369019	Mariani	day 31 organoids
PDE4A	0.846721	0.0410758	Mariani	day 31 organoids
SLC24A2	1.18859	0.0457917	Mariani	day 31 organoids
DPP10	0.734517	0.0464405	Mariani	day 31 organoids
NEGR1	0.771864	0.0467546	Mariani	day 31 organoids
NFIB	0.79797	0.0467546	Mariani	day 31 organoids
SLITRK5	0.857916	0.0498315	Mariani	day 31 organoids
Gene	logFC	PValue	FDR	Study	Tissue
FEZF2	-7.11247	1.45983e-08	6.02908e-05	de Rosa	d135 neurons ipsc
GABRA1	-5.56545	5.1411e-06	0.00464466	de Rosa	d135 neurons ipsc
GRIA1	-1.57981	1.76485e-05	0.0101033	de Rosa	d135 neurons ipsc
CDH8	-2.72457	1.99678e-05	0.010983	de Rosa	d135 neurons ipsc
FOXG1	-6.35739	2.3826e-05	0.0121913	de Rosa	d135 neurons ipsc
PTPRT	-3.1242	6.75392e-05	0.0241056	de Rosa	d135 neurons ipsc
GABRA3	-3.39967	9.20877e-05	0.0292164	de Rosa	d135 neurons ipsc
DLX1	-3.78289	0.000146149	0.03986	de Rosa	d135 neurons ipsc
KIRREL3	-2.04989	0.000186829	0.0453378	de Rosa	d135 neurons ipsc
GDA	-2.84682	0.00022126	0.0498215	de Rosa	d135 neurons ipsc
Gene	logFC	PValue	FDR	Study	Tissue
FOXP1	1.47209	6.95468e-06	0.00302346	de Rosa	d35 neurons ipsc
DOCK4	-1.41772	2.99052e-05	0.00805641	de Rosa	d35 neurons ipsc
FEZF2	6.58988	2.99573e-05	0.00805641	de Rosa	d35 neurons ipsc
PTPRT	4.08541	5.63271e-05	0.0126234	de Rosa	d35 neurons ipsc
RELN	-2.15735	0.000105013	0.0187402	de Rosa	d35 neurons ipsc
DLGAP1	-1.76933	0.000126008	0.0209361	de Rosa	d35 neurons ipsc
GABRA3	2.63343	0.000159871	0.0242618	de Rosa	d35 neurons ipsc
ATP8A1	-1.42248	0.000184949	0.0269364	de Rosa	d35 neurons ipsc
Gene_type	logFC	P.Value	adj.P.Val	Study	Tissue
KCNB1	0.7571	9.56783e-08	0.00143766	Griesi - Oliveira	IPSC neuron
SLC12A5	0.75369	1.69527e-05	0.0363902	Griesi - Oliveira	IPSC neuron
Gene.symbol	logFC	adj.P.Val	P.Value	Study	Tissue
NR3C2	-0.30129	0.000141	2.99e-09	Pramparo	Leukocytes
EP400	-0.148392	0.019694	0.000278	Pramparo	Leukocytes
FOXP1	-0.230825	0.000776	5.2e-07	Pramparo	Leukocytes
GGNBP2	-0.0887397	0.009552	6.7e-05	Pramparo	Leukocytes
JARID2	-0.130536	0.031955	0.000658	Pramparo	Leukocytes
KIT	-0.111648	0.047773	0.00128	Pramparo	Leukocytes
MAP2	0.0664174	0.037375	0.000862	Pramparo	Leukocytes
NBEA	-0.10515	0.033924	0.00073	Pramparo	Leukocytes
NFIX	-0.151553	0.022851	0.000365	Pramparo	Leukocytes
CAMSAP2	-0.112687	0.037636	0.000868	Pramparo	Leukocytes
PRKCB	-0.127097	0.043821	0.00111	Pramparo	Leukocytes
SMARCC2	-0.201264	0.002501	6.08e-06	Pramparo	Leukocytes
YY1	-0.264145	0.000141	1.17e-08	Pramparo	Leukocytes
GRID1	0.0607039	0.021549	0.000322	Pramparo	Leukocytes
GRIK2	0.0714743	0.017509	0.000218	Pramparo	Leukocytes
TERMINAL ILEUM				COLON
Symbol	Ratio	Direction	adj. p-value	Ratio	Direction	adj. p-value	Study	Tissue
KCNQ2	2.22	Down	7.05751e-07	2.07	Down	1.11273e-06	Walker (2013)	Terminal Ileum and Colon
VIP	3.35	Down	4.54425e-06	2.89	Down	0.000417749	Walker (2013)	Terminal Ileum and Colon
Symbol	Ratio	Direction	p-value	Study	Tissue
ANKRD11	1.21	Up	0.00141329	Walker 2016	blood
BIRC6	1.26	Up	0.0071299	Walker 2016	blood
CACNA2D3	2	Down	0.00891215	Walker 2016	blood
CHD7	1.35	Up	0.00343074	Walker 2016	blood
CLASP1	1.35	Up	0.000410803	Walker 2016	blood
CMIP	1.33	Up	0.0013732	Walker 2016	blood
CNKSR2	3.72	Down	0.00130136	Walker 2016	blood
CREBBP	1.25	Up	0.00678463	Walker 2016	blood
CSNK1E	1.25	Up	0.000874845	Walker 2016	blood
DPYSL2	1.42	Down	0.000857117	Walker 2016	blood
EPC2	2.35	Down	0.038004	Walker 2016	blood
FOXP1	1.87	Up	1.02033e-05	Walker 2016	blood
HCFC1	1.25	Up	0.0449744	Walker 2016	blood
HDAC4	2.17	Up	0.016432	Walker 2016	blood
HNRNPU	1.27	Up	0.00624832	Walker 2016	blood
HUWE1	1.44	Up	0.0348866	Walker 2016	blood
KAT6A	1.29	Up	0.000589558	Walker 2016	blood
KCNMA1	3.52	Up	0.00812158	Walker 2016	blood
KHDRBS3	2.81	Down	0.0440227	Walker 2016	blood
MYH10	4.68	Up	0.000802605	Walker 2016	blood
MYO5A	1.59	Up	0.00784917	Walker 2016	blood
NBEA	2.6	Up	0.0478842	Walker 2016	blood
NF1	2.3	Up	0.00627655	Walker 2016	blood
NFIB	3.17	Up	0.000883765	Walker 2016	blood
NFIX	1.78	Up	0.000764949	Walker 2016	blood
NIPBL	1.26	Up	0.00173824	Walker 2016	blood
NPAS2	3.19	Up	0.0146112	Walker 2016	blood
NRXN3	2.45	Down	0.0401247	Walker 2016	blood
PACS1	1.38	Up	0.00420857	Walker 2016	blood
PHIP	1.22	Up	0.000197272	Walker 2016	blood
PLXNA4	4.68	Up	0.000802605	Walker 2016	blood
RAI1	1.42	Up	0.0229858	Walker 2016	blood
SETBP1	1.52	Up	0.000263115	Walker 2016	blood
SMARCA2	1.29	Up	9.12123e-05	Walker 2016	blood
SRSF11	1.93	Up	0.0031595	Walker 2016	blood
SYNJ1	1.21	Up	0.0307231	Walker 2016	blood
TANC2	1.75	Up	0.0379112	Walker 2016	blood
TCF4	1.29	Up	0.0485074	Walker 2016	blood
TNRC6B	1.23	Down	0.0151887	Walker 2016	blood
TOP1	1.79	Up	9.38959e-05	Walker 2016	blood
TRIP12	1.24	Up	0.00215977	Walker 2016	blood
UBR5	1.28	Up	0.00257728	Walker 2016	blood
ZNF827	1.41	Up	0.0061564	Walker 2016	blood
Symbol	Ratio	Direction	p-value	FDR	transcript_id	Study	Tissue
ANK2	1.53	Down	0.0279606	0.0336201	NM_001148	Walker 2016	Colon
ARHGAP33	1.85	Down	0.0258238	0.0313371	NM_052948	Walker 2016	Colon
ASTN2	1.64	Up	0.000150543	0.000558555	NM_198188	Walker 2016	Colon
CACNA1A	2.04	Down	0.000435626	0.0012129	NM_001127222	Walker 2016	Colon
CADM2	1.63	Down	0.0241651	0.0294983	NM_020397	Walker 2016	Colon
DPP6	2.48	Down	0.00282377	0.00496721	NM_001039350	Walker 2016	Colon
GABBR2	1.77	Up	0.0396368	0.0455145	NM_005458	Walker 2016	Colon
GABRB3	2.23	Down	0.00490944	0.00768051	NM_000814	Walker 2016	Colon
GDA	1.52	Up	0.00804549	0.011517	NM_004293	Walker 2016	Colon
GLRA2	3.35	Down	0.000124657	0.000491314	NM_001118886	Walker 2016	Colon
KCNB1	2.7	Down	8.4696e-05	0.000379231	NM_004975	Walker 2016	Colon
KCND3	1.55	Up	0.0457138	0.0515926	NM_004980	Walker 2016	Colon
KCNMA1	1.67	Down	0.000110382	0.000449033	NM_002247	Walker 2016	Colon
KCNMA1	1.59	Down	0.0256953	0.0312042	NM_001014797	Walker 2016	Colon
KIF5C	4.47	Down	5.24368e-05	0.000263868	NM_004522	Walker 2016	Colon
MAP2	2.12	Down	8.87968e-05	0.000393311	NM_002374	Walker 2016	Colon
MEIS2	1.95	Down	0.00522943	0.00808743	NM_170677	Walker 2016	Colon
NBEA	2.31	Down	4.55869e-05	0.000237384	NM_015678	Walker 2016	Colon
NEO1	1.84	Down	0.00409747	0.00667563	NM_002499	Walker 2016	Colon
NFIX	1.8	Down	0.000779527	0.00185442	NM_002501	Walker 2016	Colon
NRXN1	2.36	Down	5.05621e-05	0.000257985	NM_004801	Walker 2016	Colon
NRXN1	1.97	Down	0.00162899	0.00325106	NM_001135659	Walker 2016	Colon
NTRK3	2.88	Down	0.000900788	0.00206488	NM_001007156	Walker 2016	Colon
NTRK3	2.06	Down	0.00126588	0.00266029	NM_001012338	Walker 2016	Colon
SEZ6L2	1.7	Down	0.000691362	0.00170816	NM_201575	Walker 2016	Colon
SHANK2	1.73	Down	6.7501e-05	0.000316447	NM_012309	Walker 2016	Colon
SNAP25	1.71	Down	0.00151747	0.00306741	NM_003081	Walker 2016	Colon
SRGAP3	1.55	Down	0.0172695	0.0221661	NM_014850	Walker 2016	Colon
STX1A	1.86	Down	0.000454689	0.0012543	NM_004603	Walker 2016	Colon
STXBP1	1.76	Down	0.00978416	0.0135921	NM_003165	Walker 2016	Colon
SYT1	2.73	Down	0.000253784	0.000824486	NM_005639	Walker 2016	Colon
SYT17	1.98	Down	0.000269937	0.000863567	NM_016524	Walker 2016	Colon
TOP1	1.64	Up	0.000486655	0.00132035	NM_003286	Walker 2016	Colon
VIP	2.48	Down	0.00653397	0.00968181	NM_003381	Walker 2016	Colon
Gene_Symbol	log_FC	p_value	adj_p_value	Study	Tissue
BCL10	1.04551	0.00162694	0.00965071	Chien	Leukocytes
FOXP1	1.06398	0.00234447	0.0122553	Chien	Leukocytes
MEIS2	-1.55468	0.00214994	0.0117426	Chien	Leukocytes
CTNNA2	-1.32398	0.00017378	0.00234838	Chien	Leukocytes
DLGAP1	-1.16752	0.00178162	0.0102696	Chien	Leukocytes
CNR1	-1.08108	0.00311198	0.0150799	Chien	Leukocytes
GAD1	-1.02001	0.000344991	0.00352031	Chien	Leukocytes
HECW2	-1.82068	7.61e-06	0.000304466	Chien	Leukocytes
NRCAM	-1.73706	0.00400052	0.0179396	Chien	Leukocytes
