# Supplementary material for: Coupling of autism genes to tissue-wide expression and dysfunction of synapse, calcium signalling and transcriptional regulation
Source: PLoS One. 2020 Dec 18;15(12):e0242773. doi: 10.1371/journal.pone.0242773 (PMC7748153; doi:10.1371/journal.pone.0242773)
Supplement: S24 Table — (XLSX) [file pone.0242773.s043.xlsx]

## Sheet: (s24) development phases
Brain Regions and Development and P-Values	pSI 0.05	pSI 0.01	pSI 0.001	pSI 0.0001
Amygdala.Adolescence	0.180 ( 0.449)	0.244 ( 1.000)	0.196 ( 1.000)	1.000 ( 1.000)			280 genes exist in the brain region and development expression dataset, 12 genes do not, which are:
Cerebellum.Adolescence	9.970e-04 ( 0.005)	0.384 ( 1.000)	1.000 ( 1.000)	1.000 ( 1.000)			RBFOX1,CAMSAP2,CDK13,FOXG1,CELF4,SRRM4,IRF2BPL,ARHGAP32,ARHGAP33,SRSF11,KAT6A,CMIP
Cortex.Adolescence	5.817e-13 ( 1.163e-11)	0.306 ( 1.000)	1.000 ( 1.000)	1.000 ( 1.000)
Hippocampus.Adolescence	0.761 ( 1.000)	0.721 ( 1.000)	1.000 ( 1.000)	1.000 ( 1.000)
Striatum.Adolescence	0.335 ( 0.773)	0.605 ( 1.000)	0.395 ( 1.000)	1.000 ( 1.000)
Thalamus.Adolescence	0.026 ( 0.090)	0.735 ( 1.000)	1.000 ( 1.000)	1.000 ( 1.000)
Amygdala.Early.Childhood	0.793 ( 1.000)	1.000 ( 1.000)	1.000 ( 1.000)	1.000 ( 1.000)
Cerebellum.Early.Childhood	0.036 ( 0.121)	0.614 ( 1.000)	1.000 ( 1.000)	1.000 ( 1.000)
Cortex.Early.Childhood	0.007 ( 0.035)	0.060 ( 0.597)	1.000 ( 1.000)	1.000 ( 1.000)
Hippocampus.Early.Childhood	0.997 ( 1.000)	1.000 ( 1.000)	1.000 ( 1.000)	1.000 ( 1.000)
Striatum.Early.Childhood	0.156 ( 0.406)	1.000 ( 1.000)	1.000 ( 1.000)	1.000 ( 1.000)
Thalamus.Early.Childhood	0.913 ( 1.000)	1.000 ( 1.000)	1.000 ( 1.000)	1.000 ( 1.000)
Amygdala.Early.Fetal	0.968 ( 1.000)	0.728 ( 1.000)	1.000 ( 1.000)	1.000 ( 1.000)
Cerebellum.Early.Fetal	0.061 ( 0.182)	0.255 ( 1.000)	1.000 ( 1.000)	1.000 ( 1.000)
Cortex.Early.Fetal	0.011 ( 0.044)	0.002 ( 0.062)	0.003 ( 0.092)	1.000 ( 1.000)
Hippocampus.Early.Fetal	0.921 ( 1.000)	0.957 ( 1.000)	1.000 ( 1.000)	1.000 ( 1.000)
Striatum.Early.Fetal	0.992 ( 1.000)	0.999 ( 1.000)	1.000 ( 1.000)	1.000 ( 1.000)
Thalamus.Early.Fetal	0.010 ( 0.043)	0.859 ( 1.000)	1.000 ( 1.000)	1.000 ( 1.000)
Amygdala.Early.Mid.Fetal	0.009 ( 0.042)	0.768 ( 1.000)	1.000 ( 1.000)	1.000 ( 1.000)
Cerebellum.Early.Mid.Fetal	0.989 ( 1.000)	1.000 ( 1.000)	1.000 ( 1.000)	1.000 ( 1.000)
Cortex.Early.Mid.Fetal	5.427e-16 ( 3.256e-14)	5.560e-07 ( 3.336e-05)	8.912e-04 ( 0.053)	1.000 ( 1.000)
Hippocampus.Early.Mid.Fetal	0.574 ( 1.000)	0.160 ( 1.000)	1.000 ( 1.000)	1.000 ( 1.000)
Striatum.Early.Mid.Fetal	1.872e-08 ( 2.808e-07)	0.038 ( 0.452)	0.039 ( 0.780)	1.000 ( 1.000)
Thalamus.Early.Mid.Fetal	0.047 ( 0.150)	1.000 ( 1.000)	1.000 ( 1.000)	1.000 ( 1.000)
Amygdala.Late.Fetal	0.981 ( 1.000)	1.000 ( 1.000)	1.000 ( 1.000)	1.000 ( 1.000)
Cerebellum.Late.Fetal	0.078 ( 0.224)	0.882 ( 1.000)	1.000 ( 1.000)	1.000 ( 1.000)
Cortex.Late.Fetal	3.578e-04 ( 0.002)	0.342 ( 1.000)	0.096 ( 1.000)	1.000 ( 1.000)
Hippocampus.Late.Fetal	0.951 ( 1.000)	1.000 ( 1.000)	1.000 ( 1.000)	1.000 ( 1.000)
Striatum.Late.Fetal	0.523 ( 1.000)	0.416 ( 1.000)	1.000 ( 1.000)	1.000 ( 1.000)
Thalamus.Late.Fetal	0.772 ( 1.000)	0.964 ( 1.000)	1.000 ( 1.000)	1.000 ( 1.000)
Amygdala.Late.Infancy	1.000 ( 1.000)	1.000 ( 1.000)	1.000 ( 1.000)	1.000 ( 1.000)
Cerebellum.Late.Infancy	0.835 ( 1.000)	1.000 ( 1.000)	1.000 ( 1.000)	1.000 ( 1.000)
Cortex.Late.Infancy	0.823 ( 1.000)	1.000 ( 1.000)	1.000 ( 1.000)	1.000 ( 1.000)
Hippocampus.Late.Infancy	1.000 ( 1.000)	1.000 ( 1.000)	1.000 ( 1.000)	1.000 ( 1.000)
Striatum.Late.Infancy	1.000 ( 1.000)	1.000 ( 1.000)	1.000 ( 1.000)	1.000 ( 1.000)
Thalamus.Late.Infancy	0.973 ( 1.000)	1.000 ( 1.000)	1.000 ( 1.000)	1.000 ( 1.000)
Amygdala.Late.Mid.Fetal	0.017 ( 0.064)	1.000 ( 1.000)	1.000 ( 1.000)	1.000 ( 1.000)
Cerebellum.Late.Mid.Fetal	0.528 ( 1.000)	0.807 ( 1.000)	1.000 ( 1.000)	1.000 ( 1.000)
Cortex.Late.Mid.Fetal	4.115e-06 ( 3.527e-05)	0.160 ( 1.000)	1.000 ( 1.000)	1.000 ( 1.000)
Hippocampus.Late.Mid.Fetal	0.769 ( 1.000)	1.000 ( 1.000)	1.000 ( 1.000)	1.000 ( 1.000)
Striatum.Late.Mid.Fetal	0.478 ( 1.000)	0.367 ( 1.000)	1.000 ( 1.000)	1.000 ( 1.000)
Thalamus.Late.Mid.Fetal	1.000 ( 1.000)	1.000 ( 1.000)	1.000 ( 1.000)	1.000 ( 1.000)
Amygdala.Middle.Late.Childhood	0.699 ( 1.000)	0.364 ( 1.000)	1.000 ( 1.000)	1.000 ( 1.000)
Cerebellum.Middle.Late.Childhood	7.576e-07 ( 7.576e-06)	0.583 ( 1.000)	1.000 ( 1.000)	1.000 ( 1.000)
Cortex.Middle.Late.Childhood	3.358e-04 ( 0.002)	0.628 ( 1.000)	1.000 ( 1.000)	1.000 ( 1.000)
Hippocampus.Middle.Late.Childhood	0.503 ( 1.000)	0.575 ( 1.000)	1.000 ( 1.000)	1.000 ( 1.000)
Striatum.Middle.Late.Childhood	1.000 ( 1.000)	0.932 ( 1.000)	1.000 ( 1.000)	1.000 ( 1.000)
Thalamus.Middle.Late.Childhood	0.991 ( 1.000)	1.000 ( 1.000)	1.000 ( 1.000)	1.000 ( 1.000)
Amygdala.Neotal.Early.Infancy	0.562 ( 1.000)	1.000 ( 1.000)	1.000 ( 1.000)	1.000 ( 1.000)
Cerebellum.Neotal.Early.Infancy	0.841 ( 1.000)	0.780 ( 1.000)	1.000 ( 1.000)	1.000 ( 1.000)
Cortex.Neotal.Early.Infancy	4.611e-08 ( 5.533e-07)	0.004 ( 0.084)	0.222 ( 1.000)	1.000 ( 1.000)
Hippocampus.Neotal.Early.Infancy	0.805 ( 1.000)	0.385 ( 1.000)	1.000 ( 1.000)	1.000 ( 1.000)
Striatum.Neotal.Early.Infancy	1.000 ( 1.000)	1.000 ( 1.000)	1.000 ( 1.000)	1.000 ( 1.000)
Thalamus.Neotal.Early.Infancy	4.333e-04 ( 0.003)	0.838 ( 1.000)	1.000 ( 1.000)	1.000 ( 1.000)
Amygdala.Young.Adulthood	0.934 ( 1.000)	1.000 ( 1.000)	1.000 ( 1.000)	1.000 ( 1.000)
Cerebellum.Young.Adulthood	0.110 ( 0.301)	0.979 ( 1.000)	1.000 ( 1.000)	1.000 ( 1.000)
Cortex.Young.Adulthood	2.047e-15 ( 6.140e-14)	0.011 ( 0.165)	1.000 ( 1.000)	1.000 ( 1.000)
Hippocampus.Young.Adulthood	0.889 ( 1.000)	1.000 ( 1.000)	1.000 ( 1.000)	1.000 ( 1.000)
Striatum.Young.Adulthood	0.999 ( 1.000)	1.000 ( 1.000)	1.000 ( 1.000)	1.000 ( 1.000)
Thalamus.Young.Adulthood	0.331 ( 0.773)	0.634 ( 1.000)	1.000 ( 1.000)	1.000 ( 1.000)
Genes	0.05	0.01	0.001
Amygdala.Adolescence	GRIN1, CAMK2A, SLC30A3, GDA, SLC1A2, MKL2, GRIN2A, NPAS2, CNKSR2, SYN1	SLC30A3, SLC1A2	SLC30A3
Cerebellum.Adolescence	GALNT13, NRXN3, ITPR1, GABRA1, GRIK2, KCND3, SYNE1, CACNA1A, CNKSR2, STXBP1, CNTN6, KCND2, RELN, ATP2B2, CAMK2B, NR4A2, NFIX, CACNA1G, SLIT3, SNAP25, SLC12A5, CLSTN3, SCN2A, PSD3, GRM1, MEGF11, RIMS1	MEGF11, RELN, SLC12A5, ITPR1, CACNA1A	none
Cortex.Adolescence	VIP, CAMK2A, KCNB1, MKL2, GRIN2A, STX1A, GDA, GABRA1, LRRC4, SYT1, PLCB1, RIMS3, SLC30A3, CHD5, SCN8A, SYN1, GRIN1, ATP2B2, SLC4A10, SCN1A, DLGAP2, HCN1, SLC24A2, DAGLA, SNAP25, SLC12A5, CACNB2, ATRNL1, RAPGEF4, PRKCB, FRMPD4, DLGAP1, HOMER1	GRIN2A, CAMK2A	none
Hippocampus.Adolescence	CAMK2A, SLC30A3, SLC1A2, SHANK3, NR3C2, SLIT3, FEZF2	CAMK2A	none
Striatum.Adolescence	DLGAP3, ATP8A1, CAMK2B, ERBB4, NPAS2, PLCB1, GABRA4, DOCK4, PRKCB, DST, DLGAP2, SLC24A2, PTPRB, SLC1A2, ANKS1B, NOS1	SLC24A2, NOS1, GABRA4, SLC1A2	SLC1A2
Thalamus.Adolescence	DLGAP3, CLSTN3, SCN1A, GABBR2, PRICKLE1, ATRNL1, FRMPD4, RIMS3, GRM1, ATP1A3, KIRREL3, SYNJ1, CACNA1G, DPP6, SLC24A2, MEGF11, PDE4A, SLC12A5	SLC24A2, SCN1A	none
Amygdala.Early.Childhood	GRIN2A, GDA	none	none
Cerebellum.Early.Childhood	GALNT13, RELN, ATP2B2, CHD7, KCND3, SNAP25, SCN2A, SYNE1, CACNA1A, NRXN3, GRM1, CACNA1G, GRIK2, ITPR1, ANK3, MEGF11, GABRA1, CNTN6, DAGLA, RIMS1	GRM1, ITPR1, CACNA1A	none
Cortex.Early.Childhood	VIP, ATP2B2, STX1A, PRICKLE2, SLC30A3, GABRA4, KCNB1, GRIN2A, DLGAP2, GDA, GRIN2B	GRIN2A, DLGAP2	none
Hippocampus.Early.Childhood	CAMK2A, NR3C2	none	none
Striatum.Early.Childhood	CAMK2B, PLCB1, NPAS2, CACNA2D3, GABRA4, KCNB1, PRKCB, DLGAP2, HOMER1, NOS1	none	none
Thalamus.Early.Childhood	SLC24A2, GABBR2, SCN1A, PRICKLE1	none	none
Amygdala.Early.Fetal	EPHB2, PHIP, RFX3, SPAST, MEIS2, PTBP2, DLX1, DPYSL3, NR2F1	RFX3, DLX1, NR2F1	none
Cerebellum.Early.Fetal	EPHB2, ARID1B, ELAVL2, CHD7, FOXP1, BCL11A, BAZ2B, CLASP1, SLITRK5, SPAST, DAB1, KDM6B, TRIO, DPYSL3, CNTNAP2, ZNF462, JARID2, AUTS2, GAD1, NR2F1	EPHB2, DAB1, AUTS2, SLITRK5, NR2F1	none
Cortex.Early.Fetal	GLRA2, SPAST, DAB1, SATB2, KDM6B, ROBO2, NAV2, EXOC5, RFX3, NEO1, TANC2, FEZF2, KHDRBS3, AUTS2, AGAP1, PHIP, NFIB, KDM6A, MED13, PTBP2, ZNF462, NR4A2, TBR1, RBM27, BCL11A, NBEA, MED13L, SETBP1	NR4A2, TBR1, BCL11A, NFIB, DAB1, SATB2, FEZF2, AUTS2, MED13L, SETBP1	FEZF2, TBR1, NFIB
Hippocampus.Early.Fetal	TCF4, EPHB2, TBR1, EXT1, PHIP, RFX3, NFIB, SPAST, DAB1, FEZF2, ZNF462, NR2F1	FEZF2, NFIB	none
Striatum.Early.Fetal	EPHB2, HNRNPU, PHIP, RBM27, PTBP2, EXOC5, MEIS2, RFX3, DLX1, SETBP1	DLX1	none
Thalamus.Early.Fetal	SPAST, RNF38, DPYSL2, CNTNAP2, ROBO2, SRGAP3, NAV2, EXOC5, ELAVL2, NEO1, CLSTN2, NBEA, AUTS2, NR2F1, GPR85, KIF21B, CASK, PTBP2, EPHB2, KHDRBS2, GAP43, GABRA3, AGAP1, GSK3B, DPYSL3	EPHB2, DPYSL3	none
Amygdala.Early.Mid.Fetal	TCF4, EPHB2, TBR1, PLXNA4, HNRNPU, KDM6B, GLRA2, NFIB, ZNF462, CHD3, MEIS2, NIPBL, SATB2, DPYSL3, CREBBP, FEZF2, DLX1, SETBP1, AUTS2, ROBO2, NR2F1	DLX1	none
Cerebellum.Early.Mid.Fetal	EPHB2, RELN, CHD7, ERBB4, SLITRK5, DAB1, AUTS2	none	none
Cortex.Early.Mid.Fetal	PLXNA4, KHDRBS3, GLRA2, KDM4B, SPAST, DAB1, SATB2, CSNK1E, CACNA2D1, EPC2, CREBBP, KDM6B, DSCAM, ROBO2, TCF4, NAV2, WASF1, NEO1, CLASP1, DIP2C, TANC2, FEZF2, JMJD1C, GRIN2B, AUTS2, CHD3, AGAP1, MARK1, YEATS2, NFIX, NFIB, GPR85, KIF21B, ZNF462, LRRC7, CUX2, NR4A2, TBR1, MED13L, MYT1L, TRIO, NBEA, MEIS2, BCL11A, DPYSL3, SETBP1	NR4A2, TBR1, NAV2, PLXNA4, NFIX, GLRA2, BCL11A, NFIB, DAB1, SATB2, FEZF2, ZNF462, AUTS2	TBR1, SATB2, PLXNA4
Hippocampus.Early.Mid.Fetal	TCF4, TBR1, NFIX, CNR1, NFIB, DAB1, FEZF2, DLX1	TCF4, FEZF2	none
Striatum.Early.Mid.Fetal	PLXNA4, FOXP1, PDE4B, MKL2, CNTNAP2, KDM6B, ELAVL3, ROBO2, PTPRT, DIP2C, MEIS2, TANC2, NOS1, AUTS2, CHD3, ARID1B, RELN, CDH8, KIF21B, DLX1, RAI1, EHMT1, DAPK1, MYT1L, TRIO, FGD1, BCL11A, DPYSL3, SETBP1	PTPRT, MEIS2, KDM6B, ROBO2, FOXP1	MEIS2, FOXP1
Thalamus.Early.Mid.Fetal	KCND2, SRGAP3, KHDRBS2, RIMS3, ELAVL2, CACNA2D3, CDH8, GAP43, LRFN5, KIF21B, DPYSL2, CNTNAP2, CNTN4, CNTN6, DPYSL3, NR2F1	none	none
Amygdala.Late.Fetal	TCF4, DLX1, TBR1, MEIS2	none	none
Cerebellum.Late.Fetal	EPHB2, KCND2, RELN, CHD7, WDFY3, KCND3, CNR1, NFIB, NEO1, PRKCB, GRM1, ITPR1, ANK3, GRIK2, GRIA1	RELN	none
Cortex.Late.Fetal	NR4A2, MARK1, TBR1, NAV2, PLXNA4, PACS1, GLRA2, PTBP2, NEO1, SLITRK5, GPR85, DAB1, SATB2, DPYSL3, CACNA2D1, KHDRBS3, LRRC7, CUX2, DPYSL2	TBR1, SATB2	SATB2
Hippocampus.Late.Fetal	FEZF2, DLX1, GABRA3, KIT	none	none
Striatum.Late.Fetal	DAPK1, PLXNA4, FOXP1, KDM6B, CDH8, MKL2, MEIS2, CNTNAP2, DLX1, HCFC1, ROBO2, FGD1	DLX1, MEIS2, FOXP1	none
Thalamus.Late.Fetal	GAP43, ATP1A3, CACNA2D3, CDH8, SEZ6L2, SYT17, GPR85, LRFN5, CNTN6	CACNA2D3	none
Amygdala.Late.Infancy	none	none	none
Cerebellum.Late.Infancy	INTS6, RELN, CHD7, NR4A2, SYNE1, CACNA1A, PRPF39, GRIK2, MEGF11, JMJD1C, CNTN6, RIMS1	none	none
Cortex.Late.Infancy	RAPGEF4, VIP, STX1A, APC	none	none
Hippocampus.Late.Infancy	none	none	none
Striatum.Late.Infancy	UPF2	none	none
Thalamus.Late.Infancy	ATP1A3, DLGAP3, CNTN6	none	none
Amygdala.Late.Mid.Fetal	TCF4, NR4A2, TBR1, PLXNA4, ERBB4, GLRA2, CLASP1, SETBP1, CHD3, PRPF39, SATB2, TRIO, KIF21B, DLX1, NBEA, DPYSL3, NR2F1	none	none
Cerebellum.Late.Mid.Fetal	EPHB2, RELN, CHD7, ERBB4, CNR1, NFIB, UBR5, BAZ2B, NEO1, SLITRK5, DAB1, BTAF1, ITPR1, EP400, DMD, JARID2, DSCAM	EPHB2, CNR1, CHD7	none
Cortex.Late.Mid.Fetal	PLXNA4, GLRA2, DAB1, SATB2, CACNA2D1, KDM6B, NAV2, PACS1, NEO1, KHDRBS3, CHD3, MARK1, NFIX, GPR85, PRPF39, KIF21B, LRRC7, CUX2, TBR1, MYT1L, ANK2, TRIO, NBEA, DPYSL3, SETBP1	SATB2, CUX2, PLXNA4	none
Hippocampus.Late.Mid.Fetal	TCF4, APC, NFIX, NFIB, CLSTN2, FEZF2, NR3C2	none	none
Striatum.Late.Mid.Fetal	DAPK1, FOXP1, BCL11A, MEIS2, CHD3, NOS1, DLX1, RAI1, KDM6B, ROBO2, FGD1	DLX1, MEIS2, FOXP1	none
Thalamus.Late.Mid.Fetal	NEGR1	none	none
Amygdala.Middle.Late.Childhood	SLC30A3, SYN1, RAPGEF4	SLC30A3	none
Cerebellum.Middle.Late.Childhood	GALNT13, KIT, ASH1L, RELN, NRXN3, ITPR1, GRIK2, WAC, KCND3, SYNE1, CACNA1A, UBN2, CPEB4, JMJD1C, NOS1, KCND2, SLC12A5, ATP2B2, NFIX, CACNA1G, SLIT3, HCN1, SNAP25, GRIA1, NR4A2, SCN2A, JARID2, CHD7, STXBP1, PSD3, RERE, GRM1, MED13L, ANK3, MEGF11, RIMS1	KCND3, RELN, GRM1, CACNA1A	none
Cortex.Middle.Late.Childhood	RGS7, VIP, CAMK2A, STX1A, PLCB1, SLC30A3, GDA, PRKCB, GRIN2A, DLGAP2, HCN1, ATP2B2, GABRA1, RAPGEF4, SNAP25, HOMER1	VIP	none
Hippocampus.Middle.Late.Childhood	CAMK2A, GABRA5, SLC4A10, NR3C2, GDA, DOCK4	NR3C2	none
Striatum.Middle.Late.Childhood	GABRA4, GABRA5	GABRA4	none
Thalamus.Middle.Late.Childhood	RIMS3, SYNJ1, GABRA1, SCN1A, MEGF11	none	none
Amygdala.Neotal.Early.Infancy	SLC30A3, VIP, APC, SLC6A1, RAPGEF4	none	none
Cerebellum.Neotal.Early.Infancy	RELN, CHD7, GRM1, CACNA1A, CACNA1G, ITPR1, MEGF11, CNTN6	CACNA1G, ITPR1	none
Cortex.Neotal.Early.Infancy	VIP, PRICKLE2, GRIN2A, SATB2, STX1A, GDA, SHANK2, PDZD4, PLCB1, SLC30A3, CHD5, KIF5C, CUX2, GRIN1, KIF21B, DLGAP2, GAD1, APC, GABRA5, PRKCB, SYT17, FRMPD4, DLGAP1, HOMER1	SLC30A3, VIP, APC, STX1A, GDA	GDA
Hippocampus.Neotal.Early.Infancy	SYT17, VIP, SLC6A1, APC	VIP	none
Striatum.Neotal.Early.Infancy	NOS1	none	none
Thalamus.Neotal.Early.Infancy	ATP1A3, NRCAM, DPP10, CLSTN2, CNTN6, UNC13A, DLGAP3, KCND2, GRIN1, KCNQ3, CDH8, KIRREL3, CACNA1G, SCN1A, NRXN2, SLC24A2, GABBR2, LRRC7, CLSTN3, PRICKLE1, GABRA5, SYNJ1, CNTN4, RIMS1	GABBR2, PRICKLE1	none
Amygdala.Young.Adulthood	RAPGEF4, SLC1A2, GDA	none	none
Cerebellum.Young.Adulthood	PSD3, KCND2, RELN, ATP2B2, KIT, KCND3, GALNT13, SCN2A, CACNA1A, NRXN3, GRM1, CACNA1G, SNAP25, ITPR1, MEGF11, GABRA1, SLC12A5, RIMS1, STXBP1	ITPR1	none
Cortex.Young.Adulthood	VIP, CAMK2A, KCNMA1, CACNA1D, KCNB1, MKL2, GRIN2A, SATB2, ITPR1, GDA, GABRA1, LRRC4, PTPRT, STX1A, ATRNL1, PLCB1, RIMS3, SLC30A3, CHD5, SCN8A, SYN1, SLC12A5, UNC13A, GRIN1, ATP2B2, SLC4A10, SCN1A, DLGAP2, HCN1, SLC24A2, SNAP25, STXBP1, CACNB2, TBR1, SYT1, RAPGEF4, PRKCB, FRMPD4, SYNJ1, PDE4A, DLGAP1	CAMK2A, KCNB1, SCN8A, GRIN2A, DLGAP2, HCN1	none
Hippocampus.Young.Adulthood	RAPGEF4, CAMK2A, NR3C2, SLC1A2	none	none
Striatum.Young.Adulthood	NOS1, GABRA4, DST, SLC1A2	none	none
Thalamus.Young.Adulthood	DLGAP3, KCNQ3, RIMS3, GRM1, SHANK3, CACNA1G, SCN1A, DST, SLC24A2, PTPRB, GABRA1, GABBR2, PDE4A	SLC24A2, SCN1A	none
