# Supplementary material for: Coupling of autism genes to tissue-wide expression and dysfunction of synapse, calcium signalling and transcriptional regulation
Source: PLoS One. 2020 Dec 18;15(12):e0242773. doi: 10.1371/journal.pone.0242773 (PMC7748153; doi:10.1371/journal.pone.0242773)
Supplement: S25 Table — These are found in the supporting excel file. (XLSX) [file pone.0242773.s044.xlsx]

## Sheet: (s25) genelists overlap
ASD	BD	SCZ	MDD	IBD	Ary	T1D	T2D	A1C	AMY	CBC	DFC	HIP	ITC	M1C	MD	MFC	OFC	S1C	STC	STR	V1C	VFC	A1C	AMY	CBC	DFC	HIP	ITC	M1C	MD	MFC	OFC	S1C	STC	STR	V1C	VFC	Sex_biased_splicing	light_grey	male biased
AGAP1	SLC6A4	NPY	NPY	IL23R	MYH6	HLA-DRA	FADS1	ATF3	NLGN4Y	NLGN4Y	RPS4Y1	RPS4Y1	C1QL2	NLGN4Y	RPS4Y1	PRKY	PCDH11Y	PCDH11Y	NLGN4Y	NLGN4Y	RPS4Y1	RPS4Y1	PLK2	B3GALT6	RBFOX1	KLHL1	SBK1	NSG2	BRINP2	HES4	B3GAT1	KLHL1	KLF13	TMEM159	CHCHD2	KCNJ9	ENC1	ABCA2	Dark grey	female biased
ANK2	COMT	OPRM1	CRH	CARD9	STX4	HLA-DQB1	TMEM258	VCAM1	TMSB4Y	SIRPB1	NLGN4Y	TMSB4Y	TNC	TMSB4Y	EIF1AY	None	NLGN4Y	NLGN4Y	PCDH11Y	PCDH11Y	NLGN4Y	PCDH11Y	KCNJ4	SIVA1	RIPPLY2	GRM2	PCDH8	AKR1A1	SLC25A29	SH2B2	CNIH3	GABRB3	SLC25A29	VSTM2L	UBE2S	SEC14L2	None	ABCC5
ANK3	BDNF	CRH	COMT	C5ORF56	KIAA1755	C6ORF10	FADS2	BTG2	USP32P1	MALL	PRKY	NLGN4Y	HEPN1	LINC01405	ZFY	TTR	COL2A1	ATF3	ESM1	PRKY	COL15A1	PRKY	SLN	HEY1	AC008443.1	GPR37	GPR27	UQCR11	LMO7	B4GALNT4	DAB1	FAM110B	PARD6G	FGF12	NDUFA2	LTC4S	ANKRD10	ABR
ANKRD11	NR3C1	CACNA1C	BDNF	MST1	KAT8	INS	MYRF	KIF26B	TKTL1	RAMP3	DMRT3	AMBN	ACSBG1	ADTRP	NLGN4Y	GPR50	PRKY	OR7D2	SKA1	DIO2	SEMA3E	TTR	None	PCSK1N	GPRIN3	KCNJ9	CHST15	CADM1	CNIH3	AKAP8L	SOCS6	B3GAT1	GPR37	UBL3	SMDT1	MYL5	NIPA1	ACACB
APBB1	ANK3	ANK3	NR3C1	FCGR2A	CCDC141	C6ORF47	FEN1	TAGLN2	COL4A6	PROCR	HNRNPA1P4	PRKY	None	CXCL8	TMSB4Y	ATP1A4	DLK1	ADIRF	OGN	THRB	PCSK9	GPNMB	None	None	GALNT15	SYN3	KIRREL3	SPINT2	IRF2BP2	ACAP3	KLF8	PLK2	None	FBXW7	RPP25L	AL512625.1	None	ACLY
APC	S100B	CYP2E1	HTR2A	ZNF300	CD46	HLA-DQA1	G6PC2	B3GALT1	None	PCSK6	CENPA	SELE	H2BC13	ATF3	PCDH11Y	ANKRD2	TMSB4Y	CXCL8	COL6A3	AC092681.1	DDX3Y	ATF3	NANOS1	NAT8L	None	GRIK2	KCNJ9	SLAIN2	LINC00205	ZNF133	NELL2	SHB	B3GNT2	SYNDIG1	ZNF219	None	GRIA2	ACOX1
ARHGAP32	TPH2	S100B	CACNA1C	C1ORF106	FADS1	NOTCH4	MTNR1B	FSTL1	None	GPC3	CDCA2	TTR	GLI1	PARM1	AC021148.1	LIX1	TTR	PARM1	E2F7	P2RY1	EIF1AY	CXCL8	ASCL2	TMEM121	None	None	PTCH2	PLPPR5	CCDC85C	MICAL1	QDPR	CPEB4	LRATD2	GPR22	MIF	None	CLMP	ACSL5
ARHGAP33	DRD1	CHRNA5	GSK3B	TNFSF15	SYT10	PRRC2A	CDH13	RPL7AP28	KIAA1324	LRRC10B	E2F8	AL049830.1	None	RERG	CCR1	CRABP1	PHLDA2	ANOS1	SIX3	None	KDM5D	None	MDGA1	PRR7	PTMAP5	ATP8A1	ZNF497	NELL2	GPR37	RBM25	JMJD1C	KIAA0319	CBLN4	MGLL	ID3	None	None	ACSS2
ARHGEF9	NDUFV2	CHRNA3	NDUFV2	IL1RL1	SCN10A	BAG6	TOMM40	ITGA2	NRP1	GASK1A	ATF3	CLDN1	None	STC1	PROKR2	None	None	PLXNA4	NEUROD4	FAT2	USP9Y	MS4A6A	GDF5-AS1	None	LINC00943	None	GPR139	TOMM7	TRIB1	CPNE9	LINC00205	NRCAM	None	KCNJ3	SLC25A39	None	CNIH3	ADAM19
ARID1B	MTHFR	GABBR1	MTHFR	PUS10	ADGRD1	PPT2	APOC1	FBXL7	None	FN1	PIMREG	PRG2	SOX3	PLXNA4	MRVI1-AS1	None	TNNI1	MC5R	ITGBL1	AKAP5	None	None	KCTD4	SLC39A3		GRIA2	None	COMMD6	KCNJ9	BICDL1	PLK2	GPR37	AFDN-DT	ATXN1	NT5DC2	RRAD	ZFX	ADAMTS9
ARNT2	IL6	GLO1	IL6	PTPN2	CHRM2	HSPA1L	HNF1A	TCF19	TMEM132B	SEMA3E	LEF1-AS1	DKK2	EGR3	STAC2	PTGER3	None	MYL3	PROKR2	BMP5	IFNLR1	ZFY	VCAM1	SMPD5	TPGS1		FAM135B	None	C15orf61	None	FBRSL1	KLHL1	ANKRD50	ASCL2	SLC35F2	MRPL53	ARL17A	SPRY3	ADAT1
ASAP2	RELN	HTR1A	CRHR1	CCHCR1	FLJ46010	HLA-DQB2	GTF2H1	GEM	EMX2	TNC	RAD51	ANGPTL1	WIF1	ADAMTS1	SLC35F4	ATF3	BPI	CCN2	FBN2	PCDH11X	TMSB4Y	FNDC9	AC034236.1	None		KIRREL3	KIF26A	GET1	PARD6G	None	FAM110B	ZNF33B	EGLN3	None	TMEM258	None	PPP2R1B	ADCY2
ASH1L	NTRK2	MAOA	RELN	ATG16L1	FRMD4A	VWA7	ARAP1	PLAT	MPPED2	CA12	CDT1	VGLL3	None	EPHA8	TRHDE	PMAIP1	TNNC1	KCNE4	FOXC2	SAMD12	PCDH11Y	CD163	DUX4L26	PGP		VSTM2A	None	TMED7	B3GNT2	PNN	USP6NL	FRMD3	ADM2	FAM171B	PHB	None	AFDN-DT	ADD1
ATP1A3	CCKAR	CHRM2	NTRK2	ZGPAT	NKX2-5	TNXB	ACADS	SDC2	CD99	None	NHLH1	FBN2	None	EPHA3	GFRA1	DEPDC1	TNNI2	TFPI	COL4A6	SIRPB1	UTY	HBZ	SOHLH2	SOX8		PCSK5	IL34	FAM163B	CARD10	RBM6	EML1	DAB1		KRT31	SIVA1	None	CTTNBP2	AHCYL1
ATP8A1	INS	CLOCK	CCKAR	STAT3	BCL7C	TAP2	PYROXD2	TCIM	PALMD	None	ARHGEF39	S100A4	IQGAP3	ZDHHC22	CLDN11	HMMR	SMPX	HSPA2	HJURP	MRTFB	PRKY	EGR2	ARL17A	C4orf48		DIRAS2	P2RY11	IER3IP1	ATP5F1EP2	ANO8	GRM2	SLA		PDZD7	EEF1D	FTCD	CA8	AKAP12
ATRX	CNR2	AKR1A1	PDYN	IL27	STX1B	RNF5	MADD	SDCBP	AKAP12	FREM2	EOMES	ATF3	MKI67	VXN	GFRA2	GPX8	None	CUX2	COL3A1	GSTM1	TXLNGY	MT2P1	None	C11orf96		KCNH8	VWC2	LIN7A	AMIGO2	None	AKAP9	HS3ST4		TNR	FIS1	None	BRINP2	AMFR
AUTS2	ADRBK2	HTR2C	HTR1A	GPR35	AKT3	HLA-DOB	RAB3IL1	PDLIM1	CNR1	WNT11	FAM27E5	AC016596.1	ZFHX4	ETV5	SLC5A7	NEK2	TNNC2	YBX3	MYBL2	MAN1A1	GEM		None	ANKRD9		RIPOR2	GPR17	NDUFA4	AC008969.1	CLK1	SH3GL2	NSF		CADM2	DNLZ	None	NLRP2	ANGPTL2
BAZ2B	SP4	GNB3	MAOA	CDC37	RASGRF1	HSPA1B	TCF7L2	None	SHTN1	FZD1	CD99	None	E2F8	AC012123.1	DRD1	MCM10	None	VWF	None	PDGFRA	CSF1		None	SDF2L1		B3GNT2	PROKR2	RPS29	PCDH8	TSHZ2	DLK2	CNIH3		DOK6	ALKBH7	PPP1R42	LMO7	AP3D1
BIRC6	SNAP25	GABRA5	DISC1	ZMIZ1	VKORC1	MICB	MCM8	TROAP	KIF3A	MYCBP	None	C1QTNF1	GDPD2	SEMA3E	SFRP1	None	EFEMP1	EPHA8	GJB2	GNAL	CCN2		TAB3-AS1	None		NIPAL3	LRRC26	COX7B	AHR	KIFC2	MEF2C	TNIK		LINC00643	GINS2	None	RORB	APC2
BRD4	POMC	TDO2	DBH	IL18RAP	DDX10	STK19	LIPC	VWF	APP	CAV1	HBZ	COL9A3	ESPL1	AFF2	HS3ST4	PCLAF	STK26	CDHR1	SLC22A6	METTL21C	CD14		None	CRLS1		RORB	PVRIG2P	COX6C	LIME1	SDHAP3	CCDC136	ZNF300		None	PAQR6		IL34	ARF1
BTAF1	DRD5	GABRB3	DRD3	UBE2L3	CEP85L	C2	FADS3	ANXA2	RPS4Y1	SLC16A3	ZIC3	TINAGL1	SOX21	CDHR1	None	PRELID2	HBZ	STAC2	OSR1	SMOC2	SRPX			FAM181A		RBM11	NTNG2	C1orf216	EGLN3	SOX12	SYN3	ZNF84		ARL17A	UQCC3		FAM24B	ARHGAP12
CACNA1C	TACR1	ALDH1A1	CRHBP	RORC	RBPMS	CFB	HECTD4	None	EIF1AY	PDPN	DPPA4	RORB	NEUROG1	MOB3B	PCDH11X	KIF11	ABCA8	AC012123.1	ROR2	RGS7BP	ELN			SDHAF1		AFDN-DT	MLIP	None	SHISA2	SFSWAP	ARL9	GPR12		MKX	LSM7		SYNJ2	ARHGAP26
CACNA2D1	PDE4B	PKNOX2	CLOCK	SMAD3	SETD1A	MSH5	ACADL	LGALS3BP	DDX3Y	PCDH8	SIX5	GPNMB	LRP4	LGI2	ST8SIA6	BIRC5	SLC30A3	AFF2	ITIH2	STRIP2	RNASE1			QPRT		ACKR3	MT2P1	TMEM108	NHLH2	ZNF793	PIK3CD	PCDH8		SOHLH2	CDC42EP4		AMIGO2	ARHGEF12
CACNB2	GRIK2	ANKK1	DTNBP1	ADCY3	FAM189A1	SLC44A4	TMEM150B	CAVIN1	KDM5D	ERF	FAM182A	None	BTBD17	UBE2C	KCNIP4	CCNA2	FMOD	KITLG	COL1A1	DLC1	MFAP4			ID4		None	GREM2	KPNA5	AC126755.1	None	AMIGO2	SMARCA2		AC073263.1	METTL26		LINC00643	ARID1A
CADM1	FGFR1	NCAM1	TH	TSPAN14	DCLK1	APOM	HPS5	None	USP9Y	NMB	HBM	RNF217	XRCC2	ZNF423	TMEM196	DLGAP5	SOD3	PTPRT	DPPA4	ITPR1	None			None		ASCL2	BCAS1	UBE2QL1	SOHLH2	WASH8P	WLS	ROBO1		None	ARL6IP4		B3GNT2	ARID1B
CAMK2B	ADCY8	ESR1	HTR2C	PARK7	AGXT2	BTNL2	CPS1	AXL	ZFY	LITAF	AC018868.1	PBX3	HEPACAM	FABP7	EBF1	TNNT3	CAPN6	ZNF423	CRABP1	CNTNAP5	NID1			SFT2D3		CA10	None	RPL14P1	ANKRD63	None	ZNF836	DNM3		None	FGFBP3		None	ATP2A2
CAMSAP2	SERPINA1	GRIA1	PDLIM5	FEN1	DDAH1	DDX39B	IL6R	ADAMTS1	None	CCND2	TGIF1	COL6A3	CRB2	MYL4	EDIL3	TNNI1	None	BCAM	MKI67	ARHGAP26	None			ACKR3		CNTN5	FNDC1	ATP6V0B	ARL17A	MYH7	MSRA	AMIGO2			NANOS1		GADL1	ATP2B2
CAMTA1	AKR1C4	CSNK1E	TNF	FLJ31356	CXCL9	IL2RA	SERPINA1	COL4A6	UTY	WNT5A	HSPB1	GPR143	PDLIM3	GALNT9	OR2L13	ESCO2	LGR6	IFITM2	GLI1	CALN1	ACSF2			PLAAT1		NLRP2	CA8	CNIH1	None	None	CORO2A	PRICKLE2			TUBA1B		AL512625.1	ATP2B4
CASK	GLO1	LEP	CYP2D6	NOD2	CDKN3	SH2B3	FAM155A	CD99	PRKY	ESAM	AC097658.2	ANXA3	DIPK1C	None	RARB	SKA1	NUPR1	BAIAP2-DT	None	PDE7B	ADAMTS15			IGSF11		IL1RAPL2	HES7	FRMD4B		UPF3B	PLCL2	ZNF248			COA4		IKZF2	ATP8A1
CDC42BPB	DRD2	CHRNA4	CYP2C19	TTL	MAPK6	RPS26	ADIPOQ	COL4A5	PCDH11Y	COL4A2	GPX8	ASS1	CDH23	CIDEA	HS6ST2	OTOS	None	None	CPZ	SPHKAP	RDH10			CHST9		PTGES	C22orf24	KCNH2		SRRM3	TMEM178A	FAM117B			LAMTOR4		AHR	ATP8A2
CDK13	SLC6A3	GRM7	ABCB1	GPR65	GREB1	ERBB3	ELOVL2	MSN	TXLNGY	SLC12A4	MFAP2	LRRC32	KIF19	NCALD	UGT8	PBK	FGFR3	NT5DC3	SLC22A8	KCNJ2	HLX			ZNF771		BMP3	GPR22	ASAH1		EIF5B	KCNJ9	MACROD2			BLOC1S1		IL1RAPL2	ATXN2
CHD3	NRG1	HTR3B	CNR1	GPR183	FBXL17	LY6G6C	KCNQ1	TSPAN6	TBL1Y	ASMTL	MRC2	SLC7A11	GLI3	KCNF1	CX3CR1	CDCA2	COL1A1	NEK6	EOMES	ATP2B2	BMP6			MFNG		ID2	None	TLE4		C19orf81	VSNL1	DACT1			DUT		ARL17A	B4GALT2
CHD5	IL1B	BHLHE40	GAD1	HORMAD2	MAGI2	GPANK1	SLC9A9	RPS4Y1		SMCO4	None	COL1A2	RFX4	AKAP7	FLRT3	C10orf105	ATF3	LGI2	PIMREG	SEMA3E	FBLN5			VWC2		IL34	PJVK	DUSP1		ZRSR2	S100A10	LSAMP			NUDT2		SOHLH2	BAI2
CHD7	DISC1	GABRB1	PCLO	NDFIP1	AHCYL2	IGF2	PVRL2	DDX3Y		NOTCH3	EPHB4	EGFLAM	SYT9	STYXL1	LHFPL3	None	COL9A3	LDLRAD4	IGF2	INHBA	IL32			None		YPEL2	None	SYN2		RGS11	None	ZNF493			TPGS1		PART1	BAT1
CHD8	DRD4	GPR50	MAOB	CDKAL1	GRM8	CLEC16A	GCKR	NLGN4Y		CHST7	FOLH1	TES	GRM4	NEFM	GIMAP6	RRM2	COL1A2	CRIM1	ISLR	KL	ZFP36L1			ADRA2C		CX3CR1	HAPLN2	TIGAR		None	None	ANKRD44			ARL6IP6		ANKRD63	BAT2
CIC	DAOA	IMPA2	NCAM1	TRAF3IP2-AS1	FNDC3B	NAA25	SCD5	TMSB4Y		SOX8	VCAM1	PAPSS2	SPAG5	HDAC9	NDNF	KIF18A	MS4A4A	PCDH11X	COL1A2	GPR55	C1R			GDF1		SYNJ2	MST1	TMEM160		ANKRD24	OSBPL3	SOCS6			FBXL15		KRTAP3-2	BAZ2A
CLASP1	DBH	SLC18A1	GRIK4	KIAA1109	FAM169A	CTLA4	NKAIN3	None		RPS4Y1	NFKB2	TBX18	FAM107A	NXPH3	TGFBR2	E2F8	CD99	ABLIM1	SLC6A20	FAT3	MRC2			RASD1		SLC4A10	PABPC1L	CSRNP3		AHSA2P	FRMD3	AKAP9			NDUFB7		CTAG2	BBS2
CLSTN2	CRHR2	ACE	LEP	SLC9A4	PCMTD1	TCF19	TNFSF13B	None		EIF1AY	None	EDNRA	LTBP1	SMOC1	APLNR	CDK1	None	HDAC9	ESPL1	RYR2	None			None		ACY3	AC099513.1	ACOT2		None	CCDC96	AFDN			EBPL			BBS9
CLSTN3	CHRM2	NCAN	HTR3A	ERAP2	ZNF518A	HLA-DQA2	PNPLA3	None		DDX3Y	FKBP10	ADGRF5	TACC3	RPS4Y1	DAB1	TOP2A	RMI2	None	WNT6	None	ANXA11			SP9		None	AL365232.1	TMSB4X		None	None	TIAM2			SAC3D1			BCAN
CMIP	DRD3	PDE4A	HTR3B	DENND1B	RFX4	BRD2	LPA	KDM5D		KDM5D	KCNE4	MYL9	MLC1	DDX3Y	MAF	None	COL5A1	PNPLA3	MFAP4	GPR158	JDP2			None		NAP1L6P	FREM1	SRP9		ZNF814	SPHKAP	BRINP2			MPST			BCL11A
CNR1	CLOCK	SLC18A2	EGF	CPSF3L	BMP3	CUX2	APOE	EIF1AY		TMSB4Y	COL9A3	SERTAD4	None	KDM5D	LYPD1	GAL	BIRC5	None	MELK	FRMPD4	CPQ			ASCL2		SOHLH2	TTC21A	EML1		SNX32	ARRDC4	CPNE5			SELENOM			BPTF
CNTN4	DTNBP1	SLC1A2	VEGFA	TUBD1	CGREF1	SKIV2L	SYCP2L	PCDH11Y		None	ETV5	CFH	FZD8	EIF1AY	NETO1	CEP55	LIX1	DHCR7	C16orf89	CNTNAP3	TMEM51			OLIG2		ARL17A	MAPK15	CYRIA		SYCE1	WASF1	None			HAT1			BRSK1
CPEB4	P2RX7	NPAS2	OXTR	CD6	LRRC4C	EHMT2	GLS2	USP9Y		USP9Y	TCF19	None	NEUROD4	USP9Y	None	SLC2A12	PLP1	MT-ATP8	DSP	PDE10A	HTR2A			MC4R		NPIPB15	SBSPON	IMPAD1		None	SERPINI1	CLMP			ZNF771			C10orf79
CREBBP	TNF	CHRFAM7A	ACE	ZNF831	CAPZA1	HCP5	ABO	ZFY		ZFY	TEAD4	CD302	KIFC1	ZFY	CDH20	TTPA	MYL4	NEO1	FMOD	KCNQ5	None			EGFR		INE1	None	SNHG15		VN1R1	GPR12	ZNF117			SLC2A11			C11orf49
CSNK1E	GNB3	MAPK3	ARSA	IL18R1	DLGAP1	C6ORF15	RAB3GAP1	None		UTY	None	TGM2	EOMES	None	SYT6	HASPIN	ADAMTS15	INSIG1	CLDN11	NCOA1	PARP4			BTG2		None	LINC02076	OTUD6B		GDPD3	KCNH8	None			MZT2B			C14orf143
CTCF	NR1D1	OXT	PCNT	PNKD	CYP4F2	MICA	OPCML	PRKY		PRKY	CDH12	CDH6	FGF10	PCDH11Y	ADM5	CDC20	CDC25C	KIF1A	FOXM1	MME	PRSS35			None		USP32P2	None	ZNF181		None	None	None			NAA38			C1orf61
DAGLA	GABRA5	MCHR2	GDNF	THADA	PTBP2	CTSH	GTF2IRD1	UTY		PCDH11Y	PLAUR	ZNF536	MOXD1	PRKY	COL1A2	SGO1	APOE	SCD	F13A1	DLGAP2	CD4			NDUFAF8		None	INE1	ABCD2		KRTAP5-1	REEP6	ERC1			WBP1			C6orf89
DAPK1	DGKH	NPAS3	OXT	STAT4	CPNE8	PTPN2	ERBB2IP	TXLNGY		SRY	EMP2	SEMA5A	ADGRV1	UTY	ETV1	SFRP1	RAB20	SPTBN1	ASF1B	EGR3	LAMC3			G0S2			ARL17A	NAPG		ANXA9	ZNF793	TBR1			IRF3			CACHD1
DCUN1D1	ARNTL	PBRM1	NR3C2	RIT1	ANGPT1	HLA-C	HPS1			TXLNGY	CYYR1	KLHL4	WDR62	None	OLFML3	FIGN	None	DDX3Y	COL5A1	KCNA1	WIPF1			LKAAEAR1			PRSS30P	FLRT2		COL11A2	GFRA2	None			ANAPC11			CACNA1I
DDX3X	TDO2	MTR	NPAS3	MAP3K8	SLC35F1	HLA-B	OXR1			TBL1Y	PDPN	TAGLN	CELSR1	EOMES	TLE4	FOXC2	SHCBP1	KDM5D	ARSI	SYT10	SPARC			None			DUX4L26	CAMK4		None	RIPOR2	PDE8B			LPAR2			CACNB1
DIP2C	GABRB3	MMP9	SSTR5	DOCK4	PXDNL	IFIH1	CMTM8				SYDE1	MYLK	KIF18B	SOX3	RELN	NDC80	RRM2	EIF1AY	PDGFRL	FRAS1	CD248			TMEM160			None	SEC24D		CRYGS	GRIA2	ZFP69B			TUBB4B			CADM3
DLG4	PER3	ITIH3	MED12	CRTC3	NOS1AP	FLOT1	SYNE2				HBA2	RASSF3	GLI2	None	SSTR1	ZIC1	S100A6	RPS4Y1	TMEM132C	FOXO1	CDKN1A			PLIN5			None	RAP2A		CYP2D6	PCDH8	GRK3			C12orf57			CALB2
DMD	ANKK1	HTR5A	NTRK3	BACH2	TFPI	HCG18	DAGLA				WIPF1	COL4A1	E2F1	SPRR2G	CCND2	KIF20A	None	USP9Y	BMP4	DCHS2	IGFBP4			CITED4			GOLGA2P5	BTBD1		LUC7L3	DACT1	PRKX			CHCHD1			CAMK1G
DMXL2	GAD1	GRIA3	ITIH1	LSP1	ITGAM	ABHD16A	RBMS2				None	MPPED2	FGFR3	GYG2P1	RPS3AP6	ELN	VASN	TMSB4Y	TROAP	TNR	OLFML3			GP1BB			None	GPR12		None	ZNF860	IGSF3			VIM			CAMK2G
DOCK4	NAPG	CHAT	HSPA1L	SNX20	RBFOX1	LOC100287329	UIMC1				WSCD1	CDH5	PPP1R17	SLCO2B1	ID4	ID4	None	ITGA2	ITGA2	CSMD3				RARRES2			None	GPR27		LMNTD2	MED13L	ST6GAL2			G6PC3			CBARA1
DPP6	PCLO	ATF4	CAMK2A	IL2RA	FAM149B1	KIAA1109	SPRYD4				LOXL1	WWTR1	KLF15	CDK17	UBE2C	UBE2C	ZFY	CDK2	CDK2	SORL1				ATOH8			VWA3A	NR4A2		None	HSBP1L1	MED13L			HMGN2			CBL
DPYSL3	ZNF804A	GRM1	DEAF1	TM9SF4	PDE11A	AGPAT1	STK32B				WDR76	CA2	FOXN4	A2M	TTK	TTK	PRKY	COLEC12	COLEC12	SLC4A4				VIPR2			None	C9orf72		None	None	ASTN2			SNRNP70			CDH13
DST	GAL	GPR78	ARTN	LPXN	DNAJC21	GSDMB	LOC339622				HMGB1P5	VWF	CREB5	DDX3Y	BRCA1	BRCA1	UTY	COL5A2	COL5A2	PRICKLE2				TMPRSS9			None	ATP8A2		None	AFDN-DT	ZNF836			SOX2			CDK16
DYNC1H1	DFNB31	NRXN3	APRT	C10ORF55	CPNE5	RNF39	LOC100507389				HMG20B	EPAS1	LRRC10B	KDM5D	KIF4A	KIF4A	None	GLI2	GLI2	GUCY1A1				None			TDH	MPPED1		None	ZNF385A	ZNF471			TIMM10			CERK
DYRK1A	NCAM1	NTRK3	HP	PRKCB	TMEM135	DPCR1	TSEN2				SNRPEP3	NID1	DAPK2	USP9Y	ANOS1	ANOS1	None	ENPP6	ENPP6	CACNG5				HELT			None	RNF182		None	None	SPHKAP			None			CKB
EHMT1	GRIK4	MTHFD1	DLG4	DNMT3B	PADI3	GPSM3	TTC39B				CMTM3	TIMP3	CDC45	None	PLK1	PLK1	None	COL11A1	COL11A1	SORCS3				MSTN			MAB21L4	FRMD3		HRK	NFYA	SIPA1L1			TMEM120A			CLMN
EP400	ESR1	ITIH1	DLG3	ATXN2L	CYP2C9	ABCF1	CRP				CD82	ETS1	CENPF	UTY	EXO1	EXO1	TYMSOS	ALCAM	TYMSOS	ALCAM				GSX1			None	ZCCHC10		None	GPR37	None			PPP1R35			CLSTN3
EPC2	TIMELESS	GSTT1	BCR	HNF1A	ACTN4	BACH2	CETP				NCAPG2	MYO1B	SLC1A3	GYG2P1	COL1A1	COL1A1	KIF18B	CX3CR1	KIF18B	CX3CR1				BEST3			None	GLRX		FTCD	PTGES	MCTP1			COMMD4			CLTC
EPHB2	GABRA3	GNAL	HOMER1	APEH	CNTN5	GLIS3	KLHL14				IL32	FN1	CDH20	KCNE1	HMGB2	HMGB2	OLFML1	ARHGAP20	OLFML1	ARHGAP20				GRP			None	MAL2		None	LRRTM4	SYN3			AC013489.1			CNDP2
EXOC5	CSNK1E	GABRR1	NEFL	HDAC7	GIGYF1	FCRL3	AQP9				SERPINH1	FRZB	None	CKAP2L	VCAM1	CKAP2L	PHF24	COL4A2	H2BC11	PHF24				SPART-AS1			None	GPD1		None	KCNN2	ID2			RNF181			CNTNAP1
EXT1	AGT	ADM	GFAP	IPMK	KCNMA1	SIRPG	PCSK1				ANGPTL2	EIF1AY	YBX2	CDC25C	LGI2	CDC25C	PPP1R9A	NOTCH3	TWIST1	PPP1R9A				HSPB3			None	GRM2		MUC6	FEZF2	None			FJX1			COPA
FBXO11	WFS1	DAOA-AS1	TSNAX-DISC1	DAP	KIAA1715	CCDC101	PCIF1				COL4A2	DDX3Y	MXD3	BUB1B	KIF11	BUB1B	ZFHX4	COL4A1	GPNMB	ZFHX4				IFITM3P2			None	MRPL50		CRYGC	CAV1	ZFX			CCNB1			CPE
FGD1	RORA	PLA2G1B	KMO	DUSP16	CLCNKA	CD69	ZNF335				None	KDM5D	SOX9	CCNB2	PACSIN3	CCNB2	NETO1	DHRS3	CDT1	NETO1							None	NSF		None	CNTN5	GRIA2			CD151			CST3
FOXP1	HTR3A	BRCA1	DLG2	NKX2-3	OSBP2	TAP1	CERS4				PLAT	USP9Y	COL4A6	PIMREG	TTYH1	PIMREG	KDR	PSMB8	DMRTA2	KDR							TRIM74	NFYA		AC002553.1	GDF9	LRRTM4			GP1BB			CTNNA1
GGNBP2	GABRA1	TNFRSF1A	CDKN2A	LOC100506403	KCNN3	PRKD2	UGT1A10				C1QTNF5	None	NHLH1	YAP1	BTBD17	YAP1	PDZD2	ERF	THSD4	PDZD2							UTF1	CCDC126		None	FOXQ1	LMO3			PDLIM3			CTNND2
GIGYF2	CRY2	TCF4	CAT	RGS14	SERPINI1	ZNRD1	SERPINE1				BAIAP2-DT	ZFY	ASF1B	AURKB	ELN	AURKB	DLG2	VWF	SFRP2	DLG2							None	ADORA1		None	NLRP2	SOX4			SPTSSA			CTSA
GPHN	PER2	MCHR1	APAF1	SLC9A2	DCP1A	LY6G5B	PPID				VCL	UTY	RPH3A	SHCBP1	CREB3L1	SHCBP1	None	OLFML2B	PTGDS	None								ARRDC4		None	OPCML	KAZN			ID1			CYFIP2
GRIK5	ARNTL2	ERBB4	ADCY7	SBNO2	SMAD3	PSORS1C1	CYP4F2				HES6	PCDH11Y	PDPN	NEIL3	OIP5	NEIL3	PCDHB11	LAMB2	E2F1	PCDHB11								NKAIN1		None	None	RIPOR2			XRCC3			CYLD
GSK3B	HTR3B	PPP1R1B	USP46	OTUD3	TMEM132D	LMO7	NTAN1				MDFI	TBL1Y	NOTCH2	NUF2	KIF19	NUF2	None	TIMP1	MSX1	None								EPHA7		OLIG3	LMO7	GRIK2			LRRC75B			DDR1
HCFC1	BHLHE40	ARC	LHPP	LACC1	DAB2IP	TRIM31	PLTP				None	SRY	CLSPN	CDCA8	GPC6	CDCA8	NPNT	EPHB3	CD14	NPNT								TMEM161B		None	B3GNT2	AKAP5			DPM3			DDX3X*
HDAC4	RFX4	HOMER1	SRRT	BSN	FABP7	PSMB8	HKDC1				FSTL1	TXLNGY	NMU	KIF23	NMU	KIF23	COL25A1	LGALS1	DSG2	COL25A1								C11orf96		None	CCDC169	ZNF385A			NR2F6			DDX5
HERC2	IL1RN	SYN1	NTM	IL1R1	CA10	TYK2	CDKAL1				NXN	GYG2P1	TONSL	SPC25	IGFBP6	SPC25	MYO5A	IFITM3	NID2	MYO5A								TRAPPC5		LINC02827	GRIK2	NFYA			FZD8			DENND1B
HNRNPU	GABRB1	IL10	CNTNAP2	RTEL1	EFNA5	MEG3	SLC1A4				MSN		CNMD	KIF24	MAD2L1	KIF24	ANK2	None	ANXA2	ANK2								None		None	NR3C2	ZNF793			BCL7C			DGKB
HUWE1	FYN	GRN	ABI3BP	CCNY	ARRB1	TRIM40	LDHA				HDAC9		ABHD3	RGS16	CKS2	RGS16	DGKI	GMFG	SLC6A13	DGKI								NYAP2		None	CARD10	ZNF860			KLHDC8B			DHX8
INTS6	BHLHE41	GRID1	PLCB1	BTNL2	PRKG1	LY6G6E	ADCY5				CDH4		ITGA2	CDCA7L	TMTC1	CDCA7L	LONRF2	PLSCR1	SPP1	LONRF2								C1QTNF3		MSC-AS1	KAZN	IL34			ZNF593			DIP2A
IRF2BPL	SORCS2	GFAP	RNF41	IL1RL2	MAPK1	AGER	OFCC1				FGFBP3		RGS20	CDCA5	RLBP1	CDCA5	NID1	IFITM2	CD36	NID1								DPY19L3		None	IQANK1	PRDM8			MTHFS			DLG2
ITPR1	GPR50	DNMT1	HDAC5	NR5A2	ST8SIA2	LOC100294145	BEST1				UBE2S		GINS4	HS6ST2	COL13A1	HS6ST2	LAMC2	VCL	FZD2	LAMC2								DAB1		None	MYO5B	CARD10			HINT2			DMD
JARID2	AKT1	BAG1	RAPGEF5	SEMA6A	ZNF385D	HCG23	CMIP				DDX3Y		TROAP	EFHD1	RAD51	EFHD1	ANK3	LSR	COL18A1	ANK3								CREG1		None	CCDC146	SLC17A8			PSMB10			DMXL1
JMJD1C	VEGFA	TSNAX-DISC1	SEC24C	GNA12	ACYP2	PPP1R18	FTO				KDM5D		PLEKHA7	GTSE1	None	GTSE1	None	PROCR	MADCAM1	None								CRLS1		None	None	PCSK5			RNASEH2C			DOCK4
KAT6A	SLC18A1	TGM2	PROM1	KSR1	DOCK4	MUC21	HMGCR				EIF1AY		PRR11	PDGFRL	APOC1	PDGFRL	CADM2	PMP22	PBX3	CADM2								CABP7		INSL5	SATB1	IKZF2			EVA1B			DOCK9
KATNAL1	INPP1	PSEN2	REEP5	SP140	ITPR2	CD226	APOA5				USP9Y		None	BRIP1	KIF23	BRIP1	SERTAD4	SASH1	TGIF2	SERTAD4								GPR21		None	PCSK5	SATB1			ORMDL2			DPP10
KCNB1	NCAN	PRL	SLC6A13	PLCL1	CDH4	VARS2	MAEA				ZFY		FGFRL1	MYBL2	HSPB1	MYBL2	HRH2	TNFRSF1A	MXD3	HRH2								KCNA4		None	KIF26A	LMO7			MFNG			DPP6
KCND3	REN	MAPK8	SLC1A6	IFNGR2	MAGI1	UBASH3A	SLC30A8				TMSB4Y		C1orf226	SLC13A5	PSRC1	SLC13A5	None	PDGFRB	MRC2	None								B3GAT1		None	ID2	SORCS1			CIB1			DPYSL2
KCNMA1	PDE4A	PDE4D	REST	FUT2	CHD6	TH	FTH1				None		AMT	ASPM	ANLN	ASPM	ADCY1	FCGRT	None	ADCY1								GRM5		None	None	GRIK3			GPR39			DST
KDM4B	TAAR6	NGFR	PRKCB	AMT	CMYA5	EFR3B	COBLL1				UTY		None	MELK	RGS16	MELK	PCLO	C1QA	CPAMD8	PCLO								TMEM167B			IL34	FAM135B			None			DTNA
KDM6A	SLC18A2	HCRTR1	OAS2	LOC285626	KIAA1549L	HCG9	LOC646736				PCDH11Y		ARHGEF26	NCAPH	PPP1R14A	NCAPH	PRKCA	LXN	PCOLCE	PRKCA								SGMS1			CLDN6	FGF18			RND2			DTNB
KDM6B	SLC1A2	FGF2	NDUFV1	SCAMP3	PIEZO2	SKAP2	HMGA2				TXLNGY		PARD3B	HJURP	COL6A2	HJURP	NR1D2	PRELP	MFAP2	NR1D2								FAM171B			NR4A2	KCNH8			TMED1			DYNC1H1
KHDRBS3	PCNT	FABP7	MAP2	IL10	CTNNA2	HLA-DPA1	ATP10D				GYG2P1		CIT	KNL1	None	KNL1	SLC6A1	MGST2	WDR62	SLC6A1								ZNRF2			RORB	ZNF557			C14orf93			DZIP1
KIF21B	NPAS2	CTLA4	M6PR	TYK2	ELAVL2	GAB3	HELQ				TBL1Y		IQGAP2	E2F7	EMP2	E2F7	ROBO2	CNN2	AC005912.1	ROBO2								DACT1			CTTNBP2	AHR			TMX1			EIF4G1
KIF5C	GABRG1	ATP2A2	KPNA3	FGFR1OP	TP73	HCG26	PRIM1				None		SEMA5B	PMCH	MRC2	PMCH	LMTK2	HLA-E	IQGAP2	LMTK2								HBG1			IL1RAPL2	AFDN-DT			OBSL1			ELMO1
KIT	GABRB2	ADARB1	KDR	MAML2	WDR86	AFF3	IGF2BP2				AL049830.1		NOTCH1	NR2E1	TIMP1	NR2E1	AFAP1	None	PDLIM1	AFAP1								KCNAB1			BCL11B	IL1RAPL2			TMEM42			ELMO2
MAP2	IGF1	NPS	EGFR	GSDMB	LGALS4	POU5F1	BRSK1				SRY		FLNA	SKA3	SELENBP1	SKA3	SKAP2	NDUFA4L2	LAMA1	SKAP2								RPS4X			NR4A3	B3GNT2			CCNDBP1			EP400
MAPK8IP2	MCHR2	MDGA1	CD34	BANK1	CNPY3	COL1A2	GCK				None		IGSF11	VCAM1	CEBPD	VCAM1	SV2C	EPHA4	HTRA3	SV2C								LRCH1			None	CTTNBP2			REX1BD			EPB41L1
MARK1	NPAS3	ABCA13	ADCY5	ATG16L2	PYCARD	IL10	UGT1A6						COL4A5	HELLS	CEBPB	HELLS	PRKAA2	None	CHODL	PRKAA2								RPL26			FOSL2	DSEL			CNIH4			EPB41L3
MBD5	PBRM1	GRIN3A	ACP1	NFKB1	LDAH	LY6G5C	ZPR1						NRP1	NUSAP1	CAPG	NUSAP1	CRIM1	CDH12	DAB2	CRIM1								TSHZ3			None	YPEL2			CCDC167			EPHA7
MECP2	SSTR5	CSMD2	BCL9	ANKRD55	ARHGEF3	BNC2	BUD13						PRDM16	LFNG	RCN1	LFNG	CDKL5	RHOC	CD99	CDKL5								PNPLA4			AHR	SYNJ2			NUDT6			ERBB3
MED13	SCN8A	PIP4K2C	SST	RNASET2	NCEH1	LTA	ALG14						CD99	PAX6	HS6ST2	PAX6	EGFR	CAVIN3	ZIC1	EGFR								CLVS1			LINC00643	RORB			PSME2			ERC1
MED13L	MTR	GNB1L	TOMM40	CLN3	FUS	LST1	SAA1						KCNJ10	None	NR4A1	None	NR4A3	TCN2	CD248	NR4A3								KIRREL3			None	NR4A2			NMU			ERCC3
MEIS2	ITIH3	DGCR8	PRIMA1	TMEM258	FBXL19	CLEC2D	NCAM1						FGFR2	BTBD17	FBLN2	BTBD17	VCAN	NR2F1-AS1	NID1	VCAN								RIPPLY2			None	None			LRRC23			ERGIC3
MKL2	HTR5A	HPGDS	FREM3	CACNA2D1	TK1	SNORD48	TMEM229B						PLPP3	BUB1	GALM	BUB1	GPR63	None	PROCR	GPR63								DUSP2			NPY4R	CX3CR1			BLVRB			EXOC7
MYH10	GSTM1	DKK4	ENPEP	GCKR	PTK2	PSORS1C3	APOB						None	LRIG3	ADA	LRIG3	GAS7	SERPING1	TCF19	GAS7								VSIR			ASCL2	NPR3			TUSC1			FAM70A
MYO5A	GRM4	CACNG5	MYT1L	PPP5C	MYH11	HLA-DPB1	PLG						MT2A	IQGAP3	PSAT1	IQGAP3	TANC2	NPC2	COL6A2	TANC2								ACKR3			AC015712.1	BCL11B			TNIP2			FBLN7
NAV2	GRIA3	DAZAP1	ANPEP	RSPO3	MAP2	C1QTNF6	RHBDL2						VAT1L	TNFRSF10D	FAM20A	TNFRSF10D	FRY	PTMS	KANK2	FRY								SDHAF1			SOHLH2	ASCL2			NME4			FDXACB1
NBEA	ATF4	NCS1	PROK2	TNFSF8	ANKRD33B	PRKCQ	TIMP2						FBXL7	TKTL1	MSRB3	TKTL1	CHL1	SERPINH1	ITPRIP	CHL1								PCOLCE2			HTR4	COL25A1			CARD19			FIBP
NCOR1	CNTN4	LARS2	TEF	KIF21B	MBD5	ERBB4	LDHC						LRIG1	CFAP300	None	CFAP300	GPR155	RAMP2	PLAT	GPR155								PLD6			TENT5A	SOHLH2			MDFI			FMN1
NEGR1	SLC39A3	ASTN2	GALR2	DNMT3A	ZFPM2	PGM1	PRRC2A						PCBD2	CDK2	CRIP1	CDK2	VWF	GAR1	SIX5	VWF								IER5			None	ANKRD63			INKA1			FMNL2
NEO1	GPR78	NLGN1	FOXP2	ITLN1	CACNA1C	IL2	ABCB11						DUSP10	KIF2C	FAXDC2	KIF2C	PLEKHA2	DDX3Y	PDPN	PLEKHA2								KBTBD11			DUX4L26	None			NEGR1			FNDC3A
NF1	DOCK9	HDAC9	IKBKE	PTGIR	PARP12	JAZF1-AS1	LIN28B						KCTD16	CDT1	CDKN1A	CDT1	AHR	KDM5D	LRRC10B	AHR								MASP1			SULT2B1	RPL21P44			VRK2			FNDC3B
NFIB	ATF5	DCLK1	MIR30E	TAP1	VWA3B	DNAH2	BICD1						NPAS2	SPC24	IFITM3	SPC24	FN1	NLGN4Y	TEAD2	FN1								MRAP2			None	None			PHF19			FNDC4
NFIX	PDE10A	TLR4	CCND1	JAZF1	WBSCR17	ZFP36L1	PDSS2						CDKN2C	EFNA4	RHOC	EFNA4	None	TMSB4Y	HEY2	None								EPB41L4A			ALKAL1	None			TMEM216			FOXJ3
NIPBL	NEK4	SRD5A2	LRP8	CPEB4	EBF1	HECTD4	BACE2						HEG1	CCDC8	VEPH1	CCDC8	LMO3	EIF1AY	MFNG	LMO3								NEDD9			SPRR2A				SFR1			FOXK2
NLGN2	SOD2	SLC1A6	CDH7	SLC22A23	SLC38A8	HPSE2	UGT1A7						FBXO27	ACBD7	CENPW	ACBD7	GUCY1B1	USP9Y	EPHB4	GUCY1B1								NUAK1			NPIPB15				TCF7L1			FRMD4A
NPAS2	PPARD	SLC1A3	BDKRB2	ZNF365	CSMD1	AQP4-AS1	VPS37C						EFHD1	ECT2	ETV5	ECT2	MYO9A	ZFY	OLFML3	MYO9A								CSF1R			KRTAP3-2				C1orf122			FRY
NR2F1	MTHFD1	REST	MIR1202	PER3	RALYL	CENPW	CLTCL1						SALL1	DNAH11	SOCS3	DNAH11	COL4A1	None	S100A11	COL4A1								C1GALT1			None				CMBL			GABBR2
NR3C2	ITIH1	RELA	ACSM1	ELF1	TENM4	RNF10	NLRP3						PLD2	FZD8	PLPP3	FZD8	IPCEF1	UTY	SVIL	IPCEF1								None			None				None			GALNTL2
NR4A2	GSTT1	MAPK1	CTNND2	TEX9	P2RX7	LPAR3	MRPL33						LOX	HES1	CLYBL	HES1	FHDC1	TXLNGY	STRA6	FHDC1								CHCHD2P9							PTTG1			GBF1
NRCAM	GNAL	PPP3CC	CMYA5	SFMBT1	HS3ST4	MAGI3	ZNF483						DNMBP	PTTG1	APOD	PTTG1	TACR1	GYG2P1	FAM114A1	TACR1								CSRNP1							MZT2A			GDA
NRXN2	GABRR2	PIK3C3	FOXD3	MLN	MCPH1	ADAD1	REV3L						MEGF10	DTL	DIAPH3	DTL	SERINC5	SELE	CXCL12	SERINC5								KLHL32							KLHDC9			GFAP
NRXN3	GABRR1	NTS	IL2RA	NKD1	LAMA1	TENM2	CRY2						PDGFD	KIF19	IFITM2	KIF19	SYNJ1	None	MMP14	SYNJ1								TENM3							CDCA4			GIGYF2
NSD1	DSCAM	NDUFV1	LRP1	SLAIN2	KLHL21	RASGRP1	SLCO1B1						CBLN2	COL4A6	MT2A	COL4A6	FOXP1		MDFI	FOXP1								OCA2							HPDL			GLG1
NTRK3	CAMK2A	KPNA3	PDE11A	DSCAM	MTPN	FSTL4	PKD2L1						PDE3A	GSX2	TMEM47	GSX2	ST8SIA3		CPXM1	ST8SIA3								SLF1							ZNF511			GPI
OCRL	ATP1A1	GNAS	CCL24	ZFP90	GABRR1	NRIP1	PON1						DUSP16	NEUROD4	DEXI	NEUROD4	PCDH7		COL4A1	PCDH7								PELI1							SYCE1L			GPR56
OFD1	ASMT	GAP43	PLG	TCF4	NFIA	CFDP1	CCDC154						CHRM3	SOX2	ANGPTL2	SOX2	SHISA9		NFATC4	SHISA9								OMG							ANXA2			GTDC1
OGT	ADM	FOLH1	PINK1	SKAP2	SEC31B	DNAH8	SLC25A1						EDNRB	CD99	PLAUR	CD99	ADCY5		SOCS1	ADCY5								NME2P1							C1orf61			GTF2F1
OPHN1	DAOA-AS1	DNMT3B	SLIT3	PTRF	KLHL1	IL7R	DOCK7						PLCE1	AURKA	ITGA6	AURKA	ADAM22		QPRT	ADAM22								GP1BB							CTNNAL1			GUCY1A2
PACS1	PFKL	ALK	ERBB3	CYLD	ALK	CAPSL	ASH2L						ATG10	CENPA	TST	CENPA	None		LAMA4	None								PCSK9							CENPQ			GUK1
PDE4A	G6PD	ADCYAP1R1	GRM5	DAG1	TCF21	EFCAB8	ZFR2						GULP1	MTFR2	GPR141	MTFR2	ELMOD1		OLFML2B	ELMOD1								WNT7B							RAB32			HADHA
PDE4B	CALM2	ACP1	SAT1	IL7R	TGFB2	MAPK14	RPLP0P2						MAOB	CDCA7	None	CDCA7	ZCCHC14		SERPINH1	ZCCHC14								None							MYL6			HCFC1
PDZD4	BCL2	DLX1	UCN3	IL17REL	TMEM87B	TNFRSF1B	CELF2						BMP7	BRCA2	OLFML2B	BRCA2	None		CTHRC1	None								FOLR2							NDUFB2			HIF3A
PHF2	BRD1	KCNQ2	EIF4B	JAK2	LINGO2	GRIK2	LDLR						NFATC4	KIF14	CNGA3	KIF14	ASXL3		TGIF1	ASXL3								LMO3							NDUFAF8			HNRNPA2B1
PHF3	PMCH	BCL9	MTOR	TCTA	ITGA1	AMZ1	GLIS3						KIAA1958	CENPK	SHMT1	CENPK	SNX29		MCM3	SNX29								TREM2							ZNF688			HNRNPD
PHIP	MCHR1	SST	IFNA1	LINC00284	NCOA1	PDE4A	PKD1L3						ZSCAN1	FOXM1	SDC2	FOXM1	ANKRD45		ANGPTL2	ANKRD45								AC004453.1							TMEM187			HNRPDL
PLCB1	ERBB4	CACNB2	IL20	OSBPL3	MAP3K5	CTSB	PHGDH						EMX2	KIFC1	CD248	KIFC1	MYT1L		INSM1	MYT1L								SELPLG							PDZD7			HP1BP3
POGZ	DLG4	CBS	PFKFB3	C1ORF141	CACNB2	ZNF451	TLK1						RCAN3	None	FBLN5	None	CNTN4		COL4A2	CNTN4								B3GALT2							FAM181B			HR
PRICKLE1	DLG3	R3HDML	ATP7B	SLC22A4	PPP2R2B	CNTN6	PMFBP1						PBXIP1	NFATC4	PKP2	NFATC4	CDC42BPA		SYDE1	CDC42BPA								SULF2							ATP5ME			HUWE1
PRICKLE2	BCR	MYT1L	AVP	HLA-DQB1	BRIX1	AGBL1	TAT						TMTC2	TPX2	ECI1	TPX2	MAP1B		HSPB1	MAP1B								STARD13							C4orf48			IFNGR2
PRKCB	PROKR2	SETDB1	CCBL2	NOTCH1	ITGA9	STAT4	SLC16A10						PCDH7	TYMS	MOB3B	TYMS	LUZP2		MDK	LUZP2								MARCHF3							MID1IP1			IFRD1
PRPF39	PPP1R1B	SDCCAG8	PTPRR	LYRM4	SERPINB11	HORMAD2	AMN1						RAB31	PCSK1	GPRC5C	PCSK1	SYNPR		ERBB2	SYNPR								VSIG4							C9orf24			IGSF1
PSD3	SLC12A6	B3GAT2	RAPH1	RHOA	HSD17B12	ME3	LEPR						GYG2	MDFIC	LITAF	MDFIC	PTPRD		CAVIN3	PTPRD								ABHD6							HMG20B			IKBKAP
PTBP2	VGF	DCC	BMP7	FCHSD2	CYFIP2	APLF	SNX17						EFCAB2	ZIC5	ANKRD9	ZIC5	HIVEP2		FN1	HIVEP2								None							NT5C			INADL
PTPRB	TSNAX	JAG1	TERT	NICN1	RAB40C	AP4B1	AP1G1						HOPX	ZIC3	LGALS3	ZIC3	ETV5		ANLN	ETV5								IL34							GPX1			INPP4A
QRICH1	HSP90B1	FMR1	ZBTB16	IL26	EML6	OPCML	JAZF1						None	DEPDC1B	TSC22D4	DEPDC1B	WDR7		LSR	WDR7								C22orf24							SLC27A5			ITGA1
RAI1	NOS3	ADNP	CSF2RB	BCAS3	ACTA2	ACOXL	APOC3						GSTM5	SMC4	BCAM	SMC4	DPP8		CHST14	DPP8								RPRML							IMPA2			KAL1
RAPGEF4	NEFL	ALOX12	ESR2	CD244	SGCZ	TENM4	PHLPP2						EEPD1	ZIC2	HOPX	ZIC2	None		GAS2L3	None								P2RY13							CXXC5			KCNIP1
RB1CC1	GRN	HAGH	AKAP8	PSORS1C3	ALG9	SAA2	CD5						LOXL1	TACC3	PDLIM4	TACC3	COLGALT2		PLXNC1	COLGALT2								MC4R							LFNG			KCNJ3
RBM27	GRID1	HDAC1	CRP	ADAD1	TCF7L1	ZNF536	KANSL1L						SLC2A10	CDCA3	ABHD3	CDCA3	LPIN2		MMP2	LPIN2								TYROBP							ANG			KDM5C*
RERE	DNMT1	IL12B	MORC1	GRK5	NKAIN2	FLI1	ESRRG						MFGE8	NHLH1	PLEKHB1	NHLH1	PLCB1		CDH5	PLCB1								RPL10P9							ITGB3BP			KDM6A*
RFX3	BAG1	KCNS3	TBX21	C6ORF10	PIGQ	FUT2	CELSR2						PALLD	RAD51AP1	PHETA2	RAD51AP1	TENM3		None	TENM3								ALOX5AP							LRRC75A			KIAA0195
RIMS3	TSNAX-DISC1	LTA	GMIP	USP4	SSUH2	PLOD2	PDXDC1						LITAF	ZWINT	PARVA	ZWINT	ASH1L		NR2F2	ASH1L								VXN							CDKN3			KIAA0430
RNF38	PGP	MIR30E	MAP2K1	PAK6	HCN4	ADAMTS9	SLC14A2						ITGB5	PDGFD	PBXIP1	PDGFD	MAP2		NOTCH3	MAP2								EVI2A							CRYGD			KIAA0467
SAE1	HIP1R	MBNL1	CCL2	SLC35D1	LAMB1	TULP4	KSR2						FAM111A	PDLIM3	TNFRSF1A	PDLIM3	KCNB1		CDC42EP1	KCNB1								PLK2							SDHAF1			KIAA0652
SATB2	CHRNA6	MDH1	TFCP2	HDAC9	PPM1H	TMEM170A	HPR						RBP4	PRC1	EPHB3	PRC1	ANKRD12		HMG20B	ANKRD12								CHST15							ECI1			KIAA1279
SETBP1	HCAR3	NDUFS1	LSAMP	LOC285484	CPQ	UBE2G1	APOA1						MRC2	SFRP2	PDGFD	SFRP2	None		SERPING1	None								GDF5-AS1							CENPW			KIDINS220
SETD2	TGM2	BCL11A	MCTP2	NELL1	FAS	THADA	RXRG						PLAT	COL4A5	SHC1	COL4A5	CNNM1		CLEC3B	CNNM1								ADAMTS15							TMEM160			KIF1A
SEZ6L2	PSEN2	RCBTB1	NR4A2	CIITA	TBX5	NCALD	GNL3						PHF19	PLPP3	PARP4	PLPP3	EPAS1		RPS4Y1	EPAS1								PPP1R3D							None			KIF1B
SHANK3	PRKCI	PRKCA	EHD3	ITGA9	TMEM232	CDKN2B-AS1	ADAM10						GLDC	NOTCH2	MCUB	NOTCH2	CDH8		EIF1AY	CDH8								SIAH3							FST			KNDC1
SLC6A1	POLG	NUFIP2	CXCL10	BSN-AS2	RNLS	MAD1L1	FRMD4A						C2orf72	KIF15	SERTAD1	KIF15	ERC1		DDX3Y	ERC1								CTXN3							CITED4			LAMA5
SLIT3	MC2R	PTPN6	LDHA	HLA-DOB	ANTXR1	KANSL1	DHX38						TAPBP	FAM181A	PRELP	FAM181A	PPP3R1		KDM5D	PPP3R1								GPRIN3							TEAD2			LARS
SMARCA2	ITPR1	CCND1	MMP8	WDR78	ZNF516	DNAJC25	PPM1K						ABTB2	CDC14A	PLTP	CDC14A	SMG1		TMSB4Y	SMG1								PTGES							ZDHHC12			LDOC1L
SMARCC2	ITIH4	ATXN2	NELL1	CDC42SE2	TNFRSF10D	DUSP16	MARVELD3						NOTCH3	CYBRD1	GSTZ1	CYBRD1	None		USP9Y	None								SLC35G1							DCXR			LIMCH1
SNAP25	IMPA1	SHMT1	GDE1	WDR27	CLMN	VGLL4	CD6						NEUROD1	CRYZ	GSTM5	CRYZ	PYGO1		ZFY	PYGO1								LAPTM5							TP53I13			LMAN2
SPAST	CXCL8	SNCB	PSMB4	CAMK2G	AGPAT5	SLC36A4	SKOR2						EFHD2	SGO2	LAMB2	SGO2	TSHZ2		None	TSHZ2								None							SMO			LMTK2
SRSF11	HTR4	SOX10	S100A10	LDLRAD3	NCALD	NDUFS1	PBRM1						NPEPL1	CDC45	CLU	CDC45	ATP2B1		PRKY	ATP2B1								IL10RA							CLIC1			LPP
STX1A	DNAJB1	KLF5	SGK1	IL3	TRIM67	ZPBP2	SYT7						CNGA3	ROR1	TRIM47	ROR1	GABRB2		UTY	GABRB2								NR4A3							ZWINT			LRP1
STXBP1	FGFR2	TBP	ADRA1A	MYH16	BCKDK	SLC36A1	SLC12A1						EPHB3	PBX3	PGM1	PBX3	C3orf70		TXLNGY	C3orf70								GPR139							LMO1			LRPPRC
STXBP5	FABP7	TPI1	IFNG	CARD8	OPCML		MLXIPL						HSPB1	GAS2	SLC9A3R1	GAS2				PPP3CA								PDYN							PBK			LY96
SYN1	EGR3	VSNL1	HIF1A	SATB2	DLG2		TRPM1						COL26A1	IL33	LIPG	IL33				ZNF37A								GPR22							MIR99AHG			MACF1
SYNE1	DLG2	ZIC2	NTF3	RAPGEF5	GRM5		TEKT5						SORBS3	TEAD3	C9orf24	TEAD3				EPHA4								IL33							TMEM45A			MADD
SYNJ1	CTLA4	KREMEN1	TLR7	TAB1	VAV3		LOC157273						MT3	MXD3	PON2	MXD3				SLC12A6								ASCL2							PSRC1			MAGED1
TANC2	CHRNB3	STON2	DDIT4	TMEM47	TRPM5		CTNND2						CHAF1B	GPC6	MGMT	GPC6				ZFHX3								LRRC26							CCDC61			MAN1A2
TAOK2	CHRNA2	CCK	SLC6A15	MIER1	FAXC		LPL						ADGRL2	FST	SERTAD3	FST				ATXN1								IGFBP5							ECEL1			MAN2A1
TCF4	APP	MBD2	PTX3	RAPGEF6	PIP5K1B		KLKB1						LRRTM3	BBX	FZD9	BBX				KIF5C								GREM2							None			MAN2A2
TLK2	PPIEL	EFCAB11	SOX9	IQCB1	SULT2A1		BCAS1						TTYH1	ORC1	RXRA	ORC1				RPS6KA5								TMPRSS13							SDF2L1			MAP4
TNRC6B	MDGA1	TMSB10	TYK2	ACSL6	ATP1A2		POLG						INPPL1	IFI44L	HMG20B	IFI44L				TTLL7								KLHL14							DEPDC1B			2007-03-01
TOP1	ABCA13	NUMBL	PEA15	ZDHHC23	IDE		BAZ1B						YPEL4	ANKFN1	KIF22	ANKFN1				VPS13D								None							BOLA2			MAST1
TRIM33	C14orf28	RIMS2	SLC17A6	LAMB1	RAD1		TBL2						HSPA2	KCNJ10	CD9	KCNJ10				SLC35F1								RPL7P1							TREX1			MBP
TRIO	GRIN3A	SV2A	DDC	ZBTB16	ZFHX3		MYO1E						NOG	ITGA6	JAM2	ITGA6				LINC00643								NDUFB4P12							NUDT16			MCF2L
TRIP12	PIP4K2C	MIR2682	EMP1	F11	SDHA		SSBP3						MDK	CENPN	SPR	CENPN				TSPAN9								SH2D4A							SNHG12			MED12
TSC1	USP46	NPAS4	GJA1	CAPZB	SPEG		RRN3						LAMB2	SUCLG2	MAT2B	SUCLG2				GRIA2								GDF5							SIX5			MED13L
UBN2	LHX5	LMAN2L	HLF	CCDC169	ADORA3		PTPRD						AXL	PKN3	DCXR	PKN3				LRRTM3								AC004801.1							NDC80			MINK1
UBR5	GNB1L	SYNGR1	ARRB1	GPSM3	FLJ37453		LOC100132529						LDLR	PHGDH	MLC1	PHGDH				LATS1								AC012123.1							DSCC1			MLL
UPF2	TUBA8	ACSM1	SERPINE1	LOC728637	CRYAB		SLC16A13						CASP6	GPC3	BGN	GPC3				MGAT4A								ID2							ANTKMT			MLL3
USP15	SRRT	CTNND2	GLT8D1	RUNX3	CENPO		SLC2A2						SLC9A3R1	FAM72A	PEX2	FAM72A				SLC9A7								B3GNT2							RBBP8			MLLT4
USP7	HPGDS	CMYA5	SLC5A7	HCN1	FAM19A2		GPN1						MYO10	CKS2	BAG3	CKS2				SLC1A2								SIK1							SLC2A4RG			MPDZ
VIP	CNTN6	PITX3	VAMP2	FAM92B	NACA		ACE						PROM1	TGIF2	DPM3	TGIF2				TULP4								MEGF11							None			MPV17
WAC	DKK4	CAMKK2	QKI	ANKRD44	PRPF3		RPS11						S1PR1	SIX5	LRP10	SIX5				PTPRJ								FPR1							KIF18A			MRVI1
WASF1	CACNG5	CHEK1	EDEM1	ZNF664-FAM101A	ITGAX		HOGA1						WSCD1	SDC4	BTG2	SDC4				DOCK3								AGTR1							E2F1			MT1X*
WDFY3	DAZAP1	CHRM4	CNP	TRAIP	NCKIPSD		IST1						SULT1C4	SRPX	DOCK1	SRPX				CDH11								NGFR							TRAPPC5			MTA2
WDR26	FGF20	CLU	HSP90AA1	CCDC38	SCN5A		GRIP1						GABRA5	None	ESYT1	None				GABBR2								EPHA8							ACYP1			MTCH1
YEATS2	FBXL3	AGER	IL24	FOS	TTC23L		C9ORF84						CAPG	STK33	DOK1	STK33				HSPA12A								PLA2G7							HIGD1B			MTHFR
YTHDC2	CNTNAP2	ABCA1	HPSE	CAMKV	PCSK5		ZNF512						KHNYN	MS4A4A	RND2	MS4A4A				NAV1								ATP5F1EP2							MDK			MTMR3
YY1	NCS1	EFNB2	MDM4	RALGDS	IP6K2		C2ORF16						CHD1L	MEGF10	TSPO	MEGF10				GATAD2B								SHISA2							HSPB1			MTOR
ZMYND11	LARS2	EN1	KALRN	IP6K1	MMS19		BCL6B						SHROOM3	LRRC10B	EPDR1	LRRC10B				PTPRM								None							RHOC			MUS81
ZNF462	ASTN2	TSNARE1	IL11	AKAP13	RNF40		UGT1A8						LGALS3BP	SLC1A3	ATP1A2	SLC1A3				AFF4								NPTX1							NUAK2			MYCBP2
ZNF827	PLCB1	ALDH3A1	IRF7	NCF4	ZNF385B		FNDC4						TGIF1	RAD51	POLD4	RAD51				SIK3								ACY3							NR2E1			MYH14
DPYSL2	NLGN1	SEMA3D	GABBR2	SUGT1P3	MSI1		DPYSL5						ASAP3	COL5A1	NECTIN2	COL5A1				GABRG3								RPS17P5							LHX2			MYO18A
ANKS1B	AKAP10	SYT11	SLC6A4	PRIM2	PRKCA		PF4						GAB1	PRRX1	HES6	PRRX1				ATRX								HS3ST2							CENPM			MYO7A
ASTN2	GNB2L1	TMEM245	TPH2	FNIP1	PPP4C		ZNF821						RECQL4	CDH20	PDLIM7	CDH20				ADGRL2								GPR34							CYSRT1			MYOF
ATP2B2	HCG9	GSTA1	FKBP5	ZFPM2	NAE1		ATXN1L						ABHD4	ASF1B	None	ASF1B				KIF1B								CX3CR1							CCDC8			NAA16
ATRNL1	RNF41	HK1	DRD2	TTC6	SLC25A20		KNOP1						FBXO32	SLC4A4	HLA-A	SLC4A4				DDX21								LPAR5							ANXA1			NAV1
BCL11A	RAPGEF5	HMGA1	TPH1	CACNA1C	SYNE2		ITPKB						None	MCM2	DSN1	MCM2				AKAP9								TMEM155							COL9A1			NAV2
CACNA1A	ARHGEF10	APC	IL1B	NEDD4L	MAML2		WNK1						TJP1	SOX21	PSMG1	SOX21				SRGAP2B								Z99572.1							RMI2			NCAM1
CACNA1B	SEC24C	HSPA9	SLC6A2	BATF	SRCAP		CORIN						LIPG	ITGB8	SLC1A3	ITGB8				JMY								TMEM119							AAMDC			NCDN
CACNA1D	NRXN1	FAS	DRD4	IL1R2	CAV1		OLAH						FAM131C	S1PR1	PAQR8	S1PR1				SLC23A2								TENM3-AS1							HES4			NCOA1
CACNA1G	DCLK1	ITGB3	DAOA	BRD2	CYP2C18		MID1						BCAN	STK3	FUCA2	STK3				PTGFRN								IGFBP3							TRIP6			NDRG3
CACNA2D3	FGF17	KCNH2	HTR1B	PLCG2	PRR14		DLG4						ALDOC	RFX4	RNASEH2A	RFX4				DNM3								KCNK12							None			NDRG4
CADM2	SYN3	LASP1	CREB1	MUC21	C9ORF3		UGT1A3						PON2	MYH11	PDPN	MYH11				ASAP2								AC087441.2							None			NEDD4L
CAMK2A	VIPR2	MIR17	TDO2	MST1R	CYP2C19		GIPR						PHLDA1	ARMC4	AEBP1	ARMC4				FAM13B								SMPD5							TST			NEO1
CDH8	TLR4	MIR206	GRM7	PRPF18	ITGAL		SPINT4						TMEM74B	E2F1	STOM	E2F1				ATRN								DRD5							L3HYPDH			NFASC
CELF4	TLR2	MC5R	S100B	RADIL	SIPA1L1		PLEKHA6						ETV5	MCM3	CDC42EP4	MCM3				NRXN3								ARL17B							CBS			NFX1
CNKSR2	SLC6A13	MSRA	CYP2C9	FREM2	BAZ2B		BCL7B						LMO4	CCNB1	WNT5B	CCNB1				ZNF91								MYOZ2							EGLN3			NFYA
CNTN6	SLC1A6	MYO5B	FGFR1	MON1A	SLC25A45		PEPD						SEPTIN9	None	None	None				CNTN1								LINC00618							CEBPB			NLGN4X
CNTNAP2	SLC1A3	PDZK1	HSPA1B	ZNF532	GRIA1		USP1						GAREM2	ATAD2	CIB1	ATAD2				AKAP11								None							CRB2			NPC1
CTNNA2	SLC1A1	PLG	HSPA1A	COL11A2	SYDE2		MMP9						KRBA2	TK1	SDC1	TK1				BDP1								ADTRP							RFX2			NPLOC4
CTNND2	SRSF3	FXYD1	FKBP4	FDPS	GOSR2		FAM63B						NT5C	EOMES	CLEC3B	EOMES				DRD1								None							OIP5			NRXN3
CUX2	SFRP1	MAP2K7	DCANP1	ESRRG	VTI1A		DNAJB3						None	BMPR1B	TUBA1C	BMPR1B				CEP170								ARL17A							HMGN3			NT5DC3
DAB1	PTGDS	PTGER3	CUX1	ROR1	BCL10		KIAA1919						MSN	LTBP1	CD63	LTBP1				NCOA2								RGS18							H2BU1			NTRK3
DLGAP1	MAPK1	MIR432	GNB3	RHOU	SLC12A9		CPT1A						ECI2	FAM107A	SIVA1	FAM107A				SPATA13								None							FLNC			NUDT3
DLGAP2	PPP3CC	RHD	PTGS2	NOTCH4	SETBP1		DNTTIP1						ERF	VEPH1	WSCD1	VEPH1				MYCBP2															TUBB6			NUP214
DLGAP3	PPP2R2C	CTXN3	GRIA2	ASH1L	ESR1		UST						HOMER2	MYBL1	DTYMK	MYBL1				MTUS2															ANKRD9			OS9
DLX1	POU3F2	BID	CTLA4	DZIP1	KCTD1		SYNPR						SLC4A2	TIMELESS	SLC2A1	TIMELESS				DICER1															DYRK4			OTUD5
DPP10	PIK3C3	ZSCAN31	FMR1	EPHB2	HEATR5B		SLC37A3						CALD1	PARD3	ABHD4	PARD3				MICAL3															ZNF114			PAK2
DSCAM	PDE9A	SLIT3	PAWR	COL23A1	TKT		TIMELESS						ITGA6	MOB3B	ROMO1	MOB3B				ARHGAP32															PTX3			PAN2
ELAVL2	NFIX	SREBF2	CC2D1A	TET2	CYP2C8		ALMS1						TMEM200C	None	G6PC3	None				GPD2															NFATC4			PANK3
ELAVL3	NEFM	XRCC1	IL10	CHSY3	CRIM1		TM4SF5						PTBP1	STON2	GPRC5B	STON2				CNTNAP2															DOK1			PAPOLA
ERBB4	NEDD4	XRCC4	MDGA1	KAZN	UFSP1		HNF1B						VEGFB	PPP1R17	HLA-E	PPP1R17				TTPAL															SPC24			PAQR6
FEZF2	NDUFV3	DGCR6	GNB1L	SPON1	CASQ2		RBFOX1						CDH4	PARPBP	PRDX4	PARPBP				SYT1															TMEM52			PAQR8
FOXG1	NDUFV1	KAT8	HSPA4	SORCS2	CDKN1A		ZNF91						WLS	MRC2	LRRN1	MRC2				WDR17															METRN			PARP4
FRMPD4	MLLT3	PTPN5	LTA	TNXB	C1ORF52		CAMTA1						None	ADAMTS1	CSRP1	ADAMTS1				ROCK2															BMP8B			PAXIP1
GABBR2	MFGE8	RGS5	GRIA4	SEMA3F	AP1G2		FZD9						EBF4	VIM	EFEMP2	VIM				PRKCE															METRNL			PCDH7
GABRA1	MAP2	PLA2G4C	GCH1	ATRNL1	DEGS2		ELP5						SLC35F1	ARHGEF26	ALYREF	ARHGEF26				RAB31															None			PCDHGC5
GABRA3	IL2RB	CDK5R1	HSPA12A	CCDC91	LOC646626		TRAF3IP2-AS1						FXYD7	PLBD1	C1orf122	PLBD1				SCN3B															HES6			PDE4B
GABRA4	HSPA4	ALDH1A2	IFNL3	SCN3A	ATF1		ADAMTS3						SSTR2	SLC2A10	FUZ	SLC2A10				EPHA7															SFTA3			PDE4D
GABRA5	HLA-DRB4	HPS4	IL19	HLA-DPB2	WNT8A		ARHGEF6						PSAT1	TMEM221	YBX3	TMEM221				PPFIBP1															HMGB2			PDXK
GABRB3	HINT1	MPZL1	VIP	CLSTN2	CHRNB4		LOC100128028						RTL5	LRP4	TPI1	LRP4				LDLRAD4															IFI27L1			PEG10
GAD1	GSTZ1	CEACAM21	GPRC5D	DNAJC13	2010-03-01		EXT1						NRG1	CENPM	UQCC3	CENPM				KMT2C															HLA-DPB1			PER1
GALNT13	GAP43	PLAA	FAAH	VAMP3	C18ORF21		RNF111						SPRY1	SMAD3	SNRPB	SMAD3				RASGRF1															AGTRAP			PEX3
GAP43	EHHADH	FADS2	CREM	MACROD2	ARL5B		NEGR1						MYORG	PLOD2	KPNA2	PLOD2				GRM5															H2AC20			PGM2
GDA	EGR2	SLC25A27	FOS	RNF5	PLCE1		AP3S2						CCNA1	MIS18BP1	POLR2L	MIS18BP1				RAPH1															CENPK			PHC3
GLRA2	DGKB	SETD1A	PEX19	FBXL13	CES1		CEP350						PDLIM7	H1-2	DBI	H1-2				KIAA0513															PCLAF			PICALM
GPR85	BCHE	ARHGAP32	CCBL1	AGPAT1	MTHFR		SMOC1						MYO6	CDC25A	MSN	CDC25A				NPAS2															MNS1			PIK3R4
GRIA1	ARRB2	HDAC4	CSNK1D	HPSE2	C1GALT1		RFC5						NCAPG2	GULP1	ENO1	GULP1				ABHD2															RIBC1			PIP4K2A
GRID1	APOD	OXSR1	CRYZ	MPP2	LOC650157		PRAMEF12						GATM	OAF	TUBB4B	OAF				GREM2															BOC			PKP4
GRIK2	SLC25A4	GRM5	ADRB3	SORCS1	PARP4		TGM4						SPECC1	None	TUBA1B	None				ZKSCAN2															BCL2L12			PLEKHM2
GRIN1	ADRA2C	KCNQ3	EDN1	BCL9	COL24A1		GALNT18						GLIPR2	FANCI	C19orf48	FANCI				TMEM181															EFNA4			PLXNA1
GRIN2A	ADCY3	NR2E1	CHRM3	POU5F1	RPRD1A		CHD6						PTCH1	DLEU1	RPS4Y1	DLEU1				SYT6															PIFO			POGZ
GRIN2B	RASGRP1	TGFB1	GRK5	LDLRAD4	PEBP4		MIP						DENND2A	TONSL	DDX3Y	TONSL				NEDD4L															STK33			POLR2A
GRM1	DLX1	RANBP9	POU3F1	TBC1D1	ERBB4		ABCA1						FKBP9	BLM	KDM5D	BLM				HECTD4															DERL3			PPP2R5B
HCN1	S1PR1	SIRPB1	KYNU	TCF19	CISD2		PAPPA						RELL1	POC1A	EIF1AY	POC1A				SORBS2															CKS2			PRKAG2
HECW2	KCNQ2	PPARGC1A		AGER	TANC1		ARID1B						TMEM132B	None	ZFY	None				CCSER2															DYNLRB2			PRMT2
HOMER1	OTX2	BTBD9		TAGAP	SNX29		CDC123						SRI	TCIM	USP9Y	TCIM				NAV3															HES5			PRPF8
KCND2	TRPC7	TAAR1		ANKS1A	HAVCR2		SLAMF1						HDAC1	S100A4	None	S100A4				ADAM23															None			PSAP
KCNQ2	BCL9	CSF2		GPC6	SPEF2		MAP3K15						PGM1	CASP7	UTY	CASP7				None															RPS27L			PSMB2
KCNQ3	NOD2	CSF2RB		MB21D2	RNF103-CHMP3		F12						PLCB1	FANCD2	TXLNGY	FANCD2				IDS															AC068657.2			PSMC4
KHDRBS2	SST	CYP3A4		KAT6B	ARHGAP24		KCNJ11						None	LACTB2	LINC01405	LACTB2				TLE4															PPP1R17			PTK2
KIRREL3	XBP1	CYP3A5		TAP2	CLSTN2		LCORL						MYH9	PSAT1	MYL1	PSAT1				TENM1															ASCL1			PTPRA
LRFN5	CACNB2	ALDH3B1		CLUL1	SUSD1		PRKCE						DZIP1	FGFRL1	TNNT2	FGFRL1				CACNA1E															H1FX-AS1			PTPRD
LRRC4	PALB2	ADNP2		ARHGAP19	SLC10A7		CLEC3B						ROBO1	ACSBG1	SRY	ACSBG1				KIAA1549															PMAIP1			PTPRJ
LRRC7	CBS	MYO16		GNG2	ARHGAP25		SFI1						TFDP2	CNTLN	SPTBN1	CNTLN				SPTBN1															None			PTPRM
MEGF11	SP8	FUT8		VSTM4	ZCCHC24		PSRC1						PTPRM	DRAM1	ATP8A1	DRAM1				ATP8A1															RSPH9			PTPRN
MYT1L	ALOX12	PCDH17		CHD9	ADAM17		HMG20A						CCDC136	CYYR1	NTRK2	CYYR1				NTRK2															HMSD			PTPRS
NOS1	TMSB10	IL3		RAB6B	SIN3A		DOCK4						ANXA6	PPP1R3B	RGS8	PPP1R3B				RGS8															SPA17			PYGB
NOS1AP	CDH7	JARID2		SLCO1B3	SYCP2L		BRE						ACADVL	HSPB1	FAM234B	HSPB1				FAM234B															MGARP			PYGM
NRXN1	MIR2682	JUN		ZNF311	RAP1GAP2		TTC4						SOX8	ZBTB42	MAPRE2	ZBTB42				MAPRE2															None			QKI
PLXNA4	LBX1	KIF2A		NAALADL2	OFCC1		YKT6						LRRC4C	PHLDA1	GRIA1	PHLDA1				GRIA1															NKX2-3			R3HDM1
PTPRT	FAM109A	IPO5		TEX41	GCH1		NOX4						None	CCNJL	NBEA	CCNJL				NBEA															RPS28			R3HDM2
RBFOX1	SEZ6L	LIFR		CSMD1	TMEFF2		TDRD3						TMEM131L	NEK7	DIP2C	NEK7				DIP2C															IFI27L2			RAB24
RELN	LACE1	MIR219A2		CD36	RSPH6A		CCDC85A						KLHDC8A	TBL1X	KCNAB1	TBL1X				KCNAB1															RHEBL1			RAPGEF5
RGS7	GRIK1	SMAD5		BRINP3	YWHAQ		TREM2						EIF5B	ATP1A2	SHANK2	ATP1A2				SHANK2															CCR10			RASGRF1
RIMS1	PLCXD3	MAP6		SULF2	NUCKS1		ITPR2						APBB2	TEAD1	PCDH1	TEAD1				PCDH1															CCDC188			RASL10B
ROBO2	MMP10	MDK		MTMR3	THSD4		GABRB3						PPP1R1A	TNFRSF11B	AKT3	TNFRSF11B				AKT3															None			RBM10
SCN1A	DOK5	TRPM1		QPCT	LRRC63		PCDH9						PEA15	NRARP	GPD1L	NRARP				GPD1L															MXD3			RC3H2
SCN2A	BDKRB2	NNMT		CFB	SLCO3A1		SLC6A12						PLXNB1	FKBP10	PDZD8	FKBP10				PDZD8															None			RELN
SCN8A	TSPO	NPAS1		NPAS3	PTPN13		ARNTL						GOLIM4	FBXO5	PRRC2B	FBXO5				PRRC2B															YBX2			REPS1
SHANK2	TPO	MIR382		GDPD4	TCF7L2		PRC1						TLE1	WSCD1	GRM3	WSCD1				GRM3															PGAM2			REPS2
SLC12A5	YWHAH	OPCML		CCDC85A	CHL1		ZFAND3						None	MFAP4	TMEM131	MFAP4				TMEM131															AJUBA			RGL1
SLC1A2	LMAN2L	PAFAH1B1		HLA-DRA	CACNA2D1		GPSM1						MYH10	GALM	APC	GALM				APC															PLIN5			RGS6
SLC24A2	MIR206	PAH		FHIT	GALNT13		HNF4A						IMPDH1	TMEM132D	TCF20	TMEM132D				TCF20															H2AC11			RNF130
SLC30A3	BID	CDK16		CSF2RB	RAI14		CALHM2						STX10	CAPG	PCSK2	CAPG				PCSK2															PRR34			ROBO1
SLC4A10	FADS2	MSRB1		2011-03-01	GPC6		ATP6V0A2						MMAB	TMEM47	KCNK2	TMEM47				KCNK2															None			ROS1
SLITRK5	HMGXB4	SERPINI1		SRPK1	LRP1B		SCARA5						MSI1	CPAMD8	SEMA6D	CPAMD8				SEMA6D															H3C12			RRP12
SRGAP3	ERBB3	PLAT		COL19A1	TMEM26		OASL						BRD4	ILDR2	KIF3A	ILDR2				KIF3A															CFAP299			RUNX1T1
SRRM4	AKT2	PMP2		SLC14A2	ZNF536		IZUMO1						NASP	TLCD1	CAMK2A	TLCD1				CAMK2A															DNAI1			RYR1
SYT1	GRM5	SLC38A2		HLA-DQA2	MCOLN2		MYH9						JPT2	DIO2	SPOCK3	DIO2				SPOCK3															CFAP300			RYR2
SYT17	HLA-G	DYM		MIPEP	PYGB		APOC1P1						ENC1	NOG	ENTPD3	NOG				ENTPD3															GLYATL2			SASH1
TBR1	KCNQ3	NDE1		FERMT1	EPC1		FAM107A						HMGN3	EPHB4	FBXL17	EPHB4				FBXL17															SFRP4			SATB2
UNC13A	SAT1	PPP3R1		PDE8A	CDH13		UBE2E2						ATP1B1	HTR2A	ZNF770	HTR2A				ZNF770															CDKN2A			SCD5
	MPPE1	LYRM4		TEK	IAH1		MYL1						DDX3Y	ACSS1	ATP2A2	ACSS1				ATP2A2															SPACA6			SCHIP1
	BRCA2	ADAMTSL3		HLA-C	ASAP2		AGPAT1						RPS4Y1	WEE1	RFPL1	WEE1				RFPL1															HSD11B2			SCN1B
	NR2E1	CACNG8		LPPR5	FRMD6		EXO1						EIF1AY	TTYH1	YLPM1	TTYH1				YLPM1															C1QL2			SCNM1
	VDR	CSMD1		SPOCK1	PTPRT		NLRP11						KDM5D	SPHK1	SLIT1	SPHK1				SLIT1															ROPN1L			SCYL1
	IFNA1	ST3GAL1		NOS2	PITX2		PCDHA9						NLGN4Y	SLC7A3	NCAN	SLC7A3				NCAN															AL512625.1			2002-09-01
	PFKFB3	ETNPPL		NPSR1	HPX		THADA						USP9Y	HEPH	PIK3R1	HEPH				PIK3R1															None			2004-09-01
	AVP	SLC6A12		DNAH11	NGEF		GALNT2						None	HSPA2	HOMER1	HSPA2				HOMER1															DRC1			2007-09-01
	TGFB1	SP1		COL25A1	ARID5B		TP53INP1						ZFY	PARP4	HPCAL4	PARP4				HPCAL4															GP9			2009-09-01
	NNMT	TAPBP		CNTNAP5	LDLRAD4		DNM3						TMSB4Y	None	DDX3Y	None				DDX3Y															HACD4			SEPW1
	CSMD1	ADAMTS12		GRM5	NRG1		C12ORF43						PCDH11Y	H2AX	KDM5D	H2AX				KDM5D															None			SERPINA3
	ST3GAL1	DGCR14		SCUBE3	IL12B		CLU						UTY	TIMP3	RPS4Y1	TIMP3				RPS4Y1															CCDC114			SFRS5
	KCTD12	BECN1		ITGB6	SPSB1		PPP1R37						PRKY	STC2	EIF1AY	STC2				EIF1AY															DKKL1			SFRS8
	DIO2	SYNGAP1		FAM188A	RSAD2		THRB						MMD2	LGALS3BP	USP9Y	LGALS3BP				USP9Y															LRRC46			SFXN5
	GRIK5	HDAC3		AGBL4	ASS1		IGF1						None	EMILIN2	TMSB4Y	EMILIN2				TMSB4Y															FAM166C			SGIP1
	HLA-E	CCNA2		GRIN3A	C5ORF56		FAM58A						FAM86JP	MCM8	ZFY	MCM8				ZFY															None			SGK1
	ITGA9	NAV1		RAB12	HOMEZ		DMGDH							None		RAD54L				None															LRRC26			SH3BGRL
	MBL2	DLGAP2		PPP2R2B	EPT1		KNG1							UTY		TGIF1				UTY															ZMYND12			SHC3
	2011-09-01	SH3PXD2A		HLA-DQB2	LPAR6		SLC39A11							TXLNGY		POGLUT3				TXLNGY															TEKT1			SHISA5
	UCP2	2007-09-01		MYO5B	PLSCR4		SLC12A9							GYG2P1		DLGAP1-AS1				GYG2P1															FAM47E			SIDT2
	ST8SIA2	CDC42		WDR46	ROCK2		TNKS2							TBL1Y		CYP39A1				TBL1Y															CFAP77			SIPA1L1
	TOM1	KCTD12		IMMP2L	SLC2A4		SLC22A3							PDE6H		EMILIN3				PDE6H															None			SLAIN1
	KLK8	DEL22Q11.2		SIDT1	CADPS		TRIP6									FBN2																			BAALC-AS2			SLC13A4
	CUX2	DLG2-AS1		SLC1A2	PART1		LAMA1									GRAMD1C																			SMIM5			SLC1A2
	ME2	HNRNPA3P1		SGCZ	C1S		ST6GALNAC3									RFTN2																			DNAAF3			SLC1A3
	ND1	CTCF		DIP2B	CDHR3		MLEC									PAQR8																			None			SLC20A1
	NR4A2	MSS51			NFIB		C11ORF65									FAM111A																			H1-5			SLC25A16
	PPID	MAPK14			ELANE		ANKRD30A									ATOH8																			None			SLC25A18
	ACTB	CYP1A2			PRKCH		SRR									SDC2																			FOXJ1			SLC25A3
	LDHA	TNIK			APOA2		SGSM2									CASQ1																			CAPS			SLC4A3
	S100A10	GCH1			DRD2		ATXN7L3									BCL2L11																			MORN5			SLC7A6
	ADRA1A	GFRA1			KCNIP4		COL9A1									ABHD3																			CLDN3			SLCO1A2
	NDST3	NPTN			FAM155A		RPSAP52									SYDE1																			H3P16			SMC1A*
	ADCY2	GJA8			USP6NL		RASGRP1									SMC2																			AC011487.1			SNRNP200
	IFT27	GSN			KCNQ1		RORA									None																			PYDC1			SNX13
	STAB1	DNMT3L			ORC4		BCO2									IQGAP2																			NKX2-8			SORBS1
	HSPA5	IGF2			GAD1		ADRB1									ANGPTL2																			DNAAF1			SORL1
	IFNG	IL2RG			FSTL1		SPPL3									CDKN2C																			TTC29			SPEN
	ITGAM	LSAMP			STAT3		PIK3C2G									LOX																			FAM92B			SPIN1
	ATP1A2	ASAH1			PTPRM		PDGFC									NEMP1																			PRSS30P			SPOCK2
	TLL2	MIR346			TASP1		FCMR									FOLH1																			CLDN19			SPTAN1
	TSPAN8	PLLP			CDKL1		CADPS									ZNF521																			FAM216B			SPTBN1
	PLA2G6	PNPO			COL13A1		ARNTL2									RDH10																			SULT2B1			SPTBN2
	CASP8	2011-09-01			UBE3C		ZNF101									MMS22L																			None			SRCAP
	HIF1A	MCTP2			ZBTB16		CRTC1									PDLIM1																			CAPSL			SRGN
	DBN1	CDC42SE2			BLOC1S5-TXNDC5		PIGR									None																			None			SRPK2
	ERVW-1	KIF17			KRT13		KIF11									AGTRAP																			C1orf158			SRRM2
	SLC17A6	PTPN1			2009-09-01		GRK5									LIFR																			FAM183A			STAB1
	VIP	PRODH2			CD48		ANKLE2									PALLD																			AKAP14			STOML2
	CALR	SDHA			HEG1		MRPS35									CREB3L2																			ZDHHC19			SULF2
	MAGI1	SNORD85			TMC3		TBC1D9									FGF2																			None			SYNE1
	MAGI2	C1QB			IMPA2		LRRC8C									RCN1																			None			SYNJ1
	DBNL	UCP2			TUBA8		GAB2									CLIC1																			CFAP45			TACC1
	ACADS	VRK2			SORBS1		FGF21									HOPX																			GOLGA2P5			TACC2
	NRGN	SLC30A3			CHKB		PNLIPRP2									GAB1																			LYG2			TAF6
	IMPACT	ADAM12			LOC285768		ZNF600									FBLN7																			C11orf88			TAOK2
	GPRC5D	BRAP			ROR2		LOC728755									INHBB																			AQP7			TCF25
	PRKCZ	MEGF10			RBM20		IL18									NMU																			None			TCF4
	SPR	PPP1R9B			SDHB		ADAMTS9-AS2									JAG1																			FAM81B			TF
	DCTN5	CCND2			BTK		LINC00347									PDLIM5																			SHISAL2B			TFDP1
	ULK4	SRGAP3			MYO16		ABHD3									None																			None			TFE3
	TCF7L2	ME2			NLRP11		ANK1									C5orf34																			None			TGFBRAP1
	CACNA1B	ACTB			NRG3		BEGAIN									CCNE1																			None			TLE4
	HLA-DRB1	PLA2G4B			ZEB2		RSPO3									BTG2																			IAPP			TLN1
	PLCG1	ERVW-4			PCNXL2		WFS1									PRSS35																			None			TLN2
	CDH17	ACTR2			OCA2		TRIM66									PARVA																						TMEM132A
	ADRB2	CDC42EP3			CHRNA5		UAP1									BDH2																						TMEM184B
	RASGRF1	SRSF10			SPHKAP		UNC119B									POU3F4																						TMEM189
	SMS	PTPN21			LOC100131691		RALYL									PTBP1																						TMEM209
	PPP2R4	CHGA			HTRA1		GLDN									ACSF2																						TMEM25
	MBD5	CKB			LOC441035		RAB5C									CIT																						TNIK
	CACNA1A	ADORA1			LOC283177		ANKRD28									ACSS3																						TNR
	FZD4	CLVS2			TET3		ST6GAL1									LITAF																						TNRC6C
	GLYAT	CRMP1			LYAR		KCNJ1									CNGA3																						TNXB
	CLEC10A	ADRA1A			NAV2		ZBTB38									SMO																						TPX2
	CSRP1	CTNNA2			NPPA		VWA2									MFAP2																						TRAPPC3
	DNAH8	DNM1			FGG		DGKB									GGACT																						TRIM37
	GIF	ELAVL2			GJA5		2014-09-01									FAM167A																						TRRAP
	MIR212	FBXO45			SOAT1		2001-03-01									GINS1																						TSC22D1
	ROR1	DAAM2			POU6F2		ZMAT4									PTN																						TSPYL1
	FOXP3	AMACR			PAK7		GRID1									DSN1																						TTC15
	PGAM1	HSPA12A			FAM47E		WDR72									DAPK2																						TTN
	VAPA	LHX6			TRAF1		CERS6									ADAMTS9																						UBAC2
	CACNA1C	GFRA3			LAPTM4B		ITGA9									ANXA5																						UBAP2
	GSK3B	IFNL3			RAPGEF3		FBN3									AIF1L																						UBE3B
	FKBP5	GPS1			ABL2		PTPN2									SNX33																						UBE3C
	HTR1A	GSTT2			VPS13B		KCNK16									None																						UBE4A
	TPH1	IL19			DLGAP5		SGCG									CD82																						UBR4
	HTR2C	H2AFX			IL1RAP		LOC100506403									TUBB6																						UBR5
	PDLIM5	HLA-B			FXN		ILKAP									PLIN3																						UCKL1
	GRIN2B	HLA-J			LGR5		RBM6									TMEM123																						USP11
	KCNN3	APOH			DHX33		CNTNAP4									MSRB3																						USP9X
	GRM3	MIR107			OR2L13		MSMO1									MAGT1																						UTRN
	GRIN2A	KMT2A			WT1		HAO1									PLSCR4																						VAV3
	RGS4	MIR328			NLRP12		NLGN1									TMTC2																						VPRBP
	CHRNA7	OPA1			TBC1D1		LPAL2									SLC4A2																						VPS13A
	IMPA2	NRN1			RYR2		PSKH1									PDPN																						WDR7
	CHRFAM7A	DCDC2			WNK2		LOC100505710									DCBLD2																						WSB2
	YWHAZ	RAPGEF6			RAB3GAP1		DPCD									TRIP10																						XRCC1
	DAO	WNK3			BCL2		LMBRD2									KLF15																						YIPF3
	ADCYAP1	SOX5			SORCS1		ANKS1B									MLC1																						YPEL1
	DPYSL2	SPTBN2			FSTL5		PPARGC1A									SLC2A4RG																						YTHDC1
	NOTCH4	TAP1			TGFBR3		RNF185									SLC15A2																						ZBED5
	F9	CLDN5			COPS5		RGL1									COL11A1																						ZBTB16
	CRH	TPT1			SNTG1		SIM1									GYG1																						ZBTB38
	SLC6A2	UFD1L			KCTD10		NELL1									CPQ																						ZC3H7B
	CREB1	FAM134A			KCNC2		TNFSF18									CHAF1B																						ZEB2
	MAOB	CASP3			EPHB1		SYNE1									THNSL2																						ZMYM2
	CRY1	GNPAT			OR1I1		GRM5									TRIM25																						ZNF638
	GRM7	UNC5C			STARD3NL		PLAA									None
	PIP4K2A	TNFSF13			TLK1		NPRL3									ANXA2
	GRIA2	CD163			PCSK6		IL24									P2RY1
	DUSP6	NDST3			ANK3		CPEB1									EMP2
	IGFBP2	ARHGAP18			PKHD1		METAP1D									ZDHHC22
	MIR137	PRDX6			CDH8		TSGA10									RHOJ
	SYNE1	NOS1AP			ADGRV1		MRPL30									SLC35G2
	PON1	ARHGEF11			ACER3		SYT9									PAM
	DDC	IFNG			PRDM16		ARL15									RGS3
	HTR2A	ITGAM			BUB1B		KLHDC8B									MFNG
	MAOA	TSPAN8			SERPINA2		SDHAF4									GNG5
	TH	PLA2G6			RNF157		RREB1									None
	PLA2G1B	HDAC2			IGFBP7		LIMK2									EEPD1
	TCF4	CSPG5			DARS		PMPCA									EGFR
	ALDH2	CHGB			C8ORF34		APOC4									ACTN1
	CRHR1	CCR5			ABAT		DPYD									TNFAIP8
	PDYN	CNIH3			IRS1		NGDN									PAWR
	NTNG2	CTRL			CLCN6		ABAT									RCOR2
	HTR1B	EML5			LRFN5		MORC1									FAH
	APOE	DBN1			SPTA1		FARP1									AXL
	CNR1	SNX31			HGD		LOXL2									GPR141
	GRIA1	LPAR1			FARS2		NOTCH2									COL9A1
	CHMP1B	FBP1			CHRM3		DLG2									FZD6
	GRIN1	CNPPD1			NMNAT2		VPS26A									HSPA4L
	ATP1A3	PDE7B			MYOCD		RBMS1									ENOSF1
	ACE	HTR3E			BRINP3		CSMD1									BMP7
	GDNF	HIST1H1B			IL6R		STK4									ETV5
	MMP9	ERVW-1			PMVK		DAAM2									PARP14
	GFAP	HLA-C			SLC2A10		ATP9B									SEPTIN10
	SLC17A7	IDE			UPB1		PPIL6									IL13RA1
	SIRT1	LRRTM1			ADAMTS18		BBS9									WIPF1
	YWHAE	IL3RA			LIPA		ST14									ECI1
	PRODH	BLOC1S3			ADRB3		PTPRG									SASH1
	AVPR1B	LMX1A			BAZ1B		BMP6									RHPN2
	SYNGR1	LPL			CDKN2B-AS1		GPRC6A									CHST9
	NRG3	ARVCF			GHSR		NUSAP1									LATS2
	C15orf53	MICB			KCNH8		KDM3B									KANK2
	PLA2G2A	MMP3			GAS7		LTA4H									LRIG1
	MLC1	LMOD2			PLXNA4		LOC400706									PPP1R3D
	PLA2G4A	MTNR1A			CPA6		EHHADH									EPHB3
	ERDA1	ATM			ACSM1		CTIF									LAMA1
	ADARB1	SHANK1			HIF1A		NCSTN									FSTL1
	SOD1	PDGFRB			CSF3R		ZBTB20									THBS2
	CRHBP	PPIA			IGSF21		AP3B2									ADA2
	ABCB1	HHAT			APOB		DGKD									LYPD6
	GRIK3	SLC17A6			GABRA4		CNTNAP2									RASSF8
	OPRK1	RBP1			TERF1		AGBL1									SOX8
	NR3C2	SREBF1			LPAR1		PARK2									DCHS2
	AKR1C3	STXBP1			RUNX1		AMPD3									IKBIP
	ARTN	VIP			CABIN1		NAV1									STXBP6
	CARTPT	ZNF74			MSH3		LOC100287290									MMP14
	ATP2A2	CACNA1F			TRIM55		SEMA5A									DIPK2A
	SRD5A1	DDR1			IKBKB		PHF21A									None
	FOXO3	CCDC86			DEPTOR		BACH2									FAXDC2
	CREBBP	CALB1			COL4A1		SRRT									SLC9A3R1
	ADRBK1	KCNH6			NUCB2		SLC17A5									CALD1
	FOXP2	ITGA8			PDE8A		FSTL4									PLSCR1
	FMR1	DDO			FOXO1		YME1L1									NKAIN3
	CTNND2	CAV1			TTN		HCK									STOM
	UHMK1	MAGI1			ABCB1		MAGI2									PMP22
	GRIA4	HOMER2			CPS1		DNER									RASGRP1
	MC5R	RIMS3			TNFRSF9		MSH3									PLCE1
	PREP	MAGI2			GNAI1		IGSF5									SPARC
	PAWR	CDC25C					DPEP2									LAMB2
	RARA	CETN1					NCOA5									PLEKHA7
	PAH	GABARAP					SHC4									TSPAN6
	CCL2	CSF2RA					FAM19A1									DOCK1
	GCH1	PDIK1L					SORCS2									ZNF423
	SLC22A16	CTNNB1					ABCA13									MASTL
	CALCA	SLC23A3					PHF2P1									TNC
	NTF3	CTSK					ZP1									None
	C9orf72	AGA					MYO6									CDH12
	MMP3	EGR4					CYP4F3									LRP10
	CALB1	EIF2S1					MYH15									TCF19
	FEZ1	CYFIP1					GRB10									LPAR4
	VAMP2	DICER1					CHST11									PTPRG
	TAP2	FRA7G					NRG1									ABHD4
	CREM	TENM4					OPN5									MTMR11
	GHRH	AUTS2					LOC339166									SFXN5
	ZDHHC8	FBXL21					INPP4B									SLC12A4
	NCOR2	TRMT2A					PIP5K1B									MSN
	GPRIN2	DKK3					HERC1									CSRNP1
	CSNK1D	HIST1H1E					TSHZ2									CLDN10
	SYN2	APBA2					UGGT1									TMEM132B
	MAPT	IL2					SUGCT									SHMT1
	ABCB4	IL10RA					CGNL1									IGSF11
	HCAR2	KCNJ3					RADIL									NFE2L2
	NRTN	LCN2					ALK									WDR76
	AHI1	LMX1B					KPNA3									EPDR1
	PI4K2B	MIR326					PPARG									TRIP6
	SLC1A4	DFNB47					PLD1									NEMP2
	CHRM3	NEUROG1					CNIH3									CYREN
	ISL1	TREM1					ST6GALNAC2									LAMP5
	SHOX2	ULK4					C9ORF3									TMEM170A
	VAMP3	ST6GALNAC1					FBXL22									TNS1
	FKBP1A	PSD					LRP1B									POU3F2
	IBGC1	PTGS1					PDE4D									DPY19L4
	RTN4	MIR497					ADGRD1									LNPEP
	PSPN	S100A9					KIAA1211L									BTN2A2
	TSHZ1	TBX1					CYP4V2									CXXC4
	NTF4	TCF7L2					VPS13C									ANG
	MRX27	CACNA1B					GPC5									PON2
		TET1					EEFSEC									CRISPLD1
		TXNDC5					AKT3									CD164
		CGNL1					ATP2B2									SULT1C4
		SOCS2					ATF6									TSPAN11
		TOP3B					CPEB3									KIF22
		SLC6A5					PDE3A									GPSM2
		SNAP29					ENOX1									TIMP1
		DOCK4					LDAH									RBPMS
		CHRM5					ATM									BMF
		CDK5					CFAP44									FGFR2
		PI4K2B					SLC9B2									PGM1
		LILRB1					GDAP1L1									TMEM140
		MARK2					LARGE									ANO5
		EMX2					SV2B									ADSS1
		ENO2					SYN2									VCL
		SBNO2					AGPAT3									ECHDC2
		RASD2					SNX7									TJP2
		B3GAT1					OLFM2									DIPK1C
		MCAT					ZNF664									VCAN
		GPM6A					RUNX1									PBXIP1
		PSAT1					BANP									PREX1
		CNNM2					LINC00271									MAP3K20
		PLSCR4					NPAT									None
		MAD1L1					MGLL									CDC42EP4
		RAI1					PNP									BCHE
		FSTL1					CNTLN									TYW3
		RTKN2					BCL3									BCAM
		GABRA4					ADGRA2									MBNL1
		NDP					LCT									C15orf39
		TYR					ECE2									MXRA8
		GRB10					NOSTRIN									SERPINB1
		JAG2					GCC1									RXRA
		MIR185					THSD4									TST
		TLR3					UVSSA									S1PR3
		CADPS2					ARHGAP15									GSTM5
		NRXN2					LOC100128714									ARAP3
		CDKN1C					PCNXL2									ARID5B
		ADK					MYO3B									SOX6
		ADSS					CYP19A1									CD248
		DIO3					FGF12									MAT2B
		PLEKHA6					NR3C2									ZADH2
		PCK1					SORL1									FGFR1
		SLC6A11					SPOCK1									MAGI1
		PSD3					C6ORF10									POMC
		STH					TNXB									TNFRSF1A
		ICAM1					SLC44A4									None
		ARHGAP1					AKAP6									C1QTNF5
		RNANC					C1ORF168									PLAT
		YWHAZP5					FLJ22763									SELENBP1
		IL18R1					NFATC2									IRF2
		IGF2BP2					TLE4									BEND7
		B3GNT2					DARS2									PIPOX
		HTR3D					ZSWIM3									FAM114A1
		NFASC					STIM2									DEXI
		BLOC1S1					PDZRN3									GOLIM4
		OFCC1					SPAG16									MEIS1
		GSTM2					CTNNA2									CA14
		HMOX1					BEST3									CHST14
		LRP2					CHN2									EMP3
		ACHE					HPS4									ESYT1
		PAX6					TMEFF2									LMCD1
		AMBRA1					PRIM2									DPY19L1
		ERVK-8					TMEM163									GDPD2
		BTC					CALM2									SLC12A7
		PANK2					SULF1									MFGE8
		CCDC68					ACKR1									ADGRA1
		PIK3CA					EIF4A2									GM2A
		PCDH8					SASH1									ANXA11
		NLGN2					BST1									CTDSP1
		CCKAR					TNNI3									LRRC8C
		HSPA1A					GPC6									TMBIM1
		MED12					CUBN									SYPL1
		BRD1					SSU72									CPXM1
		KMO					IDE									TWSG1
		FOXP2					SOX7									FUCA2
		HLA-E					CDC5L									DDAH1
		ST8SIA2					GLIS1									ADGRL2
		NR4A2					TSSC1									IFITM3
		PLA2G4A					ADCY2									EPHA4
		QKI					CDKN2B-AS1									ERAP1
		CNR2					FAT3									SERPINH1
		PDLIM5					AHI1									FUOM
		ABCB1					AGXT2									NEK6
		ADCYAP1					GABRA4									DOK1
		CHRNA7					TACR3									CDHR1
		PIP4K2A					NTSR1									FZD1
		GSTM1					MAML2									PKMYT1
		ADORA2A					C15ORF27									JAM2
		NOTCH4					RFK									GATM
		PLP1					SORBS2									TULP3
		DLG2					WWOX									LDLRAD3
		SLC12A2					MAP3K1									NSUN7
		MBP					TEX12									SIRPA
		PI4KA					MEF2BNB-MEF2B									None
		GRIN2C					SYT1									MYO10
		PICK1					NR1I3									ITGB1
		SRR					PPT2									TSC22D4
		NDEL1					GCNT1									CARD8
		SULT4A1					KIAA1217									CXXC5
		SMARCA2					MS4A6A									GAS2L3
		CREB1					SHISA9									GPRC5B
		KCNN3					BTG1									ITPKB
		HSPA1B					PDE1C									EFHD2
		FGFR2					DDC									MTAP
		SLC12A5					GRIK2									KLHDC8A
		APOD					SRGAP1									BAIAP2-DT
		ACSL6					HHLA2									PABPC5
		PINK1					CCDC88C									IQGAP1
		RARA					ROR2									LRRN1
		ESR2					SLC1A2									None
		PTPRZ1					RARRES1									NCAPG2
		TNXB					LOC100506532									PEX2
		CRP					KIRREL3									LHFPL3
		SEMA3A					TGFBR3									ZEB1
		PPARA					UBXN4									NXN
		FEZ1					CNTN5									SOAT1
		LINC00271					KDM2B									SPR
		VLDLR					SLC22A23									NPAS3
		PHOX2B					ALDH1L1-AS2									SCARA3
		CACNG2					RHOU									HLA-A
		GRIK3					TENM2									INCENP
		GRIN2A					B3GALNT1									TRIB2
		OLIG2					IQCH									CENPO
		TPH2					ARHGEF7									TENM4
		GABRG2					FLJ32955									CHST7
		NTRK2					GAS2									PDGFRB
		PTGS2					ADGRB3									IGFBP4
		TACR3					FOXK1									MEST
		SLC6A2					LRRC4C									DHRSX
		ADRA2A					TMEM132D									CA2
		GRIK4					ADGB									ANXA6
		HTR3A					ETS1									SEPTIN9
		GABRA1					MALRD1									CSRP1
		FYN					GABRG3									PCDH18
		PCNT					HLA-DRA									RAB32
		GRIA2					PDE8A									DCXR
		GDNF					SPATA16									None
		SIGMAR1					PRMT8									STK39
		HSPA1L					TTC12									EDIL3
		BCL2					TENM4									NLGN4X
		NEFL					ZBTB16									CHRDL1
		IL18					PDE4B									MGMT
		SIRT1					MAGI3									ATP2B4
		HCAR3					TOMM7									SIVA1
		YWHAE					TSHZ1									SNCAIP
		TNFRSF1B					NTRK2									AK2
		EGR3					MYO5A									AEBP1
		NPSR1					SEPN1									YES1
		SYN3					FOXN3									SLITRK2
		TLR2					RETN									LDLR
		NQO2					PALM2									CNN3
		GLUL					CENPM									EPB41L2
		AQP4					PLXNA4									BTG1
		LRP8					CACNA1D									RPS4Y1
		GRIK1					CLSTN2									DDX3Y
		UHMK1					DYNC1H1									KDM5D
		PON1					UNC13C									NLGN4Y
		STX1A					PPARD									EIF1AY
		PAWR					PVT1									ZFY
		CHRM1					DSCAML1									USP9Y
		MLC1					SNRPN									None
		NPY1R					CARS									TMSB4Y
		RGS2					CD2BP2									UTY
		SLC6A9					AGER									TXLNGY
		PEMT					EXD3									PCDH11Y
		GSTP1					MGST3									TBL1Y
		HLA-DQB1					FAM19A2									GYG2P1
		CALY					FHIT									SRY
		MED15					SDK2									SIX3
		SLC7A10					PLXNA2									FGF19
		PTPRA					PDLIM5									None
		CHRNB2					HTR4									UNCX
		C9orf72					HECW2									None
		GCLC					PUS7
		PRSS16					TBC1D10B
		IL17C					BTBD11
		GNAO1					RNF5
		GRK6					USP3
		GRB2					HTR7
		HLA-A					HDAC9
		HTR1F					AKR1E2
		AVPR1A					KLHL42
		TAP2					AGAP1
		EN2					STEAP1B
		FABP5					PTPRM
		BACE1					SNX29
		MIR137HG					DPP4
		CYP2D6					RGS7
		DLG3					SLCO3A1
		MAG					SCARB2
		IL4					ZFYVE28
		CNP					2001-03-01
		FXYD6					CCBE1
		FZD3					NTN1
		PDYN					PPM1H
		GRM4					CACNA1C
		DLG4					PQLC1
		EGR2					TFIP11
		XBP1					FYN
		DLGAP1					SORBS1
		MYO9B					CACNG2
		ERBB3					CNTN3
		MOG					ATP11B
		GRM8					MECOM
		TF					SRPK2
		CNTF					RYR2
		SOD2					PTH1R
		SLC17A7					ZNF804B
		HTR4					KCNMB2
		GRIA4					DDX4
		ZDHHC8					CWF19L2
		ADRBK2					BPI
		TACR1					CCNJL
		SOD1					PTGFRN
		DGKH					CREG2
		PER3					PDZD2
		AR					ZNF615
		EGF					CASR
		OPRK1					TXN
		VEGFA					PCSK2
		DUSP6					ZFHX4
		ERDA1					RGS6
		IL1A					PRDM5
		NQO1					TNRC6A
		TTR					SGIP1
		CARTPT					ABCA4
		VGF					ACHE
		TSNAX					SYK
		PNOC					PTCHD3
		HFE					CCDC102A
		USP46					SLC2A4
		RAPGEF5					TCERG1L
		SLC6A13					PITRM1
		PTGDS					PIWIL4
		MAP2					SHROOM2
		HTR1D					OPRM1
		HLA-DRB4					EP400
		GPX1					SPECC1
		FN1					ADGRV1
		CREBBP					FST
		ARRB2					TNRC6B
		OTX2					NEDD4L
		PALB2					KDELC2
		YWHAH					VAV3
		C15orf53					NTM
		SAT1					LINC00486
		BRCA2					ANTXR1
		VDR					CFB
		KLK8					SEZ6L
		PEA15					CREB5
		DDC					RNF44
		VAMP2					PTTG1
		GHRL					HIVEP2
		FAAH					LAMA2
		MOBP					MAGI1
		GEMIN4					CLPTM1
		NSF					LOC100288798
		CREM					SLC24A3
		PEX19					GNLY
		HAPLN3					CLIP4
		EGR1					ARGFX
		FABP3					KCNQ3
		PADI4					LDLRAD4
		GFRA2					LOC388813
		GCLM					LRRTM4
		HLA-DPB1					SLC13A1
		CYP26C1					CACNG3
		KCNH1					MBOAT1
		FADS1					SRP68
		MIR130B					XXYLT1
		ELOVL5					SRPRB
		BSG					PARD3B
		C4BPB					TTC7B
		SCGB1A1					SYN3
		CD14					VPS13A
		CSNK1D					PEX5L
		MAGEL2					HIGD1C
		ATP6					ANKH
		MTNR1B					SLC44A3
		PPARG					CR2
		PARL					PDE3B
		SOX6					NKX2-1
		SLC1A5					TMPO
		SP3					DAB1
		HIST1H2BJ					SAMD12
		CRYZ					HIVEP3
		ADRB3					USP12
		FHIT					NMNAT2
		GJA5					C2ORF91
		GLS2					COL4A1
		CYP26B1					CCDC33
		PANX2					ZNF239
		GJD2					RGS17
		BIK					CPVL
		TFAP2A					STK32C
		TIMP4					PIEZO2
		SLC25A12					SLC10A6
		CELSR1					ELMO1
		GAS2L1					CHUK
		C1QTNF3					ZNF695
		DBI					UNC5C
		ACSL4					CR1
		MPC2					ABCC8
		NALCN					PER3
		GLS					LYRM4
		HRH2					FAM105A
		CD99					APP
		PPP2R2B					METTL11B
		SLC1A4					PFKP
		VAMP7					DLGAP2
		TGFBR2					NOX5
		PLA2G7					DOCK5
		HERC2					C1ORF95
		NAV2					ICA1
		AKAP5					RIMS2
		CD48					PLS1
		SLC32A1					NMU
		SLC30A8					PAPL
		GLRA2					SULT4A1
		GSS					SH3BP4
		RNR2					LPIN2
		CLDN11					PRR22
		RANBP1					MPHOSPH6
		WNK4					RPL6
		WNT2					PREX2
		CALM1					PRR14L
		SHOX2					TRAFD1
		FCGR2A					CCDC92
		DROSHA					MACROD2
		MYH9					PRLR
		C12orf5					CAPZB
		RGS10					SUPV3L1
		AGXT2					ZFAND6
		VAMP1					DSG3
		TCP1					CNTN4
		TYROBP					NRG3
		PADI2					KIAA1671
		LRRK2					ZNF608
		ENO1					PSORS1C2
		GRIP1					VAV2
		CABIN1					PCSK5
		CNIH4					FOXP1
		HTC2					TSPAN5
		KCNJ10					BANK1
		C1QA					SYNE3
		C4BPA					C10ORF11
		ST8SIA4					CCDC175
		ENTPD4					BCL2
		ERVK-18					KIF16B
		SLC25A1					GRIK4
		PLA2G4D					NOD1
		AP3M1					SMARCA2
		SIRT5					VCAN
		TLL1					TMEM108
		NDUFS7					ALX4
		MIF					IPPK
		DLL4					PDE6C
		FLNB					ABCA8
		B2M					MYO16
							CDC6
							GLRA3
							DAPP1
							PICALM
							HEPACAM
							MED27
							LOC100507205
							DOK6
							PRKG2
							IL1RAP
							NUDT21
							GPA33
							COL13A1
							RYR3
							KCNAB1
							RAPGEF1
							SAMD5
							EXT2
							CDH12
							ANO2
							SLIT1
							FHOD3
							TMED7-TICAM2
							LMX1B
							MAN2A1
							ARHGAP26
							RFTN1
							PPP2R2C
							BMPR1B
							ZNF8
							SSR3
							MAN1A1
							SLC24A4
							PHTF2
							LRP11
							ABCA7
							SRBD1
							LOC100294145
							DSG4
							ASIC2
							ST6GAL2
							VAX1
							POU5F1
							CFAP53
							MMP26
							ARHGAP42
							PEAK1
							CHODL
							BCAT1
							GABRE
							COX7B2
							C11ORF30
							NTN4
							TBC1D22A
							TEX41
							KCNJ6
							USH2A
							TBC1D31
							FLJ37453
							ALS2
							BRD7
							HLA-DRB1
							PRICKLE2
							TBL1X
							TBC1D14
							HECTD3
							KIAA1841
							MAP3K11
							GRIK1
							PRR16
							SLC12A3
							ATRNL1
							TMEM260
							SH3RF2
							SMYD3
							PTEN
							PGPEP1L
							GULP1
							PDE5A
							ABCC4
							LOC399715
							MPPE1
							TBCD
							LHX6
							KIF17
							SUCLG2
							TRPC1
							NFIA
							PCNX
							IQSEC1
							BBOX1
							EMBP1
							TLE2
							ADAMTSL1
							VKORC1L1
							TIAM1
							EYS
							ITPR1
							KALRN
							ADAM12
							FAM159A
							PANX1
							MPRIP
							PYY
							FAM134B
							ATP8A1
							BEND3
							THSD7A
							NAALADL2
							ACOX1
							CCDC37
							ATXN7
							BCL11A
							LAMC2
							ELMOD3
							TMED3
							EPHA4
							IQCJ
							USP45
							STT3A
							ZNF365
							SLC35F1
							SH3YL1
							MUM1
							CFH
							UBE3C
							TTC23L
							ABHD17C
							NXPH1
							DAPK1
							PTPN11
							KNSTRN
							NUTF2
							CFAP221
							LY96
							SLC12A8
							DYNC2H1
							FAM69B
							HPSE2
							LOC643542
							DDOST
							NEBL
							ZAK
							LOC646730
							C8ORF34
							SARDH
							COL18A1
							FAM129A
							PIGL
							PRKG1
							HAPLN1
							FBXL17
							CERS3
							KAZN
							CAV2
							ASTN2
							HOMER3
							GPM6A
							KLK14
							PTPRT
							PTPDC1
							CFAP61
							CTSA
							ANKRD50
							PLEKHA2
							RNF8
							IQGAP2
							SLC20A2
							SLC8A1
							FEM1C
							SPEN
							HERPUD2
							ZNF350
							ANK2
							PRCP
							IL34
							LY86-AS1
							FDX1
							NETO1
							KCNJ15
							KCNN2
							MAML3
							EPHA3
							DCDC2
							ZNF71
							CORO1C
							P4HA2
							SLC25A26
							SCAI
							NPHP3-AS1
							GPR20
							LINC01194
							GRM4
							ADRBK2
							NCKAP5
							MICU3
							JAKMIP1
							RNLS
							RTL1
							DSCAM
							KLHL1
							NAV3
							LOC643339
							SLC6A13
							GEMIN4
							XPNPEP3
							BCKDHB
							ESPL1
							AJAP1
							TTC41P
							GPATCH1
							LINC00032
							DNAH9
							COX4I1
							TMEM135
							MAP3K13
							CBFA2T3
							PUS10
							NR5A2
							DMD
							PHACTR1
							ALPP
							KRT71
							FGD3
							THOC5
							2011-03-01
							ZCCHC14
							PINK1
							DAZAP1
							TSHR
							EML6
							NCALD
							PLEKHG7
							COL19A1
							ACER2
							TSPAN15
							FAM19A4
							ABI3BP
							XYLT1
							VSIG10
							WDR93
							XIRP2
							FAM49B
							HS2ST1
							MACF1
							ASB7
							TTC38
							ZNF836
							ENO4
							PDE8B
							PRKCA
							IQGAP3
							RANBP3
							C7
							IL1RAPL1
							NAV2
							HRH1
							ODF1
							ERO1L
							FITM2
							SEMA6D
							EYA2
							ZNRF3
							BCAR3
							ERG
							SCN7A
							LEKR1
							NFIC
							PARP4
							CD28
							LOC339529
							CRYZL1
							FAM189A1
							SLC6A20
							KCNN3
							GP6
							ISM1
							SMS
							MITF
							TNFRSF21
							IL12RB1
							LRRC41
							DNAH11
							PRR5
							IKBKB
							TXNRD1
							MIDN
							LUZP2
							TUBGCP6
							WLS
							BRIP1
							THSD7B
							SNTB1
							TMPRSS15
							CPPED1
							NT5DC1
							ANKRD53
							ZDHHC21
							CCDC60
							APOLD1
							CDH17
							CNGB3
							PRDM2
							PGBD5
							DNAH7
							D21S2088E
							FLVCR1
							TFAP2B
							SEC16A
							GPHN
							MEGF10
							MIR100HG
							OTUD7A
							AFAP1L1
							GALNT10
							B4GALT6
							LHFP
							PLCB4
							CRYBA4
							CAPN9
							GRIA3
							SLC25A21
							TTC13
							RNF149
							KCNK3
							MIR31HG
							FBXW7
							GNAO1
							CECR1
							EXOC2
							KIF26B
							KCTD19
							PLEKHG4
							OSBPL3
							MTUS1
							BIN1
							LOC285696
							PLA2R1
							CACNA2D4
							RPL3L
							OR2L13
							DYSF
							RPP30
							INPP4A
							KCNA2
							ACACB
							MAP3K5
							PLB1
							MRPL1
							GJA5
							HTR5A
							CDH23
							GSG1L
							SLC6A6
							CDH11
							PGLYRP4
							PPFIA2
							JKAMP
							SAMD3
							SDK1
							ITPR3
							TCP11L2
							SGSM1
							NKAIN2
							RBM18
							RUNX2
							WDFY4
							DPP10
							LOC100505498
							GREM2
							GJA9-MYCBP
							MYO5B
							DOCK8
							HS3ST2
							LOC100506869
							NOL4
							RNF150
							KIAA1468
							SGK1
							PALLD
							STAT4
							PTPRN2
							SPATS1
							FAM98C
							DYNC1I1
							TMEM120B
							CLUL1
							TBC1D15
							TMEM63C
							MFAP5
							RNF34
							NRXN1
							TFRC
							CHL1
							EFR3A
							PDSS1
							LRRC36
							NPAS3
							SCOC
							SH2D4A
							ABTB2
							COLEC12
							PAX2
							RBM47
							TNIP1
							MED11
							GABRG1
							LOC645513
							EPHB2
							EDIL3
							RNF220
							CDYL2
							TGFBRAP1
							DENND1A
							FAM83H
							JAK1
							MYH11
							MSH6
							TBC1D1
							CASP8
							LOC100129345
							ZNF202
							RNF17
							VTCN1
							SIK3
							PHACTR2
							C1ORF204
							CYP2U1
							BNC2
							CTNNA3
							CENPL
							NCOR1
							MINOS1
							LARP1B
							ENPP5
							TDRP
							GAP43
							TSPO
							C15ORF38-AP3S2
							LOXHD1
							PLIN3
							ALB
							C4ORF27
							LOC284661
							TSPAN8
							LDLRAD3
							SNX10
							L3HYPDH
							PVR
							SAP30L
							KLHDC4
							CDA
							FAM183A
							SLC4A5
							ITGB3
							GRIN2B
							KCNMA1
							DEF8
							MRPS33
							NRXN3
							LPP
							DCHS2
							CDH20
							TMF1
							AUTS2
							CNBD1
							NOTCH4
							ARL5B
							PBLD
							TTC19
							PPFIBP2
							LMCD1
							IL15
							SNCAIP
							DDX31
							RALGAPA2
							EFTUD2
							MYO18A
							STARD13
							SPNS3
							PRTG
							FABP2
							ATP8A2
							EFNA5
							MEIS1
							RPS6KA2
							SPTB
							MOB3A
							WIPF1
							PELI1
							NUP214
							PLCG2
							PADI2
							C2ORF74
							CA10
							WIPI1
							CSMD3
							SAGE1
							PDYN
							GPATCH2
							KDSR
							GRIN3A
							C9ORF72
							STAC
							L3MBTL4
							NBN
							UBE2N
							LAMB1
							MIRLET7BHG
							HMMR
							PYHIN1
							KIAA0825
							FSTL5
							PIGN
							DTD1
							PTPN12
							DNAJC15
							EPB41L2
							PTDSS1
							DNAH5
							BNIP3
							MTHFSD
							TBC1D5
							GALNTL6
							ESF1
							MAP3K4
							TTLL11
							SLTM
							SH3BGR
							FAM20A
							HGF
							L3MBTL3
							LINC00483
							SETBP1
							CASP4
							ERV3-1
							SLCO6A1
							DCDC2C
							SCLY
							PIK3C2A
							STK38
							LMO7
							ZADH2
							OR51B5
							CEMIP
							ACSS3
							MCTP2
							MAPRE2
							STON1-GTF2A1L
							FBXO32
							SEC16B
							PLEKHG3
							VAT1L
							LPGAT1
							ADCY8
							AFAP1
							STXBP4
							GLG1
							LRRC32
							NPR2
							SLC6A7
							LOC100506497
							CACNA1I
							RAP2A
							PKD1L2
							CRB1
							VGLL4
							TYR
							SLC7A2
							SCARB1
							NTRK3
							LOC100287225
							HHIP
							ZDHHC7
							MS4A4A
							CPNE4
							TNS3
							CCDC103
							KIAA1456
							KRT35
							ALDH3A1
							ARFGEF3
							HADHA
							MAPKAP1
							RPN2
							CACNA2D3
							ASPH
							SMARCAD1
							TRIO
							NIPA1
							SEMA3A
							TRAPPC9
							KRT2
							OVCH1
							LMX1A
							MYOM3
							SLC16A7
							ARHGAP6
							UNC5B
							SNED1
							RAB6B
							NPAS2
							KCNIP4
							PCCA
							ENTPD5
							PPP2R2B
							RAB27B
							USP10
							LRP6
							FAM49A
							CCSER1
							COL4A2
							SCHIP1
							OBFC1
							ANKRD46
							FRAS1
							IRF6
							GABRB1
							TMEM132B
							HECW1
							ZNF131
							TMEM51
							LOC100287651
							RGS13
							SKIV2L
							IGSF21
							VWF
							ZFAND2A
							TRIM34
							PARVB
							SFMBT2
							KATNAL2
							CXCL13
							SNTA1
							CLTA
							GGT7
							ZNF385D
							INADL
							TBX5
							PIK3C2A
							STK38
							LMO7
							ZADH2
							OR51B5
							CEMIP
							ACSS3
							MCTP2
							MAPRE2
							STON1-GTF2A1L
							FBXO32
							SEC16B
							PLEKHG3
							VAT1L
							LPGAT1
							ADCY8
							AFAP1
							STXBP4
							GLG1
							LRRC32
							NPR2
							SLC6A7
							LOC100506497
							CACNA1I
							RAP2A
							PKD1L2
							CRB1
							VGLL4
							TYR
							SLC7A2
							SCARB1
							NTRK3
							LOC100287225
							HHIP
							ZDHHC7
							MS4A4A
							CPNE4
							TNS3
							CCDC103
							KIAA1456
							KRT35
							ALDH3A1
							ARFGEF3
							HADHA
							MAPKAP1
							RPN2
							CACNA2D3
							ASPH
							SMARCAD1
							TRIO
							NIPA1
							SEMA3A
							TRAPPC9
							KRT2
							OVCH1
							LMX1A
							MYOM3
							SLC16A7
							ARHGAP6
							UNC5B
							SNED1
							RAB6B
							NPAS2
							KCNIP4
							PCCA
							ENTPD5
							PPP2R2B
							RAB27B
							USP10
							LRP6
							FAM49A
							CCSER1
							COL4A2
							SCHIP1
							OBFC1
							ANKRD46
							FRAS1
							IRF6
							GABRB1
							TMEM132B
							HECW1
							ZNF131
							TMEM51
							LOC100287651
							RGS13
							SKIV2L
							IGSF21
							VWF
							ZFAND2A
							TRIM34
							PARVB
							SFMBT2
							KATNAL2
							CXCL13
							SNTA1
							CLTA
							GGT7
							ZNF385D
							INADL
							TBX5
							RAB40C
							ALPK1
							SPTLC3
							SVIL
							TTC3
							LTBP1
							HK1
							NAPB
							SIK2
							MAL2
							SLC35F4
							TRIM44
							MAP3K7CL
							CDKL1
							IFT46
							SH2D4B
							ANKRD6
							GRM1
							GREB1
							TSPAN9
							CSGALNACT1
							ARHGAP18
							HPGDS
							SPRED2
							IL18RAP
							GLE1
							SNAP47
							NCOA6
							GALNT13
							ANKRD16
							CDK5RAP1
							NUCB2
							ZNF551
							AVEN
							KCTD20
							PLSCR2
							PXT1
							DDX10
							PLEK
							ZNF597
							TRIM5
							TCF4
							KRT81
							FN3K
							SPOCK3
							CCR5
							SERPINA4
							CDH8
							BTBD10
							LOC400958
							CRMP1
							PROX2
							DLEU7
							ITGA8
							ODF2
							KBTBD12
							DECR1
							ETS2
							LYPD6
							MDGA2
							RAB5A
							METTL14
							NIPSNAP3A
							FRY
							SAMSN1
							CSRNP3
							PAX5
							RAX
							C4ORF19
							MYOM1
							BICD2
							LOC285889
							UCHL1
							LRP8
							CYP2C9
							SKAP1
							PSMA5
							PCDHB4
							MYH16
							EMILIN2
							WFDC3
							ATP1A1
							CLVS1
							AFF3
							PDLIM1
							SELL
							CPQ
							IKZF2
							PVRL1
							KLF7
							NEB
							AKAP13
							CSN1S1
							CT45A6
							ZNF516
							KIAA0922
							FLJ45872
							UBAP2
							MPC2
							2001-12-01
							ATE1
							ERI3
							ENO3
							PLCL1
							CHD7
							BLOC1S5-TXNDC5
							C4ORF17
							ARHGAP24
							PRICKLE1
							ZNF804A
							PIGU
							SLC17A9
							ATP6V1H
							LINGO2
							ANK3
							SLC39A10
							ASPN
							AMPH
							PPP6R3
							PNPLA7
							ZNF610
							NPTXR
							CDK14
							GRHL2
							BEND5
							STIM1
							TNNI3K
							ECM2
							MYBPH
							FOXJ3
							IRAK3
							LRFN2
							CTBP2
							USP53
							GYPC
							PJA2
							ATP13A4
							GRAMD3
							EPB41
							POLK
							KIF14
							ADAMTS6
							TRRAP
							RAPGEF4
							SVEP1
							C2CD2
							PDCD6IP
							CASZ1
							GRAMD1B
							KLHL20
							RWDD2B
							ARHGAP31
							DACH1
							ADAMTS5
							HSDL1
							F5
							UBE2R2
							MUC16
							RORC
							ARSJ
							SERGEF
							FASTKD3
							ZDHHC2
							TYSND1
							DGCR14
							ARHGAP17
							IL7R
							MMP16
							SGCZ
							MINPP1
							MLLT11
							VIPR2
							KCNIP1
							EYA3
							GNAT3
							GRIA1
							CCDC109B
							SIDT1
							SYT6
							NEDD9
							RIMS1
							KCTD8
							LXN
							CREB1
							SYNDIG1
							CYSTM1
							TRPS1
							TLE3
							TCEB1
							MUC4
							DNAJC3
							MYO18B
							CLEC6A
							GAS7
							RAI14
							RAB30
							MEGF11
							CDH22
							NTF3
							DHX33
							NECAB1
							GRID2
							SLC9A2
							CHST9
							IL13RA1
							PIP4K2A
							GNG12
							RNFT2
							SOHLH2
							TP63
							TG
							AHSA2
							TMTC2
							NDUFA11
							DCP1B
							PEX13
							MPP4
							ZNF697
							TRIM10
							GUCA1C
							PTPRB
							EPB41L1
							PHLPP1
							UBE3B
							PDE10A
							KLHL25
							EYA1
							ATG5
							MAP2K5
							WDR36
							DLST
							ADARB1
							MATN2
							KIF4A
							NHEG1
							F13A1
							KDM5B
							LAMA3
							SULT1E1
							AXIN1
							ZC3H7A
							DACT2
							TFAP2D
							SGCD
							LAMC1
							MBD1
							TTC27
							PUM1
							CPNE8
							VPS13B
							APBA2
							SHPK
							MUSK
							CRBN
							ZFHX3
							HTR1E
							DPT
							RAB3IP
							BRCA2
							ZPBP
							ACTN2
							WDR70
							ADAM23
							SNX13
							MYOM2
							TULP1
							PPAPDC1A
							PLEKHH1
							ENOPH1
							ZNF430
							HHAT
							SLAMF6
							KRT33B
							C8A
							TESK2
							ADGRE5
							WDR88
							CRYL1
							MVK
							ALDH18A1
							TRPM3
							RCVRN
							AP4E1
							CCDC138
							TRIP12
							CEP120
							FAM135B
							INTS3
							MYLK
							TPM1
							ST13
							EFCAB2
							ABCC5
							OLFML1
							SLIT3
							LGI2
							FMN2
							UNC13B
							PXDNL
							GABBR2
							PRKCB
							PLEKHA7
							JPH1
							LOC100131564
							JMJD1C
							FER1L6
							STXBP1
							SHROOM3
							ZCCHC24
							GNG4
							CPLX2
							WDR7
							CTTNBP2NL
							ITGBL1
							SMARCB1
							FMN1
							RYBP
							ADSS
							DTNA
							PQLC2L
							KIAA0319L
							DNAH6
							EPHX1
							PIK3CG
							TLR7
							SIDT2
							IKBKAP
							ZNF827
							CARD18
							MMS22L
							IPO11
							P2RX4
							ACKR3
							CNST
							SCMH1
							MGC27382
							CENPP
							ZRANB2-AS2
							GALNT7
							KIAA0368
							MAPK4
							MYOCD
							WASF1
							KRTAP16-1
							CDC40
							IRF4
							GPR87
							TSPAN2
							TUBGCP3
							KIDINS220
							WISP1
							MBNL1
							ZNF462
							POLE3
							CAND2
							CAST
							IDH3B
							KBTBD2
							VPS41
							GLB1
							ERBB4
							ORC1
							SLC1A7
							CMTM7
							SHANK2
							FCHO2
							DR1
							COL4A6
							RASGEF1C
							ATXN1
							ENPP1
							LRP2
							CSNK2A2
							SGPP2
							SEH1L
							LOC400685
							FOCAD
							RABGAP1L
							CCDC176
							ARHGEF3
							WDR1
							PRODH
							AOAH
							ADAMTS12
							FGD4
							HTT
							FAM107B
							TADA2B
							IFI16
							RAB31
							BCL2A1
							MPHOSPH10
							ZNF83
							ZNF578
							IL4
							SAMD4A
							GLT1D1
							RAP1GAP
							UMODL1
[truncated: 1,382 more rows]
