# Supplementary material for: Coupling of autism genes to tissue-wide expression and dysfunction of synapse, calcium signalling and transcriptional regulation
Source: PLoS One. 2020 Dec 18;15(12):e0242773. doi: 10.1371/journal.pone.0242773 (PMC7748153; doi:10.1371/journal.pone.0242773)
Supplement: S26 Table — This is found in the supporting excel file. (XLSX) [file pone.0242773.s045.xlsx]

## Sheet: Non-SAFARI gene score info(S26)
Symbol	DAMAGE Score	Exac Pli Score	Krishnan Q-value	DUDA PredictionScore	DUDA Rank	FMRP	CHD8	TOP1	WNT	MAPK	PSD
ARHGEF12	0.230236	1	0.012678	0.58	69	1	1	0	0	0	0
ARHGEF7	0.25273	0.904716	0.012678	0.416	607	1	1	0	0	0	1
ARID1A	0.359691	1	0.0351959	0.42	579	1	1	0	0	0	0
ARID2	0.527249	0.999996	0.0351959	0.438	488	1	1	0	0	0	0
CELSR3	0.210176	0.999844	0.012678	0.361	955	1	1	0	0	0	0
MAP1B	0.0926841	0.999943	0.0209533	0.526	168	1	1	0	0	0	1
MAP3K12	0.380036	0.999956	0.012678	0.341	1118	1	1	0	0	1	0
PDS5B	0.633749	0.999896	0.0283791	0.379	818	1	1	0	0	0	0
PSD	0.374948	0.994064	0.012678	0.293	1627	1	1	0	0	0	1
TIAM1	0.618005	0.999937	0.012678	0.353	1027	1	1	0	0	0	0
TNKS	0.292901	0.962404	0.0351959	0.46	379	1	1	0	0	0	0
USP22	0.210958	0.994107	0.0209533	0.428	540	1	1	0	0	0	0
ZCCHC14	0.459685	0.907572	0.0351959	0.646	17	1	1	0	0	0	0
ACVR2A	0.184153	0.989577	0.0417205	0.322	1310	0	1	0	0	0	0
ARID4B	0.318433	0.999984	0.0417205	0.305	1483	0	1	0	0	0	0
B4GALT6	0.266263	0.993011	0.012678	0.407	664	0	1	0	0	0	0
CELF2	0.624521	0.99791	0.0351959	0.682	8	0	1	0	0	0	0
CLOCK	0.53352	0.999157	0.0417205	0.464	366	0	1	0	0	0	0
CNOT4	0.153635	0.991917	0.0209533	0.397	733	0	1	0	0	0	0
DBN1	0.127782	0.930054	0.0283791	0.291	1652	0	1	0	0	0	1
DCLK2	0.311536	0.927619	0.012678	0.303	1504	0	1	0	0	0	1
EFNB2	0.235604	0.924916	0.012678	0.319	1351	0	1	0	0	0	0
GATAD2B	0.445104	0.997279	0.012678	0.505	215	0	1	0	0	0	0
HDGFRP3	0.332593	0.92588	0.0478684	0.521	180	0	1	0	0	0	0
HECTD2	0.224352	0.997204	0.012678	0.519	183	0	1	0	0	0	0
KBTBD2	0.317715	0.985555	0.0209533	0.272	1914	0	1	0	0	0	0
KLF12	0.203517	0.9756	0.012678	0.301	1531	0	1	0	0	0	0
KLF7	0.185776	0.914999	0.012678	0.622	29	0	1	0	0	0	0
LNPEP	0.29307	0.99519	0.0417205	0.306	1479	0	1	0	0	0	0
MYEF2	0.0064151	0.998928	0.0209533	0.41	647	0	1	0	0	0	0
NEDD4L	0.543515	0.999885	0.012678	0.463	370	0	1	0	0	0	0
PIP4K2B	0.370721	0.984502	0.0351959	0.457	398	0	1	0	0	0	1
RIMS2	0.411459	0.999998	0.012678	0.463	371	0	1	0	0	0	0
RNF165	0.527562	0.956826	0.012678	0.292	1644	0	1	0	0	0	0
SNX27	0.275449	0.999761	0.0209533	0.524	175	0	1	0	0	0	1
SP4	0.512274	0.92196	0.012678	0.369	888	0	1	0	0	0	0
SRPK2	0.405286	0.993984	0.012678	0.326	1278	0	1	0	0	0	1
ZDHHC17	0.312105	0.996917	0.0209533	0.481	290	0	1	0	0	0	0
ZFYVE9	0.426657	0.969019	0.012678	0.27	1945	0	1	0	0	0	0
AAK1	0.420614	0.998399	0.012678	0.396	736	1	0	0	0	0	1
ADCY1	0.604011	0.999952	0.0209533	0.502	228	1	0	0	0	0	0
AFF3	0.212552	0.99633	0.012678	0.301	1538	1	0	0	0	0	0
AKAP6	0.271764	0.999941	0.012678	0.628	24	1	0	0	0	0	0
APC2	0.256828	0.999947	0.012678	0.3	1557	1	0	0	1	0	0
BAI2	0.280914	0.996401	0.012678	0.307	1463	1	0	0	0	0	0
BSN	0.568009	1	0.012678	0.559	109	1	0	0	0	0	1
CACNB1	0.246273	0.997702	0.012678	0.3	1551	1	0	0	0	1	1
CELSR2	0.42669	1	0.0283791	0.275	1857	1	0	0	0	0	0
CLIP3	0.0456349	0.997569	0.012678	0.264	2017	1	0	0	0	0	1
DCLK1	0.381975	0.980824	0.012678	0.363	938	1	0	0	0	0	1
DLG2	0.410156	0.932762	0.012678	0.538	143	1	0	0	0	0	1
DNAJC6	0.488351	0.997849	0.012678	0.497	242	1	0	0	0	0	1
DOCK3	0.516411	0.999997	0.012678	0.525	174	1	0	0	0	0	1
DOCK9	0.439048	1	0.0209533	0.352	1035	1	0	0	0	0	1
EPHA4	0.238148	0.999662	0.012678	0.361	950	1	0	0	0	0	1
FAT3	0.37679	1	0.012678	0.492	252	1	0	1	0	0	0
FRY	0.580993	1	0.012678	0.417	602	1	0	0	0	0	0
GPM6A	0.465612	0.940701	0.012678	0.522	179	1	0	0	0	0	0
GRAMD1B	0.446655	0.968808	0.012678	0.29	1675	1	0	0	0	0	0
HIVEP2	0.595223	0.999999	0.0351959	0.345	1088	1	0	0	0	0	0
JPH3	0.309319	0.980644	0.012678	0.357	992	1	0	0	0	0	0
JPH4	0.187901	0.982164	0.0351959	0.429	537	1	0	0	0	0	0
KALRN	0.441667	0.999981	0.012678	0.284	1753	1	0	1	0	0	1
KCNA2	0.183326	0.967377	0.012678	0.338	1145	1	0	0	0	0	0
KIF1A	0.192976	0.999989	0.012678	0.3	1558	1	0	0	0	0	1
KIF5A	0.315193	0.999917	0.012678	0.36	965	1	0	0	0	0	1
LPHN3	0.150988	0.999975	0.012678	0.527	163	1	0	1	0	0	1
LPPR4	0.545136	0.990693	0.012678	0.381	808	1	0	0	0	0	1
NAV1	0.289593	1	0.0209533	0.486	269	1	0	0	0	0	0
NAV3	0.524438	1	0.012678	0.534	148	1	0	0	0	0	0
NCOA1	0.424466	0.996407	0.0351959	0.577	76	1	0	0	0	0	0
OLFM1	0.11512	0.911652	0.012678	0.262	2052	1	0	0	0	0	1
PCLO	0.572597	1	0.012678	0.61	37	1	0	0	0	0	1
PDE2A	0.439933	0.992836	0.012678	0.293	1629	1	0	0	0	0	1
PDE8B	0.101886	0.96871	0.012678	0.5	234	1	0	0	0	0	0
PLXNA2	0.374457	0.999753	0.012678	0.562	102	1	0	0	0	0	1
PPFIA3	0.47087	0.999998	0.0351959	0.324	1296	1	0	0	0	0	1
PPM1E	0.0951183	0.959999	0.012678	0.487	263	1	0	0	0	0	0
PTPRD	0.135173	1	0.012678	0.608	38	1	0	1	0	0	1
RALGAPB	0.374679	1	0.0209533	0.449	437	1	0	0	0	0	0
RTN1	0.23583	0.941518	0.012678	0.263	2030	1	0	0	0	0	1
RYR2	0.534158	1	0.012678	0.515	199	1	0	1	0	0	1
SGIP1	0.48457	0.999005	0.012678	0.537	146	1	0	0	0	0	1
SIPA1L1	0.558823	0.999999	0.012678	0.377	830	1	0	0	0	0	1
SLC17A7	0.536359	0.993664	0.012678	0.284	1746	1	0	0	0	0	1
SLC4A4	0.0546363	0.999989	0.012678	0.306	1472	1	0	1	0	0	1
SLC8A1	0.441678	0.978239	0.012678	0.483	285	1	0	0	0	0	0
SPTBN2	0.517023	0.999663	0.0209533	0.31	1427	1	0	0	0	0	1
SRCIN1	0.645763	0.989694	0.012678	0.307	1458	1	0	0	0	0	1
TLN2	0.288422	0.999999	0.012678	0.262	2050	1	0	0	0	0	1
TNIK	0.645661	0.996706	0.012678	0.42	581	1	0	0	0	0	0
TRIM9	0.455449	0.980442	0.012678	0.48	300	1	0	0	0	0	0
ACVR1B	0.444057	0.998104	0.012678	0.339	1136	0	0	0	0	0	0
ADAM22	0.585197	0.997518	0.012678	0.537	145	0	0	0	0	0	1
ADD2	0.371293	0.998093	0.012678	0.366	911	0	0	0	0	0	1
AJAP1	0.000161388	0.969882	0.012678	0.279	1792	0	0	0	0	0	0
AP3B2	0.235965	0.972346	0.012678	0.299	1563	0	0	0	0	0	1
ASIC1	0.0615283	0.97843	0.012678	0.414	623	0	0	0	0	0	0
ASTN1	0.243055	0.9996	0.012678	0.426	556	0	0	0	0	0	0
ATP2B1	0.414867	0.999992	0.0351959	0.577	73	0	0	0	0	0	1
BACH2	0.230281	0.959579	0.012678	0.452	426	0	0	0	0	0	0
BAI3	0.286236	1	0.012678	0.479	305	0	0	0	0	0	0
BCL11B	0.335809	0.904163	0.012678	0.445	453	0	0	0	0	0	0
CA10	0.109756	0.991958	0.012678	0.406	668	0	0	0	0	0	0
CACNA2D2	0.164562	0.999746	0.012678	0.298	1581	0	0	0	0	1	1
CACNG3	0.306761	0.982741	0.012678	0.365	922	0	0	0	0	1	0
CALB1	0.283115	0.967408	0.012678	0.37	883	0	0	0	0	0	0
CDK12	0.389091	0.999969	0.0283791	0.342	1103	0	0	0	0	0	0
CLCN4	0.241535	0.982992	0.012678	0.324	1287	0	0	0	0	0	0
CPEB2	0.388174	0.997275	0.0351959	0.457	394	0	0	0	0	0	0
CPNE4	0.158696	0.904786	0.0351959	0.392	759	0	0	0	0	0	0
CRHBP	0.13593	0.98505	0.012678	0.304	1499	0	0	0	0	0	0
CSMD3	0.28364	1	0.012678	0.453	417	0	0	1	0	0	0
DLG3	0.590993	0.999066	0.012678	0.272	1906	0	0	0	0	0	1
DPF1	0.554665	0.982031	0.012678	0.359	969	0	0	0	0	0	0
ELAVL4	0.0446923	0.969006	0.012678	0.312	1406	0	0	0	0	0	0
ELMO1	0.17871	0.979885	0.012678	0.319	1347	0	0	0	0	0	0
EPHA7	0.534524	0.966748	0.012678	0.421	574	0	0	0	0	0	0
EPHB1	0.0306032	0.996487	0.012678	0.355	1012	0	0	0	0	0	0
ERC2	0.305983	0.990347	0.012678	0.431	522	0	0	1	0	0	1
ETV1	0.225081	0.994736	0.012678	0.503	227	0	0	0	0	0	0
ETV5	0.194655	0.999775	0.0351959	0.288	1703	0	0	0	0	0	0
FAM169A	0.186128	0.997242	0.0209533	0.452	425	0	0	0	0	0	0
FGF13	0.284873	0.951923	0.012678	0.343	1098	0	0	0	0	1	0
FLRT3	0.400435	0.983548	0.012678	0.409	650	0	0	0	0	0	0
FRMD4A	0.107599	0.999956	0.012678	0.441	475	0	0	0	0	0	0
GABRB2	0.609804	0.906179	0.012678	0.483	284	0	0	0	0	0	0
GABRG2	0.239033	0.93219	0.012678	0.57	91	0	0	0	0	0	0
GAD2	0.246912	0.957707	0.012678	0.371	876	0	0	0	0	0	0
GRIA2	0.461858	0.989698	0.012678	0.571	87	0	0	0	0	0	1
GRIA3	0.266292	0.997104	0.012678	0.694	6	0	0	0	0	0	1
GRM2	0.253737	0.973514	0.012678	0.268	1961	0	0	0	0	0	1
GRM3	0.195234	0.994601	0.012678	0.43	525	0	0	0	0	0	0
HCFC2	0.616162	0.987533	0.0209533	0.413	630	0	0	0	0	0	0
HECW1	0.324887	1	0.012678	0.343	1099	0	0	0	0	0	1
HSPA12A	0.289723	0.965302	0.0209533	0.316	1373	0	0	0	0	0	1
JAKMIP2	0.287304	0.999793	0.012678	0.442	472	0	0	0	0	0	0
KCNA4	0.332355	0.933314	0.012678	0.367	909	0	0	0	0	0	0
KCNA6	0.0416143	0.950365	0.012678	0.325	1283	0	0	0	0	0	0
KCNIP4	0.188313	0.957857	0.012678	0.33	1238	0	0	1	0	0	0
KCNJ3	0.31204	0.98524	0.012678	0.388	781	0	0	0	0	0	0
KCNV1	0.472158	0.935485	0.012678	0.387	784	0	0	0	0	0	0
L1CAM	0.316373	0.999947	0.012678	0.292	1636	0	0	0	0	0	1
LDB2	0.275504	0.992793	0.012678	0.376	842	0	0	0	0	0	0
LGI1	0.390686	0.995478	0.012678	0.283	1764	0	0	0	0	0	1
LHX2	0.196944	0.933781	0.012678	0.352	1034	0	0	0	0	0	0
LHX6	0.120026	0.985155	0.0351959	0.367	902	0	0	0	0	0	0
LPHN2	0.238165	1	0.012678	0.445	449	0	0	0	0	0	0
LRCH2	0.400674	0.970756	0.012678	0.326	1273	0	0	0	0	0	0
LRRC4C	0.203282	0.941828	0.012678	0.27	1933	0	0	0	0	0	0
LRRTM4	0.0865849	0.915848	0.012678	0.378	827	0	0	0	0	0	0
MCF2L	0.597419	0.965904	0.012678	0.433	515	0	0	0	0	0	0
MLLT3	0.425559	0.993177	0.012678	0.672	10	0	0	0	0	0	0
MPPED2	0.454442	0.961338	0.012678	0.429	538	0	0	0	0	0	0
MYT1	0.0786928	0.999924	0.012678	0.303	1505	0	0	0	0	0	0
NELL2	0.0484532	0.999554	0.012678	0.33	1241	0	0	0	0	0	0
NFASC	0.0564049	0.9998	0.012678	0.343	1101	0	0	0	0	0	1
NMNAT2	0.479622	0.921179	0.012678	0.447	440	0	0	0	0	0	0
NOL4	0.661663	0.99729	0.012678	0.542	137	0	0	0	0	0	0
NOVA1	0.0143854	0.970052	0.012678	0.486	267	0	0	0	0	0	0
PAK3	0.135952	0.977395	0.012678	0.408	657	0	0	0	0	0	0
PAK7	0.587376	0.99726	0.012678	0.411	638	0	0	0	0	0	0
PCDH17	0.0292349	0.935326	0.012678	0.494	248	0	0	0	0	0	0
PCSK2	0.365111	0.997783	0.012678	0.291	1662	0	0	0	0	0	0
PDE10A	0.32065	0.996177	0.012678	0.54	138	0	0	0	0	0	0
PDE1B	0.243803	0.904144	0.012678	0.259	2095	0	0	0	0	0	0
PDE4D	0.331753	0.965836	0.012678	0.272	1912	0	0	0	0	0	0
PLXNC1	0.136945	0.998768	0.0351959	0.528	161	0	0	0	0	0	0
PPFIA2	0.420875	0.99989	0.012678	0.529	159	0	0	0	0	0	1
PRKAR2B	0.14366	0.992798	0.012678	0.323	1301	0	0	0	0	0	1
PRMT8	0.403998	0.940336	0.012678	0.311	1417	0	0	0	0	0	0
PTPRZ1	0.0102156	0.998862	0.012678	0.331	1215	0	0	0	0	0	1
PURG	0.293608	0.92048	0.012678	0.487	265	0	0	0	0	0	0
RALGPS1	0.379665	0.999665	0.012678	0.312	1404	0	0	0	0	0	0
RAPGEF5	0.231316	0.998969	0.012678	0.427	551	0	0	0	0	0	0
RBFOX2	0.498625	0.988427	0.0209533	0.662	11	0	0	0	0	0	0
RICTOR	0.357592	1	0.012678	0.427	552	0	0	0	0	0	0
RIMS4	0.433013	0.940529	0.012678	0.273	1885	0	0	0	0	0	0
RORB	0.0996531	0.997548	0.012678	0.434	514	0	0	0	0	0	0
RPS6KA5	0.503319	0.999548	0.0283791	0.27	1940	0	0	0	0	1	0
RUNX1T1	0.413336	0.998452	0.012678	0.752	1	0	0	0	0	0	0
RYR3	0.254456	1	0.012678	0.5	235	0	0	0	0	0	0
SCN3A	0.325356	1	0.012678	0.573	81	0	0	0	0	0	0
SERPINI1	0.310301	0.905183	0.012678	0.317	1367	0	0	0	0	0	0
SLC2A13	0.438425	0.928645	0.012678	0.357	985	0	0	0	0	0	0
SLIT1	0.192714	0.999935	0.012678	0.266	1983	0	0	0	0	0	0
SLIT2	0.0909762	1	0.012678	0.415	616	0	0	1	0	0	0
SLITRK1	0.295262	0.981328	0.012678	0.465	357	0	0	0	0	0	0
SORCS1	0.240393	0.974144	0.012678	0.485	278	0	0	0	0	0	0
ST8SIA3	0.209934	0.953236	0.012678	0.483	286	0	0	0	0	0	0
STXBP5L	0.575541	0.999776	0.012678	0.297	1591	0	0	0	0	0	0
THSD7A	0.196469	0.999794	0.012678	0.444	456	0	0	0	0	0	0
TLE4	0.151454	0.999807	0.012678	0.336	1162	0	0	0	0	0	0
TMEM132D	0.248492	0.998031	0.0209533	0.275	1851	0	0	0	0	0	0
TOX3	0.161408	0.991449	0.012678	0.347	1079	0	0	0	0	0	0
XKR6	0.0652294	0.929957	0.0209533	0.292	1646	0	0	0	0	0	0
ZFPM2	0.0241401	0.999901	0.012678	0.43	526	0	0	0	0	0	0
ZNF236	0.482085	0.999991	0.012678	0.383	800	0	0	0	0	0	0
ZNF711	0.137988	0.98396	0.012678	0.413	633	0	0	0	0	0	0
						66	39	10	1	6	56
				total FMR1 targets	66
				total CHD8 targets	39
				total TOP1 targets	10
				total WNTmembers	1
				total MAPK members	6
				total PSD genes	56
