# Supplementary material for: Coupling of autism genes to tissue-wide expression and dysfunction of synapse, calcium signalling and transcriptional regulation
Source: PLoS One. 2020 Dec 18;15(12):e0242773. doi: 10.1371/journal.pone.0242773 (PMC7748153; doi:10.1371/journal.pone.0242773)
Supplement: S1 File — (ZIP) [file pone.0242773.s046.zip]

Archive with 3 entries (2 files):
- S1_File/
- S1_File/201 gene phenotype report.html
- S1_File/91 gene phenotype report.html
