# Supplementary material for: Coupling of autism genes to tissue-wide expression and dysfunction of synapse, calcium signalling and transcriptional regulation
Source: PLoS One. 2020 Dec 18;15(12):e0242773. doi: 10.1371/journal.pone.0242773 (PMC7748153; doi:10.1371/journal.pone.0242773)
Supplement: S2 File — (R) [file pone.0242773.s047.R]

library(GeneOverlap)
## Set working directory to location of files
setwd("/path/to/file")

##Copy Genelists from supplementary s24 table into new .txt documents and load into R.
Male_prenatal <- read.csv("male biased prenatal.csv",sep = ",", header = TRUE,fill = TRUE)
Female_prenatal <- read.table("Female biased genes prenatal.txt",sep = "\t",header = TRUE,fill = TRUE)
List_periperhal_pysch<- read.table("pysch_and_peripheral.txt",sep = "\t", header = TRUE,fill = TRUE)
ASD <- read.csv("gene_list.csv", header = TRUE,fill = TRUE)
Sex_splice <- read.table("Sex Splice",sep = "\t", header = TRUE,fill = TRUE)

##Obtain P-value for Fig8c
go.obj1 <- newGeneOverlap(ASD$Full_ASD_list,
                         Sex_splice$Sex_splice,
                         spec ="hg19.gene")

go.obj1 <- testGeneOverlap(go.obj1)
go.obj1

##Generate overlap matrices for fig8a,b and fig9c
gom.obj.F <- newGOM(ASD,
                  Female_prenatal,
                  spec ="hg19.gene")

gom.obj.M <- newGOM(ASD,
                    Male_prenatal,
                    spec ="hg19.gene")

gom.obj.D <- newGOM(List_periperhal_pysch,
                    spec ="hg19.gene")

gom.obj.GI <- newGOM(ASD,
                    Fetal_GI,
                    spec ="hg19.gene")


##Create figures for fig8a,b and 9c
drawHeatmap(gom.obj.F,adj.p = T,log.scale = T,note.col = "red")
drawHeatmap(gom.obj.M,adj.p = T,log.scale = T,note.col = "red")
drawHeatmap(gom.obj.GI,adj.p = F,log.scale = T)
