# Supplementary material for: Coupling of autism genes to tissue-wide expression and dysfunction of synapse, calcium signalling and transcriptional regulation
Source: PLoS One. 2020 Dec 18;15(12):e0242773. doi: 10.1371/journal.pone.0242773 (PMC7748153; doi:10.1371/journal.pone.0242773)
Supplement: S3 File — (R) [file pone.0242773.s048.R]

library(HPAanalyze)
library(ggplot2)
library(dplyr)
library(forcats)
library(tidyverse)

##load list of genes from file
genelist <-read.csv("C:/Path/to/file/gene_list.csv")
CNS_gene <-genelist$CNS_genes
CNS_PT_gene <-genelist$CNS_PT_genes


##Use lists to extract data From HPA
subset1<-hpaSubset(
  data = tissue,
  targetGene = CNS_gene,
  targetTissue = all_tissue
)

subset2<-hpaSubset(
  data = tissue,
  targetGene = CNS_PT_gene,
  targetTissue = all_tissue
  
)

##Write data lists to CSV
write.csv(subset1, "brain.csv")
write.csv(subset2, "brain and peripheral.csv")

##edit data in excel to format as shown in supplementary table S7

##re-read the data into R
subset2 <-read.csv("brain and peripheral-edited.csv ")
subset1 <-read.csv("brain-edited.csv")

##Rearrange the data frames
order <- c("cerebellum/cells in granular layer","cerebellum/cells in molecular layer","cerebellum/Purkinje cells","cerebral cortex/endothelial cells","cerebral cortex/glial cells","cerebral cortex/neuronal cells","cerebral cortex/neuropil","caudate/glial cells","caudate/neuronal cells","hippocampus/glial cells","hippocampus/neuronal cells",
           "pancreas/exocrine glandular cells","pancreas/islets of Langerhans","thyroid gland/glandular cells","adrenal gland/glandular cells","pituitary gland/cells in anterior","parathyroid gland/glandular cells",
           "ovary/follicle cells","ovary/ovarian stroma cells","fallopian tube/glandular cells","testis/cells in seminiferous ducts","testis/elongated or late spermatids","testis/Leydig cells","testis/pachytene spermatocytes","testis/peritubular cells","testis/preleptotene spermatocytes","testis/round or early spermatids","testis/sertoli cells","testis/spermatogonia cells","prostate/glandular cells",
           "oral mucosa/squamous epithelial cells","salivary gland/glandular cells","esophagus/squamous epithelial cells","stomach 1/glandular cells","stomach 2/glandular cells","liver/bile duct cells","liver/hepatocytes","duodenum/glandular cells","small intestine/glandular cells","appendix/glandular cells","appendix/lymphoid tissue","colon/peripheral nerve_ganglion","colon/endothelial cells","colon/glandular cells","rectum/glandular cells","bronchus/respiratory epithelial cells","lung/macrophages","lung/pneumocytes","kidney/cells in glomeruli","kidney/cells in tubules","urinary bladder/urothelial cells","skeletal muscle/myocytes","smooth muscle/smooth muscle cells","heart muscle/myocytes","adipose tissue/adipocytes","soft tissue 1/chondrocytes","soft tissue 1/fibroblasts","soft tissue 1/peripheral nerve","soft tissue 2/chondrocytes","soft tissue 2/fibroblasts","soft tissue 2/peripheral nerve","spleen/cells in red pulp","spleen/cells in white pulp","lymph node/germinal center cells","lymph node/non-germinal center cells","bone marrow/hematopoietic cells","cervix_uterine/glandular cells","cervix_uterine/squamous epithelial cells")


subset1$normal_tissue.gene <- reorder(subset1$normal_tissue.gene,subset1$normal_tissue.level)
subset1$normal_tissue.tissue <-factor(subset1$normal_tissue.tissue,levels = order)
subset1$category <-factor(subset1$category,levels= c("Brain","Endocrine","Reproductive","Gastrointestinal","Respitory","Urinary","Muscleskeletal","Epiderm","Immune"))
expression_levels <-c("3","2","1","0")
subset1$normal_tissue.level <-factor(subset1$normal_tissue.level,levels = expression_levels)

subset2$normal_tissue.gene <- reorder(subset2$normal_tissue.gene,subset2$normal_tissue.level)
subset2$normal_tissue.tissue <-factor(subset2$normal_tissue.tissue,levels = order)
subset2$category <-factor(subset2$category,levels = c("Brain","Endocrine","Reproductive","Gastrointestinal","Respitory","Urinary","Muscleskeletal","Epiderm","Immune"))
expression_levels <-c("3","2","1","0")
subset2$normal_tissue.level <-factor(subset2$normal_tissue.level,levels = expression_levels)

##Set Colors for expression levels on plot
colors <-c("red","yellow","green","grey")

##create plots for figure 4 and 5
m1<-ggplot(subset1,(aes(x =normal_tissue.tissue,y = normal_tissue.gene))) +
  geom_tile(aes(fill = normal_tissue.level),colour = "black") +
  ggtitle("CNS geneset") +
  xlab("Tissue") + ylab("Gene")+ labs(fill = "Protein Expression Level")+
  scale_fill_manual(values=colors,labels = c("High","Medium","Low","Not Detected"))+
  theme(strip.text.x = element_text(size = 8))+
  facet_grid(~category, scales = "free_x", space = "free_x")+
  theme(legend.position = "top",panel.background = element_rect(fill = "white", colour = "white"))+
  theme(axis.text.y = element_text(size = 8))+
  theme(axis.text.x = element_text(size = 8, angle = 90))+
  theme(axis.title.y.left = element_text(size = 10))+
  theme(axis.title.x.bottom = element_text(size = 10))+
  theme(legend.text = element_text(size = 10))


m2<-ggplot(subset2,(aes(x =normal_tissue.tissue,y = normal_tissue.gene))) +
  geom_tile(aes(fill = normal_tissue.level),colour = "black") +
  ggtitle("CNS+PT geneset") +
  xlab("Tissue") + ylab("Gene")+ labs(fill = "Protein Expression Level")+
  scale_fill_manual(values=colors,labels = c("High","Medium","Low","Not Detected"))+
  facet_grid(~category, scales = "free_x", space = "free_x")+
  theme(strip.text.x = element_text(size = 8))+
  theme(legend.position = "top",panel.background = element_rect(fill = "white", colour = "white"))+
  theme(axis.text.x = element_text(size = 8, angle = 90))+
  theme(axis.text.y = element_text(size = 8))+
  theme(axis.title.y.left = element_text(size = 10))+
  theme(axis.title.x.bottom = element_text(size = 10))+
  theme(legend.text = element_text(size = 10))

##Save Plots
ggsave("CNS-geneset v3.tiff",plot = m1,device = "tiff", width = 40, height = 25, units = "cm",dpi = 300)
ggsave("CNS-PT-geneset v3.tiff",plot = m2,device = "tiff", width = 44, height = 46, units = "cm",dpi = 300)

##external software used to resize plots for publication purposes
